# Supplementary material for: Data on the multilocus molecular phylogenies of the Neotropical fish family Prochilodontidae (Teleostei: Characiformes)
Source: Data Brief. 2016 Aug 18;9:128–42. doi: 10.1016/j.dib.2016.08.015 (PMC5018087; doi:10.1016/j.dib.2016.08.015)
Supplement: Supplementary file 2 — Supplementary material [file mmc1.zip]

Archive with 51 entries (44 files):
- Concatenated data/
- Concatenated data/Fig 1 ML tree.tif
- __MACOSX/
- __MACOSX/Concatenated data/
- __MACOSX/Concatenated data/._Fig 1 ML tree.tif
- Concatenated data/max_cred_tree
- __MACOSX/Concatenated data/._max_cred_tree
- Concatenated data/max_cred_tree_newick.nwk
- __MACOSX/Concatenated data/._max_cred_tree_newick.nwk
- Concatenated data/Prochilodontidae_matrix.nex
- __MACOSX/Concatenated data/._Prochilodontidae_matrix.nex
- Concatenated data/RAxML_bestTree.unconstrained_result
- __MACOSX/Concatenated data/._RAxML_bestTree.unconstrained_result
- Concatenated data/RAxML_bipartitions.unconstrained_result
- __MACOSX/Concatenated data/._RAxML_bipartitions.unconstrained_result
- Concatenated data/RAxML_bootstrap.unconstrained_result
- __MACOSX/Concatenated data/._RAxML_bootstrap.unconstrained_result
- Concatenated data/RAxML_MajorityRuleConsensusTree.bootstrapconsensus
- __MACOSX/Concatenated data/._RAxML_MajorityRuleConsensusTree.bootstrapconsensus
- __MACOSX/._Concatenated data
- __MACOSX/._Prochilodontidae Data.docx
- SH_tests/
- SH_tests/.Rhistory
- __MACOSX/SH_tests/
- __MACOSX/SH_tests/._.Rhistory
- SH_tests/F1_RAxML_bestTree.unconstrained_result.nwk
- __MACOSX/SH_tests/._F1_RAxML_bestTree.unconstrained_result.nwk
- SH_tests/F2_constraint4_Ichthyoelephas_constrained_RAxML_bestTree.result.nwk
- __MACOSX/SH_tests/._F2_constraint4_Ichthyoelephas_constrained_RAxML_bestTree.result.nwk
- SH_tests/F3_constraint1_Semaprochilodus_taeniurus_constrained_RAxML_bestTree.result.nwk
- __MACOSX/SH_tests/._F3_constraint1_Semaprochilodus_taeniurus_constrained_RAxML_bestTree.result.nwk
- SH_tests/F4_constraint2_Semaprochilodus_constrained_RAxML_bestTree.result.nwk
- __MACOSX/SH_tests/._F4_constraint2_Semaprochilodus_constrained_RAxML_bestTree.result.nwk
- SH_tests/F5_constraint3_Prochilodus_constrained_RAxML_bestTree.result.nwk
- __MACOSX/SH_tests/._F5_constraint3_Prochilodus_constrained_RAxML_bestTree.result.nwk
- SH_tests/prochilodontidae.fasta
- __MACOSX/SH_tests/._prochilodontidae.fasta
- SH_tests/SHtest.r
- __MACOSX/SH_tests/._SHtest.r
- __MACOSX/._SH_tests
- StarBeast/
- StarBeast/StarBeast_MCC_Prochilodontidae_concatenation.nex
- __MACOSX/StarBeast/
- __MACOSX/StarBeast/._StarBeast_MCC_Prochilodontidae_concatenation.nex
- StarBeast/StarBeast_MCC_Prochilodontidae_concatenation.xml
- __MACOSX/StarBeast/._StarBeast_MCC_Prochilodontidae_concatenation.xml
- StarBeast/StarBeast_MCC_Prochilodontidae_concatenationR.nwk
- __MACOSX/StarBeast/._StarBeast_MCC_Prochilodontidae_concatenationR.nwk
- StarBeast/StarBeast_Prochilodontidae_250Mgen.xml
- __MACOSX/StarBeast/._StarBeast_Prochilodontidae_250Mgen.xml
- __MACOSX/._StarBeast
