# Supplementary material for: Data on the multilocus molecular phylogenies of the Neotropical fish family Prochilodontidae (Teleostei: Characiformes)
Source: Data Brief. 2016 Aug 18;9:128–42. doi: 10.1016/j.dib.2016.08.015 (PMC5018087; doi:10.1016/j.dib.2016.08.015)
Supplement: Supplementary file 2 — Supplementary material [file mmc1.zip › Concatenated data/max_cred_tree]

#NEXUS
begin taxa;
	dimensions ntax=77;
	taxlabels
	12727Semaprochiloduslaticeps
	12728Semaprochiloduslaticeps
	12734Semaprochiloduskneri
	12754Prochilodusnigricans
	12757Semaprochilodustaeniurus
	12758Semaprochilodustaeniurus
	12759Semaprochilodustaeniurus
	12761Semaprochilodusinsignis
	12762Semaprochilodusinsignis
	15561Prochilodusmariae
	15562Prochilodusmariae
	15727Prochilodusrubrotaeniatus
	15728Prochilodusrubrotaeniatus
	15729Semaprochilodusvarii
	16011Prochilodusvimboides
	16071Prochiloduslineatus
	16385Prochilodusbrevis
	16386Prochilodusbrevis
	16871Leporinusstriatus
	1697Curimatopsismacrolepis
	19139Semaprochiloduskneri
	19140Semaprochiloduskneri
	2004BSAQ01Semaprochiloduslaticeps
	24665Apareiodonaffinis
	25521Cyphocharaxspilotus
	26648Colossomamacropomum
	29513Prochilodusreticulatus
	29514Prochilodusreticulatus
	29688Metynnislippincottianus
	33175Prochilodushartii
	33176Prochilodushartii
	35624Catoprionmento
	3611Prochiloduslineatus
	36858Prochilodusnigricans
	40130Cyphocharaxgilbert
	41019Semaprochilodusbrama
	41171Semaprochilodusbrama
	4216Prochilodusargenteus
	4217Prochilodusargenteus
	4222Prochiloduscostatus
	4223Prochiloduscostatus
	42731Prochiloduslacustris
	42732Prochiloduslacustris
	43397Prochilodusnigricans
	43398Prochilodusnigricans
	47662Prochilodusvimboides
	53496Prochilodusnigricans
	5635Parodonnasus
	6609Ichthyoelephaslongirostris
	6929Semaprochilodusvarii
	7015Leporinusfriderici
	76121Ichthyoelephashumeralis
	76122Ichthyoelephashumeralis
	79757Prochilodusbritskii
	79758Prochilodusbritskii
	GR207Prochilodusmagdalenae
	GR208Prochilodusmagdalenae
	GY11103Curimatacyprinoides
	GY11461Prochilodusrubrotaeniatus
	P4298Semaprochiloduskneri
	P4313Prochiloduscfrubrotaeniatus
	PE10001Semaprochilodusinsignis
	PE10044Myleusschomburgkii
	PE10045Prochilodusnigricans
	PE10058Prochilodusnigricans
	PE10072Bryconpesu
	PE10076Hemiodusunimaculatus
	PE10110Anoduselongatus
	PE10113Psectrogasteramazonica
	T08985Abramiteshypselonotus
	T09707Schizodonscotorhabdotus
	T09912Leporelluscfvitattus
	T10200Chilodusfritillus
	T43Semaprochilodusinsignis
	T48Caenotropusmestomorgmatos
	T54Prochilodusnigricans
	V5274Leporinusdesmotes
;
end;
begin trees;
	tree TREE1 = [&R] ((PE10072Bryconpesu[&height=0.021058344451114184,height_95%_HPD={0.0,0.04745888849720359},height_median=0.020305378828197718,height_range={0.0,0.4360913366544992},length=0.2000433271578015,length_95%_HPD={0.17391009628772736,0.22798749804496765},length_median=0.19962860643863678,length_range={0.0631149634718895,0.2582974135875702}]:0.200432,((((((7015Leporinusfriderici[&height=0…
end;
begin figtree;
	set appearance.backgroundColorAttribute="Default";
	set appearance.backgroundColour=#ffffff;
	set appearance.branchColorAttribute="User selection";
	set appearance.branchColorGradient=false;
	set appearance.branchLineWidth=1.0;
	set appearance.branchMinLineWidth=0.0;
	set appearance.branchWidthAttribute="Fixed";
	set appearance.foregroundColour=#000000;
	set appearance.hilightingGradient=false;
	set appearance.selectionColour=#2d3680;
	set branchLabels.colorAttribute="User selection";
	set branchLabels.displayAttribute="Branch times";
	set branchLabels.fontName="sansserif";
	set branchLabels.fontSize=8;
	set branchLabels.fontStyle=0;
	set branchLabels.isShown=false;
	set branchLabels.significantDigits=4;
	set layout.expansion=446;
	set layout.layoutType="RECTILINEAR";
	set layout.zoom=0;
	set legend.attribute=null;
	set legend.fontSize=10.0;
	set legend.isShown=false;
	set legend.significantDigits=4;
	set nodeBars.barWidth=4.0;
	set nodeBars.displayAttribute=null;
	set nodeBars.isShown=false;
	set nodeLabels.colorAttribute="User selection";
	set nodeLabels.displayAttribute="posterior";
	set nodeLabels.fontName="sansserif";
	set nodeLabels.fontSize=8;
	set nodeLabels.fontStyle=0;
	set nodeLabels.isShown=true;
	set nodeLabels.significantDigits=2;
	set nodeShape.colourAttribute=null;
	set nodeShape.isShown=false;
	set nodeShape.minSize=10.0;
	set nodeShape.scaleType=Width;
	set nodeShape.shapeType=Circle;
	set nodeShape.size=4.0;
	set nodeShape.sizeAttribute=null;
	set polarLayout.alignTipLabels=false;
	set polarLayout.angularRange=0;
	set polarLayout.rootAngle=0;
	set polarLayout.rootLength=100;
	set polarLayout.showRoot=true;
	set radialLayout.spread=0.0;
	set rectilinearLayout.alignTipLabels=false;
	set rectilinearLayout.curvature=0;
	set rectilinearLayout.rootLength=100;
	set scale.offsetAge=0.0;
	set scale.rootAge=1.0;
	set scale.scaleFactor=1.0;
	set scale.scaleRoot=false;
	set scaleAxis.automaticScale=true;
	set scaleAxis.fontSize=8.0;
	set scaleAxis.isShown=false;
	set scaleAxis.lineWidth=1.0;
	set scaleAxis.majorTicks=1.0;
	set scaleAxis.origin=0.0;
	set scaleAxis.reverseAxis=false;
	set scaleAxis.showGrid=true;
	set scaleBar.automaticScale=true;
	set scaleBar.fontSize=10.0;
	set scaleBar.isShown=true;
	set scaleBar.lineWidth=1.0;
	set scaleBar.scaleRange=0.0;
	set tipLabels.colorAttribute="User selection";
	set tipLabels.displayAttribute="Names";
	set tipLabels.fontName="sansserif";
	set tipLabels.fontSize=8;
	set tipLabels.fontStyle=0;
	set tipLabels.isShown=true;
	set tipLabels.significantDigits=4;
	set trees.order=true;
	set trees.orderType="decreasing";
	set trees.rooting=true;
	set trees.rootingType="User Selection";
	set trees.transform=false;
	set trees.transformType="cladogram";
end;
