# Supplementary material for: Data on the multilocus molecular phylogenies of the Neotropical fish family Prochilodontidae (Teleostei: Characiformes)
Source: Data Brief. 2016 Aug 18;9:128–42. doi: 10.1016/j.dib.2016.08.015 (PMC5018087; doi:10.1016/j.dib.2016.08.015)
Supplement: Supplementary file 2 — Supplementary material [file mmc1.zip › Concatenated data/max_cred_tree_newick.nwk]

((5635Parodonnasus:0.031814,24665Apareiodonaffinis:0.056951):0.076362,(PE10072Bryconpesu:0.200432,((26648Colossomamacropomum:0.041198,(35624Catoprionmento:0.049704,(29688Metynnislippincottianus:0.057594,PE10044Myleusschomburgkii:0.035263):0.006252):0.031398):0.039511,(((PE10076Hemiodusunimaculatus:0.066621,PE10110Anoduselongatus:0.070222):0.038472,(T09912Leporelluscfvitattus:0.061719,((7015Leporinusfriderici:0.03067,V5274Leporinusdesmotes:0.031596):0.022352,(T09707Schizodonscotorhabdotus:0.052369,(T08985Abramiteshypselonotus:0.077761,16871Leporinusstriatus:0.04054):0.009016):0.003206):0.014389):0.036893):0.020709,((1697Curimatopsismacrolepis:0.128709,((T10200Chilodusfritillus:0.103559,T48Caenotropusmestomorgmatos:0.063727):0.037336,(GY11103Curimatacyprinoides:0.07272,(PE10113Psectrogasteramazonica:0.052102,(25521Cyphocharaxspilotus:0.024843,40130Cyphocharaxgilbert:0.01768):0.042113):0.030149):0.031562):0.006041):0.007523,((6609Ichthyoelephaslongirostris:0.022524,(76121Ichthyoelephashumeralis:0.001665,76122Ichthyoelephashumeralis:0.001683):0.008346):0.054125,(((12758Semaprochilodustaeniurus:0.005352,(12757Semaprochilodustaeniurus:0.00144,12759Semaprochilodustaeniurus:0.001728):0.007142):0.037435,(((41019Semaprochilodusbrama:0.005223,41171Semaprochilodusbrama:0.00979):0.010591,((6929Semaprochilodusvarii:5.96E-4,15729Semaprochilodusvarii:9.55E-4):0.008235,(12727Semaprochiloduslaticeps:0.001099,(12728Semaprochiloduslaticeps:0.001352,2004BSAQ01Semaprochiloduslaticeps:0.001533):3.67E-4):0.005175):0.004509):0.023551,((12734Semaprochiloduskneri:0.001709,(19140Semaprochiloduskneri:1.58E-4,(P4298Semaprochiloduskneri:0.001454,19139Semaprochiloduskneri:9.46E-4):6.34E-4):3.66E-4):0.001624,(12762Semaprochilodusinsignis:0.002267,(12761Semaprochilodusinsignis:0.003255,(T43Semaprochilodusinsignis:1.83E-4,PE10001Semaprochilodusinsignis:4.9E-4):3.64E-4):0.001063):0.002594):0.03344):0.004244):0.017007,((47662Prochilodusvimboides:0.001413,16011Prochilodusvimboides:0.001205):0.023045,((GR208Prochilodusmagdalenae:0.002312,(GR207Prochilodusmagdalenae:8.52E-4,(29514Prochilodusreticulatus:0.005238,29513Prochilodusreticulatus:0.002923):0.001567):0.001199):0.016686,(((79757Prochilodusbritskii:0.00206,79758Prochilodusbritskii:0.001773):0.008319,(15561Prochilodusmariae:0.007782,15562Prochilodusmariae:0.001305):0.002719):0.009521,(((4216Prochilodusargenteus:4.71E-4,4217Prochilodusargenteus:6.04E-4):0.004654,(33175Prochilodushartii:0.002116,33176Prochilodushartii:0.001893):0.003917):0.003904,((4222Prochiloduscostatus:0.003418,(4223Prochiloduscostatus:0.003633,(3611Prochiloduslineatus:0.002636,16071Prochiloduslineatus:9.86E-4):0.00241):0.001826):0.003627,(((PE10058Prochilodusnigricans:0.003175,(15727Prochilodusrubrotaeniatus:8.09E-4,15728Prochilodusrubrotaeniatus:0.003064):0.0018):0.001318,(T54Prochilodusnigricans:0.001552,(PE10045Prochilodusnigricans:0.002696,12754Prochilodusnigricans:0.004278):0.001355):0.001587):0.00357,((53496Prochilodusnigricans:0.003037,(43398Prochilodusnigricans:0.003046,43397Prochilodusnigricans:0.00359):0.001492):9.96E-4,(36858Prochilodusnigricans:0.001863,((GY11461Prochilodusrubrotaeniatus:0.006067,P4313Prochiloduscfrubrotaeniatus:0.003514):0.001878,((16385Prochilodusbrevis:0.002244,16386Prochilodusbrevis:2.84E-4):0.001742,(42731Prochiloduslacustris:4.66E-4,42732Prochiloduslacustris:4.86E-4):0.003944):0.00192):0.001403):5.37E-4):0.0033):0.002032):0.00296):0.00264):0.012047):0.006633):0.028171):0.039568):0.010658):0.011777):0.011661):0.04094):8.33E-4);
