# Supplementary material for: Data on the multilocus molecular phylogenies of the Neotropical fish family Prochilodontidae (Teleostei: Characiformes)
Source: Data Brief. 2016 Aug 18;9:128–42. doi: 10.1016/j.dib.2016.08.015 (PMC5018087; doi:10.1016/j.dib.2016.08.015)
Supplement: Supplementary file 2 — Supplementary material [file mmc1.zip › Concatenated data/Prochilodontidae_matrix.nex]

#NEXUS
begin data;
	dimensions ntax=77 nchar=5279;
	format datatype=dna missing=-;
	matrix
	PE10072Bryconpesu	---AAACATCGCCTCCCGCAAAACCCGAAGTATAGGAGGTCCTGCCTGCCCAGTGACTATTTGTTCAACGGCCGCGGTATCTTGACCGTGCTAAGGTAGCGAAATCACTTGTCTTTTAAATAAAGACCTGTATGAATGGTGAAACGAGGGCTTAACTGTCTCCTTTTTTAGGTCAGTGAAATTGATCTGCCCGTGCAGAAGCGGACATAAAAATACAAGACGAGAAGACCCTTTGGAGCTTTAGACATGTGATCAGTCTTCGGTTGGGGCGACCACGGGGGAAAGCCAAGCCCCCATGTAGAATGTAAAACCAAGAAACACATTTCTAAGTCACAGAACTTCTGACTCCGATTAGCGAACCAAGTTACCCCAGGGATAACAGCGCAATCCCCTCCAAGAGCCCGTATCAACAAGGGGGTTTACGACCTCGATGTTGGATCAGGACATCCTAATGGTGCAGCCGCTATTAAGGGTTCGTTTGTTCAACGATTAAAGTCCTACGTGAT-----TCTACAAACCATAAAGATATTGGCACCCTTTATCTAGTATTTGGTGCTTGAGCCGGGATAGTGGGCACAGCCCTTAGTCTGCTAATTCGAGCAGAACTTAGCCAACCGGGCTCCTTACTTGGCGATGACCAGATTTATAATGTAATTGTCACTGCACACGCGTTCGTAATAATTTTCTTTATAGTTATACCAGTGATGATCGGGGGATTTGGTAATTGACTTGTGCCATTAATAATTGGGGCCCCTGACATAGCTTTTCCTCGAATAAACAACATAAGTTTTTGACTTCTTCCACCATCCTTCTTACTACTTCTGGCCTCCTCCGGAGTTGAAGCTGGAGCAGGAACTGGTTGAACTGTATACCCCCCACTTGCAGGCAATATCGCACACGCAGGGGCTTCTGTAGACCTCACTATCTTCTCGCTCCACCTGGCCGGAGTGTCCTCAATCCTCGGGGCAATTAACTTTATTACCACAATTATTAATATAAAACCTCCCGCCATATCCCAGTACCAAACGCCCCTATTTGTATGAGCCGTCTTAATTACAGCTGTCCTATTACTTCTTTCCCTGCCAGTACTAGCGGCCGGAATCACCATGCTTCTAACGGACCGAAACCTAAATACCACCTTTTTTGACCCTGCAGGGGGAGGAGATTCCTAACCGGACTTTTTCTAGCAATACACTACACCCCTGACATCTACACAGCTTTCTCATCCGTAACTCACATCACCCGAGACGTGAACTACGGATGAATTCTCCGAAACCTACACGCCAATGGGGCCTCATTTTTCTTCATCTGCTTATATTTACATATTGGCCGAGGCCTTTATTATGGCTCCTACGTCTACATAAAAACATGAAACGTGGGAGTAGTTTTACTTCTACTAGTCATAGCAACCGCATTCGTAGGCTACGTACTTCCATGGGGACAAATATCTTTCTGAGGCGCCACAGTAATCACCAATCTACTATCCGCCATCCCCTATGTGGGAAACCAATCAGTTCAATGAGTTTGAGGGGGCTTCTCAGTAGACCACGCAACTCTAACACGATTCTTCGCCTTCCACTTTATTTTACCATTCCTGATTGTAGCAGCCACCGCTGTACACGCACTATTTCTACATGAAACAGGATCCAATAACCCAACTGGACTAAACTCAGATGCAGACAAAATCTCCTTCCACCCCTACTTCTCCTACAAAGACCTACTCGGATTCCTAATTCTTCTTACCACACTAGGATCCCTAGCCCTATTTACGCCAAATCTGCTAGGCGACCCAGACAACTTTTCCCCAGCCAATCCCATAATTACTCCAACCCACATCAAACCAGAATGGTACTTTCTATTTGCCTATGCCATCCTACGCTCCGTCCCTAACAAACTAGGAGGGGTACTAGCTCTTCTTGCTTCTATCCTTATTCTTATGCTTGTCCCAATACTACACACATCAAAACAACAAAGCTTGACATTCCGACCAATATCACAACTCTTATTTTGACTTTTAGTCGCCGATGTAGTAATCTTAACATGAATTGGAGGCATACCTGCAGAACCTCCTTTCATCATCATTGGCCAAATCGCTTCCACCCTCTATTTTATACTATTTATTATCTTAAATCCTTTGGCCGGATTATGAGAAAACAA-----ACACCAAGAGAGTAATCCAGTATTTCGCGAGTATTGCAGCTGCTGGAGGTGCTGGCAAGAAGGACTCCAACAAGGGCACCCTGGAGGACCAAATCATCCAGGCTAATCCTGCGCTTGAGGCTTTTGGCAATGCCAAAACAGTAAGAAATGACAACTCGTCTCGTTTTGGAAAGTTCATCCGCATTCATTTCGGAACAAGCGGTAAACTTTCCTCAGCTGACATTGAGACGTATCTGCTGGAAAAGTCCCGTGTGACCTTTCAGCTAAAATCAGAAAGGAACTACCACATCTTTTTCCAGATATTATCCAATGCAAAGCCAGAGCTGCTGGATATGCTGTTGATTACCAACAATCCTTATGATTACTCCTACATCTCCCAAGGAGAAGTAACTGTTGCAAGTATCAATGACAGCGAGGAGCTGCTAGCCACCGACAATGCCTTTGATGTGCTCGGTTTCACTCCAGACGAGAAGATGGGAGTGTACAAACTGACCGGTGCCATCATGCATTATGGTAACATGAAATTCAAGCAGAAGCAGCGTGAGGAACAGGCTGAGCCCGATGGTACAGAAGCTGCAGACAAATCTGCCTACCTAATGGGGCTGAACTCTGCGGATCTTCTGAAGGGACTCTGCCATCCAAGGGTCAAGGTAGGAAATGAATATGTCACGAAGGGCCAAGGCGTGGATCAAGTATACTACTCACTAAACGTGTCCAGCTCTTGGAACGTAGGCATCATCGATGGCCTCTCTGGCTGGACAGCCTCTGTAGATGACGTGCCAGCAGACACCATCTCTAGAAGGTTCCGCTATGATGTTGCGCTAGTATCAGCTCTAAAAGACTTGGAGGAGGATATCATGGAGGGCTTGAGAGAGAGAGGCTTGGACGACAGCACCTGCACGTCAGGTTTCACTGTGGTAGTCAAGGAGTCATGTGATGGCATGGGAGATGTCAGCGAGAAGCACGGGGGAGGACCAGCCGTTCCTGAGAAGGCTGTGAGATTCTCTTTTACAGTGATGTCCATCACTGTTCTAGCTGAAGGTGAGGAACATGCGGTCACAATCTTCCAGGAGCAAAAGCCCAACTCTGAGCTGTCCTGCAGGCCACTGTGCCTCATGTTTGTGGACGAGTCCGATCACGAGATGCTGACTGGCATCTTGGGTCCTGTAGTGGCGGAGCGTAGAGCTATGAAGGAGAGTCGCCTTATTCTGTCCATAGGTGGGCTCCTTCGTTCCTTTCGTTTCTACTTCCGAGGGACAGGCTATGATGAGAAGATGGTGAGAGAAATGGAAGGGTTGGAGGCTTCAGGTTCCACCTACATCTGCACCTTGTGTGACTCCACACGAGCTGAAGCCTCTCAAAACATGGTGCTGCACTCAGTCACTCGAAGCCATGAGGAAAACCTTGAGCGCTACGAGATCTGGAGGACCAACCCTTTCTCTGAGTCTGCTGAGGAACTGCGGGATCGAGTCAAAGGGGTCTCGGCTAAGCCTTTCATGGAGACCCAGCCCACGCTAGATGCCTTGCACTGTGACATTGGCAATGCTACTGAGTTCTACAAGATATTCCAGGATGAGATCGGTGAAATGTACCAGAAAAACAACCCAGCTCGAGAGGAGCGCCGTCGCTGGCGTTCGGCCCTTGACAAGCAGCTCAGGAAGAAGATGAAGCTGAAGCCAGTGATGAGGATGAATGGAAACTACGCCCGGCGGCTGATGACCCGTGAGGCTGTGGAGGTGGTATGTGAGCTGGTTCCTTCAGAAGAGCGTCGCAAGGCTCTGAAAGAGCTGATGGAGTTGTACCTCCAGATGAAGCCTGTGTGGCGCTCTACCAGCCCAGCCAAAGACTGCCCTGATCAACTCTGCCGTTACAGCTACAACTCACAATGTTTCGCTGAACTCCTGTCCACTACATTCAAATATCGCTACGATGGCAAGATTACCAACTACCTCCACAAGACACTGGCTCATGTGCCTGAAATTGTGGAGCGGGATGGCTCAATTGGCGCTTGGGCCAGTGAGGGCAATGAGTCTGGTAACAAGCTTTTCCGGCGCTTCCGTAAGATGAATGCCAGGCAGTCCAAGACCTGAGTCTTACCTTATTCACGGTGGCCGGACACCCAACAATGAAATATCTTCTAGCCTCTACATGCTTAGTGTCGACAGTCGTGGATGCAATCGTAAGGTCACACTGAGATGTCAGGAGAAAGAGCTGGTGGGGGAGCCTCCGGGGCCTCGGTATGGCCACACTATTAGTGTAGTCCACAGCAGAGGGAAATCCGCCTGTGTTCTTTTCGGAGGCAGGTCCTACATGCCACCTGCTGAGAGAACCACAGAGAACTGGAATTGTGTGGTGGACTGTCCACCCCAGGTGTACCTCATTGATCTAGAGTTCGGCTGCTGCTCAGCGCACACCCTCCCCGAGCTCACAGACGGCCAGTCATTTCACTTGGCTCTGGCTCGAGAGGACTGTGTCTACTTCCTGGGGGGCCACATTCTCTCCACCGACTGCCGACCTCATCGCCTGTTCAAGCTGCGAGTGGAGCTTCTCCTGGGCAGTCCAGTGCTCTCCTGTGAGGTCTTTAACGATGGTCTGTCCATCACAAGTGCCATTGCAACTTCTATAGGCTCTGGTCATGAATATATGATCCTTGGCGGCTACCAGTCAGACTCCCAGAAGCGAATGCAGTGCACGTACGTTGCACTGGACGATGTTGGCATACGTATGGAATCTCGAGAACCACCACCGTGGACCAGTGAGATCAGCCAAAGCCGCACTTGGTTTGGTGGAAGTCTGGAAAAAGGTTGCGCTCTGATTGCTATTCCGTCAGAGGGAAATCCGGCACCTCCGGATGCGCATTACTTCTACCAAGTAAGCTTCCAGCAAGAGGGTGATGCAGAAGACCCAACTCAGACATGCAGCCAAGAGTCCACAGACTTTGAGGATTCAGCTCCTCTAGAGGATTCAGAAGAACTGTACTTTGGGCGTGATCCTAATGAGATGGAGTTCAGCAGTGATGGAGAAGGAGACACCTACAACGAGGAAGATGAGGAGGATGAATCTCAGACCGGTTATTGGGTCAAGTGTTGTCTCACCTGCCTGAAAGACGTGAAC-
	7015Leporinusfriderici	----AACATCGCCTCCTGCAAAATTCAACGTATAGGAGGTCCTACCTGCCCAGTGACT--TTGTTAAATGGCCGCGGTATTTTGACCGTGCTAAGGTAGCGCAATCACTTGTCTTTTAAATGAAGACCTGTATGAAAGGTGTGACGAGGGCTTAACTGTCTCCCTTCTCTGGTCAATGAAATTGATCTGCCCGTGCAGAAGCGGACATGCACATACAAGACGAGAAGACCCTGTGGAGCTTAAGACAACAAGCCAATCTTTGGTTGGGGCGACCACGGGGGAAAACAAAGCCCCCATGCGGACTGTAAAACCAAGAGAGACATCTCCAAGTCACAGAACATCTGACCCCGATCAACGAACCAAGTTACCCCAGGGATAACAGCGCAATCCTCTTTAAGAGTCCATATCGACAAGAGGGTTTACGACCTCGATGTTGGATCAGGACATCCTAATGGTGTAACCGCTATTAAGGGTTCGTTTGTTCAACGATTAAAGTCCTACGTGATCT---TCCACCAACCACAAAGACATTGGCACCCTCTACCTAGTATTTGGTGCTTGAGCCGGAATAGTTGGCACAGCCCTCAGCCTCCTAATTCGAGCAGAGCTTAGTCAACCCGGGTCCCTTCTAGGTGACGATCAAATTTATAATGTTATCGTTACCGCACATGCTTTCGTAATAATCTTCTTCATAGTGATACCGATCATAATTGGGGGCTTCGGAAACTGACTAGTCCCACTAATGATTGGCGCACCCGATATGGCATTTCCGCGAATAAATAACATAAGCTTCTGACTACTACCCCCATCTTTTCTCCTCCTCCTAGCATCTTCCGGAGTAGAGGCCGGAGCCGGAACTGGTTGAACTGTCTACCCACCGCTTGCTGGAAACTTGGCCCACGCAGGCGCTTCCGTCGACCTTACTATCTTCTCCCTGCATCTCGCCGGTGTCTCCTCCATTCTTGGGGCTATTAATTTTATTACAACGATTATTAACATAAAACCCCCAGCCATCTCACAATATCAAACCCCCTTATTTGTCTGGGCCGTCCTAATTACAGCAGTGCTCCTTCTCCTCTCACTACCCGTACTAGCTGCCGGGATTACTATGCTTCTAACAGACCGAAACCTCAATACCACATTCTTTGACCCGGCAGGAGGAGGAGACTCCTAACAGGACTATTCCTAGCTATACACTACACTTCAGATGTGTCCACCGCCTTCTCCTCCGTCGCCCATATCTGCCGAGATGTAAATTATGGCTGATTGATTCGTAATATACATGCCAACGGAGCCTCCTTCTTTTTTATCTGCATCTACCTTCACATCGGCCGAGGCCTATACTATGGCTCCTACCTCTATAAAGAAACCTGAAACATCGGAGTTGTGCTCCTCCTATTAGTTATAATAACCGCATTCGTAGGTTATGTACTACCATGGGGACAAATATCATTCTGAGGAGCAACCGTAATCACAAACCTTCTCTCCGCAATCCCATATGTAGGAGACACGCTAGTACAATGAATTTGAGGCGGCTTCTCAGTAGACAACGCAACCCTAACACGATTCTTCGCCTTCCACTTTCTCCTCCCATTCACAATCATCGCAGCCACAGCCCTACATGCTCTCTTCCTCCACGAAACAGGATCTAACAACCCAATCGGATTAAACTCAGACGCAGATAAAATCTCATTCCACCCATACTTTTCATACAAAGATCTTCTAGGATTTATTATTCTCCTTACAGCCCTAACATCACTAGCCCTATTTTCCCCCAATCTCCTAGGAGACCCCGAAAACTTTACCCCAGCTAACCCCCTAGTAACCCCAACACATATTAAACCAGAGTGATACTTCCTATTTGCCTATGCTATCCTACGATCAATTCCCAATAAACTAGGAGGAGTACTAGCCTTACTATTCTCAATTCTTGTACTTATATTAGTCCCCCTACTCCACACCTCAAAACAACAAGGACTCACCTTCCGTCCAATCACCCAATTCCTATTCTGAACCTTAGTCGCAGACGTACTAATTCTTACATGAATTGGAGGAATACCTGTAGAAGACCCCTTCATCATTATTGGCCAAATCGCCTCCGTCCTCTACTTTGCACTCATCCTCGTCCTAAACCCCTTGGCAGGATTACTAGAAAATAATGTTAACACCAAGAGAGTAATCCAGTATTTTGCAAGTATTGCTGCTGCTGGTGGTGCTGCCAAGAAGGACTCCAACAAAGGCACCCTGGAGGACCAAATCATCCAGGCCAATCCTGCACTCGAAGCCTTTGGTAATGCCAAAACAGTGAGAAACGACAACTCGTCTCGCTTTGGAAAGTTCATTCGCATTCACTTTGGAACAAGTGGTAAACTGTCTTCAGCTGACATTGAAACATATTTGCTGGAAAAGTCACGCGTGACCTTTCAGCTAAAATCAGAAAGGAACTACCACATCTTTTTCCAGATATTATCCAATGCAAAGCCTGAGCTGCTAGATATGCTATTGATTACAAATAATCCCTACGACTACTCTTACATCTCCCAAGGAGAGGTAACTGTTGCAAGTATCAATGACAGCGAGGAGCTGCTAGCCACCGACAATGCCTTCGATGTGCTTGGCTTCACTCCAGATGAGAAAATGGGAGTCTATAAACTGACTGGTGCTATCATGCATTATGGCAACATGAAGTTTAAGCAGAAGCAGCGTGAGGAACAGGCAGAGCCCGATGGTACAGAAGCCGCTGACAAATCAGCCTACTTGATGGGACTGAACTCTGCAGATCTTCTCAAAGGACTCTGTCATCCAAGGGTCAAGGTAGGAAATGAATATGTCACCAAAGGTCAAGGCGTGGATCAAGTGTACTACTCACTAAATGTGTCCCCCTCTTGGGATGTAGGCATCATTGATGGGCTCTCCGGCTGGACGGTCTCTGTAGATGACGTACCAGCCGACACCATGTCTAGAAGATTCCGCTATGATGTGGCGCTGGCGTCAGCTCTGAAAGACTTGGAGGAAGACATCATAGAGGGACTAAGGGAGAGAGGGTTGGATGACAGCACTTGCACTTCAGGTTTCACGGTGGTGGTAAAGGAGTCATGTGACGGCATGGGAGATGTGAGCGAGAAGCATGGAGGAGGACCAGCCGTTCCGGAGAAGGCGGTGAGGTTCTCTTTTACGGTGATGTCCGTCACGGTTCAAGCTGAAGGTGAGGAAGAAGCAGTCACGATCTTCCAGGAGCAAAAGCCCAACTCAGAGCTCTCCTGCAGGCCCCTGTGCCTGATGTTCGTGGATGAGTCTGATCATGAGATGCTGACCGCCATCTTAGGTCCTGTAGTGGCAGAGCGTAGAGCCATGAAGGAGAGTCGTCTCATCCTGTCCATTGGGGGGCTTCTTCGTTCTTTTCGCTTTTACTTCCGAGGCACAGGCTACGATGAGAAGATGGTGAGAGAAATGGAAGGGCTGGAGGCTTCAGGCTCCACTTACGTCTGCACGCTGTGCGACTCCACACGAGCTGAAGCCTCTCAGAACATGGTGCTGCACTCCATCACCCGAAGCCATGAGGAAAACCTTGAGCGCTACGAGATATGGAGGACCAATCCTTTCTCTGAGTCTGCAGACGAACTGCGAGATCGGGTCAAAGGGGTCTCAGCTAAGCCTTTCATGGAGACCCAGCCCACACTAGACGCCTTGCATTGTGACATTGGTAATGCTACTGAGTTCTACAAGATATTCCAGGATGAGATTGGCGAAATGTACCTGAAAACCAATCCAACTCGAGAGGAGCGCAGACGTTGGCGATCAGCCCTTGATAAGCAGCTGAGGAAGAAGATGAAGCTGAAGCCAGTGATGAGGATGAACGGGAACTACGCCCGGCGGCTGATGACCCGAGAGGCCGTTGAGGTGGTGTGTGAGCTGGTTCCCTCAGAGGAGCGTCGCAAGGCCCTGAGAGAGCTCATGGAGCTGTACCTTCAGATGAAGCCTGTGTGGCGCTCCACCTGCCCAGCCAAAGACTGCCCTGATCAACTCTGTCGTTACAGCTTCAACTCCCAACGCTTTGCCGAACTCCTGTCCACCACATTCAAATACCGTTATGACGGCAAGATTACCAACTACCTCCACAAAACGTTGGCCCACGTGCCTGAGATTGTGGAACGAGATGGCTCCATTGGTGCCTGGGCCAGCGAGGGGAACGAGTCTGGGAACAAGCTATTCCGCCGCTTCCGTAAGAGAAACGCCAGGCAGTCCAAGACCTGAGTGTTACCTCATTCATGGGGGCCGGACACCCAATAATGAGCTGTCCTCCAGCCTGTACTTGCTAAGTGTCGACAGTCGCGGATGCAATCGAAAAGTCACACTGAGATGCCAGGAGAAAGAGCTGGTAGGGGAGCCTCCAGGGCCTCGGTACGGCCACACCATTAGTGTAGTCCACAGCAGGGGGAAAACGGCCTGCGTTCTCTTCGGCGGCAGGTCTTACATGCCACCTGCTGAGAGAACCACAGAGAACTGGAATAGTGTGGTGGACTGTCCACCCCAGGTGTACCTCATCGACTTGGAGTTTGGCTGCTGTTCAGCCCATACCCTCCCGGAGCTCACGGACGGCCAGTCATTCCACCTGGCACTGGCTCGAGAGGACTGCGTCTACTTCTTGGGTGGCCACATTCTCTCCACCGACTGCAGACCAGCTCGCCTGTTCAGGCTGCGTGTGGAGCTTCTCTTAGGCAGTCCAGTGCTCTCCTGTGACATGTTTAGTGATGGCCCGTCTATCACAAGYGCCATCGCAACTCCTGTAGGCCCTGCTCACGAKTATATGATCATTGGTGGCTACCAGTCAGACTCCCAGAAGCGAATGCAGTGCACCTACGTCTCACTGGACGATACAGGCATACATATGGAACCTCGAGAGCCACCACAGTGGAGCAGTGAGATCAGCCAGAGCCGTACTTGGTTTGGCGGAAGCCTGGAAAGGGGAAGCACGTTGATCGCTATTCCGGCAGAGGGAAATCCTGCACCTCCAGAAGCCTATTACTTTTACCAGGTTAGCTTCCAACAAGAGGGGGATGCAGAAGATCCAACCCAGACATGCAGCCAAGAGTCCACAGACTTTGAGGACTCGGCCCCTCTCGAGGATTCAGAAGAGCTGTACTTTGGCCGTGATCCTAACGAGATGGAGTACAGCAGCGATGGAGAAGGAGAGACCTACAACGAAGACGATGAGGAGGACGAATCTCAGGCAGGCTATTGGATCAAGTGCTGTCTCACCTGCCAGGTAGACATCAACA
	V5274Leporinusdesmotes	----AACATCGCCTCCTGCAAAATTCAACGTATAGGAGGTCCTACCTGCCCAGTGACT--TTGTTAAATGGCCGCGGTATTTTGACCGTGCTAAGGTAGCGCAATCACTTGTCTTTTAAATGAAGACCTGTATGAAAGGTGTGACGAGGGCTTAACTGTCTCCCTTCTCTGGTCAATGAAATTGATCTGCCCGTGCAGAAGCGGACATGCACATACAAGACGAGAAGACCCTGTGGAGCTTAAGACAACAAGCCAATCTTTGGTTGGGGCGACCACGGGGGAAAACAAAGCCCCCATGCGGACTGTAAAACCAAGAGAGACATCTCCAAGTCACAGAACATCTGACCCCGATCAACGAACCAAGTTACCCCAGGGATAACAGCGCAATCCTCTTTAAGAGTCCATATCGACAAGAGGGTTTACGACCTCGATGTTGGATCAGGACATCCTAATGGTGTAACCGCTATTAAGGGTTCGTTTGTTCAACGATTAAAGTCCTACGTGATCT---TCCACCAACCACAAAGACATTGGCACCCTCTACTTAGTATTTGGTGCTTGAGCCGGAATAGTTGGTACAGCCCTCAGCCTCTTAATCCGAGCAGAGCTTAGCCAACCCGGGTCCCTTCTAGGCGATGACCAAATTTATAATGTTATCGTTACCGCACATGCTTTCGTAATAATTTTCTTCATAGTAATGCCAGTTATAATTGGGGGCTTCGGAAACTGACTAATTCCACTAATGATCGGCGCACCCGACATGGCATTTCCACGAATAAATAATATAAGTTTCTGACTATTGCCCCCGTCTTTTCTTCTCCTATTAGCATCTTCTGGAGTAGAGGCCGGAGCCGGAACAGGTTGAACTGTTTATCCCCCACTTGCTGGAAATTTAGCCCACGCAGGCGCCTCTGTTGATCTTACCATTTTTTCCCTACATCTCGCCGGTGTTTCCTCAATTCTTGGGGCAATTAATTTTATTACAACGATTATTAATATAAAACCTCCAGCCATCTCACAATACCAGACCCCTCTATTTGTATGAGCCGTCCTGATTACAGCCGTACTTCTTCTTCTCTCACTACCGGTCCTAGCTGCTGGAATTACTATACTCCTAACAGACCGAAATCTTAATACTACATTCTTTGACCCCGCAGGAGGAGGAGAC-------------------------------------------------CGCCTTTTCCTCCGTCGCCCATATTTGCCGTGATGTAAACTATGGCTGATTAATCCGTAATATACATGCCAACGGAGCCTCCTTCTTTTTTATTTGCATTTATCTCCACATCGGCCGAGGCCTATACTATGGCTCTTACCTCTATAAAGAAACCTGAAACATCGGAGTTGTTCTCCTCCTACTAGTTATAATAACCGCATTTGTAGGCTACGTACTACCATGAGGGCAAATATCATTCTGAGGGGCAACCGTAATTACAAACCTCCTCTCCGCAATCCCATATGTAGGGGACATACTAGTACAATGAATTTGAGGTGGCTTCTCAGTAGATAACGCAACCCTAACACGATTCTTTGCCTTCCACTTCCTCCTCCCATTCACAATCATCGCAGCCACGGCCCTTCATGCCCTCTTCCTTCACGAAACAGGATCTAACAACCCCATTGGACTAAACTCGGACGCAGACAAAATCTCATTCCACCCATACTTCTCATACAAAGACCTTCTAGGATTTATTATTCTCATTACAGCCCTAACATCATTAGCCCTATTTTCCCCAAACCTCCTAGGAGACCCCGAAAATTTTACCCCCGCCAATCCCCTAGTAACCCCAACGCATATTAAACCAGAATGATATTTCCTATTTGCTTATGCCATCCTACGATCAATTCCTAACAAACTAGGAGGTGTACTAGCCCTACTATTCTCTATTCTAGTCTTTATACTAGTCCCCCTGCTCCACACCTCAAAACAACAAGGACTAACCTTCCGTCCTATTACCCAGTTCCTGTTCTGAACCTTAGTCGCGGATGTACTAATCCTTACATGAATTGGGGGAATACCAGTAGAAGACCCCTTTATTATTATTGGCCAAGTTGCCTCCGTCCTATACTTTGCACTTATCCTTATTCTTAACCCCCTGGCAGGATTACTAGAAAACAATGTTAACACCAAGAGAGTGATCCAGTATTTTGCAAGTATTGCAGCTGCTGGTGGTGCTGCCAAGAAGGACTCCAACAAGGGCACCCTGGAAGACCAAATCATCCAGGCCAATCCTGCACTCGAAGCCTTTGGTAATGCCAAAACAGTGAGAAATGACAACTCGTCTCGCTTTGGAAAGTTCATTCGCATTCACTTTGGAACAAGTGGTAAACTGTCTTCAGCTGACATTGAAACATATTTGCTGGAAAAGTCACGTGTGACCTTTCAGCTAAAAGCAGAAAGGAACTACCACATCTTTTTCCAGATATTATCCAATGCAAAGCCTGAGCTGCTAGATATGCTGTTGATTACAAATAATCCCTACGACTACTCTTACATCTCCCAAGGAGAAGTAACTGTTGCAAGTATCAATGACAGCGAGGAGTTGCTAGCCACCGACAATGCCTTTGATGTGCTTGGCTTCACTCCAGATGAGAAAATGGGAGTCTATAAACTGACTGGTGCTATCATGCATTATGGCAACATGAAGTTTAAGCAGAAGCAGCGTGAGGAACAGGCAGAGCCCGATGGTACAGAAGCCGCTGACAAATCAGCCTACTTAATGGGACTGAACTCGGCAGATCTTCTCAAAGGACTCTGTCATCCAAGGGTCAAGGTAGGAAATGAATATGTCACCAAAGGTCAAGGCGTGGATCAAGTATACTACTCACTAAATGTGTCCCCCTCTTGGAACGTAGGCATCATTGATGGGCTCTCCGGCTGGACGGTCTCTGTAGATGACATACCAGCAGACACCATGGCTAGAAGATTCCGCTATGATGTGGCGCTGGCGTCAGCTCTGAAAGACTTGGAGGAAGACATCATAGAGGGACTAAGGGAAAGAGGGTTGGATGACAGCACTTGCACTTCAGGTTTCACGGTGGTGGTAAAGGAGTCATGTGACGGCATGGGAGATGTGAGCGAGAAGCATGGAGGAGGACCAGCTGTTCCAGAGAAGGCGGTGAGGTTCTCTTTTACGGTGATGTCCGTCACGGTTCAAGCTGAAGGTGAGGAAGAAGCAGTCACGATCTTCCAGGAGCAAAAGCCCAACTCAGAGCTCTCCTGCAGGCCCCTGTGCCTGATGTTCGTGGATGAGTCTGATCATGAGATGCTGACCGCCATCTTAGGTCCTGTAGTGGCAGAGCGTAGAGCCATGAAGGAGAGTCGTCTCATCCTGTCCATTGGGGGGCTTCTTCGTTCTTTTCGCTTTTACTTCCGAGGCACAGGCTACGATGAGAAGATGGTGAGAGAAATGGAAGGGCTGGAGGCTTCAGGCTCCACTTATATCTGCACGCTGTGCGACTCCACAAGAGCTGAAGCCTCTCAGAACATGGTGCTGCACTCCATCACCCGAAGCCATGAGGAAAACCTTGAGCGCTACGAGATATGGAGGACCAATCCTTTCTCTGAGTCTGCAGACGAACTGCGAGATCGGGTCAAAGGGGTCTCAGCTAAGCCTTTCATGGAGACCCAGCCCACACTAGATGCCTTGCATTGTGACATTGGCAATGCTACTGAGTTCTACAAGATATTCCAGGATGAGATTGGTGAAATGTACCTGAAAACCAATCCAAATCGAGAGGAGCGCCGACGTTGGCGATCGGCTCTTGATAAGCAGCTGAGGAAGAAGATGAAGCTGAAGCCGGTGATGAGGATGAATGGGAACTACGCCCGGCGGCTGATGACCCGAGAGGCCGTTGAGGTGGTGTGTGAGCTGGTTCCCTCAGAGGAGCGTCGCAAGGCCCTGAGAGAGCTCATGGAGCTGTACCTTCAGATGAAGCCTGTGTGGCGTTCCACCTGCCCAGCCAAAGACTGCCCTGATCAACTCTGTCGTTACAGCTTCAACTCCCAACGCTTTGCTGAACTTCTGTCTACCACATTCAAATACCGTTATGATGGCAAGATTACCAACTACCTCCACAAAACGTTGGCCCACGTGCCTGAGATTGTGGAACGAGATGGCTCAATTGGTGCCTGGGCCAGCGAGGGGAACGAGTCTGGGAACAAGCTATTCCGCCGCTTCCGTAAGATGAACGCCAGGCAGTCCAAGACCTGAGTGTTACCTCATTCATGGGGGCCGGACACCCAATAATGAGCTGTCCTCCAGCCTGTACTTGCTAAGTGTCGACAGTCGCGGATGCAATCGAAAAGTCACGTTGAGATGCCAGGAGAAAGAGCTGGTAGGGGAGCCTCCAGGGCCTCGGTACGGCCACACCATTAGTGTAGTCCACAGCAGGGGGAAAACGGCCTGCGTTCTCTTCGGCGGCAGGTCTTACATGCCACCTGCTGAGAGAACCACAGAGAACTGGAATAGTGTGGTGGACTGTCCACCCCAGGTGTACCTCATCGACTTGGAGTTTGGCTGCTGTTCAGCCCACACCCTCCCGGAGCTCACGGACGGCCAGTCATTCCACCTGGCACTGGCTCGAGAGGACTGCGTCTACTTCTTGGGTGGCCACATTCTCTCCACCGACTGCAGACCAGCTCGCCTGTTCAGGCTGCGTGTGGAGCTTCTCTTAGGCAGTCCAGTGCTCTCCTGTGACATGTTTAGTGATGGCCCGTCTATCACAAGCACCATCGCAACTCCTGTAGGCCCTGCTCACGAGTATATGATCATTGGTGGCTACCAGTCAGACTCCCAGAAGCGAATGCAGTGCACCTACATCTCACTGGATGACGCAGGCATACATATGGAACCTCGAGAGCCACCACAGTGGAGCAGTGAGATCAGCCAGAGCCGTACTTGGTTTGGCGGAAGCCTGGAAAGGGGGAGCGCGTTGATCGCTATTCCGGCAGAGGGAAATCCTGCACCTCCAGAAGCCTATTACTTTTACCAGGTTAGCTTCCAACAAGAGGGGGATGCAGAAGATCCAACCCAGACATGCAGCCAAGAGTCCACAGACTTTGAGGACTCGGCCCCTCTCGAGGACTCGGAAGAGCTGTACTTTGGCCGTGATCCTAACGAGATGGAGTACAGCAGCGATGGAGAAGGAGAGACCTACAACGAAGAGGATGAGGAGGACGAATCACAGGCGGGCTATTGGATCAAGT------------------------------
	T10200Chilodusfritillus	CAAAAACATCGCCTCCTGCTAAA-TCGAAGTATAGGAGGTCCTGCCTGCCCAGTGACTTCTTGTTAAATGGCCGCGGTATTTTGACCGTGCTAAGGTAGCGCAATCACTTGTCTTTTAAATGAAGACCCGTATGAATGGTAAAACGAGGGCTTAACTGTCTCCCTTCTTTGGTCAATGAAATTGATCTGCCCGTGCAGAAGCGGGCATATTAATACAAGACGAGAAGACCCTTTGGAGCTTAAGACAAAAAGCCAATCTTCGGTTGGGGCGACCACGGAGTAAAACAAAACCTCCATACAGAATGTCAAACCAAGAGATACATCTCTAAGTCGCAGAACATCTGACTCCGATCAACGGACCAAGTTACCCTAGGGATAACAGCGCAATCCCCTTCAAGAGTCCCTATCGACAAGGGGGTTTACGACCTCGATGTTGGATCAGGACATCCTAATGGTGCAGCCGCTATTAAGGGTTCGTTTGTTCAACGATTAAAGTCCTACGTGATCTGACTCCACCAATCACAAAGATATCGGCACCCTTTATTTAATCTTCGGTGCTTGAGCCGGAATAGTTGGTACAGCTCTTAGCCTTTTAATTCGAGCAGAGCTTAGTCAACCCGGATCCTTATTAGGCGATGATCAGATTTACAATGTTATTGTTACTGCACACGCCTTTGTAATAATCTTTTTTATAGTAATGCCCATTATGATTGGAGGCTTCGGGAATTGACTCGTTCCCCTTATAATTGGGGCCCCTGACATAGCATTCCCTCGAATAAATAATATAAGTTTCTGACTACTACCCCCCTCCTTTCTTCTCCTTCTTGCCTCTTCAGGGGTTGAGGCAGGGGTAGGGACTGGCTGAACAGTTTATCCTCCTCTCGCCGGAAATCTTGCCCACGCAGGAGCTTCAGTTGATTTAGCCATTTTTTCACTACATCTTGCAGGGGTCTCCTCTATTCTTGGGGCCATTAACTTCATTACTACAATTATTAATATAAAACCTCCAGCCATCACACAATACCAAACCCCTTTATTTGTATGAGCCATTTTAATTACAGCAGTATTACTCCTTTTATCACTACCAGTATTAGCTGCAGGAATTACTATACTCCTAACAGACCGAAATCTTAATACTACCTTCTTCGATCCTGCAGGTGGTGGGGACTCCTAACAGGACTATTCCTAGCAATACACTACACCTCAGACATCTCAACCGCCTTCTCCTCAGTTGCCCACATCTGCCGTGATGTAGACTATGGTTGATTAATCCGAAATATACATGCTAACGGGGCCTCTTTCTTCTTCATCTGCATTTATTTACATATTGGCCGAGGCCTATACTACGGATCCTACCTGTATAAAGAAACTTGAAATATTGGTGTAGTACTCTTACTTTTAGTAATAATAACCGCATTCGTCGGCTACGTCCTACCATGAGGCCAAATATCATTCTGAGGGGCCACCGTAATCACTAACCTCCTTTCTGCAATTCCTTATGTAGGAAATACTCTAGTACAATGAATTTGAGGAGGCTTTTCCGTAGATAACGCAACACTAACACGATTCTTTGCCTTCCACTTTATTCTACCATTTGCAATTTCAGCAGTCACAACCCTACACGCACTTTTCCTGCATGAAACGGGGTCAAACAACCCCATTGGATTAAACCCAAACGCAGATAAAATTACATTTCATCCATACTTTTCTTATAAAGATTTATTAGGCTTTACACTTCTACTCCTAACCCTCACATCTTTAGCACTATTTTCCCCTAACCTATTAGGAGACCCCGATAATTTTACACCCGCCAACCCCCTAGTTACACCCACACACATTAAACCAGAATGGTACTTCCTATTTGCCTACGCGATCCTACGATCAATTCCAAATAAACTGGGCGGAGTACTAGCCCTCCTATTCTCAATCCTAATCCTTATACTAGTACCTATCCTCCACACCTCTAAACGACAAGGATTAACATTCCGACCCTTCGCCCAATTCCTATTCTGAACATTAGTAATAGACGTAGCAATCCTAACCTGAATTGGAGGAATACCCGTAGAACACCCATACGTTATTATTGGTCAAGTCGCTTCCATCCTATACTTCATACTAATTCTTGTCATCAACCCATTAACAGCCTCATTAGAAAATGATGTGAACACCAAGAGAGTAATCCAGTATTTTGCAAGTATTGCAGCTGCTGGTGGTGCTTGCAAGAAGGATGCCAGCAAAGGCACCCTGGAGGACCAAATCATCCAGGCCAATCCTGCACTTGAAGCCTTCGGCAATGCCAAAACTCTGAGAAATGACAACTCATCTCGGTTTGGAAAGTTTATCCGCATCCATTTTGGAACAAGTGGTAAACTTTCTTCAGCTGATATTGAAACGTATTTGCTGGAAAAGTCACGTGTAACCTTTCAGCTAAAATCAGAAAGGAACTACCACATCTTTTTCCAGATATTATCCAATGCAAAGCCTGAGCTGTTGGATATGCTGTTGATTACAAATAACCCCTATGACTACTCTTACATCTCCCAAGGAGAGGTAACTGTGGCAAGCATCAATGACAGTGAGGAGTTGCTGGCCACCGACAGTGCCTTTGATGTGCTTGGCTTCACTCCTGATGAGAAGATGGGCGTCTACAAACTAACAGGTGCTATCATGCATTATGGCAACATGAAGTTTAAGCAGAAGCAGCGCGAGGAACAGGCTGAACCTGATGGTACAGAAGCTGCTGACAAATCAGCCTACCTAATGGGGCTCAACTCGGCAGATCTTTTGAAAGGCCTCTGTCATCCAAGGGTCAAGGTAGGAAATGAATATGTTACCAAAGGCCAAGGTGTTGATCAAGTGTACTACTCAATAAACGTGTCCACCTCTTGGGATGTAGGCATCATCAATGGGCTGTCTGGCTGGACCATCTCTGTAGATGATGTACCAGCAGATACCATTGCTAGAAGATTTCGCTATGATGTGGCACTAGTATCAACTCTAAAAGACTTGGAGGAGGACATCATGGAAGGACTAAGGGAGAGAGGGTTGGATGATAGCACTTGCACTTCAGGTTTCACTGTGGTGATCAAGGAGTCATGTGATGGCATGGGAGACGTGAGTGAGAAGCATGGAGGAGGACCTGCCATTCCAGAGAAGGCAGTAAGGTTCTCTTTTACTGTGATGTCCATCACGGTTCAGGCTGAAGGTGAGGAAGAAGCAGTTACAATCTTCCAGGAGCCAAAGCCCAACTCTGAGCTCTCTTGTAGGCCACTGTGCCTAATGTTTGTTGATGAGTCTGATCATGAAATGCTGACTGCCATCTTGGGTCCAGTAGTGGCAGAGCGCAGAGCCATGAAGGAGAGCCGCCTTATTCTGTCCATTGGGGGGCTCCTTCGTTCCTTTCGCTTTTACTTCCGAGGCACAGGCTACGATGAGAAGATGGTGAGAGAAATGGAAGGGTTGGAGGCTTCGGGTTCCACTTATATCTGTACCCTGTGCGACTCCACTCGAGTTGAAGCTTCTCAGAACATGGTGCTGCACTCTGTCACCCGAAGCCATGAGGAAAACCTTGAGCGCTATGAGCTATGGAGGACCAACCCATTTTCTGAGTCTGCTGAGGAACTGCGTGATCGGGTCAAAGGGGTCTCAGCGAAGCCTTTCATGGAGACCCAACCCACGCTAGATGCCTTACACTGTGACATTGGCAATGCAACCGAGTTCTACAAGATATTCCAGGATGAGATTGGCGAAATGTACATGAAAAACAACCCAACTCGGGAGGAGCGCAGAGGATGGCGTTCAGCCCTTGATAAGCAGCTGAGGAAGAAGATGAAGCTCAAGCCAGTGATGAGAATGAATGGGAACTACGCTCGGCGGCTGATGACCCGCGAGGCTGTGGAGGTGGTGTGTGAGCTGGTTCCTTCAGAGGAGCGTCGCAAGGCCCTGAGAGAGTTGATGGAGCTGTACCTCCAAATGAAGCCTGTGTGGCGCTCAACCTGCCCAGCAAAAGACTGCCCTGATCAACTCTGCCGTTACAGCTACAACTCCCAATGCTTTGCCGAACTCCTATCCACCACATTCAAATACCGTTATGATGGCAAGATTACCAACTACCTCCACAAAACATTGGCCCACGTGCCTGAGATTGTGGAACGAGATGGCTCAATTGGTGCCTGGGCCAGTGAGGGGAATGAGTCTGGGAACAAGCTTTTCCGCCGCTTCCGTAAGATGAATGCCAGGCAGTCCAAGA-CTGAGTGTTACCTCATTCATGGGGGCCGAACACCCAATAATGAGCTGTCCTCTAGCCTGTACTTGCTAAGTGTCGACAGTCGCGGATGCAATCGAAAAGTCACACTGAGATGCCAGGAGAAAGAGCTGGTAGGGGAGCCTCCAGGGCCTCGGTATGGCCACACCATTAGTGTAGTCCACAGCAGGGGGAAAACTGCCTGTGTTCTTTTCGGCGGCAGGTCTTACATGCCACCTGCTGAGAGAACCACAGAGAACTGGAATAGTGTGGTGGACTGTCCACCCCAGGTGTACCTCATTGACCTGGAGTTTGGCTGCTGCTCAGCCCATACCCTCCCAGAGCTGACGGATGGCCAGTCATTCCACCTGGCACTGGCTCGAGAGGACTGCGTCTACTTCCTAGGTGGCCACATTCTCTCCACCGACTGCCGACCAGCTCGCATGTTCAGGCTGCGTGTGGAGCTTCTCTTAGGCAGTCCAGTGCTCTCCTGTGACATGTTTAGTGATGGTCCGTCTATCACAAGCGCCATTGCAACTCCTGTAGGCCCTGCTCATGAGTATATGATCATTGGTGGCTACCAGTCAGACTCCCAGAAGCGAATGCAGTGCACCTACGTCTCACTGGATGATACAGGCATACATATGGAACCTCGAGAACCACCACAGTGGAGCAGTGATATCAGCCAGAGCCGTACTTGGTTTGGCGGAAGTCTGGGAAGTGGGAGCGCGTTGCTCGCTATTCCAGCAGAGGGAAACCCTGCACCTCCAGAAGCCTATTACTTTTACCAGGTAAGCTTCCAGCAAGAGGGAGATGCAGAAGATCCAACTCAGACATGCAGCCAAGAGTCCACAGACTTTGAGGACTCAGCCCCTCTCGAGGACTCAGAAGAGCTGTACTTTGGCCGTGATCCTAACGAGATGGAGTACAGCAGCGATGGAGAAGGAGAGACCTACAACGAAGAAGATGAGGAGGACGAATCTCAGACAGGCTATTGGATCA---------------------------------
	29688Metynnislippincottianus	CAAAAACATCGCCTCCTGCAAAAACCAACGTACAGGAGGTCCTGCCTGCCCAGTGACAACTAGTTAAACGGCCGCGGTATTTTGACCGTGCTAAGGTAGCGCAATCACTTGTCCTTTAAATGAGGACCTGTATGAATGGCGGAACGAGGGCTTAACTGTCTCCTTTTTCCAGTCAATGAAATTGATCTGCCCGTGCAGAAGCGGACATACCAATACAAGACGAGAAGACCCTTTGGAGCTTAAGACACCGAGCCAATCTTCGGTTGGGGCGACCACGGGGGAAAACAAAGCCCCCACGTAGAATGTAAAACCAAGAGGGACACCTCTAAGCCACAGAACATCTGACTCCGATCAACGGACCAAGTTACCCTAGGGATAACAGCGCAATCCTTTCCAAGAGTTCATATCGACGAGAGGGTTTACGACCTCGATGTTGGATCAGGACATCCTAATGGTGCAGCCGCTATTAAGGGTTCGTTTGTTCAACGATTAAAGTCCTACGTGATCTGA----------------------------------------------------------------------------------------------------------------------------------------------------------------------------------------------------------------------------------------------------------------------------------------------------------------------------------------------------------------------------------------------------------------------------------------------------------------------------------------------------------------------------------------------------------------------------------------------------------------------------------------------------------------------------------TCCTCACAGGCCTTTTCCTAGCAATACATTACACTTCAGACATCTCCACAGCCTTCTCTTCAGTAGCCCACATCTGTCGAGATGTTAACTACGGCTGACTCATTCGAAACATACACGCTAATGGGGCCTCATTCTTTTTTATCTGCATCTACTTACACATCGGCCGAGGCCTCTACTACGGGTCCTATCTCTACAAAGAAACCTGAAACATTGGCGTAGTCCTTCTACTCCTCGTGATAATAACCGCATTCGTTGGATACGTCCTCCCCTGAGGACAAATGTCATTTTGGGGAGCAACCGTCATTACCAACCTTCTCTCCGCAGTCCCCTACGTAGGAGATGCCCTAGTACAATGAATTTGAGGCGGCTTCTCAGTGGATAACGCAACCCTAACCCGATTCTTTGCCTTCCACTTCCTCCTTCCCTTCGCAATTATTGCAGCCACCGCCCTCCACGCCCTGTTTCTCCATGAAACAGGATCCAACAACCCCACAGGACTAAACTCAGACGCAGACAAAATCTCATTTCACCCCTACTTCTCCTACAAAGACCTCCTAGGCTTCATTATCCTACTCGTAACCCTTACATCCCTAGCCCTCTTCTCCCCCAACCTTTTAGGCGACCCAGAAAACTTCACCCCAGCCAACCCCCTAGTCACACCCCCACACATTAAACCAGAATGATACTTCTTATTTGCCTACGCCATTCTCCGATCAATCCCTAACAAACTAGGGGGCGTTCTTGCCCTCTTATTTTCAATTCTCATCCTTATACTAGTCCCCCTTCTACACACCTCTAAACAACAAGGACTCACATTTCGCCCAGTCGCACAATTCCTATTCTGAGCCCTAGTTGCTGACGTCATGATCTTAACCTGAATCGGAGGAATGCCCGTAGAACACCCGTTCATCATCATCGGCCAAATCGCCTCCGCCCTATATTTCGCACTATTTCTTATCTTTAACCCCCTCGCCGGGCTTTTAGAAAAC--TGTTAACACCAAGAGAGTAATCCAGTATTTTGCAAGTATTGCAGCTGCTGGTGGTGCTGCCAAGAAGGATGCCAACAAAGGCACCTTGGAGGATCAAATCATCCAGGCCAATCCTGCACTCGAAGCCTTCGGTAATGCCAAAACATTGAGAAATGACAACTCGTCTCGCTTTGGAAAGTTTATCCGCATTCATTTTGGAACAAGTGGTAAACTATCTTCAGCTGACATCGAAACATATTTGCTGGAAAAGTCACGTGTGACCTTTCAGCTAAAATCAGAAAGGAACTACCACATCTTTTTCCAGATATTATCCAATGCAAAGCCTGAGCTGCTAGATATGCTGTTGATTACAAATAATCCCTATGATTACTCTTACATCTCCCAAGGAGAGGTAACTGTTGCAAGTATCAATGACAGTGAGGAGTTATTAGCTACAGACAATGCATTTGATGTGCTTGGCTTCACTCCAGATGAGAAGATGGGAGTCTACAAACTGACCGGTGCTATCATGCATTATGGTAATATGAAGTTCAAGCAGAAGCAGCGTGAGGAACAGGCAGAGCCTGATGGTACAGAGGCTGCTGATAAATCAGCTTACCTAATGGGGCTGAACTCTGCAGATCTTCTGAAAGGACTCTGTCATCCAAGGGTCAAGGTAGGAAATGAGTATGTCACAAAAGGCCAAGGCGTGGATCAAGTGTACTACTCACT----GTGTCTACCTCTTGGGATGTAGGCATCATTGATGGACTCTCTGGCTGGACAGTCTCTGTAGATGATATACCAGCAGATACCATCACTAGACGATTCCGCTATGACGTGGCACTAGTGTCAGCTCTCAAAGACTTGGAGGAGGACATCATGGAGGGTCTAAGGGAGAGAGGCTTGGATGACAGCACTTGCACTTCTGGTTTCACTGTGGTGATCAAGGAGTCGTGTGATGGCATGGGAGATGTCAGCGAGAAGCATGGAGGAGGGCCAGCTGTTCCAGAGAAGGCGGTGAGGTTCTCTTTTACAGTGATGTCCATCACGGTTCAAGCAGAAGGTGAGGAAGAAGCAGTCACAATCTTCCAAGAGCAAAAACCCAACTCAGAGCTCTCTTGCAGGCCCCTGTGTTTGATGTTCGTGGATGAGTCTGATCATGAGACGCTGACTGCCATCTTGGGTCCTGTAGTGGCAGAACGTAGAGCTATGAAGGAGAGTCGCCTCATTTTGTCCATAGGTGGGCTTCTTCGTTCCTTTCGCTTTTACTTCCGAGGCACAGGCTATGATGAGAAGATGGTGAGAGAAATGGAAGGGTTGGAGGCTTCAGGTTCCACTTACGTCTGCACACTGTGTGACTCCACACGAGCTGAAGCCTCTCAGAACATGGTGCTACACTCTATCACTCGAAGCCACGAGGAAAATCTTGAGCGCTATGAGATTTGGAGAACCAACCCTTTCTCTGAGTCTGCAGATGAGCTGCGGGATCGAGTAAAAGGGGTCTCAGCTAAGCCTTTTATGGAGACCCAGGCTACTCTGGATGCCTTGCACTGTGACATTGGCAATGCTACCGAGTTTTACAAGATATTCCAAGATGAGATCGGTGAAATGTACCTGAAAAACAATCCAACTCGAGAGGAGCGCAGACGCTGGCGATCCGCCCTTGACAAGCAGCTGAGAAAGAAGGTGAAGCTGAAGCCAGTGATGAGGATGAATGGAAACTATGCCCGGCGGGTGATGACCCGTGAA----------------------------------------------------------------------------------------------------------------------------------------------------------------------------------------------------------------------------------------------------------------------------------------------------------------------------------------------------------------------CCTGAGTCTTATCTCATTCATGGGGGCCGGACACCCAATAATGAGCTGTCCTCTAGCCTCTATGTACTAAGTGTCGACAGTCGTGGATGCAATCGAAAAGTCACATTGAGATGCCAGGAGAAAGAGCTGGTGGGGGAGCCTCCAGGGCCTCGGTATGGCCACACCATTAGTGTAGTCCACAGCAGGGGAAAAACAGCCTGTGTTCTTTTTGGTGGCAGGTCTTACATGCCACCTGCTGAGAGAACCACAGAGAACTGGAACACTGTGGTGGACTGTCCACCCCAGGTGTATCTGATTGACCTGGAGTTTGGCTGCTGCTCAGCCCATACACTCCCAGAGCTCACGGATGGGCAGTCATTTCACATGGCACTGGCTAGAGAGGATTGTGTTTACTTCTTGGGTGGCCACATTCTCTCCACTGACTGCCGTCCGGCTCGCCTATTCAGGCTACGTGTGGAGCTTCTCTTAGGCAGCCCAGTGCTCTCTTGTGATATGTTTAATGATGGTCTGTCTATCACAAGTGCCATTGCAACACCTGTGGGTCCTGCTCATGAGTATATCATCCTTGGTGGCTACCAGTCAGACTCCCAAAAGCAAATGCAGTGCACCTATGTCGCACTGGATGACGTAGGCATACGTATGGAACCTCGAGAGCCACCACAGTGGAGCAGTGAGATCAGCCAAAGTCGTACTTGGTTTGGTGGAAACCTGGAAAAGGGAAGTGCATTGATTGCTATTCCATCTGAGGGAAATCCTGCACCTCCAGATGCCTATTATTTTTACCAGGTAAGCTTCCAGCAAGAGGGAGATGCGGAAGATCCAACCCAGACATGCAGCCAGGAGTCCACAGACTTTGAAGATTCAGCTCCTCTAGAGGATTCAGAAGAGCTGTACTTTGGGCGTGATCCTAATGAAATGGAGTGTAGCAGCGACGGAGAAGGAGACACTTACAACGAAGAAGATGAGGAGGACGAATCTCAGACCGGCTACTGGATCAAGTGCTGTCTCACCTG-----------------
	35624Catoprionmento	CAAAAACATCGCCTCCTGCAAAAATCAACGTATAGGAGGTCCTGCCTGCCCAGTGACAACTAGTTAAACGGCCGCGGTATTTTGACCGTGCTAAGGTAGCGCAATCACTTGTCTCTTAAATGGGGACCTGTATGAATGGCGAAACGAGGGCTTAACTGTCTCCTTTCTCCAGTCAATGAAATTGATCTGCCCGTGCAGAAGCGGACATACCAATACAAGACGAGAAGACCCTTTGGAGCTTAAGATACAAGGCCAATCTTCGGTTGGGGCGACCACGGGGGAAAACAAAGCCCCCGCGCAGAACGTAAAACCAAGAGGGACACCTCTAAGTCACAGAACACCTGACTCCGATCAACGGACCAAGTTACCCTAGGGATAACAGCGCAATCCCCTCCAAGAGTTCATATCGACAAGGGGGTTTACGACCTCGATGTTGGATCAGGACATCCTAATGGTGCAACCGCTATTAAGGGTTCGTTTGTTCAACGATTAAAGTCCTACGTGATCTGA----------------------------------------------------------------------------------------------------------------------------------------------------------------------------------------------------------------------------------------------------------------------------------------------------------------------------------------------------------------------------------------------------------------------------------------------------------------------------------------------------------------------------------------------------------------------------------------------------------------------------------------------------------------------------------TTCTTACAGGACTCTTTCTCGCCATACATTACACCTCAGACATCTCAACAGCCTTCTCCTCCGTGGCCCACATCTGCCGAGACGTAAACTATGGCTGACTTATCCGAAATATACACGCCAACGGAGCCTCATTCTTCTTCATCTGCATCTACCTCCACATTGGCCGAGGCTTATACTACGGCTCCTACCTCTACAAAGAAACATGAAATATTGGAGTAATCCTACTACTACTAGTCATAATAACTGCATTTGTTGGCTATGTCCTCCCATGAGGACAGATATCATTCTGAGGTGCAACCGTCATTACAAACCTCCTCTCCGCAGTCCCATACGTAGGAGATGCTCTAGTACAATGGATCTGGGGCGGCTTCTCCGTAGATAATGCAACCCTAACCCGATTCTTTGCCTTCCACTTCCTCCTCCCATTTGCAATTATCGCAGCCACCATCCTTCACGCCCTCTTCCTCCACGAAACAGGCTCAAACAACCCCACAGGCCTCAACTCAGATGCAGACAAAATCTCATTCCACCCCTATTTCTCCTACAAAGACCTGCTGGGCTTTGCAATTCTCCTTGTTACCCTCACATCATTAGCCCTCTTTTCCCCCAACCTTTTAGGAGACCCAGAAAACTTCACCCCCGCCAACCCCTTAGTTACACCTCCACACATCAAGCCAGAGTGATATTTCCTATTTGCCTACGCCATCCTCCGATCAATCCCCAATAAACTAGGAGGCGTCCTCGCCCTCCTATTTTCAATCCTCATTTTAATGCTAATCCCACTCTTACACACCTCCAAACAACAAGGGCTCACATTCCGCCCCCTCGCACAACTCCTATTCTGAACCATGGTCGCAGACGTAATAATCCTAACCTGAATCGGAGGCATGCCAGTAGAACACCCATTCATCATTATCGGCCAAATCGCCTCCGTCCTATACTTCGCGCTATTCCTAATTTTCAGCCCCCTCATCGGACTGCTAGAAAAC--TGTTAACACCAAGAGAGTAATCCAGTATTTTGCAAGTATTGCAGCTGCTGGTGGTGCTGCCAAGAAGGACTCCAACAAAGGCACCTTGGAGGATCAAATCATCCAGGCCAATCCTGCACTCGAAGCCTTCGGCAATGCCAAAACACTGAGAAATGACAACTCTTCTCGCTTTGGAAAGTTTATCCGCATTCATTTTGGAACAAGTGGTAAACTATCTTCAGCTGACATCGAAACATATTTGCTGGAAAAGTCACGTGTGACCTTTCAGCTAAAATCAGAAAGGAACTACCACATCTTTTTCCAGATATTATCCAATGCAAAGCCTGAGCTGCTAGATATGCTGTTGATTACAAATAATCCCTATGATTACTCTTACATCTCCCAAGGAGAGGTAACTGTCGCAAGTATCAATGACAGTGAGGAGTTGTTAGCTACTGACAATGCCTTTGATGTGCTTGGTTTCACTCCGGATGAGAAGATGGGAGTCTACAAACTGACTGGTGCTATCATGCATTATGGTAATATGAAGTTCAAGCAGAAGCAGCGTGAGGAACAGGCAGAGCCTGATGGTACAGAAGCTGCTGATAAATCAGCTTACCTAATGGGGCTGAACTCTGCAGATCTTTTGAAAGGACTCTGTCATCCAAGGGTCAAGGTAGGAAATGAGTATGTCACAAAAGGCCAAGGTGTGGATCAAGTGTACTACTCACT----GTGTCTACCTCTTGGGATGTAGGCATCATTGATGGACTCTCTGGCTGGACAGTCTCTGTAGATGATATACCAGCAGATACCATCTCTAGACGATTCCGCTATGACGTGGCACTAGTATCAGCTCTTAAAGACTTGGAGGAGGATATCATGGAGGGTCTAAGGGAGAGAGGTTTGGATGACAGCACTTGCACTTCCGGTTTCACTGTGGTGATCAAGGAGTCATGTGACGGCATGGGAGATGTCAGCGAGAAGCATGGAGGAGGGCCCGCTGTTCCAGAGAAGGCGGTGAGGTTTTCTTTTACTGTGATGTCCATCACGGTTCAAGCAGAGGGTGAGGAAGAAGCAGTCACAATCTTCCAAGAGCAAAAACCCAACTCAGAGCTCTCCTGCAGGCCCCTGTGTTTGATGTTCGTGGATGAGTCTGATCATGAGATGCTGACTGCCATCTTGGGTCCTGTAGTGGCAGAACGTAGAGCTATGAAGGAGAGTCGCCTCATTTTGTCCATAGGTGGGCTTCTTCGTTCCTTTCGCTTTTATTTCCGAGGCACGGGCTATGATGAGAAGATGGTAAGAGAAATGGAAGGGTTGGAGGCTTCAGGCTCCACTTACATCTGCACACTGTGTGACTCCACACGAGCTGAAGCCTCTCAGAACATGGTGCTGCACTCTATCACCCGAAGCCATGAAGAAAACCTTGAGCGCTATGAGATTTGGAGAACCAACCCTTTCTCTGAGTCTGCAGACGAGCTGCGGGATCGAGTGAAAGGGGTTTCAGCTAAGCCTTTTATGGAGACCCAGGCTACTCTGGATGCCTTGCACTGTGACATTGGCAATGCTACCGAGTTTTACAAGATATTCCAAGATGAGATCGGCGAAATGTACCTGAAAAACAATCCAACTCGAGAGGAGCGCCGACGCTGGCGATCAGCCCTTGACAAGCAGCTGAGGAAGAAGGTGAAGCTGAAGCCAGTGATGAGGATGAATGGAAACTACGCCCGGCGGCTGATGACCCGTGAGGCCGTGGAGGTGGTGTGTGAGCTGGTTCCTTCAGAGGAGCGCCGCAAGGCCCTGAGAGAGCTGATGGAGTTGTACCTCCAGATGAAGCCTGTGTGGCGCTCCACTTGCCCAGCCAGAGACTGCCCCGATCAACTTTGCCGTTACAGCTTCAACTCCCAACGCTTTGCTGAACTCTTGTCCACCACATTCAAATACCGTTATGATGGCAAGATTACCAACTACCTCCACAAGACTATGGCCCATGACCC------------------------------------------------------------------------------------------------------------------------------------------------------------------------------------------------------------------------------------------------------------------------------------------------------------------------------------------------------------------------------------------------------------------------------------------------------------------------------------------------------------------------------------------------------------------------------------------------------------------------------------------------------------------------------------------------------------------------------------------------------------------------------------------------------------------------------------------------------------------------------------------------------------------------------------------------------------------------------------------------------------------------------------------------------------------------------------------------------------------------------------------------------------------------------------
	PE10076Hemiodusunimaculatus	CAAAAACATCGCCTCCTGCAAAAATCAACATATAGGAGGTCCTGCCTGCCCAGTGACTGTCAGTTTAACGGCCGCGGTATTTTGACCGTGCTAAGGTAGCGCAATCACTTGTTCTTTAAATGAGGACCCGTATGAATGGTGGAACGAGGGCTTAACTGTCTCCCCTCTCTAGTCAATGAAATTGATCTGCCCGTGCAGAAGCGGGCATACACATACAAGACGAGAAGACCCTTTGGAGCTTAAGACAAAAGGCCAATCTTCGGTTGGGGCGACCGTGGGGGAAAACAAAGCCCCCATGTAGAATGTAAAACCAAGAGAGACATCTCTAAGTCACAGAACATCTGACTCCGATTAACGAACCAAGTTACCCTAGGGATAACAGCGCAATCCTTTCCAAGAGTCCATATCGACGAAAGGGTTTACGACCTCGATGTTGGATCAGGACATCCTAATGGTGCAGCCGCTATTAAGGGTTCGTTTGTTCAACGATTAAAGTCCTACGTGATCTGA-TCCACCAACCATAAAGACATTGGTACCCTTTATTTAGTATTCGGTGCCTGAGCCGGAATAGTTGGCACAGCCCTTAGCCTCCTAATCCGAGCGGAGCTTAGCCAGCCGGGATCCCTTCTAGGTGACGACCAGATTTATAATGTTATCGTTACTGCACATGCCTTCGTAATAATTTTCTTTATAGTAATGCCAATTATGATTGGAGGGTTCGGAAACTGATTAGTGCCCCTAATGATCGGAGCACCAGACATGGCATTTCCCCGAATGAACAATATGAGCTTCTGATTGCTTCCTCCTTCCTTCCTCCTCCTCTTAGCCTCTTCTGGGGTAGAGGCTGGAGCAGGCACTGGTTGAACCGTCTATCCACCACTTGCCGGAAATCTTGCCCACGCGGGTGCTTCCGTCGACCTAACTATTTTTTCTCTTCATCTTGCAGGGGTTTCATCAATTTTAGGAGCAATTAACTTTATTACAACCATTATTAACATAAAACCCCCTGCAATTTCACAATATCAAACACCCCTGTTTGTATGGGCTGTTTTAATTACAGCTGTCCTTCTTCTTCTCTCCCTCCCTGTGCTAGCCGCTGGCATTACTATGCTTTTAACAGACCGAAACCTCAACACAACATTCTTTGACCCGGCTGGAGGAGGAGACTCCTAACAGGACTATTCTTAGCTATACATTATACCTCAGACATCTCCACTGCCTTCTCTTCAGTGGCCCATATCTGCCGAGACGTAAACTACGGATGACTTATCCGAAACATGCATGCCAACGGAGCTTCATTCTTCTTTATCTGCATTTACCTACACATCGGCCGCGGCCTATATTACGGATCCTACCTGTATAAAGAAACATGAAACATTGGTGTTATCCTATTACTTCTAGTAATAATAACTGCATTCGTAGGATACGTCCTCCCATGAGGACAAATATCATTCTGGGGAGCCACCGTCATCACAAATCTCCTCTCCGCCGTGCCATACGTAGGAGATGCCCTAGTTCAATGAATCTGAGGTGGATTTTCCGTAGACAACGCAACCTTAACCCGATTCTTCGCCTTTCACTTCCTACTTCCATTTGCTATTATTGCCGCCACCCTTCTACACGCCCTATTTCTTCACGAAACAGGATCGAACAACCCCCTCGGACTAAATTCAGATGCAGACAAAATTTCATTCCACCCATACTTCTCCTACAAAGACCTCCTAGGCTTCGTAGTACTACTCACAGCCCTAACATCACTAGCACTATTCGCCCCCAACCTCCTCGGAGACCCCGAAAACTTCACCCCCGCTAACCCCCTAGTCACACCTCCCCATATTAAACCAGAGTGATACTTCTTATTTGCCTACGCCATTCTACGGTCCATCCCTAACAAACTTGGGGGTGTTCTTGCCTTACTCTTCTCAATCCTTGTACTTATACTAGTCCCTATATTGCACACCTCAAAACAACAAGGCCTTACATTTCGCCCCATTACCCAATTCTTATTTTGAACATTAGTTGCAGATGTAATAATCCTAACATGAATTGGAGGAATACCAGTAGAACACCCATTCGTCATCATTGGACAAATCGCATCCGCCCTTTATTTCGCACTATTCCTCGTCCTGATTCCCCTAGCCGGTTGACTAGAAAACAA-----ACACCAAGAGAGTAATCCAGTATTTTGCAAGTATTGCAGCAGCTGGTGGTGCTGGCAAAAAGGATGCCAGCAAAGGCACCCTTGAGGACCAAATCATCCAGGCCAATCCTGCACTTGAAGCCTTTGGCAATGCCAAAACAGTGAGAAATGACAACTCGTCTCGCTTTGGAAAGTTCATCCGCATTCATTTCGGAACAAGTGGCAAACTGTCTTCAGCTGACATTGAAACATATTTGCTGGAAAAGTCACGTGTGACCTTTCAGCTAAAAGCAGAAAGGAACTACCACATCTTTTTCCAGATATTATCCAACGCAAAGCCTGAGCTGCTGGATATGCTGTTGATTACCAATAATCCCTATGATTACTCTTACATCTCTCAAGGAGAAGTAACTGTTGCAAGTATCAATGACAGCGAGGAGTTGCTAGCCACAGACAATGCCTTTGATGTGCTTGGCTTCACTCCAGATGAGAAGATGGGAGTCTACAAACTGACCGGTGCCATCATGCATTATGGCAACATGAAGTTTAAGCAGAAGCAGCGTGAGGAACAGGCAGAGCCTGATGGTACGGAAGCTGCTGACAAATCGGCCTACCTGATGGGGCTAAACTCTGCAGATCTTCTGAAAGGACTCTGTCATCCAAGGGTCAAGGTAGGAAATGAATATGTCACAAAAGGTCAAGGCGTAGATCAAGTGTACTACTCAATAAATGTGTCCCCCACTTGGGATGTAGGCATCATTGATGGGCTCTCCGGCTGGACGGTCTCTGTAGATGACGTACCAGCCGACACCATGTCTAGAAGATTCCGCTATGATGTGGCGCTGGCGTCAGCTCTGAAAGACTTGGAGGAAGACATCATAGAGGGACTAAGGGAGAGAGGGTTGGATGACAGCACTTGCACTTCAGGTTTCACGGTGGTGGTAAAGGAGTCATGTGACGGCATGGGAGATGTGAGCGAGAAGCATGGAGGAGGACCAGCCGTTCCGGAGAAGGCGGTGAGGTTCTCTTTTACGGTGATGTCCGTCACGGTTCAAGCTGAAGGTGAGGAAGAAGCAGTCACGATCTTCCAGGAGCAAAAGCCCAACTCAGAGCTCTCCTGCAGGCCCCTGTGCCTGATGTTCGTGGATGAGTCTGATCATGAGATGCTGACCGCCATCTTAGGTCCTGTAGTGGCAGAGCGTAGAGCCATGAAGGAGAGTCGTCTCATCCTGTCCATTGGGGGGCTTCTTCGTTCTTTTCGCTTTTACTTCCGAGGCACAGGCTACGATGAGAAGATGGTGAGAGAAATGGAAGGGTTGGAGGCTTCAGGCTCCACTTAYRTCTGCACCCTGTGTGACTCCACACGAGCTGAAGCCTCTCACAACATGGTGCTGCACTCCATCACCAGAAGCCATGAGGAAAACCTTGAGCGCTATGAGATATGGAGGACCAATCCTTTCTCTGAGTCTGCAGACGAGCTGCGAGATCGAGTCAAAGGGGTCTCAGCTAAGCCATTCATGGAGACCCAGCCCACGCTAGACGCCTTGCACTGTGAAATTGGCAATGCCACCGAGTTTTACAAGATATTCCAGGATGAGATCGGTGAAATGTACCTGAAGCACAATCCAACTCGAGAGGAGCGTCGGCGCTGGCGATCAGCTCTTGACAAACAACTGAGGAAGAAGATGAAGCTGAAGCCAATAATGAGGATGAATGGGAACTATGCTCGGCGGCTGATGACCCAAGAGGCCTTAGAGGTGGTGTGTGAGCTGGTTCCTTCAGAGGAGCGTCGCAAGGCCTTAAGAGAGCTGATGGAGCTGTATCTCCAGATGAAGCCCGTGTGGCGTTCCACCTGCCCAGCCAGAGACTGCCCTGATCAACTGTGTCGTTACAGCTTCAACTCCCAACGCTTCGCTGAACTCTTGTCCACCACATTCAAATACCGTTATGATGGCAAGATTACCAACTACCTCCACAAGACATTGGCCCACGTGCCTGAGATCGTGGAACGGGATGGCTCAATTGGCGCTTGGGCCAGCGAGGGGAATGAGTCTGGGAACAAGCTTTTCCGCCGCTTCCGTAAGATGAATGCCAGGCAGTCCAAGACCTGAGTGTTACCTCATTCATGGTGGCCGAACACCCAATAACGAGCTGTCCTCTAGCCTCTACTTGCTAAGTGTCAACAGTCGCGGATGCAATCGAAAAGTTACACTGAGATGCCAGGAGAAAGAGCTGGTGGGCGAACTTCCAGGACCCCGCTATGGCCACACCATTAATGTTGTCCACAGCAGGGGGAAAACGGCCTGTGTTCTTTTTGGTGGCAGGTCTTACATGCCACCTGCTGAGAGAACCACCGAGAATTGGAATAGTGTGGTGGACTGTCCACCCCAGGTGTACCTCATTGACCTGGAGTTTGGCTGCTGCTCAGCTCATACCCTCCCTGAGCTCACGGATGGCCAGTCATTCCACCTGGCTCTGGCTCGAGAGGATTGTGTCTACTTCTTGGGTGGCCACATTCTGTCCACCGACTGTCGACCAGCTCGCCTGTTCAGGCTGCGAGTGGAGCTTCTCTTAGGCAGTCCAGTGCTATCCTGTGATATGTTTAATGATGGCCTATCTATCACAAGTGCAATAGCAACTCCTGTAGGCCCTGCTCATGAGTATATCATCCTTGGTGGCTACCAGTCAGACTCCCAGAAGCGAATGCAGTGCACCTATGTCTCACTAGATGATGTAGGCATACATATGGAACCTCGAGAGCCACCACAGTGGACCAGTGAGATCAGCCAGAGCCGTACTTGGTTTGGTGGAAGCCTGGAAAAGGGGAGTGCATTGATCGCTATTCCATCAGAGGGAAATCCTGCACCTCCTGATGCCTATTACTTTTACCAGGTAAGCTTCCAGCAAGAGGGAGATGCAGAAGATCCAACCCAGACATGCAGCCAAGAATCCACAGACTTTGAGGACTCAGCTCCTCTCGAGGACTCTGAAGAGCTGTACTTTGGCCGTGATCCTAATGAGATGGAGTACAGCAGCGATGGAGAAGGAGACACTTACAATGAAGAAGATGAGGAGGATGAATCTCAGACTGGCTACTGGATCAAGTGCTGTCTCACATGCCAGGTGGACATCAACA
	PE10110Anoduselongatus	CAAAAACATCGCCTCCCGCAAAAATCAACGTATAGGAGGTCCTGCCTGCCCGGTGACTATCAGTTTAACGGCCGCGGTATTTTGACCGTGCTAAGGTAGCGCAATCACTTGTTCTTTAAATGAGGACCTGTATGAATGGTGGAACGAGGGCTTAACTGTCTCCCTTCTCCAGTCAATGAAATTGATCTGCCCGTGCAGAAGCGGGCATACGCATACAAGACGAGAAGACCCTTTGGAGCTTTAGACACAAAGCCAATCTTCGGTTGGGGCGACCGTGGGGGAAAACAAAGCCCCCATGTAGAATGTAAAACCAAGAGAGACATCTCTAAGTCACAGAACTTCTGACTCCGATCAACGAACCAAGTTACCCTAGGGATAACAGCGCAATCCTTTCCAAGAGTCCATATCGACGAAAGGGTTTACGACCTCGATGTTGGATCAGGACATCCTAATGGTGCAGCCGCTATTAAGGGTTCGTTTGTTCAACGATTAAAGTCCTACGTGATCTGA-TCCACCAACCATAAAGATATTGGCACCCTCTACCTAGTATTTGGTGCCTGAGCCGGAATAGTTGGCACAGCCCTCAGCCTCCTCATCCGAGCAGAGCTTAGCCAACCAGGATCCCTCCTGGGTGACGACCAGATTTATAATGTTATCGTTACTGCACACGCCTTCGTAATAATTTTCTTTATAGTAATGCCAATCATGATCGGGGGCTTCGGAAATTGACTAATTCCACTAATGATCGGGGCACCGGACATAGCATTCCCACGAATAAATAACATAAGCTTCTGACTTCTCCCCCCTTCTTTCCTCCTTCTCCTAGCCTCCTCTGGGGTAGAAGCTGGAGCAGGAACTGGTTGAACTGTGTACCCGCCCCTTGCCGGAAATCTTGCCCACGCAGGTGCTTCCGTTGACTTAACTATTTTCTCCCTCCACCTTGCCGGAGTATCATCAATTCTAGGGGCAATTAACTTCATTACAACTATTATTAACATGAAACCTCCCGCAATCTCACAATACCAGACACCCCTGTTCGTTTGGGCCGTACTAGTGACAGCCGTACTTCTTCTTCTCTCACTCCCCGTTTTAGCTGCCGGCATTACCATGCTTCTGACAGACCGAAACCTTAATACGACATTCTTTGACCCAGCAGGAGGGGGGGACTCCTAACAGGACTCTTCCTAGCTATACACTACACCTCAGACATCTCCACCGCCTTCTCTTCAGTAGCCCACATCTGCCGAGACGTCAACTACGGCTGACTAATCCGAAACATGCATGCCAACGGTGCCTCCTTCTTCTTTATCTGCATTTACCTGCATATTGGCCGAGGCCTCTACTATGGCTCCTACCTTTATAAAGAAACATGAAACATTGGAGTCGTCCTTCTGTTGCTAGTTATAATAACCGCATTCGTGGGCTACGTCCTGCCATGAGGCCAAATATCATTCTGAGGGGCCACCGTCATTACAAATCTCCTCTCTGCAGTCCCATATGTAGGAGACATCCTAGTCCAATGAATCTGAGGCGGATTTTCTGTTGACAACGCAACCCTGACCCGATTCTTCGCCTTCCACTTCCTCTTCCCGTTCGTAATTATTGCAGCCACCCTTATACATGCCCTCTTCCTCCACGAAACAGGCTCAAACAACCCCCTTGGGCTCAACTCAGACGCAGACAAAATCTCGTTTCACCCCTACTTCTCCTATAAAGACCTCCTAGGCTTTGTAGTTCTACTCACAGCCCTGACATCTCTAGCATTATTTGCCCCGAACCTCCTAGGAGACCCCGAAAATTTTACCCCCGCCAACCCGCTAGTCACACCTCCCCACATCAAACCAGAATGATACTTTCTATTCGCCTACGCCATCCTACGATCCATCCCCAACAAACTAGGCGGCGTTCTTGCCCTATTATTCTCTATTCTTGTACTAATACTTGTCCCAATGTTGCACACCTCTAAACAACAAGGCCTCACATTCCGCCCAATCTCTCAATTTTTATTCTGAACACTTGTAGCAGACGTTATAATCCTAACATGAATCGGAGGAATACCAGTAGAACACCCATTCATTATCATTGGACAAATCGCATCCATTTTATACTTCGCACTTTTCCTAGTTTTCATCCCCCTAGCCGGCCAACTCGAAAACAA-----ACACCAAGAGAGTAATCCAGTATTTTGCAAGTATTGCAGCTGCTGGTGGTGCTGGCAAGAAGGATGCCAGCAAAGGCACCCTTGAGGACCAAATCATCCAGGCCAATCCTGCACTCGAAGCCTTTGGCAATGCCAAAACAGTGAGAAATGACAACTCGTCTCGCTTTGGAAAGTTTATCCGCATTCATTTCGGAACAAGTGGCAAACTGTCTTCAGCTGACATTGAAACATATTTGCTTGAAAAGTCACGTGTGACCTTTCAGCTAAAAGCAGAAAGGAACTACCACATCTTTTTCCAGATATTATCTAACGCAAAGCCTGAGCTGCTGGATATGCTGTTGATTACAAATAATCCCTATGATTACTCTTACATCTCTCAAGGAGAAGTAACTGTTGCAAGTATAAATGACAGCGAGGAGTTGCTAGCCACAGACAATGCCTTTGATGTGCTTGGCTTCACTCCAGATGAGAAGATGGGAGTCTACAAACTGACCGGTGCCATCATGCATTATGGCAACATGAAGTTTAAGCAGAAGCAGCGTGAGGAACAGGCAGAGCCTGATGGTACGGAAGCTGCTGACAAATCAGCCTTCCTGATGGGGCTAAACTCTGCAGACCTTCTGAAAGGTCTCTGTCATCCAAGGGTCAAGGTAGGAAATGAATATGTCACAAAAGGCCAAGGCGTAGATCAAGTGTACTACTCAAT-----------------------------------------------------------------------------------------------------------------------------------------------------------------------------------------------------------------------------------------------------------------------------------------------------------------------------------------------------------------------------------------------------------------------------------------------------------------------------------------------------------------------------------------------------------------------------------------------------------------------------------------------------------------------------------------------------------------------------------------------------------------------------------------------------------------------------------------------------------------------------------------------------------------------------------------------------------------------------------------------------------------------------------------------------------------------------------------------------------------------------------------------------------------------------------------------------------------------------------------------------------------------------------------------------------------------------------------------------------------------------------------------------------------------------------CCTGAGTGTTACCTCATTCATGGGGGCCGAACACCCAATAATGAGCTGTCCTCCAGCCTGTACTTGCTAAGTGTCGACAGTCGCGGATGCAATCGAAAAGTCACATTGAGATGCCAGGAGAAAGAGCTGGTAGGGGAGCTTCCAGGGCCTCGGTACGGCCACACCATTAGTGTGGTCCACAGCAGGGGGAAAACGGCCTGTGTTCTTTTCGGCGGCAGGTCTTACATGCCACCTGCTGAGAGAACCACCGAGAACTGGAATAGTGTGGTGGACTGTCCACCCCAGGTGTACCTCATCGACTTGGAGTTTGGCTGCTGTTCAGCCCACACCCTCCCGGAGCTCACGGACGGCCAGTCATTCCACCTGGCACTGGCTCGAGAGGACTGCGTCTACTTCTTGGGTGGCCACATTCTCTCCACCGACTGCAGACCAGCTCGCCTGTTCAGGCTGCGTGTGGAGCTTCTCTTAGGCAGTCCAGTGCTCTCCTGTGACATGTTTAGTGATGGCCCGTCTATTACAAGTGCCATCGTAACTCCTGTAGGCCCTGCTCACGAGTATATGATCACTGGTGGCTACCAGTCAGACTCCCAGAAGCAAATGCAATGCACCTACGTCTCACTGGACGATGCAGGCATACATATGGAACCTCGAGAGCCACCACAGTGGAGCAGTGACATCAGCCAGAGCCGTACTTGGTTTGGCGGAAGCCTGGAAAGGGGGAGCGCGTTGATCGCTATTCCGGCAGAGGGAAATCCTGCACCTCCAGAAGCCTATTACTTTTACCAGGTTAGCTTCCAACAAGAGGGGGATGCAGAAGATCCAACCCAGACATGCAGCCAAGAGTCCACAGACTTTGAGGACTCAGCCCCTCTCGAGGACTCAGAAGAGCTGTACTTTGGCCGTGATCCTAACGAGATGGAGTACAGCAGCGATGGAGAAGGAGAGACCTACAACGAAGAAGATGAGGAGGACGAATCTCAGGCAGGCTATTGGATCAAGT------------------------------
	5635Parodonnasus	CAAAAACATCGCCTCCTGAAAAAATCAATGTATAGGAGGTCCTGCCTGCCCAGTGACTATTAGTTAAACGGCCGCGGTATTTTGACCGTGCTAAGGTAGCGCAATCACTTGTCTTTTAAATGGAGACCTGTATGAATGGCGGAACGAGGGCTTAACTGTCTCCCTTCTCTAGTCAATGAAATTGATCTGCCCGTGCAGAAGCGGACATAAAAATACAAGACGAGAAGACCCTTTGGAGCTTAAGACATCAGGCCAATCTTCGGTTGGGGCGACCGCGGGGGATAAAAGAGCCCCCACGTGGAATGTAAAACCAAGAGAGACATCTCTAAGGCACAGAACATCTGACCCCGATCAACGAACCTAGTTACCCTAGGGATAACAGCGCAATCCCCTTTAAGAGTTCATATCGACAAGGGGGTTTACGACCTCGATGTTGGATCAGGACATCCTAATGGCGCAGCCGCTATTAAGGGTTCGTTTGTTCAACGATTAAAGTCCTACGTGATCTGA----------------------------------------------------------------------------------------------------------------------------------------------------------------------------------------------------------------------------------------------------------------------------------------------------------------------------------------------------------------------------------------------------------------------------------------------------------------------------------------------------------------------------------------------------------------------------------------------------------------------------------------------------------------------------------TCCTAACAGGACTATTTCTAGCTATACATTATACCTCAGACATCTCCACTGCATTCTCCTCAGTGGCCCACATCTGCCGTGACGTCAACTACGGATGAGTAATCCGAAATATGCATGCCAACGGAGCTTCCTTCTTTTTCATCTGCATTTACTTCCACATCGGCCGAGGCCTGTATTATGGCTCATACCTTTACAAAGAGACATGAAACATTGGAGTCGTCCTGCTCCTACTAGTAATAATAACAGCATTTGTTGGATATGTGCTCCCATGGGGACAAATATCATTTTGAGGAGCAACCGTCATTACAAACCTCCTATCCGCCGTCCCATACGTGGGTGATATGCTAGTGCAATGAATCTGAGGCGGCTTCTCTGTAGACAATGCAACCCTAACCCGATTCTTCGCCTTCCACTTCCTACTGCCCTTTACAATCGTCGCAGCCACGGCCCTTCACGCCCTATTCCTTCATGAAACAGGATCAAACAACCCAGCGGGACTAAACTCAGATGCAGACAAAATTCCATTCCACCCTTACTTCTCCTATAAAGACCTCCTGGGATTCATTATCCTGCTTATAGCTTTGACATCCCTAGCCCTATTTTCTCCGAATCTCCTAGGAGACCCAGAAAACTTTACCCCAGCAAACCCCCTAGTTACACCACCTCACATCAAGCCAGAATGATATTTCCTATTTGCCTACGCCATCCTACGATCCATCCCCAACAAACTAGGAGGAGTCCTTGCCCTACTATTCTCAATCCTAGTGCTAATACTAGTCCCGCTCCTCCACACATCGAAACAACAAGGACTGACATTCCGCCCCCTCACCCAGTTCCTGTTCTGAACCCTAGTCGCCGACGTAATAATCCTAACATGAATCGGAGGAATACCAGTAGAACACCCATTCATCATCATCGGCCAAATCGCCTCAGTCCTGTATTTCGCACTGTTCCTCGTCCTAATGCCACTAACTGGATGACTGGAGAAC--TGTGAACACCAAGAGAGTAATCCAGTATTTTGCAAGTATTGCAGCTGCTGCTGGTGCTGGCAAGAAGGACTCCAGCAAAGGCACCCTGGAGGATCAAATCATCCAGGCTAATCCTGCACTCGAAGCCTTTGGAAATGCCAAAACAGTAAGGAATGACAACTCGTCTCGCTTTGGAAAGTTTATTCGCATCCATTTTGGAACAAGTGGTAAACTGTCTTCAGCTGACATTGAAACATATTTGCTGGAAAAGTCACGTGTGACTTTTCAGCTTAAATCAGAAAGGAACTATCACATCTTTTTCCAGATATTATCAAACGCAAAGCCTGAGCTTCTGGATATGCTGTTGATTACAAACAATCCTTATGATTACTCTTACATCTCCCAAGGAGAGGTAACTGTTGCAAGTATCAATGACTGTGAGGAGCTGCTAGCCACCGACAGTGCCTTTGATGTGCTTGGGTTCACTCCAGATGAGAAGATGGGAGTCTACAAACTAACTGGTGCTATCATGCATTATGGCAACATGAAGTTTAAGCAGAAGCAGCGAGAGGAGCAAGCAGAGCCTGATGGTACAGAAGCTGCCGATAAATCAGCGTACCTAATGGGGCTGAACTCGGCAGATCTTCTGAAAGGACTTTGTCATCCAAGAGTCAAGGTAGGAAATGAATATGTGACAAAAGGCCAAGGTGTGGATCAAGTGTACTACTCAAT----GTGTCTACCTCTTGGGATGTGGGCATCATCGATGGGCTTTCTGGCTGGACAGTCTCTGTAGATGATGTACCAGCAGATACCATTGCTAGAAGATTCCGATATGACGTGGCACTAGTATCAGCTCTAAAAGACATGGAGGAAGACATCATGGAGGGTCTAAGGGAAAGAGGTTTGGATGACAGCACTTGCACCTCAGGTTTCACAGTGACAGTGAAGGAGTCATGTGACGGCATGGGAGATGTCAGCGAGAAGCATGGAGGAGGACCAGCAGTTCCAGAGAAGGCTGTGAGGTTTTCATTTACAGTGATGTCTGTCACGGTTCAGGCTGAAGGTGAGAAAGAGGCAGTGACAATATTCCAGGAGCAAAAGCCCAACTCAGAGCTCTCTTGCAGGCCCTTGTGTCTGATGTTTGTGGATGAGTCTGATCGTGAGATGCTGACTGCCATCTTAGGCCCTGTAGTGGCAGAGCGTAAAGCTATGAAAGAGAGTCGCCTCATTCTCTCCATAGGTGGGCTTCTTCGTTCCTTTCGCTTTTACTTCCGAGGCACAGGTTATGATGAGAAAATGGTGAGGGAAATGGAAGGGCTGGAGGCTTCAGGCTCCACATACGTGTGCACCCTGTGTGACTCCACACGAACTGAAGCCTCTCATAACATGGTGCTGCACTCCATCACCCGAAGCCATGAAGAAAACCTTGAGCGCTATGAGATATGGAGGACCAACCCTTACTCTGAGTCTGCAGAGGAGCTGCGGGATCGAGTCAAAGGTGTCTCAGCTAAGCCTTTCATGGAGACCCAGCCCACACTAGATGCCTTGCACTGTGACATTGGCAATGCTACCGAGTTCTACAAGATATTCCAAGATGAGATCGGTGAAGTGTACCTCAAAAACAATCCAACTCGCGAGGAACGCCGACGCTGGCGATCAGCACTTGACAAGCAGCTGAGGAAGAAGATGAAGCTGAAGCCAGTGATGAGGATGAATGGCAACTACGCCCGACGGCTAATGACTCGTGAAGCTGTAGAGGTTGTGTGTGAACTGGTTCCTTCAGAGGATCGCCGCAAGGCCCTGAAAGAGCTGATGGAGCTGTATATCCAGATGAAGCCTGTGTGGCGGTCCACCTGCCCAGCCAGAGACTGCCCTGACCAACTTTGCCGTTACAGCTTCAACTCCCAGCGCTTTGCCGAACTGCTGTCCACCACGTTCAAATACCGTTATGATGGAAAGATCACCAACTATCTTCACAAGACGTTGGCCCACGTGCC--------------------------------------------------------------------------------------------------------------CCAGAGTGTTACCTTATTCATGGTGGCCGAACACCCAACAATGAGCTGTCTTCTAGCCTCTACATGCTTAGTGTCAACAGTCGTGGATGCAATCGGAAGGTCACGCTGAGATGTCAGGAGAAAGAGCTGGTGGGGGAGCCTCCAGGGCCTCGATATGGCCACACCATTAGCGTAGTCCACAGCAGGGGGAAAACTGCCTGCGTCCTTTTTGGAGGCAGGTCCTACATGCCACCTGCTGAGAGAACCACAGAAAATTGGAATTGTGTGATAGACTGTCCGCCCCAGGTGTACCTCATTGACTTAGAGTTCGGCTGCTGCTCAGCGCATACCCTCCCTGAGCTCACAGACGGCCAGTCATTTCACCTGGCACTGGCTCGAGAGGACTGTGTCTACTTCCTGGGGGGGCACATTCTCTCCACCGACTGCCGACCACCTCGCCTGTTCAAGCTGCGTGTGGAGCTTCTCTTAGGCAGTCCAGTGCTGTCCTGTGAGGTCTTTAATGATGGTCTGTCCATCACAAGTGCCATTGCAACTTCTGTAGGCTCTGCTCATGAATATATGATCCTTGGAGGCTACCAGTCAGACTCCCAGAAGCGAATGCAGTGCACGTACGTTGCACTGGACGATGTTGGCATACGTATGGAACCTCGAGAACCACCACAATGGAGCAGTGAGATTATCCAAAGCCGTACTTGGTTTGGTGGAAGCCTGGAACAGGGTAGCGCTCTGATCGGTATTCCATCAGAGGGAAATCCAGTACCTCCGGATGCGCATTACTTCTACCAAGTAAGCTTCCAGCAAGAGGGAGATGTAGAAGACCCAACTCAGACATGCAGCCAAGAGTCCACAGACTTTGAGGATTCAGCTCCTCTAGAAGATTCAGAAGAACTGTATTTTGGGCGTGATCCTAATGAGATGGAGTTCAGCAGCGATGGAGAAGGAGATGCCTACAATGAGGAAGATGAGGAGGACGAATCTCAGNCCGGTTATTGGATCAAGTGCTGTCTCACCTG-----------------
	24665Apareiodonaffinis	CAAAAACATCGCCTCCTGCAAAAATCAATGTATAGGAGGTCCTGCCTGCCCGGTGACTATTAGTTAAACGGCCGCGGTATTTTGACCGTGCTAAGGTAGCGTAATCACTTGTCTTTTAAATGGAGACCTGTATGAATGGCGGAACGAGGGCTTAACTGTCTCCCTTCTCTGGTCAATGAAATTGATCTGCCCGTGCAGAAGCGGACATAAATATACAAGACGAGAAGACCCTTTGGAGCTTAAGACACCAGGCCAATCTTCGGTTGGGGCGACCGCGGGGGAACAAAAAGCCCCCATGTAGAATGTAAAACCAAGAGAGACATCTCTAAGGCACAGAACATCTGACCCCGATCAACGAACCTAGTTACCCTAGGGATAACAGCGCAATCCCCTTTAAGAGTCCATATCGACAAGGGGGTTTACGACCTCGATGTTGGATCAGGACATCCTAATGGCGCAGCCGCTATTAAGGGTTCGTTTGTTCAACGATTAAAGTCCTACGTGATCTGA----------------------------------------------------------------------------------------------------------------------------------------------------------------------------------------------------------------------------------------------------------------------------------------------------------------------------------------------------------------------------------------------------------------------------------------------------------------------------------------------------------------------------------------------------------------------------------------------------------------------------------------------------------------------------------TCCTGACAGGACTATTTTTGGCTATACATTATACCTCAGATATCTCCACCGCATTCTCTTCAGTAGCTCACATTTGCCGTGATGTAAATTATGGCTGAGTAATCCGGAATATGCACGCCAACGGGGCCTCCTTTTTCTTCATCTGTATTTATCTCCACATCGGTCGGGGCCTCTACTACGGCTCATACCTCTACAAAGAAACATGGAATATCGGAGTTGTTCTACTCCTGCTAGTAATAATAACAGCTTTCGTGGGATACGTACTCCCCTGAGGACAAATATCATTCTGGGGGGCAACCGTAATCACAAATCTTTTATCCGCCGTCCCATATGTAGGAGACCTATTAGTACAATGAATCTGAGGAGGCTTCTCTGTGGACAATGCAACCCTAACCCGATTCTTCGCCTTCCACTTCCTACTACCCTTCACGATCGTCGCGGCCACAGCCCTTCATGCCCTGTTCCTCCACGAAACAGGGTCAAACAACCCAGCAGGACTAAATTCAGATGCAGATAAAATCCCCTTCCACCCGTACTTCTCCTACAAGGACCTCCTAGGATTTATGATTATGCTTATAGCCTTAGCATCACTAGCCTTATTCTCTCCAAACCTCCTGGGCGACCCAGAAAACTTCACCCCAGCAAACCCCTTAGTTACCCCGCCACACATCAAGCCAGAGTGATACTTCCTCTTCGCCTATGCCATCCTACGATCCATCCCCAACAAACTAGGGGGAGTGCTAGCCCTCTTGTTCTCTATCCTCGTCCTGATGCTCGTACCGCTACTCCACACATCCAAGCAGCGAGGACTAACATTCCGACCCCTCACCCAATTTTTATTTTGAACCCTAGTCGCCGACGTGATAATTCTAACATGAATCGGGGGAATACCCGTAGAGCACCCTTTTATCATCATCGGCCAAATCGCCTCGGCCCTCTACTTCGCGCTGTTCCTCGTCCTAATACCTCTAACTGGTTGGGTAGAGAAC--TGTGAACACCAAGAGAGTAATCCAGTATTTTGCAAGTATTGCAGCTGCTGCTGGTGCTTGCAAGAAGGACTCCAGCAAAGGCACCCTGGAGGATCAAATCATCCAGGCCAATCCTGCACTTGAAGCCTTTGGGAATGCCAAAACAGTAAGGAATGACAACTCGTCTCGCTTTGGAAAGTTTATTCGCATCCATTTTGGAACAAGTGGTAAACTGTCTTCAGCTGACATTGAAACATATTTGCTGGAAAAATCACGTGTGACATTTCAGCTTAAATCAGAAAGGAACTATCACATCTTTTTCCAGATATTATCAAACGCAAAGCCTGAGCTTCTGGATATGCTATTGATTACCAACAATCCCTATGATTACTCTTTCATCTCCCAAGGAGAGGTAACTGTTGCAAGTATCAATGACAGTGAGGAGCTGCTAGCCACCGACAGTGCCTTTGATGTGCTTGGGTTCACTCCAGATGAGAAGATGGGAGTCTACAAACTAACTGGTGCTATCATGCATTATGGCAACATGAAGTTTAAGCAGAAGCAGCGAGAGGAGCAGGCAGAGCCTGATGGTACAGAAGCTGCCGACAAATCAGCATACCTAATGGGGCTGAACTCTGCAGATCTTCTGAAAGGACTTTGCCATCCAAGAGTCAAGGTAGGAAATGAATATGTGACAAAAGGCCAAGGTGTGGATCAAGTGTACTACTCAAT----GTGTCTATCTCTTGGGATGTGGGCATCATCGATGGGCTTTCTGGCTGGACAGTCTCTGTAGATGATGTGCCAGCAGATACCATTGCTAGAAGATTCCGATATGACGTGGCACTAGTATCAGCTCTAAAAGACTTGGAGGAAGACATCATGGAGGGTCTAAGGGAAAGAGGTTTGGATGACAGCACTTGCACTTCAGGTTTCACAGTGATAGTCAAGGAGTCATGTGATGGCATGGGAGATGTCAGCGAGAAGCATGGAGGAGGACCATCAGTTCCAGAGAAGGCTGTGAGGTTTTCATTTACAGTGATGTCTGTCACGGTTCAGGCTGAGGGTGAGAAAGAGGCAGTGACAATATTCCAGGAGCCAAAGCCCAACTCAGAGCTCTCTTGCAGACCCTTGTGTCTGATGTTTGTGGATGAGTCTGATCGTGAGACGCTGACTGCCATCTTAGGCCCTGTAGTGGCAGAGCGTAAAGCTATGAAAGAGAGTCGCCTCATTCTCTCCATTGGTGGGCTTCTTCGTTCCTTTCGCTTTTACTTCCGAGGCACAGGTTACGATGAGAAAATGGTGAGGGAAATGGAAGGGCTGGAGGCTTCAGGCTCCACCTACGTGTGCACCCTGTGTGACTCCACACGAACTGAAGCCTCTCATAACATGGTGCTGCACTCCATTACCCGAAGCCATGAAGAAAACCTTGAGCGCTATGAGATATGGAGGACCAACCCTTACTCTGAGTCTGCAGAGGAGCTGCGGGATCGAGTCAAAGGTGTCTCAGCTAAGCCTTTCATGGAGACCCAGCCCACACTGGATGCCTTGCACTGTGACATTGGCAATGCTACCGAGTTCTACAAGATATTCCAAGATGAGATCGGTGAAGTGTACCTCAAAAACAATCCAAGTCGCGAGGAACGCCGACGCTGGCGATCAGCACTTGACAAGCAGCTGAGGAAGAAGATGAAGCTGAAGCCAGTGATGAGGATGAATGGGAACTACGCCCGACGGCTAATGACCCGAGAAGCTGTAGAGGTTGTGTGTGAACTGGTTCCTTCAGAGGATCGCCGCAAGGCCCTGAAAGAGCTGATGGAGCTGTATATCCAGATGAAGCCTGTGTGGCGGTCCACCTGCCCAGCCAAAGACTGCCCTGACCAACTTTGCCGTTATAGCTTCAACTCCCAGCGCTTTGCCGAACTGCTGTCCACCACTTTCAAATACCGTTATGATGGAAAGATCACCAACTATCTTCACAAAACGTTGGCTCACGTGCC--------------------------------------------------------------------------------------------------------------CCTGAGTGTTACCTTATTCATGGTGGCCGAACACCCAACAACGAGCTGTCTTCTAGCCTCTACATGCTTAGTGTCAACAGTCGTGGATGCAATCGGAAGGTCACGCTGAGATGTCAAGAGAAAGAGCTGGTGGGGGAGCCTCCAGGGCCTCGGTATGGCCACACCATTAGCGTAGTCCACAGCAGGGGGAAAACCGCCTGCGTCCTTTTTGGAGGCAGGTCCTACATGCCACCTGCTGAGAGAACCACAGAGAACTGGAACTGTGTGATGGACTGTCCGCCCCAGGTGTACCTCATTGACTTAGAGTTCGGCTGCTGCTCAGCGCATACCCTCCCCGAGCTCACAGATGGCCAGTCATTTCACCTGGCACTGGCTCGAGAGGACTGTGTCTATTTCCTGGGGGGCCACATTCTCTCTACCGACTGCCGACCACCTCGCCTGTTCAAGCTGCGTGTGGAGCTTCTCTTAGGCAGTCCAGTGCTCTCCTGTGAGGTCTTTAACGATGGTCTGTCCATCACAAGTGCCATTGCAACTTCTGTAGGCTCTGCTCATGAGTATATGATCCTTGGAGGCTACCAGTCAGACTCCCAGAAGCGAATGCAGTGCACGTACGTTGCACTGGACGATGTTGGCATACATATGGAACCTCGAGAACCACCACCGTGGAGCAGTGAGATTAGCCAAAGCCGTACTTGGTTTGGTGGAAGCCTGGAAAAGGGTAGCGCTCTGATCGCTACTCCGTCAGAGGGAAATCCAGTACCTCCGGATGCGCATTACTTCTACCAAGTAAGCTTCCAGCAAGAGGGAGATGCAGAAGACCCAACTCAGACATGCAGCCAAGAGTCCACAGACTTTGAGGATTCAGCTCCTCTAGAAGATTCAGAAGAACTGTACTTTGGACGTGATCCTAATGAGATGGAGTTCAGCAGCGATGGAGAAGGAGACACCTACAATGAGGAAGATGAGGAGGACGAATCTCAGGCGGGTTATTGGATCAAGTGCTGTCTCACC-------------------
	6609Ichthyoelephaslongirostris	CAAAAACATCGCCTCCTGCAAAAATCAATGTATAGGAGGTCCTGCCTGCCCAGTGACTTTCAGTTTAACGGCCGCGGTATTTTGACCGTGCTAAGGTAGCGCAATCACTTGTCTTTTAAATGGAGACCTGTATGAATGGCGGAACGAGGGCTTAACTGTCTCCCCCCTCTAGTCAATGAAATTGATCTGCCCGTGCAGAAGCGGGCATATATATACAAGACGAGAAGACCCTTTGGAGCTTAAGACAAATGGCTAATCTTCGGTTGGGGCGACCGCGGAGAAAAACAAAACCCCCGCGTGGAATGTAAAACTAAGAGAGACATCTCTAAGTCACAGAATATCTGACTCCGATCAACGGACCAAGTTACCCTAGGGATAACAGCGCAATCCCCTCCAAGAGTCCATATCGACGAGAGGGTTTACGACCTCGATGTTGGATCAGGACATCCTAATGGTGCAGCCGCTATTAAGGGTTCGTTTGTTCAACGATTAAAGTCCTACGTGATCTGA----------------------------------------------------------------------------------------------------------------------------------------------------------------------------------------------------------------------------------------------------------------------------------------------------------------------------------------------------------------------------------------------------------------------------------------------------------------------------------------------------------------------------------------------------------------------------------------------------------------------------------------------------------------------------------TCCTAACAGGATTGTTCCTAGCTATACACTACACCTCAGATATTTCCACCGCATTCTCCTCAGTCGCCCATATCTGTCGAGACGTAAATTACGGGTGACTAATCCGAAACCTGCACGCTAACGGAGCCTCATTCTTCTTTATCTGCATTTACCTGCACATTGGCCGAGGTCTTTATTACGGCTCTTACCTATATAAAGAAACGTGAAACATTGGCGTGGTCCTTCTCTTGCTAGTTATGATAACCGCCTTTGTAGGCTATGTCCTTCCTTGAGGACAAATGTCCTTCTGAGGGGCTACTGTGATTACAAACCTCCTCTCCGCAGTACCATACGTAGGAGACATGCTAGTGCAATGAATCTGGGGCGGCTTCTCAGTAGATAACGCAACACTAACACGATTTTTCGCCTTCCATTTCCTACTACCCTTCGCAATCGTCGCAGCCACAATCCTTCACGCCCTCTTCTTACACGAAACAGGGTCCAACAACCCCGTCGGATTAAACTCTGACGCAGACAAAATTCCATTCCACCCATACTTCTCCTACAAAGACCTGCTAGGCTTCATAATTATATTAATAGCCCTGGCATTTCTAGCCCTGTTTTCCCCAAACCTCCTAGGAGACCCAGAAAACTTTACTCCAGCCAACCCGCTCGTCACGCCCACACACATCAAACCAGAATGGTATTTCCTATTTGCCTATGCCATCCTACGGTCCATCCCCAACAAACTAGGTGGGGTCCTAGCCCTCCTATTCTCAATCCTAGTACTCCTACTGGTCCCCATACTACACACCTCAAAACAACAGGGCCTCACATTCCGCCCAGCCACCCAATTCCTATTCTGAACACTAGTAGCAGATGTGATAATTCTAACATGAATTGGAGGAATACCAGTAGAACACCCCTTCGTCATCATTGGCCAAGTCGCCTCCGTCCTCTACTTCGCCCTACTTCTAGTCCTCAACCCCCTGGTTGGGTGACTAGAAAACAATGTTAACACCAAGAGAGTAATCCAGTATTTTGCAAGTATTGCAGCTGCTGGGGGTGCTTGCAAGAAGGACGCCAACAAAGGCACCCTGGAGGACCAAATCATCCAGGCCAATCCTGCACTTGAAGCCTTCGGCAATGCCAAAACAATGAGAAACGACAACTCGTCTCGCTTTGGGAAGTTTATCCGCATCCATTTTGGAACAAGTGGCAAACTGTCTTCAGCTGACATTGAAACGTATTTGCTGGAAAAGTCCCGTGTGACCTTTCAGCTAAAATCAGAACGGAACTATCACATCTTTTTCCAGATATTATCCAATGCAAAGCCTGAGCTGCTGGATATGCTGTTGATTACAAATAATCCCTATGACTACTCTTACATCTCCCAAGGAGAGGTAACTGTTGCAAGTATTAATGACAGCGAGGAGTTGCTAGCCACTGACAATGCCTTTGACGTGCTTGGCTTCACTCCAGATGAGAAGATGGGAGTCTACAAATTGACTGGTGCTATCATGCATTATGGCAACATGAAGTTTAAGCAGAAGCAGCGTGAGGAACAGGCAGAACCTGATGGTACAGAAGCTGCTGACAAATCAGCCTACCTAATGGGGCTGAACTCTGCAGATCTTCTGAAAGGACTTTGTCATCCAAGGGTCAAGGTAGGAAATGAATATGTCACTAAAGGCCAAGGTGTGGATCAAGTGTACTACTCACTAAATGTGTCCCCCTCTTGGGATGTAGGCATCATTGATGGGCTCTCCGGCTGGACGGTCTCTGTAGATGATGTACCAGCGGACACCATGGCTAGAAGATTCCGCTATGATGTGGCACTGGCGTCAGCTCTGAAAGACTTGGAGGAAGACATTATAGAGGGACTAAGGGAGAGAGGGTTGGATGACAGCACTTGCACTTCAGGTTTCACTGTGGTGGTGAAAGAGTCATGTGACGGCATGGGAGATGTGAGCGAGAAGCATGGAGGAGGACCAGCCGTTCCGGAGAAGGCGGTGAGGTTCTCTTTTACGGTGATGTCCGTCACGGTTCAAGCTGAAGGTGAGGAAGAAGCAGTCACGATCTTCCAGGAGCAAAAGCCCAACTCAGAGCTCTCCTGCAGGCCCCTGTGCCTGATGTTTGTGGATGAGTCTGATCATGAGATGCTGACTGCCATCTTGGGTCCAGTAGTGGCAGAGCGCAGAGCCATGAAGGAGAGTCGCCTCATTCTGTCCATTGGGGGGCTTCTTCGTTCCTTTCGCTTTTACTTCCGAGGCACAGGCTACGATGAGAAGATGGTGAGAGAAATGGAAGGCTTGGAGGCTTCAGGCTCCACTTACATCTGCACCCTGTGCGACTCCACACGAGCTGARGCCTCTCAGAACATGGTGCTGCACTCCATCACCCGAAGCCATGAGGAAAACCTTGAGCGCTATGAGATATGGAGGACCAACCCTTTCTCTGAGTCTGCAGAGGAACTGCGGGATCGGGTCAAAGGGGTCTCAGCGAAGCCTTTCATGGAGACGCAGCCCACACTAGATGCCTTGCACTGTGACATTGGCAATGCTACAGAGTTCTACAAGATATTCCAGGATGAGATTGGTGAAATGTACCTGAAAACCAGTCCAACTCGAGAGGAGCGCCGACGCTGGCGATCAGCCCTTGATAAACAGCTGAGGAAGAAGATGAAGCTGAAGCCAGTGATGAGGATGAATGGGAACTACGCCCGGCGGCTGATGACCCGCGAGGCTGTGGAGGTGGTGTGTGAGCTGGTTCCTTCAGAGGAGCGTCGCAAGGCCCTGACAGAGCTTATGGAACTGTACCTCCAGATGAAGCCTGTGTGGCGCTCCACCTGCCCAGCCAGAGACTGCCCTGATCAACTCTGCCGTTACAGCTTCAACTCCCAACGCTTTGCCGAACTCTTGTCCACCACATTCAAATACCGTTATGATGGCAAGATTACCAACTACCTCCACAAAACGTTGGCCCACGTGCCTGAGATTGTGGAACGAGATGGCTCAATTGGTGCCTGGGCCAGCGAGGGGAATGAGTCTGGAAACAAGCTTTTCCGACGCTTCCGTAAGATGAATGCCAGGCAGTCCAAGACCTGAGTGTAACCTCATTCACGGTGGCCGAACACCTAATAACGAGCTGTCCTCTAGCCTCTACTTGCTAAGTGTTGACAGTCGCGGATGTAATCGAAAAGTCACACTGAGATGCCAGGAGAAAGAGCTGGTGGGGGAGCCTCCAGGGCCTCGGTATGGGCACACCATTAGTGTAGTCCACAGCAGGGGGAAAACGGCCTGTGTTCTTTTCGGCGGCAGGTCTTACATGTCACCTGCTGAGAGAACCACAGAGAACTGGAATAGTGTGGTAGACTGTCCACCCCAGGTGTATCTCATTGACCTAGAGTTTGGCTGCTGCTCAGCTTATACCCTCCCTGAGCTCACGGATGGCCAGTCATTCCACATGGCACTGGCTCGAGAGAATTGTGTCTACTTCTTGGGAGGCCACATTCTCTCCACCGACTGCCGACCATCTCGTCTGTTCAGGCTGCGTGTGGAGCTTCTCTTAGGCAGTCCAGTGCTCTCCTGCGATATGTTTAATGATGGTCTATCTATCACAAGTGCCATTGCAACTCCTGTAGGCCCTGCTCATGAGTATATGATCCTTGGTGGGTACCAGTCAGACTCCCAGAAGCGAGTGCAGTGCACCTACGTTGCACTGGACGATGTAGGCATACGAATGGAACCTCGAGAGCCACCACAGTGGAGCAGTGACATCAGCCAGAGCCGTACTTGGTTTGGCGGAAGCCTGGGAAAGGGGAGTGCACTGATCGCTATTCCATCAGAGGGAAATCCTGCACCTCCAGATGCCTATCACTTTTATCAGGTAAACTTCCAGCAAGAAGGAAATGCAGAAGATCCAACCCAGACATGCAGCCAAGAGTCCACAGATTTTGAGGACTCAGCCCCTCTCGAAGACTCAGAAGAGCTGTACTTTGGCCGTGATCCTAATGAGATGGAGTACAGCAGCGATGGAGAAGGAGACACCTACAATGAAGAAGATGAGGAGGACGAATCTCAGACGGGCTATTGGATCAAGTGCTGTCTCACCTGTCAGGTAGACATCAACA
	T48Caenotropusmestomorgmatos	CAAAAACATCGCCTCCTGCAAAATTCAACGTATAGGAGGTCCTACCTGCCCAGTGACTTATTGTTAAACGGCCGCGGTATTTTGACCGTGCTAAGGTAGCGCAATCACTTGTCTTTTAAATGAAGACCTGTATGAATGGTGAAACGAGGGCTTAACTGTCTCCCTTCTCTAGTCAATGAAATTGATCTGCCCGTGCAGAAGCGGGCATATAAATACAAGACGAGAAGACCCTTTGGAGCTTAAGACAAAAAGCCAATCTTCGGTTGGGGCGACCACGGGGGATAATAAAGCCCCCATGCAGAACGCTAAACTAAGAGAGACATCTCTAAGTCACAGAACATCTGACTCCGATCAACGGACCAAGTTACCCTAGGGATAACAGCGCAATCCCCTCCAAGAGTCCATATCGACAAGGGGGTTTACGACCTCGATGTTGGATCAGGACATCCTAATGGTGCAGCCGCTATTAAGGGTTCGTTTGTTCAACGATTAAAGTCCTACGTGATCTGA-TCCACCAACCACAAAGACATTGGCACCCTTTATCTAGTATTTGGTGCTTGAGCCGGCATAGTTGGTACAGCCCTCAGCCTCTTAATTCGAGCAGAGCTCAGCCAGCCGGGGTCCCTGCTAGGTGACGACCAGATTTATAATGTTATTGTTACCGCACACGCATTTGTAATAATTTTCTTTATAGTAATACCTATTATGATTGGAGGCTTTGGAAACTGACTGGTCCCCCTAATGATCGGGGCCCCCGACATAGCATTTCCCCGAATAAATAACATAAGCTTCTGACTACTACCTCCCTCATTCCTTCTCCTACTAGCCTCTTCCGGAGTTGAGGCAGGAGTAGGAACGGGCTGAACTGTTTACCCACCCCTTGCCGGAAATTTAGCCCACGCAGGAGCCTCAGTTGATCTAGCTATTTTTTCACTACATCTTGCAGGGGTTTCCTCTATCCTGGGTGCAATTAATTTTATCACAACCATTATTAACATAAAACCACCAGCTATTACACAATACCAAACCCCATTATTTGTATGAGCAATTCTAATTACAGCTGTACTTCTTCTCCTATCTCTACCAGTGCTGGCCGCCGGAATTACTATGCTTTTAACAGATCGAAATCTTAACACCACCTTCTTTGATCCAGCAGGAGGGGGAGACTCTTGACAGGACTCTTCCTAGCCATACACTACACCTCAGACATTTCCACCGCCTTCTCCTCAGTTGCCCATATCTGCCGAGATGTAAACCACGGTTGACTCATTCGCAATATACACGCCAATGGGGCCTCCTTCTTCTTCATCTGTATCTATATACACATCGGCCGAGGCCTCTACTACGGCTCCTACCTGTATAAAGAAACCTGAAATATTGGCGTAGTACTTTTACTCCTAGTTATAATAACCGCATTTGTGGGCTATGTCCTCCCATGAGGACAAATATCATTCTGGGGGGCCACCGTAATCACAAACCTCCTATCAGCAATCCCGTATGTAGGAAATAATCTAGTACAGTGAATCTGAGGGGGCTTCTCCGTAGATAACGCAACCCTAACCCGATTCTTCGCCTTCCACTTCCTACTACCATTCGTAATTGCAGCAGTTACAATCATCCACGCCCTATTCTTACATGAAACCGGATCAAACAACCCCGTAGGGCTAAACCCAAACGCGGATAAAATTTCATTCCACCCCTATTTCTCCTATAAGGACTTATTAGGATTTATGATCCTACTTTTAGCCCTTACATTCTTAGCGCTATTCTCCCCAAACCTCCTAGGAGACCCTGACAACTTTACCCCCGCTAACCCCCTAGTCACACCCACACACATCAAGCCAGAATGATACTTCTTATTTGCCTACGCCATCCTACGATCTATTCCCAACAAACTAGGTGGAGTACTGGCCCTTCTGTTTTCAATCCTAGTCCTTATACTAGTACCACTACTACACACCTCTAAACAACAAGGACTAACATTTCGTCCAATAACTCAATTTCTATTCTGAACACTAGTTGCAGACGTAATGATTCTAACATGAATCGGAGGTATACCAGTAGAACACCCCTTTATCATCATTGGCCAAGTCGCCTCAGTCCTCTATTTCACACTAATTTTAATCCTTAATCCATTAGCAGCCCTACTAGAAAACAA-----ACACCAAGAGAGTAATCCAGTATTTTGCAAGTATTGCAGCTGCTGGTGGTGCTTGCAAGAAGGATGCCAACAAAGGCACCCTGGAGGACCAAATCATCCAGGCCAATCCTGCACTTGAAGCCTTTGGCAATGCCAAAACAGTGAGAAATGACAACTCATCTCGCTTTGGAAAGTTTATCCGTATCCATTTTGGAACAAGTGGTAAACTTTCTTCAGCTGATATTGAAACGTATTTACTGGAAAAGTCACGAGTGACCTTTCAGCTAAAAGCAGAAAGGAACTACCACATCTTTTTCCAGATATTATCCAACGCAAAGCCTGAGCTGCTGGATATGCTGTTGATTACAAATAACCCCTATGACTACTCTTACATCTCCCAAGGAGAGGTAACTGTGGCAAGTATCAATGACAGCGAGGAGTTGCTAGCCACCGACAGTGCCTTTGATGTGCTTGGCTTCACTCCAGATGAGAAGATGGGAGTCTACAAACTAACAGGTGCTATTATGCATTATGGCAACATGAAGTTTAAGCAGAAGCAGCGCGAGGAACAGGCTGAACCTGACGGTACAGAAGCTGCTGACAAATCAGCCTACCTAATGGGGCTGAACTCAGCAGATCTTCTGAAAGGACTCTGTCATCCAAGGGTCAAGGTAGGAAATGAATATGTCACCAAAGGCCAAGGTGTTGATCAGGTGTACTACTCAATAAATGTGTCCACCTCTTGGGATGTAGGCATCATCAATGGGCTGTCTGGCTGGACAGTCTCTGTAGATGATGTACCAGCAGATACCATCTCAAGAAGATTCCGCTACGATGTGGCACTAGTATCAGCTCTAAAAGACTTGGAGGAGGACATCATGGAAGGACTAAGGGAGAGAGGGTTGGATGATAGCACTTGCACTTCAGGTTTCACAGTGGTGATCAAGGAGTCGTGTGACGGCATGGGAGACGTGAGTGAGAAGCATGGAGGAGGACCAGCCATTCCAGAGAAGGCAGTAAGGTTCTCTTTTACGGTGATGTCCATCACAGTTCAGGCTGAAGGTGAGGAAGAAGCAGTAACAATCTTCCAGGAGCAAAAGCCCAACTCTGAGCTCTCCTGTAGGCCCCTGTGCCTGATGTTTGTGGATGAGTCTGATCATGAGATGCTGACTGCCATCTTGGGTCCAGTAGTGGCAGAGCGTAGAGCCATGAAGGAGAGTCGCCTCATTCTGTCCATTGGGGGGCTTCTTCGTTCCTTTCGCTTTTACTTCCGAGGTACAGGCTATGATGAGAAGATGGTGAGAGAAATGGAAGGGTTGGAGGCTTCAGGCTCCACTTACATCTGCACCCTGTGTGACTCCACTCGAGCTGCAGCCTCTGAAAACATGGTGCTGCACTCCATCACACGAAGCCATGAGGAAAACCTTGAGCGCTATGAGCTATGGAGGACCAACCCATTCTCTGAGTCGGCTGAGGAACTGCGTGATCGGGTCAAAGGGGTCTCAGCAAAACCTTTCATGGAGACCCAGCCCACGCTAGATGCCTTACACTGTGACATTGGCAATGCTACCGAGTTCTACAAGATATTTCAGGATGAGATTGGTGAAATGTACTTGAAGAACAACCCAACTCGAGAAGAGCGCAGACGCTGGCGATCGGCCCTAGATAAGCAGCTGAGGAAGAAGATGAAGCTGAAGCCAGTGATGAGAATGAATGGGAACTACGCTCGGCGGCTGATGACCCGTGAGGCCGTGGAGGTGGTGTGTGAGCTGGTTCCTTCAGAGGAGCGTCGCAAGGCCCTGAAAGAGCTGATGGAGCTGTACATCCAAATGAAGCCCGTGTGGCGCTCCACCTGCCCAGCCAAAGACTGCCCTGATCAACTCTGCCGTTACAGCTACAACTCCCAATGCTTTGCGGAACTCCTGTCCACCACATTCAAATACCGTTATGATGGCAAGATTACCAACTACCTCCACAAAACATTGGCCCACGTGCCTGAGATTGTGGAACGAGATGGCTCAATTGGTGCCTGGGCCAGTGAGGGGAATGAGTCTGGGAACAAGCTTTTTCGACGCTTCCGTAAGATGAACGCCAGGCAGTCCAAGA-CTGAGTGTTACCTCATTCACGGTGGCCGAACACCCAATAATGAGCTGTCCTCTAGCCTCTACATGCTAAGTGTCGACAGTCATGGATGCAATCGAAAAGTCACGCTGAGATGCCAGGAGAAAGAGCTGGTGGGGGAGCCTCCAGGGCCTCGGTATGGGCACACCATTAGTGTAGTACACAGCAGGGGTAAAACTGCCTGTGTTCTTTTCGGTGGCAGGTCCTACATGTCACCTGCTGAGAGAACCACAGAGAACTGGAACAGTGTGGTGGACTGTCCACCCCAGGTGTACCTCATTGACCTGGAGTTTGGCTGCTGCTCATCTTATACCCTCCCTGAGCTCACAGATGGCCAATCGTTCCACTTGGCGCTGGCTCGAGAGGACTGTGTCTACTTCTTGGGTGGCCACATTCTCTCCACCGACTGCCGACCAGCTCGTCTGTTCAGGCTGCGTGTGGAGCTTCTCTTAGGCAGTCCAGTGCTCTCCTGCGATATGTTTAATGATGGTCTGTCTATCACAAGTGCCATTGCAACTCCTGTAGGCCCTGCTCATGAGTATATGATCTTTGGTGGCTATCAGTCAGACTCCCAGAAGCGAATGCAGTGCACCTACATCGCACTGGATGATGTAGGCATACGCATGGAACCTCGAGAGCCACCACAGTGGTGCAGTGAGATCAGCCAGAGCCGTACTTGGTTTGGCGGAAGCCTGGGAAAGCGTAATGCATTGATCGCTATTCCATCAGAGGGAAATCCTGCACCTCCAGATGCCTATTACTTTTACGAGGTAAGCTTCCAGCAAGAGGGAGAAGCAGATGATCCAAACCAGACATGCAGCCAAGAGTCCACAGACTTTGAGGACTCAGCCCCTCTCGAGGACTCGGAGGAGCTGTATTTTGGGCGTGATCCTAATGAGATGGAGTACAGCAGCGATGGAGAAGGAGACACGTACAATGAAGAAGATGAGGAAGACGAATCTCAGACTGGCTACTGGATCAA--------------------------------
	T08985Abramiteshypselonotus	----AACATCGCCTCCTGCAAAAATCAATGTATAAGAGGTCCTACCTGCCCAGTGACTA-TGGTTTAACGGCCGCGGTATTTTGACCGTGCTAAGGTAGCGCAATCACTTGTCTTTTAAATGAAGACCTGTATGAATGGTGTAACGAGGGCTTAACTGTCTCCCTTCTCTGGTCAATGAAATTGATCTACCCGTGCAGAAGCGGGTATATTTATACAAGACGAGAAGACCCTTTGGAGCTTAAGACAATAAACCAATCTTCGGTTGGGGCGACCACGGGGGAAAACAAAGCCCCCACGTGGACTGTATAACCAAGAGATACATCTCTAAGTCTCAGAACTTCTGACCCCGATCAACGAACCAAGTTACCCTAGGGATAACAGCGCAATCCTCTTCAAAAGTCCATATCGACAAGGGGGTTTACGACCTCGATGTTGGATCAGGACATCCTAATGGTGCAGCCGCTA-TAAGGGTTCGTTTGTTCAACGATTAAAGTCCTACGTGATCT---TCCACCAACCACAAAGATATTGGCACCCTTTACTTAGTATTTGGTGCCTGAGCCGGAATAGTTGGCACAGCCCTTAGCCTCCTAATTCGAGCAGAACTTAGTCAACCTGGGTCCCTTCTAGGCGATGACCAAATTTATAATGTTATTGTAACCGCACATGCCTTTGTTATAATCTTCTTTATGGTAATACCAATTATAATTGGAGGCTTCGGAAACTGGTTAGTGCCCCTAATGATTGGTGCACCAGACATAGCATTCCCACGAATAAATAACATAAGTTTTTGACTTTTACCTCCATCTTTCCTGCTTCTTCTAGCCTCCTCCGGAGTAGAAGCTGGAGCCGGCACCGGTTGAACTGTTTACCCACCACTTGCTGGAAACCTCGCACACGCAGGTGCCTCCGTTGATCTAACTATTTTTTCCCTTCACCTCGCCGGTGTTTCATCAATTCTTGGGGCTATTAATTTTATTACAACTATTATTAACATAAAACCACCAGCCATTACACAATACCAAACCCCTCTATTTGTTTGAGCTGTTCTAATTACAGCCGTACTCCTTCTTCTATCACTACCAGTTCTAGCTGCCGGAATTACTATACTTCTAACAGACCGAAACCTGAACACCACATTCTTTGATCCTGCTGGTGGAGGGGACTTTTAACAGGGCTATTTCTAGCTATACACTATACTTCAGATATCTCTACCGCCTTCTCTTCCGTCGCCCACATTTGCCGTGATGTTAACTACGGCTGATTAATTCGTAACATGCACGCTAATGGGGCCTCCTTCTTTTTTATTTGCATCTACCTCCATATTGGTCGAGGCTTATATTATGGTTCTTACCTATACAAAGAAACCTGAAATATTGGAGTCATTCTCCTTTTACTAGTAATAATAACCGCATTCGTGGGTTATGTATTACCATGAGGTCAAATATCATTCTGAGGAGCAACAGTTATTACTAACTTGCTCTCTGCAGTCCCTTATGTAGGAGATATACTAGTACAATGGATCTGAGGGGGCTTCTCAGTAGACAATGCTACTTTAACTCGATTCTTCGCCTTCCACTTCCTACTTCCATTTGCAATTGTCGCAGCCACACTACTACATGCCCTCTTCCTTCACGAAACAGGATCTAACAACCCAATTGGACTAAACTCAGACGCAGACAAAATCTCATTTCATCCATATTTCTCATACAAAGACCTTCTAGGTTTTATCATTTTATTAATAGCCTTAACATCGCTAGCCCTATTTTTCCCCAACCTTCTAGGAGACCCTGAAAATTTTACCCCGGCTAACCCGCTAGTAACCCCAACACACATTAAGCCAGAATGATACTTTTTATTCGCCTATGCCATCCTACGATCAATTCCTAACAAACTTGGAGGCGTATTAGCCCTATTATTCTCAATCTTAGTCTTTATACTAGTCCCTCTCCTCCACACCTCAAAACAACAAGGACTCACTTTCCGCCCGCTCACCCAATTCCTATTTTGAACCCTAGTCGCAGACGTACTAATTTTAACATGAATCGGCGGAATACCAGTAGAAGACCCCTTTATCATTATTGGCCAGATCGCCTCCGTCCTTTATTTTATGCTCATCCTTATCTTAAACCCATTAGCGGGGTGATTAGAAAACAATGTTAACACCAAGAGAGTAATCCAGTATTTTGCAAGTATTGCAGCTGCTGGTGGTGCTGCCAAGAAGGACTCCAACAAAGGCACCCTGGAGGACCAAATCATCCAGGCCAATCCTGCACTCGAAGCCTTTGGCAATGCCAAAACAGTGAGAAATGACAACTCGTCTCGCTTTGGAAAGTTCATTCGCATTCACTTTGGAACAAGTGGTAAACTGTCTTCAGCTGACATTGAGACATATTTGCTGGAAAAGTCTCGTGTGACCTTTCAGCTAAAGGCAGAAAGGAACTACCACATCTTTTTCCAGATATTATCCAATGCCAAACCCGAGCTGCTAGATATGCTGTTGATTACAAACAATCCCTATGACTACTCTTACATCTCCCAAGGAGAGGTAACTGTTGCAAGTATCAATGACAGCGAGGAGTTGCTAGCCACCGACAATGCCTTTGATGTGCTTGGCTTCACTCCAGATGAGAAAATGGGAGTCTATAAACTGATTGGTGCTATCATGCATTATGGCAACATGAAGTTTAAGCAGAAGCAGCGTGAGGAACAGGCGGAGCCCGATGGTACAGAAGCTGCTGACAAATCAGCCTATTTAATGGGACTGAACTCTGCAGATCTTCTCAAAGGACTCTGCCATCCAAGGGTCAAGGTAGGAAATGAATATGTCACCAAAGGCCAAGGCGTGGATCAAGTGTACTACTCACTAAATGTGTCCCCCTCCTGGGATGTAGGCATCATTGATGGGCTCTCTGGCTGGACAGTCTCTGTAGATGATGTACCAGCGGACACTATGGCTAGAAGATTCCGCTATGATGTGGCGCTGGTGTCAGGTCTGAAAGACTTGGAGGAGGACATCATAGAGGGACTAAGGGAGAGAGGGTTGGATGACAGCACTTGCACTTCAGGTTTCACTGTGGTAGTAAAGGAGTCATGTGACGGCATGGGAGATGTGAGCGAGAAGCATGGAGGAGGACCAGCTGTTCCAGAGAAGGCGGTGAGGTTTTCTTTTACGATCATGTCCATCACAGTTCAAGCTGAAGGTGAGGAAGAAGCAGTCACAATCTTCCAGGAGCAAAAGCCCAACTCAGAGCTCTCCTGCAGGCCCCTGTGCCTTATGTTCGTGGATGAGTCCGATCATGAGATGCTGACCGCCATCTTAGGTCCTGTAGTGGCAGAGCGTAGAGCCATGAAGGAGAGTCGTCTCATCCTTTCCATTGGGGGGCTTCTTCGTTCTTTTCGCTTTTACTTCCGAGGCACAGGCTACGATGAGAAGATGGTAAGAGAAATGGAAGGGTTGGAGGCTTCAGGCTCCACTTATATCTGCACACTGTGTGACTCCACACGAGCTGAAGCCTCTCAGAACATGGTGCTGCACTCCATCACCCGAAGCCATGAGGAAAACCTTGAGCGTTACGAGATGTGGAGGACCAATCCATTCTCTGAATCTGCAGATGAACTACGAGATCGGGTCAAAGGGGTCTCAGCTAAGCCTTTCATGGAGACACAGCCCACACTAGATGCCTTGCATTGTGACATTGGCAATGCTACTGAGTTCTACAAGATATTCCAGGATGAGATTGGCGAATTGTACCTAAAAACCAATGCAACTCGAGAGGAGCGCAGACGTTGGCGATCAGCTCTTGATAAGCAGCTGAGGAAGAAGATGAAACTGAAGCCAGTGATGAGGATGAATGGGAACTATGCTCGGCGGCTGATGTCTCAAGAGGCCGTTGAAGTGGTGTGTGAGCTGGTTCCCTCAGAGGAGCGTAGCAAGGCCCTGAGAGAGCTCATGGAGCTGTACCTCCAGATGAAGCCTGTGTGGCGCTCCACCTGTCCAGCCAAAGACTGCCCTGATCAGCTCTGCCGTTACAGCTTCAACTCCCAACGCTTTGCCGAACTCCTGTCCACCACATTCAAATACCGTTACGATGGGAAGATTACCAACTACCTCCACAAAACGTTGGCCCATGTGCCTGAGATTGTAGAACGAGATGGGTCAATTGGTGCCTGGGCCAGCGAGGGGAATGAGTCTGGGAACAAGCTATTCCGCCGCTTCCGTAAGATGAACGCCAGGCAGTCCAAGACCTGAGTGTTACCTCATTCATGGGGGCCGAACACCCAATAATGAGCTGTCCTCCAGCCTGTACTTGCTAAGTGTCGACAGTCGCGGATGCAATCGAAAAGTCACACTGAGATGCCAGGAGAAAGAGCTGGTAGGGGACCCTCCAGGGCCTCGGTATGGCCACACCGTTAGTGTAGTCCACAGCAGGGGGAAAACAGCCTGTGTTCTCTTCGGCGGCAGGTCTTACATGCCACCTGCTGAGAGAACTACAGAGAACTGGAATAGTGTGGTGGACTGTCCACCGCAGGTGTACGTCATCGACTTGGAGTTTGGCTGCTGTTCAGCCCATACCCTCCCGGAGCTCACAGACGGCCAGTCATTCCACCTGGCACTGGCTCGAGAGGACTGCGTCTACTTCTTGGGTGGCCACATTCTCTCCACTGACTGCAGACCAGCTCGCCTGTTCAGGCTGCGTGTGGAGCTTCTTTTAGGCAGTCCAGTGCTCTCCTGTGACATGTTTAGTGATGGCCCGTCTATCACAAGCGCAATCGCAACTCCTGTGGGCCCTTCTCACGAGTATATGATCATTGGTGGCTACCAGTCAGACTCCCAGAAGCGAATGCAGTGCACCTACATCTCACTGGACGATACAGGCATACGAATGGAACCTCGAGAGCCACCGCAGTGGAGCAGTGAGATCAGCCAGAGCCGTACTTGGTTTGGCGGAAGCCTGGAAAGGGGAAGCGCGTTGATCGCTATTCCGGCAGAGGGAAATCCTGCACCTCCAGAAGCCTATTACTTTTACCAGGTTAGCTTCCAACAAGAGGGGGGCGCAGAAGACCCAACCCAGACATGCAGCCAAGAGTCCACAGACTTTGAGGACTCTGCCCCTCTCGAGGACTCAGAAGAGCTGTACTTTGGCCGTGATCCTAACGAGATGGAGTACAGCAGCGATGGAGAAGGAGAGACCTACAACGAAGAAGATGAGGAGGATGAATCTCAGGCGGGCTATTGGATCAAGTGCTGTCTCATCTGCCAGGTAGACATCAACA
	PE10044Myleusschomburgkii	-AAAAACATCGCCTCCTGCAAAATTCAACGTATAGGAGGTCCTGCCTGCCCAGTGACATCCAGTTAAACGGCCGCGGTATTTTGACCGTGCTAAGGTAGCGCAATCACTTGTCTTTTAAATGAGGACCTGTATGAATGGCGGAACGAGGGCTTAACTGTCTCCTTTCTCCAGTCAATGAAATTGATCTGCCCGTGCAGAAGCGGGCATAACCATACAAGACGAGAAGACCCTTTGGAGCTTAAGATAAAAGACCAATCTTCGGTTGGGGCGACCACGGGGGAAAATGAAGCCCCCACGCAGAATACTAAACCAAGAGGGACACCTCTAAGTCACAGAACATCTGACCCCGATCAACGGACCAAGTTACCCTAGGGATAACAGCGCAATCCCCTCCAAGAGTTCATATCGACAAGGGGGTTTACGACCTCGATGTTGGATCAGGACATCCTAATGGTGCAGCCGCTATTAAGGGTTCGTTTGTTCAACGATTAAAGTCCTACGTGATCTGA-TCCACCAACCACAAAGACATTGGCACCCTCTACCTGGTATTTGGTGCATGAGCCGGAATAGTTGGAACCGCCCTCAGCCTTCTAATTCGAGCAGAGCTTAGCCAACCTGGATCCCTACTGGGCGATGATCAGATCTACAATGTTATCGTTACTGCACACGCCTTTGTAATAATCTTCTTTATAGTTATGCCAATTATGATCGGGGGCTTTGGAAACTGACTAGTCCCCCTAATAATCGGCGCGCCCGATATAGCATTCCCGCGAATAAACAACATAAGCTTCTGACTTCTGCCTCCATCCTTTCTTCTTCTCTTAGCATCTTCAGGAGTAGAGGCTGGAGCGGGAACAGGCTGAACCGTCTACCCCCCTCTCGCCGGCAACCTCGCACATGCCGGGGCCTCCGTTGACTTAACCATTTTCTCCCTCCACCTTGCCGGAGTCTCCTCCATCCTGGGAGCAATTAACTTCATTACAACTATTATTAATATAAAACCCCCAGCTATCTCACAATATCAAACGCCTTTATTCGTCTGAGCTGTTCTGATCACTGCTGTCCTTCTTCTCCTATCATTGCCTGTCCTGGCTGCCGGAATTACTATGCTCCTGACAGATCGAAACCTTAACACCACATTCTTTGACCCCGCAGGAGGAGGAGACTTCTAACAGGACTATTCCTAGCCATACACTACACCTCAGATATCTCCACAGCCTTCTCCTCCGTCGCTCACATTTGTCGAGACGTCAACTATGGCTGATTCATCCGAAATATGCACGCCAACGGAGCCTCATTCTTCTTTATCTGCATCTACCTACACATCGGCCGAGGACTCTACTACGGCTCGTACCTCTATAAGGAAACATGAAACATCGGAGTAGTTCTACTCCTGCTCGTTATAATAACTGCATTTGTTGGATACGTCCTTCCATGAGGACAAATATCATTTTGAGGAGCAACCGTCATCACAAACCTCCTTTCCGCGGTTCCATACGTAGGAGATGCCCTAGTACAATGAATCTGAGGTGGCTTCTCTGTAGACAACGCAACCCTAACCCGTTTCTTTGCCTTCCACTTCCTGCTTCCCTTCACAATCGTTGCCGCCACAGCCCTCCATGCTCTCTTCCTCCACGAAACAGGCTCCAACAACCCCACAGGCCTAAACTCAGACGCAGACAAAATCTCATTCCACCCCTACTTCTCCTACAAAGACCTCCTAGGCTTTGCAATCCTCCTTATTGCCCTCACATCACTAGCCCTCTTTTCCCCCAACCTCCTAGGCGACCCTGAAAACTTCACCCCCGCCAACCCCCTGGTCACACCCCCTCACATCAAGCCAGAATGATACTTCCTATTTGCTTACGCCATTCTCCGATCCATCCCCAACAAACTAGGGGGCGTCCTCGCCCTCCTATTCTCTATTCTCATCCTGATACTGGTCCCCCTTCTACACACCTCTAAACAACAAGGACTAACGTTCCGCCCCCTCGCACAATTTCTATTTTGAACCCTCGTCGCAGACGTAATAATCCTAACCTGAATCGGAGGAATACCCGTTGAACACCCGTTCATTATCATCGGCCAAATCGCCTCCGTCCTCTACTTCGCGCTATTCCTAATTTTCAACCCCCTAGCCGGACTATTAGAAAACAA-----ACACCAAGAGAGTAATCCAGTATTTTGCAAGTATTGCAGCTGCTGGTGGTGCTGTCAAGAAGGACTCCAACAAAGGCACCTTGGAGGATCAAATCATTCAGGCCAATCCTGCACTCGAAGCCTTCGGCAATGCCAAAACAGCGAGAAATGACAACTCGTCTCGCTTTGGAAAGTTTATCCGCATTCATTTTGGAACAAGTGGTAAACTGTCTTCGGCTGACATCGAGACATATTTGCTGGAAAAGTCACGTGTGACCTTTCAGCTAAAATCAGAAAGGAACTACCACATCTTTTTCCAGATATTATCCAATGCAAAGCCTGAGCTGCTAGATATGCTGTTGATTACAAACAATCCCTATGATTACTCTTACATCTCCCAAGGAGAGGTAACTGTTGCAAGTATCAATGACAGTGAGGAGTTGTTAGCTACCGACAATGCCTTTGATGTGCTTGGCTTCACTCCAGATGAGAAGATGGGAGTCTACAAACTGACTGGTGCTATCATGCATTATGGTAATATGAAGTTCAAGCAGAAGCAGCGTGAGGAACAGGCAGAGCCTGATGGTACAGAAGCTGCTGATAAATCAGCTTACCTAATGGGGCTGAACTCTGCAGATCTTCTGAAAGGACTCTGTCATCCAAGGGTCAAGGTAGGAAATGAGTATGTCACAAAAGGCCAAGGCGTGGATCAAGTGTACTACTCACTAAATGTGTCTACCTCTTGGGATGTAGGCATCATTGATGGACTCTCTGGCTGGACAGTCTCTGTAGATGATATACCAGCAGATACCATCGCTAGACGATTCCGCTATGACGTGGCACTAGTATCAGCTCTCAAAGACTTGGAGGAGGACATCATGGAGGGTCTAAGGGAGAGAGGCTTGGATGACAGCACTTGCACTTCCGGTTTCACTGTGGTGATCAAGGAGTCATGTGACGGCATGGGAGATGTCAGCGAGAAGCATGGAGGAGGGCCAGTTGTTCCAGAGAAGGCGGTGAGGTTCTCTTTTACAGTGATGTCCATCACGGTTCAAGCAGAAGGTGAGGAAGAAGCAGTCACAATCTTCCAGGAGCAAAAACCCAACTCAGAGCTCTCCTGCAGGCCCCTGTGTTTGATGTTCGTGGATGAGTCTGATCATGAGATGCTGACTGCCATCTTGGGTCCTGTAGTGGCAGAACGTAGAGCTATGAAGGAGAGTCGCCTCATTTTGTCCATAGGTGGGCTTCTTCGTTCCTTTCGCTTTTTCTTCCGAGGCACAGGCTATGATGAGAAGATGGTGAGAGAAATGGAAGGGTTGGAGGCTTCAGGCTCCACTTACGTCTGCACACTGTGTGACTCCACACGAGCTGAAGCCTCTCAGAACATGGTGCTGCACTCTATCACCCGAAGCCATGAGGAAAACCTTGAGCGCTATGAGATTTGGAGAACTAACCCTTTCTCTGAGTCTGCAGATGAGCTGCGGGATCGAGTAAAAGGGGTCTCAGCTAAGCCTTTTATGGAGACCCAGGCTACTCTGGATGCCTTGCACTGTGACATTGGCAATGCTACCGAGTTTTACAAGATATTCCAAGATGAGATAGGCGAAGTGTACCTGAAAAACAATCCAACTCGAGAGGAGCGCCGACGTTGGCGATCAGCCCTTGACAAGCAGCTGAGGAAGAAGATGAAGCTGAAGCCAGTGATGAGGATGAATGGAAACTATGCCCGGCGGCTGATGACCCGTGAGGCTGTGGAGGTGGTGTGTGACCTGGTTCCTTCAGAGGAGCGCCGCAAGGCCCTGAGAGAGCTGATGGAGCTGTACCTCCAAATGAAGCCCGTGTGGCGCTCCACTTGCCCAGCCAGAGACTGCCCCGATCAACTCTGCCGCTACAGCTTCAACTCCCAACGCTTTGCCGAACTCCTGTCCACCACATTTAAATACCGTTATGATGGCAAGATTACCAACTACCTCCACAAGACTTTGGCTCATGTGCCTGAAATTGTGGAACGGGACGGCTCAATTGGTGCATGGGCCAGTGAGGGGAATGAGTCTGGGAACAAGCTTTTCCGCCGCTTCCGTAAGATGAATGCCAGGCAGTCCAAAACCTGAGTGTTACCTCATTCATGGGGGCCGGACACCCAATAATGAGCTGTCCTCTAGCCTCTATGTGCTAAGTGTCGACAGTCGCGGATGCAATCGAAAAGTCACATTGAGATGCCAGGAGAAAGAGCTGGTGGGGGAGCCTCCAGGGCCTCGGTATGGCCACTCCATTAGTGTAGTCCACAGCAGGGGAAAAACAGCCTGTGTTCTTTTTGGTGGCAGGTCTTACATGCCACCTGCTGAGAGAACCACAGAGAACTGGAACAGTGTGGTGGACTGTCCACCCCAGGTGTACCTCATTGACCTGGAGTTTGGCTGCTGCTCAGCTCATACACTCCCAGAGCTCACAGATGGCCAGTCATTTCACGTGGCACTGGCTCGAGAGGATTGTGTCTACTTCTTGGGTGGCCACATTCTCTCCACCGACTGCCGTCCAGCTCGCCTGTTCAGGCTGCGTGTGGAGCTTCTCTTAGGCAGCCCAGTGCTCTCTTGTGATATGTTTAATGATGGTCTGTCTATCACAAGTGCCATTGCAACTCCTGTGGGTCCTGCTCATGAGTATATCATCCTTGGTGGTTACCAGTCAGACTCCCAAAAGCAAATGCAGTGCACCTATGTCGCACTGGATGATGTAGGCATACGTATGGAGCCTCGAGAGCCACCACAGTGGAGCAGTGAGATCAGCCAAAGCCGTACTTGGTTTGGTGGAAGCCTGGAAAAGGGAAGTGCATTGATTGCTATTCCATCTGAGGGAAATCCTGCACCTCCAGATGCCTATTATTTTTACCAGGTAAGCTTCCAGCAAGAGGGAGATGCAGAAGATCCAACCCAGACATGCAGCCAGGAATCCACAGACTTTGAGGATTCAGCTCCTCTAGAGGATTCAGAAGAGCTGTACTTTGGGCGTGATCCTAATGAGATGGAGTATAGCAGCGACGGAGAAGGAGACACTTACAATGAAGAAGATGAGGAGGACGAATCTCAGACCGGCTACTGGATCAAGTGCTGTCTCACCTGCCAGGTAAACATCAACA
	26648Colossomamacropomum	CAAAAACATCGCCTCCTGCAAAAATCAACGTATAGGAGGTCCTGCCTGCCCAGTGACAACCAGTTAAACGGCCGCGGTATTTTGACCGTGCTAAGGTAGCGCAATCACTTGTCTTTTAAATGAGGACCTGTATGAATGGCGGAACGAGGGCTTAACTGTCTCCTTTTTCTAGTCAATGAAATTGATCTACCCGTGCAGAAGCGGGTATACTAATACAAGACGAGAAGACCCTTTGGAGCTTAAGATAAAAGGCCAATCTTCGGTTGGGGCGACCGCGGGGGAAAACAAAGCCCCCACGTGGAATGTAAAACCAAGAGAGACATCTCTAAGTCACAGAACATCTGACCCCGATCAACGGACCAAGTTACCCTAGGGATAACAGCGCAATCCCCTCCAAGAGTTCATATCGACAAGGGGGTTTACGACCTCGATGTTGGATCAGGACATCCTAATGGTGCAGCCGCTATTAAGGGTTCGTTTGTTCAACGATTAAAGTCCTACGTGATCTGA----------------------------------------------------------------------------------------------------------------------------------------------------------------------------------------------------------------------------------------------------------------------------------------------------------------------------------------------------------------------------------------------------------------------------------------------------------------------------------------------------------------------------------------------------------------------------------------------------------------------------------------------------------------------------------TCCTAACAGGGCTCTTCCTAGCCATACATTATACCTCAGACATCTCCACAGCCTTCTCCTCCGTAGCCCATATTTGCCGTGACGTCAACTACGGATGACTTATCCGAAACATACACGCTAACGGAGCCTCATTCTTCTTCATCTGCATTTATCTACACATTGGCCGAGGCCTGTACTACGGCTCCTACCTTTACAAAGAAACATGAAACATCGGAGTAGTACTACTCCTGCTAGTCATAATAACCGCATTCGTAGGATACGTACTCCCATGAGGACAAATATCATTTTGAGGGGCAACCGTAATTACAAACCTCCTCTCCGCCGTCCCATACGTAGGAGATGCTCTAGTACAATGAATCTGAGGTGGCTTCTCCGTAGACAACGCAACCCTAACCCGATTCTTCGCCTTCCACTTCCTACTCCCATTCGCAATCATTGCAGCCACAGCCCTACATGCCCTCTTCCTCCACGAAACAGGCTCCAACAATCCCGTAGGACTAAACTCAGACGCAGACAAAATCTCCTTCCACCCTTACTTTTCTTATAAAGACCTGCTAGGATTCGTAATCCTCCTCATAGCCCTAACATCCCTAGCTCTATTTTCCCCCAACCTCCTAGGAGACCCTGAAAACTTCACCCCCGCCAACCCCCTAGTCACACCCCCACACATCAAACCAGAATGATACTTCCTATTTGCCTACGCAATCCTACGATCAATCCCCAACAAGCTAGGAGGCGTCCTCGCCCTACTATTCTCAATCCTCATTCTCATACTAGTCCCTATATTACATACCTCCAAACAACAAGGACTCACATTCCGCCCAATCACACAATTCCTGTTTTGGACCCTAGTCGCAGACGTAATAATCCTAACGTGAATCGGAGGAATACCAGTAGAACACCCATTTATCATCATCGGCCAAATCGCCTCCATCCTATACTTCGCACTGTTCCTAATCTTTAACCCCCTAGCCGGCTGATTGGAAAAC--TGTTAACACCAAGAGAGTAATCCAGTATTTTGCAAGTATTGCAGCTGCTGGTGGTGCTGCCAAGAAGGACTCCAACAAAGGCACCTTGGAGGACCAAATCATTCAGGCCAATCCTGCACTCGAAGCCTTCGGAAATGCCAAAACAGTGAGAAATGACAACTCGTCTCGCTTTGGAAAGTTTATCCGCATTCATTTTGGAACAAGTGGTAAACTGTCTTCAGCTGACATCGAAACATACTTGCTGGAAAAGTCACGTGTGACCTTTCAGCTAAAAGCAGAAAGGAACTACCACATCTTTTTCCAGATATTATCCAACGCAAAGCCTGAGCTGCTGGATATGCTGTTGATTACAAATAATCCCTATGATTACTCTTACATCTCCCAAGGAGAGGTAACTGTTGCAAGTATCAATGACAGCGAGGAGTTGTTAGCTACCGACAATGCCTTTGATGTGCTTGGCTTCACTCCAGATGAGAAGATGGGAGTCTACAAACTGACTGGTGCTATCATGCATTATGGCAATATGAAGTTCAAGCAGAAGCAGCGTGAGGAACAGGCAGAGCCTGATGGTACAGAAGCTGCTGACAAATCAGCCTACCTAATGGGGCTGAACTCTGCAGATCTTCTGAAAGGACTCTGTCATCCAAGGGTCAAGGTAGGAAATGAGTATGTCACGAAAGGTCAAGGCGTGGATCAAGTGTACTACTCACT----GTGTCTACCTCTTGGAATGTAGGCATCATTGATGGACTCTCTGGCTGGACAGTCTCTGTAGATGATATACCAGCAGATACCATTGCTAGAAGATTCCGCTATGATGTGGCGCTGGTATCAGCTGTCAAAGACTTGGAAGAGGACATCATGGAGGGACTGAGGGAAAGAGGGTTGGATGACAGCACTTGCACTTCAGGTTTCACTGTGGTGATCAAAGAGTCATGTGACGGCATGGGAGATGTCAGTGAGAAGCATGGAGGAGGGCCAGCTGTTCCGGAGAAGGCGGTGAGGTTCTCTTTTACAGTGATGTCCATCACGGTTCAAGGGGAAGGTGAGGAAGAAGCAGTCACAATCTTCCAAGAGCAAAAACCCAACTCAGAGCTCTCCTGCAGGCCCCTGTGCCTGATGTTTGTGGATGAGTCTGATCACGAGATGCTGACTGCCATCTTGGGTCCTGTAGTGGCAGAACGTAAAGCTATGAAGGAGAGTCGCCTCATTTTGTCCATAGGTGGGCTTCTTCGTTCCTTTCGCTTTTTCTTCCGAGGCACAGGCTACGATGAGAAGATGGTGAGAGAAATGGAAGGGTTGGAGGCTTCAGGCTCCACTTACATCTGCACTCTGTGTGACTCCACACGAGCTGAAGCCTCTCAGAACATGGTGCTGCACTCTATCACCCGAAGCCATGAGGAAAACCTTGAGCGGTATGAGATTTGGAGAACCAACCCTTTCTCCGAGTCTGCAGACGAGCTGCGGGATCGAGTCAAAGGGGTCTCAGCTAAGCCTTTTATGGAGACCCAGGCCACGCTGGATGCCTTGCACTGTGACATTGGCAATGCTACAGAGTTCTACAAGATATTCCAGGATGAGATCGGCGAAATGTACCTAAAAAACAATCCAACTCGAGAGGAGCGTCGGCGCTGGCGATCAGCCCTTGACAAGCAGCTGAGGAAGAAGATGAAGCTGAAGCCAGTGATGAGGATGAATGGAAACTACGCCCGGCGGTTGATGACCCGTGAGGCCATGGAGGTGGTGTGTGAGCTGGTTCCTTCAGAGGAGCGTCGCAAGGCCCTGAGAGAACTGATGGAGCTGTATCTCCAGATGAAGCCCGTGTGGCGCTCCACCTGCCCAGCCAGAGACTGCCCTGATCAACTCTGCCGTTACAGCTTCAACTCCCAACGCTTTGCTGAACTCCTGTCCACCACATTCAAATACCGTTACGATGGCAAGATTACCAACTACCTCCACAAGACTTGGCCCC---------------------------------------------------------------------------------------------------------------------CCTGAGTGTTACCTCATTCATGGGGGCCGGACACCCAATAATGAGCTGTCCTCTAGCCTCTACGTGCTAAGTGTCGACAGTCGCGGATGCAATCGAAAAGTCACGCTGAGATGCCTGGAGAAAGAGCTGGTGGGAGAGCCTCCAGGGCCTCGGTATGGCCACACCATTAGTGTAGTTCACAGCAGGGGAAAAACAGCCTGTGTTCTTTTCGGCGGCAGGTCTTACATGCCACCTGCTGAGAGAACCACAGAGAACTGGAACACTGTGGTGGACTGTCCACCCCAGGTGTACCTCATTGACCTGGAGTTTGGCTGCTGCTCAGCTCATACCCTCCCGGAGCTCACGGATGGCCAGTCATTCCATGTGGCGCTGGCTCGAGAGGATTGTGTTTACTTTTTAGGTGGCCACATTCTCTCCACCGACTGCCGTCCGGCTCGCCTGTTCAGGCTGCGTGTGGAGCTTCTCTTAGGCAGCCCAGTTCTCTCTTGTGATATGTTTAATGATGGTCTGTCTATCACAAGCGCCATTGCAACTCCTGTGGGTCCTGCTCATGAGTATATCATCCTTGGTGGCTACCAGTCAGACTCCCAGAAGCGAATGCAGTGCACCTACATCACACTGGATGATGTAGGCATACATATGGAACCTCGAGAGCCACCACAGTGGAGCAGTGAGATCAGCCAGAGCCGTACTTGGTTTGGTGGAAGCCTGGAAAAGGGAAGCGCATTGATTGCTATTCCATCAGAGGGAAATCCTGCACCTCCAGATGCCTACTACTTTTACCAGGTAAGCTTCCAGCAAGAGGAAGATGCGGAAGATCCAACCCAGACGTGCAGCCAGGAGTCCACAGACTTTGAGGATTCGGCTCCTCTAGAGGATTCAGAAGAGCTGTACTTTGGACGTGATCCTAATGAGATGGAGTACAGCAGCGATGGAGACAGAGACACTTACAATGAAGAAGATGAGGAGGATGAATCTCAGACCGGCTACTGGATCAAGTGCTGTCTCACCTG-----------------
	T09707Schizodonscotorhabdotus	-AAAAACATCGCCTCCTGCAAAAATCAATGTATAGGAGGTCCTACCTGCCCAGTGACTGTTAGTTTAACGGCCGCGGTATTTTGACCGTGCTAAGGTAGCGCAATCACTTGTCTTTTAAATGAAGACCTGTATGAATGGTGTAACGAGGGCTTAACTGTCTCTCTTCTCTAGTCAATGAAATTGATCTACCCGTGCAGAAGCGGGTATAATAATACAAGACGAGAAGACCCTTTGGAGCTTTAGACAAAAGGCCAATCTTCGGTTGGGGCGACCGCGGGGGAAAACAAAGCCCCCATGTGGACTGTAAAACCAAGAGATACATCTCTAAGTCACAGAACATCTGACCCCGATCAACGAACCAAGTTACCCTAGGGATAACAGCGCAATCCTTTTCAAGAGTTCATATCGACAAGAGGGTTTACGACCTCGATGTTGGATCAGGACATCCTAATGGTGCAGCCGCTATTAAGGGTTCGTTTGTTCAACGATTAAAGTCCTACGTGATCTGA-TCCACCAACCACAAAGATATTGGCACCCTCTACTTAGTATTTGGTGCCTGAGCCGGAATAGTTGGTACAGCCCTCAGCCTCCTAATTCGAGCAGAGCTCAGCCAACCCGGAGCCCTTCTAGGCGATGATCAAATTTATAATGTTATCGTTACCGCACATGCTTTTGTAATAATTTTCTTTATAGTTATACCAATTATGATTGGAGGTTTCGGAAATTGATTAGTACCACTAATGATTGGCGCACCCGACATGGCATTCCCACGAATAAACAACATAAGCTTTTGACTACTGCCCCCTTCTTTTCTTCTTCTATTAGCATCTTCTGGTGTAGAAGCAGGCGCTGGAACAGGCTGAACTGTATACCCACCCCTTGCTGGGAATTTAGCCCACGCAGGTGCCTCTGTTGATCTAACTATTTTCTCCCTCCATCTTGCTGGTGTCTCATCTATTCTTGGAGCCATTAATTTTATCACAACCATTATTAACATAAAACCGCCAGCCATCTCACAATACCAAACCCCCCTATTTGTCTGGGCAGTACTAATTACAGCCGTACTCCTTCTCCTTTCATTACCTGTTTTAGCTGCCGGAATTACCATGCTTTTAACAGATCGAAACCTTAATACTACATTCTTTGACCCTGCAGGCGGAGGAGATTTTTAACAGGACTATTCCTAGCTATACACTACACCTCAGATGTATCCACTGCCTTTTCCTCCGTCGCCCACATTTGCCGTGATGTAAACTACGGCTGACTGATCCGTAACATACATGCCAATGGTGCTTCTTTCTTTTTCATCTGCATTTACCTTCATATTGGCCGAGGTCTTTATTACGGCTCCTATCTCTATAAAGAAACCTGAAACATTGGAGTTATTCTCCTCTTACTAGTTATGATAACCGCATTCGTGGGATATGTGCTCCCATGAGGACAAATATCATTCTGAGGGGCAACCGTAATCACAAACCTCCTCTCTGCTGTACCATATGTAGGAGACACACTAGTGCAATGAATTTGAGGCGGCTTCTCAGTAGATAATGCAACCCTAACACGATTCTTTGCTTTCCATTTCCTACTCCCATTTGTAATCGTTGCGGCCACAGTCTTACACGCCCTCTTCCTTCATGAAACAGGATCCAACAACCCGATCGGATTAAACTCAGACGCAGACAAAATCCCGTTCCACCCATACTTTTCATACAAAGACCTTCTAGGCTTCATTATTCTCCTTATGGCCCTAACATCATTGGCTCTATTTTCTCCAAACCTCTTAGGCGACCCCGACAACTTCACCCCAGCCAACCCCCTAGTAACCCCAACACATATTAAACCAGAGTGATACTTCCTGTTCGCCTACGCCATCCTACGGTCCATCCCCAATAAATTAGGAGGCGTATTAGCCCTGCTATTCTCTATTTTAGTCTTTATATTAGTCCCCCTTCTCCATACCTCAAAACACCAAGGACTTACCTTCCGCCCCATTACTCAATTTCTATTCTGAACCTTAGTCGCAGATGTACTTATTTTAACATGAATTGGAGGAATACCAGTAGAAGACCCCTACATCATTATTGGTCAAGTCGCCTCAGTCCTTTACTTCACACTTATCCTTATTCTGAACCCCCTAGCAGGCTGATTAGAAAACAATGTTAACACCAAGAGAGTAATCCAGTATTTTGCAAGTATTGCAGCTGCTGGTGGTGCTGCCAAGAAGGACTCCAACAAAGGCACCCTGGAGGACCAAATCATCCAGGCCAATCCTGCACTCGAAGCCTTTGGCAATGCCAAAACAGTGAGAAATGACAACTCGTCTCGCTTTGGAAAGTTCATTCGCATTCACTTTGGAACAAGTGGAAAACTGTCTTCAGCTGACATTGAAACATATTTGCTGGAAAAGTCACGTGTGACCTTCCAGCTAAAAGCAGAAAGGAACTACCACATCTTTTTCCAGATATTATCCAATGCAAAGCCYGAGCTGCTAGATATGCTGTTGATTACAAATAATCCCTACGACTACTCTTACATCTCCCAAGGAGAGGTAACTGTTGCAAGTATCAATGACAGCGAGGAGTTGCTAGCCACCGACAATGCCTTTGATGTGCTTGGCTTCACTCCAGATGAGAAAATGGGAGTCTATAAACTGACTGGTGCTATCATGCATTATGGCAACATGAAGTTTAAGCAGAAGCAGCGTGAGGAACAGGCAGAGCCCGATGGTACAGAAGCTGCTGACAAATCAGCCTACTTAATGGGACTGAACTCTGCAGATCTTCTCAAAGGACTCTGTCATCCAAGGGTCAAGGTAGGAAATGAATATGTCACCAAAGGCCAAGGCGTGGACCAAGTGTACTACTCACTAAATGTGTCCCCCTCTTGGAACGTAGGCATCATTGATGGGCTCTCCGGTTGGACGGTCTCTGTAGATGATGTACCAGCGGACACCATGGCTAGAAGATTCCGCTATGATGTGGCACTGGCGTCAGCTCTGAAAGACTTGGAGGAAGACATCATAGAGGGACTAAGGGAGAGAGGGTTGGATGACAGCACTTGCACTTCAGGTTTCACTGTGGTGATAAAAGAGTCATGTGACGGCATGGGAGATGTGAGCGAGAAGCATGGAGGAGGACCAGCCGTTCCGGAGAAGGCGGTGAGGTTCTCTTTCACGGTGATGTCCGTCACGGTTCAAGCTGAAGGTGAGGAAGAAGCAGTCACGATCTTCCAGGAGCAAAAGCCCAACTCAGAGCTCTCCTGCAGGCCCCTGTGCCTGATGTTCGTGGATGAGTCTGATCATGAGATGCTGACCGCCATCTTAGGTCCTGTAGTGGCAGAGCGTAGAGCCATGAAGGAGAGTCGTCTCATCCTGTCCATTGGGGGGCTTCTTCGTTCTTTTCGCTTTTTCTTCCGAGGCACAGGCTACGATGAGAAGATGGTGAGAGAAATGGAAGGGTTGGAGGCTTCAGGCTCCACTTATATCTGCACACTGTGCGACTCCACACGAGCTGAAGCCTCGCAGAACATGGTGCTGCACTCCATCACCCGAAGCCATGAGGAAAACCTTGAGCGCTACGAGATATGGAGGACCAATCCTTTCTCTGAGTCTGCAGACGAACTGCGAGATCGGGTCAAAGGAGTCTCAGCTAAGCCTTTCATGGAGACCCAGCCCACACTAGATGCCTTGCATTGTGACATTGGCAATGCTACTGAGTTCTACAAGATATTCCAGGATGAGATTGGCGAAATGTACCTGAAAACCAATCCAAATCGAGAGGAGCGCCGACGTTGGCGATCAGCTCTTGATAAGCAGCTGAGGAAGAAGATGAAGCTGAAGCCAGTGATGAGGATGAACGGGAACTACGCCCGGCGGCTGATGACGCGAGAGGCAGTTGAGGTGGTGTGTGAGCTGGTTCCCTCAGAGGAGCGTCGCAAGGCCCTGAAAGAGCTCGTGGAGCTGTACCTTCAGATGAAGCCTGTGTGGCGCTCCACCTGCCCGGCCAAAGACTGCCCTGATCAACTCTGTCGTTACAGCTTCAACTCCCAACGCTTTGCCGAACTCCTGTCTACCACATTCAAATACCGTTATGATGGCAAGATTACCAACTACCTCCACAAAACGTTGGCCCACGTGCCCGAGATTGTGGAACGAGATGGCTCAATTGGTGCCTGGGCCAGCGAGGGCAATGAGTCTGGGAACAAGCTATTCCGCCGCTTCCGTAAGATGAACGCCAGGCAGTCCAAGACCTGAGTGTTACCTCATTCACGGGGGCCGAACACCCAATAATGAGCTGTCCTCCAGCCTGTACTTGCTAAGTGTCGACAGTCGCGGATGCAATCGAAAAGTCACATTGAGATGCCAGGAGAAAGAGCTGGTAGGGGAGCTTCCAGGGCCTCGGTACGGCCACACCATAAGTGTGGTCCACAGCAGGGGGAAAACGGCCTGCGTTCTCTTCGGCGGCAGGTCTTACATGCCACCTGCTGAGAGAACCACCGAGAACTGGAATAGTGTGGTGGACTGTCCACCCCAGGTGTACCTCATCGACTTGGAGTTTGGCTGCTGTTCAGCCCACACCCTCCCGGAGCTCACGGACGGCCAGTCATTCCACCTGGCACTGGCTCGAGAGGACTGCGTCTACTTCTTGGGTGGCCACATTCTCTCCACCGACTGCAGACCAGCTCGCCTGTTCAGGTTGCGTGTGGAGCTTCTCTTAGGCAGTCCAGTGCTCTCCTGTGACATGTTTAGTGATGGCCCGTCTATTACAAGCGCCATCGCAACTCCTGTAGGCCCTGCTCACGAGTACATGATCACTGGTGGCTACCAGTCAGACTCCCAGAAACGAATGCAATGCACTTACGTCTCACTGGACGATGCAGGCATACATATGGAACCTCGAGAGCCACCACAGTGGAGCAGTGACATCAGCCAGAGCCGTACTTGGTTTGGCGGAAGCCTGGAAAGGGGGAGCGCGTTGATCGCTATTCCGGCAGAGGGAAATCCTGCACCTCCAGAAGCCTATTACTTTTACCAGGTTAGCTTCCAACAAGAGGGGGATGCAGAAGATCCAACCCAGACATGCAGCCAAGAGTCCACAGACTTTGAGGACTCAGCCCCTCTCGAGGACTCAGAAGAGCTGTACTTTGGCCGTGATCCTAACGAGATGGAGTACAGCAGCGATGGAGAAGGAGAGACCTACAACGAAGAAGATGAGGAGGACGAATCTCAGGCAGGCTATTGGATCAAGTTCTGTCTCACCTGCAAGGTGGACATCAACA
	16871Leporinusstriatus	----------------------------------AGAGGTCCTACCTGCCCAGTGACTATTAGTTAAACGGCCGCGGTATTTTGACCGTGCTAAGGTAGCGCAATCACTTGTCTTTTAAATGAAGACCTGTATGAATGGTGTAACGAGGGCTTAACTGTCTCCCCTCTCCAGTCAATGAAATTGATCTACCCGTGCAGAAGCGGGTATATAAATACAAGACGAGAAGACCCTTTGGAGCTTAAGACAAAAAGCCAATCTTCGGTTGGGGCGACCACGGGGGAAAACAAAGCCCCCATGTGGACTGTAAAACTAAGAGATACACCTCTAAGCCACAGAACATCTGACCCCGATCAACGAACCAAGTTACCCTAGGGATAACAGCGCAATCCTCTTTAAGAGTTCATATCGACAAGAGGGTTTACGACCTCGATGTTGGATCAGGACATCCTAATGGTGCAGCCGCTATTAAGGG-----------------------------------------------------------------------CTAGTATTTGGTGCCTGAGCCGGAATAGTCGGTACAGCCCTTAGTCTCCTAATTCGAGCAGAGCTTAGTCAACCCGGATCCCTCTTAGGTGACGACCAGATTTATAATGTTATCGTTACTGCACATGCTTTTGTAATAATTTTCTTTATAGTAATACCAGTTATAATTGGGGGCTTTGGAAACTGATTAGTCCCATTAATGATTGGCGCACCAGACATAGCATTCCCACGAATAAATAATATGAGCTTCTGACTACTACCCCCGTCTTTTTTACTTCTACTAGCCTCTTCTGGAGTAGAAGCGGGGGCTGGAACAGGTTGAACTGTCTACCCGCCCCTTGCTGGAAACCTAGCACATGCAGGCGCTTCCGTTGACTTGACTATTTTCTCCCTCCATCTCGCCGGTGTTTCCTCAATTTTAGGGGCCATTAACTTTATTACAACTATTATTAATATAAAACCTCCAGCTATCTCACAATATCAAACCCCTCTATTTGTCTGAGCTGTTTTAATTACAGCTGTACTTCTCCTTCTCTCACTACCCGTCCTAGCTGGCGGAATTACCATGCTTCTAACAGACCGAAATCTCAACACTACATTCTTTGACCCTGCTGGGGGAGGAGACTCTTAACAGGACTATTCCTAGCTATACACTACACTTCAGACATCTCCACCGCCTTTTCCTCCGTTGCCCACATTTGCCGTGATGTAAACTACGGCTGACTAATCCGTAATATACATGCCAATGGAGCTTCCTTTTTCTTTATCTGTATTTACCTTCACATTGGCCGAGGCCTATATTATGGTTCATACCTCTATAAAGAAACCTGAAACATTGGAGTTATCCTCCTCCTACTAGTTATAATAACTGCATTCGTAGGTTATGTTCTCCCATGAGGACAGATATCATTCTGAGGTGCAACCGTAATTACAAACCTCCTCTCCGCAGTCCCCTATGTAGGCAACACACTAGTACAATGAATTTGAGGGGGCTTCTCAGTAGATAATGCAACCCTAACCCGATTCTTTGCCTTCCACTTCCTTCTCCCATTTGCAGTTGTTGCAGCCACAGCCCTTCACGCCCTCTTCCTTCATGAAACAGGCTCAAACAACCCCATCGGACTAAACTCAGACGCAGACAAAATCTCATTCCACCCCTACTTTTCATATAAAGACCTTTTAGGCTTCATTATTCTTCTCACAGCCCTAACATCACTAGCCCTGTTCTCCCCCAACCTCATAGGAGACCCCGAGAACTTCACCCCCGCCAACCCCCTAGTTACCCCAACACATATTAAACCAGAATGATACTTCCTATTTGCTTATGCCATCCTACGGTCAATCCCAAATAAACTAGGAGGCGTACTAGCCCTGCTATTTTCAATTCTAGTATTCATACTAGTTCCCCTCCTCCACACCTCAAAACAACAAGGACTTACCTTTCGCCCCTTAACCCAATTCTTATTTTGAACCCTAGTAGCAGACGTACTAATTTTAACATGAATTGGAGGCATACCAGTAGAAGACCCCTTTATTATTATTGGCCAAATCGCCTCCGTCCTTTACTTTGCACTCATCCTTATTTTAAACCCCCTAGCAGGC--------------TGTTAACACCAAGAGAGTAATCCAGTATTTTGCAAGTATTGCAGCTGCTGGTGGTGCTGCCAAGAAGGACTCCAACAAAGGCACCCTGGAGGACCAAATCATCCAGGCCAATCCTGCACTCGAAGCCTTTGGCAATGCCAAAACAGTGAGAAATGACAACTCGTCTCGCTTTGGAAAGTTCATTCGCATTCACTTTGGAACAAGTGGTAAACTGTCTTCAGCTGACATCGAAACATATTTGCTGGAAAAGTCACGAGTGACCTTTCAGCTAAAAGCAGAAAGGAACTACCACATCTTTTTCCAGATATTATCCAATGCCAAGCCTGAGCTGCTAGATATGCTGTTGATTACAAATAATCCCTACGACTACTCTTACATCTCCCAAGGAGAGGTAACTGTTGCAAGTATCAATGACAGCGAGGAGTTGCTAGCCACCGACAATGCCTTCGATGTGCTTGGCTTCACTCCAGATGAGAAAATGGGAGTCTATAAACTGACTGGTGCTATCATGCATTATGGCAACATGAAGTTTAAGCAGAAGCAGCGTGAGGAACAGGCAGAGCCCGATGGTACAGAAGCTGCTGACAAATCAGCCTATTTAATGGGACTGAACTCTGCAGATCTTCTCAAAGGACTCTGCCATCCAAGGGTCAAGGTAGGAAATGAATATGTCACCAAAGGCCAAGGCGTGGATCAAGTGTACTACTCACTAAATGTGTCCCCCTCTTGGGGTGTAGGCATCATTGATGGGCTCTCCGGCTGGACGGTCTCTGTAGATGATGTACCAGCGGACACCATGGCTAGAAGATTCCGCTACGATGTGGCGCTGGCGTCAGCTCTGAAAGACTTGGAGGAAGACATCATAGAGGGACTAAGGGAGAGAGGGTTGGATGACAGCACCTGCACTTCAGGTTTCGCGGTGGTGGTAAAGGAGTCATGTGACGGCATGGGAGATGTGAGCGAGAAGCATGGAGGAGGACCAGCCGTTCCTGAGAAGGCGGTGAGGTTCTCTTTTACGGTGATGTCTGTCACAGTTCAAGCTGAAGGTGAGGAAGAAGCAGTCACGATCTTCCAGGAGCAGAAGCCCAACTCAGAGCTCTCCTGCAGGCCCCTGTGCCTGATGTTCGTGGATGAGTCTGATCATGAGATGCTGACCGCCATCTTAGGTCCTGTGGTGGCAGAGCGTAGAGCCATGAAGGAGAGTCGTCTCATCCTGTCCATTGGGGGACTTCTTCGTTCTTTCCGCTTTTACTTCCGAGGCACAGGCTACGATGAGAAGATGGTGAGAGAAATGGAGGGGCTGGAGGCTTCAGGCTCCACTTATATCTGCACGCTGTGTGACTCCACACGAGCTGAAGCCTCTCAGAACATGGTGCTGCACTCCATCACCCGAAGCCATGAGGAAAACCTTGAGCGCTACGAGATATGGAGGACCAATCCATTCTCTGAGTCTGCAGACGAACTGCGAGATCGGGTCAAAGGAGTCTCTGCTAAGCCTTTCATGGAGACCCAGCCCACACTTGATGCCTTGCATTGTGACATTGGCAATGCTACTGAGTTCTACAAGATATTCCAGGATGAGATTGGCGAAATGTACCTGAAAACCAATCCAAATCGAGAGGAGCGCCGACGTTGGCGATCAGCTCTTGATAAGCAGCTGAGAAAGAAGATGAAGCTGAAGCCAGTGATGAGGATGAACGGGAACTACGCCCGGCGGCTGATGACCCAAGAGGCCGTTGAGGTGGTGTGTGATCTGGTTCCTTCAGAGGAGCGTCGCAAGGCCCTGAGAGAGCTCATGGAGCTGTACCTTCAGATGAAGCCTGTGTGGCGCTCCACCTGCCCAGCCAAGGACTGCCCTGATCAGCTCTGTCGTTACAGCTTCAACTCCCAACGCTTTGCCGAACTCCTGTCTACCACATTCAAATACCGTTATGACGGCAAGATTACCAACTACCTCCACAAAACGTTGGCCCACGTGCCTGAGATTGTGGAACGAGATGGCTCAATTGGTGCCTGGGCCAGCGAGGGGAATGAGTCTGGGAACAAGCTATTCCGCCGTTTCCGTAAGATGAATGCAAGGCAGTCCAAGACCTGAGTGTTACCTCATTCATGGGGGCCGAACACCCAATAATGAGCTGTCCTCCAGCCTGTACTTGCTAAGTGTCGACAGTCGCGGATGCAATCGAAAAGTCACACTGAGATGCCAGGAGAAAGAGCTGGTAGGGGAGCCTCCAGGGCCTCGGTACGGCCACACCGTTAGTGTAGTCCACAGCAGGGGGAAAACGGCCTGTGTTCTCTTCGGTGGCAGGTCTTACATGCCACCTGCTGAGAGAACCACAGAGAACTGGAATAGTGTGGTGGACTGTCCACCCCAGGTGTACCTCATCGACTTGGAGTTTGGCTGCTGTTCAGCCCATACCCTCCCGGAGCTCACGGACGGCCAGTCATTCCACCTGGCTCTGGCTCGAGAGGACTGCGTCTACTTCTTGGGTGGCCACATTCTCTCCACCGACTGCAGACCAGCTCGCCTGTTCAGGCTGCGTGTGGAGCTTCTCTTAGGCAGTCCAGTGCTCTCCTGTGACATGTTTAGTGATGGCCCGTCTATCACAAGCGCCATCGCAACTCCTGTGGGCCCTGCTCACGAGTATATGATCATTGGTGGCTACCAGTCAGACTCCCAGAAGCGAATGCAGTGCACCTACATCTCACTGGACGATACAGGCATACATATGGAACCTCGAGAGCCACCGCAGTGGAGCAGTGAGATCAGCCAGAGCCGTACTTGGTTTGGCGGAAGCCTGGAAAGAGGGAGCGCATTGATCGCTATTCCGGCAGAGGGAAATCCTGCACCCCCAGAAGCCTATTACTTTTACCAGGTTAGCTTCCAACAAGAGGGGGATGCAGAAGATCCAACCCAGACATGCAGCCAAGAGTCCACGGACTTTGAGGACTCTGCCCCTCTCGAGGACTCAGAAGAGCTGTACTTTGGCCGTGATCCTAACGAGATGGAGTACAGCAGTGATGGAGAAGGAGAGACCTACAACGAGGAAGATGAGGAGGATGAATCTCAGGCGGGCTATTGGATCAAGTGCTGTCTCACCTGCCAGGT-----------
	PE10113Psectrogasteramazonica	CAAAAACATCGCCTCCTGCAAAAATCAATGTATAGGAGGTCCTGCCTGCCCAGTGACAACTAGTTAAACGGCCGCGGTATTTTGACCGTGCTAAGGTAGCGCAATCACTTGTCTTTTAAATGAAGACCTGTATGAATGGTGGAACGAGGGCTTAACTGTCTCCCTTCTCCTGTCAATGAAATTGATCTGCCCGTGCAGAAGCGGGCATACAAATACAAGACGAGAAGACCCTTTGGAGCTTAAGACACAAGGCCAATCTTCGGTTGGGGCGACCGCGGGGGAAAACAAAGCCCCCATGTGGAATGTAAAACCAAGAGAGACATCTCTAAGTCACAGAATATCTGACTCCGATCAACGAACCAAGTTACCCTAGGGATAACAGCGCAATTCTCTCCAAGAGTTCATATCGACGAGAGAGTTTACGACCTCGATGTTGGATCCGGACATCCTAATGGTGCAGCCGCTATTAAG----------------------------------------TCCACCAACCACAAAGACATTGGCACCCTCTACTTAGTATTTGGTGCCTGAGCCGGAATAGTTGGTACAGCCCTTAGCCTCCTAATTCGAGCAGAGCTTAGCCAACCCGGAGCCCTATTAGGTGACGATCAGATTTACAATGTTATCGTTACTGCACACGCCTTTGTAATAATCTTCTTTATAGTAATGCCAATTATGATTGGAGGCTTTGGGAATTGACTAATTCCCCTAATGATCGGGGCCCCTGACATAGCATTTCCTCGAATAAATAATATGAGCTTTTGACTACTACCCCCTTCATTCCTTCTTCTACTATCCTCTTCTGGCGTTGAGGCCGGAGTGGGTACCGGCTGAACTGTATATCCCCCTCTAGCCGGAAACCTCGCCCACGCAGGTGCCTCTGTTGATTTAGCCATCTTTTCCCTCCACCTGGCCGGAGTCTCCTCTATTCTTGGGGCAATCAATTTTATTACAACTATTATTAATATGAAACCCCCAGCAATCTCACAATACCAGACTCCCCTGTTTGTGTGAGCCATTCTAATTACAGCCGTACTTCTTCTTCTCTCACTACCAGTTTTAGCTGCTGGAATTACTATACTACTAACAGATCGAAATATTAATACCACATTCTTCGACCCCGCTGGAGGAGGAGATTCTTAACAGGATTATTTCTAGCCATACACTACACCTCAGATATTTCCACCGCATTTTCCTCCGTCGCCCACATTTGTCGTGATGTCAACTATGGATGACTAATCCGAAATATTCATGCCAACGGTGCCTCCTTCTTCTTTATCTGCATCTACCTTCATATTGGACGAGGCTTATACTACGGCTCCTACCTCTACAAAGAAACATGAAATATTGGAGTAGTACTACTTCTGTTAGTTATAATAACTGCATTCGTAGGCTACGTTCTCCCATGAGGACAAATATCATTCTGAGGAGCCACCGTCATTACCAACCTCCTCTCAGCAGTACCATATGTAGGAGATGCACTAGTACAATGAATCTGAGGGGGCTTCTCTGTAGACAACGCAACTCTAACACGATTCTTTGCCTTCCACTTTCTTCTACCATTCGCAATTGTAGCAGCCACCCTACTACATGCCCTCTTTCTGCATGAAACAGGCTCTAATAACCCAGTTGGCCTAAACTCGGACGCAGATAAAATTTCTTTCCACCCCTACTTCTCCTACAAAGACCTCCTAGGCTTTATAATTATACTAGTATCTTTAACAGCCCTAGCCCTATTCTCCCCCAACCTCCTGGGAGACGCAGAAAATTTTATTCCTGCCAACCCCCTCGTTACACCAACACATATTAAACCAGAATGATACTTCCTATTTGCCTACGCCATCCTTCGATCAATTCCAAACAAGCTAGGCGGGGTCTTGGCCCTTTTATTCTCAATCCTAGTCTTAATACTAGTCCCCTTACTCCACACCTCTAAACAACAAGGACTAACATTCCGCCCAGTAACCCAATTCCTATTTTGAACTCTCGTTGCAGACGTAGCAATCCTAACATGAATCGGAGGAATACCAGTAGAACACCCATTCATTATCATTGGACAAATCGCCTCCGTCCTTTACTTTGCACTAATCCTCGTTCTTAACCCAATAGCAGGTTGACTAGAAAACAA-----ACACCAAGAGAGTAATCCAGTACTTTGCAAGTATTGCAGCTGCTGCGGGTGCTTGCAAAAAGGACACCAGCAAAGGCACCCTGGAGGACCAAATCATCCAGGCCAATCCTGCACTCGAAGCCTTCGGCAATGCCAAAACACTGAGAAATGACAACTCGTCTCGCTTTGGGAAATTTATCCGCATCCATTTTGGAACAAGTGGAAAACTGTCTTCGGCTGACATTGAAACGTATCTCCTGGAAAAGTCACGTGTGACCTTTCAGCTAAAAGCAGAAAGGAACTACCACATCTTTTTCCAGATATTATCCAATGCAAAGCCTGAGCTGCTCGATATGCTGTTGATTACAAATAATCCCTATGACTACTCTTACATCTCCCAAGGAGAAGTAAGTGTTGCAAGTATCAATGACAGTGAGGAGTTGCTAGCCACCGACAGTGCCTTCGATGTGCTTGGCTTCACTCCAGATGAAAAGATGGGAGTCTACAAACTGACTGGTGCTATCATGCACTATGGCAACATGAAGTTTAAGCAGAAACAGCGTGAGGAACAAGCAGAACCTGATGGTACAGAAGCTGCTGACAAATCAGCCTACTTAATGGGGCTGAACTCTGCAGACCTTCTGAAAGGACTTTGCCATCCAAGGGTCAAGGTAGGAAATGAATATGTCACCAAAGGTCAAGGCGTGGATCAAGTGTACTACTCACTAAATGTGTCCACTGCTTGGGATGTTGGCATCATCGATGGACTCTCTGGCTGGACAGTCTCTGTAGATGAGGTACCAGCTGATACCATCTCTAGAAGATTCCGCTATGATGTGGCACTAGTGTCAGCTCTCAAAGACTTGGAGGAGGACATCATGGAAGGACTCAGGGAGAGAGGGTTGGATGACAGCACTTGCACTTCAGGCTTCACTGTGGTGATCAAGGAGTCATGTGACGGCATGGGAGATGTGAGCGAGAAGCATGGAGGAGGACCGGCCATTCCGGAGAAGGCGGTACGGTTCTCCTTCACGGTGATGTCCATCACGGTTCAGGCTGAAGGAGAAGAGGAAGCCGTCACAATCTTCCAGGAGCAAAAGCCCAACTCCGAGCTCTCCTGCAGACCCCTGTGTCTGATGTTTGTGGATGAGTCTGATCATGAGATGCTGACAGCCATATTGGGGCCAGTGATAGCAGAGCGTAAAGCCATGAAGGAGAGCCGACTCATTCTGTCCATCGGGGGGCTCCTTCGTTCCTTCCGCTTTTTCTTCCGAGGCACAGGCTACGATGAGAAGATGGTGAGGGAAATGGAAGGCTTGGAAGCCTCAGGCTCCACCTACATCTGCACCCTATGCGACTCCACTCGAGCGGAAGCCTCTCAGAACATGGTGCTGCACTCCATCACCCGAAGCCATGAGGAGAACCTTGAGCGGTATGAAATATGGAGGACCAACCCTTTCTCTGAGTCTGCAGAGGAACTGCGGGATCGGGTCAAAGGGGTCTCAGCAAAGCCTTTCATGGAGACCCAGCCCACGCTAGATGCCTTGCACTGTGACATTGGCAATGCTACAGAGTTCTACAAAATCTTTCAGGATGAGATTGGTGAAATGTACCTGAAAAAGAATCCAGCTCGTGAGGAGCGGCGACGCTGGCGGGCAGCCCTTGATAAGCAGCTGAGGAAGAAGATGAAGCTGAAGCCAGTGATGAGGATGAATGGCAACTATGCCCGGCGCCTAATGACCCGTGAAGCTGTGGAGGTGGTGTGTGATCTAGTTCCTTCAGAAGAGCGTCGCAAGGCCCTGAGGGAGCTGATGGAGCTGTACCTCCAGATGAAGCCTGTGTGGCGCTCCACCTGCCCAGCCAAAGATTGCCCTGATCAACTCTGCCGTTACAGCTTCAACTCCCAGCGCTTTGCTGAACTCTTGTCCAGCACATTCAAGTACCGTTACGATGGCAAGATTACCAACTACCTCCACAAAACCTTGGCCCACGTGCCTGAGATCGTGGAGCGAGATGGCTCAATTGGTGCTTGGGCCAGTGAGGGGAATGAGTCCGGGAACAAGCTATTCCGCCGCTTCCGTAAGATGAATGCCAGACAGTCCAAGACCTGAGTGTTACCTCATTCATGGGGGCCGAACACCCAATAATGAGCTGTCCTCTAGCCTGTACTTGCTAAGTGTCGACAGTCGCGGATGCAATCGAAAAGTCACACTGAGATGCCAGGAGAAAGAGCTGGTAGGGGAGCCTCCAGGGCCTCGGTACGGCCACACCATTAGTGTAGTCCACAGCAGGGGGAAAACTGCCTGTGTTCTTTTCGGCGGCAGGTCTTACATGCCACCTGCTGAGAGAACCACAGAGAACTGGAATAGTGTGGTGGACTGTCCACCCCAGGTGTACCTCATTGACCTGGAGTTTGGCTGCTGCTCAGCCCATACCCTCCCAGAGCTGACGGAYGGCCAGTCATTCCACCTGGCACTGGCTCGAGAGGACTGCGTCTACTTCCTAGGTGGCCACATTCTCTCCACYGACTGCCGACCAGCTCGCATGTTCARGCTGCGTGTGGAGCTTCTCTTAGGCAGTCCAGTGCTCTCCTGTGACATGTTTAGTGATGGTCCGTCTATCACAAGCGCCATTGCAACTCCTGTAGGCCCTGCTCATGAGTATATGATCATTGGTGGCTACCAGTCAGACTCCCAGAAGCGAATGCAGTGCACCTACGTCTCACTGGATGATACAGGCATACATATGGAACCTCGAGAACCACCACAGTGGAGCAGTGACATCAGCCAGAGCCGTACTTGGTTTGGCGGAAGTCTGGGAAGTCGGAGCGCGTTGCTCGCTATTCCAGCAGAGGGAAACCCTGCACCTCCAGAAGCCTATTACTTTTACCAGGTAAGCTTCCAGCAGGAGGGAGATGCAGAAGATCCAACCCAGACATGCAGCCAAGAGTCCACAGACTTTGAGGACTCAGCCCCTCTCGAGGACTCAGAAGAGCTGTACTTTGGSCGTGATCCTAACGAGATGGAGTACAGCAGCGATGGAGAAGGAGAGACCTACAACGAAGAAGATGAGGAGGACGAATCTCAGACAGGCTATTGGATCAAGT------------------------------
	12758Semaprochilodustaeniurus	---------------------------------------------CTGCCCAGTGACT--TAGTTAAACGGCCGCGGTATTCTGACCGTGCTAAGGTAGCGCAATCACTTGTCTCTTAAATGGGGACCTGTATGAATGGTGGAACGAGGGCTTAACTGTCTCCCTTCTCCAGTCAATGAAATTGATCTGCCCGTGCAGAAGCGGACATATAAATACAAGACGAGAAGACCCTTTGGAGCTTCAGACAAAAAGCCGGTCTTCGGTTGGGGCGACCGCGGGGGAAAACAAAGCCCCCACATGGAATGTAAAACTAAGAGAGACATCTCTAAGCCACAGAATATCTGACCCCGATCAACGAACCAAGTTACCCAAGGGATAACAGCGCAATCCCCTCCAAGAGTCCATATCGACGAGAGGGTTTACGACCTCGATGTTGGATCAGGACATCCTAATGGTGCAGCCGCTTTTAAGGGTTCGTTTGTTCAACGATTAAAGTCCTACGTGATCTGA-TCCACCAACCACAAAGACATTGGCACCCTTTACCTAATATTTGGTGCCTGAGCTGGAATAGTTGGGACAGCCCTTAGCCTCTTGATTCGGGCAGAGCTAAGCCAACCCGGATCTTTACTGGGCGATGACCAGATTTATAATGTTATTGTTACCGCACATGCTTTTGTAATAATCTTCTTTATAGTAATACCAATTATGATTGGAGGATTTGGAAACTGACTAGTTCCACTAATAATTGGGGCCCCAGACATGGCATTTCCCCGAATAAATAATATAAGTTTCTGACTACTACCTCCATCTTTCCTTCTCCTGCTAGCCTCCTCCGGAGTTGAAGCTGGAGCCGGTACAGGTTGAACTGTCTATCCCCCTCTTGCTGGAAACCTAGCTCACGCAGGAGCCTCCGTGGACCTAACCATTTTTTCACTCCACCTCGCCGGGGTATCTTCCATTCTTGGAGCAATTAACTTCATTACAACCATTATCAACATGAAACCCCCAGCTATTTCACAGTATCAAACACCCCTATTTGTGTGGGCTATTTTAATTACAGCTGTACTCCTTCTCCTCTCCCTGCCCGTTCTGGCTGCCGGAATCACAATGCTCCTAACAGACCGAAATCTTAATACCACATTCTTTGACCCTGCTGGAGGAGGAGAC-----------------------------------------------------------------------------------------TACGGCTGACTAATCCGAAATATGCATGCCAACGGAGCTTCCTTCTTCTTCATTTGCATCTATCTACACATCGGCCGAGGCCTATATTACGGCTCATACCTTTACAAAGAAACCTGAAATATCGGAGTAGTCCTACTTCTACTAGTTATAATAACTGCATTCGTAGGCTACGTACTCCCATGAGGACAAATATCTTTCTGAGGAGCCACCGTAATTACAAACCTCCTCTCTGCCGTACCATACGTCGGAGATACCCTAGTACAATGAATCTGRGGTGGCTTTTCTGTAGACAATGCAACCCTAACACGATTCTTCGCCTTCCACTTCCTACTACCCTTTGCAGTCGTCGCAGCAACAGCTCTTCACGCCCTCTTCCTGCATGAAACAGGATCAAACAATCCCGTCGGACTAAACTCCGACGCAGATAAAATTCCATTCCACCCATATTTCTCCTACAAGGACCTGCTCGGCTTCATAGTATTACTAGTAGCTCTTACATCACTAGCCCTTTTCTCCCCCAATCTCCTAGGAGATCCTGAAAACTTCACTCCAGCCAACCCCCTCGTTACACCAACACATATCAAGCCAGAATGATATTTTCTATTGGCCTACGCCATCCTCCGATCTATCCCCAATAAACTAGGTGGAGTATTAGCCCTTTTATTCTCAATCCTCGTCCTCATGCTAGTCCCCATGCTACATACCTCCAAACAACAAGGACTTACATTCCGCCCAGTCACCCAATTCCTATTTTGAACATTAGTAGCAGACGTAATAATCCTAACATGAATTGGAGGAATACCAGTAGAGCACCCATTTATCATTATNGGCCAAGTCGCTTCCGTCCTCTATTTCACATTACTTTTAATTCTCAATCCCT--------------------------AATACCAAGAGAGTGATCCAGTATTTTGCAAGTATTGCAGCTGCTGCTGGTGCTCTCAAGAAGGACTCCAATAAAGGCACCCTGGAGGACCAAATCATCCAGGCCAATCCTGCACTCGAGGCCTTTGGCAATGCCAAAACAGTGAGAAATGACAACTCGTCCCGCTTTGGAAAGTTTATCCGCATCCATTTTGGAACAAGTGGTAAACTGTCCTCGGCTGACATTGAAACATATTTGCTGGAAAAGTCCCGTGTGACCTTTCAGCTAAAATCTGAAAGGAACTACCACATCTTCTTCCAGATATTATCCAACGTAAAGCCTGAGCTGCTGGATATGCTGTTGATTACAAATAACCCCTATGACTACTCTTACATCTCCCAAGGAGAGGTAACTGTGGCAAGTATTAATGACAGCGAGGAGTTGTTAGCCACCGACAATGCTTTCGACGTGCTTGGTTTCACTCCAGATGAGAAGATGGGAGTCTACAAACTGACAGGTGCTATCATGCATTATGGCAACATGAAGTTTAAGCAGAAGCAGCGTGAGGAACAGGCAGAACCTGACGGTACAGAAGCTGCTGACAAATCAGCCTACCTAATGGGGCTGAACTCTGCAGATCTTCTGAAAGGACTCTGTCATCCAAGGGTCAAGGTAGGAAACGAATATGTCACCAAAGGCCAAGGTGTGGACCAAGTGTACTACTCAAT-----------------------------------------------------------------------------------------------------------------------------------------------------------------------------------------------------------------------------------------------------------------------------------------------------------------------------------------------------------------------------------------------------------------------------------------------------------------------------------------------------------------------------------------------------------------------------------------------------------------------------------------------------------------------------------------------------------------------------------------------------------------------------------------------------------------------------------------------------------------------------------------------------------------------------------------------------------------------------------------------------------------------------------------------------------------------------------------------------------------------------------------------------------------------------------------------------------------------------------------------------------------------------------------------------------------------------------------------------------------------------------------------------------------------------------CCTGAGTGTTACCTCATTCACGGTGGCCGAACACCCAATAATGAGTTGTCCTCTAGCCTCTACCTGCTAAATGTCGACAGTCGTGGATGCAATCGAAAAGTCACACTGAGATGCCAGGAGAAAGAGCTGGTGGGGGAGACCCCAGGGCCTCGATACGGGCACACCATTAGTGTAGTCCACAGCAGGGGGAAAACAGCCTGTGTTCTTTTCGGCGGCAGGTCTTACATGTCACCTGCTGAGAGAACCACAGAGAACTGGAATAGTGTGGTGGACTGTCCACCCCAGGTGTACCTCATTGACCTGGAGTTTGGCTGCTGCTCAGCTTATACACTCCCTGAGCTCACGGATGGCCAGTCATTCCACCTGGCACTGGCTCGAGAGGATTGTGTTTACTTCTTGGGTGGCCACATTCTCTCCACCGACTGCCGACCAGCTCGCCTGTTCAGGCTGCGTGTGGAGCTTCTCCTAGGCAGTCCAGTGCTCTCCTGCGATATGTTTAATGATGGTCTGTCTATCACAAGTGCCATTGCAACTCCTGTAGGCTCTGCTCATGAGTATATGATCCTTGGTGGGTACCAGTCAGACTCCCAGAAGCGAATGCAGTGCACCTACGTTGCACTGGATGACGTAGGCATACGAATAGAACCTCGAGAGCCACCTCAGTGGAGCAGTGAGATCAGCCAGAGCCGTACTTGGTTTGGTGGAAGCCTGGGAGATGGTAGCGCATTGATCGCTATTCCATCAGAGGGAAGTCCTGCACCTCCAGATGCGCATCACTTTTACCATGTAAGCTTCCAGCAAGAGGGAGATTCAGAGGATCCAACCCAGACATGCAGCCAGGAGTCCACAGACTTTGAGGACTCAGCTCCTCTCGAGGACTCAGAAGAGCTGTACTTTGGGCGTGATCCTAATGAGATGGAGTTCAGCAGCGATGGAGAAGGAGACACCTACAACGAAGATGATGAGGAAGACGTTTCTCAGACCGGTTATTGGATCAAGTGCTGTCTCACCTGCCAGGTAGATATNAACA
	12757Semaprochilodustaeniurus	CAAAAACATCGCCTCCTGCAAAAATCAACATATAGGAGGTCCTGCCTGCCCAGTGACT--TAGTTAAACGGCCGCGGTATTCTGACCGTGCTAAGGTAGCGCAATCACTTGTCTCTTAAATGGGGACCTGTATGAATGGTGGAACGAGGGCTTAACTGTCTCCCTTCTCCAGTCAATGAAATTGATCTGCCCGTGCAGAAGCGGACATATAAATACAAGACGAGAAGACCCTTTGGAGCTTCAGACAAAAAGCCAATCTTCGGTTGGGGCGACCGCGGGGGAAAACAAAGCCCCCACATGGAATGTAAAACTAAGAGAGACATCTCTAAGCCACAGAATATCTGACCCCGATCAACGAACCAAGTTACCCAAGGGATAACAGCGCAATCCCCTCCAAGAGTCCATATCGACGAGAGGGTTTACGACCTCGATGTTGGATCAGGACATCCTAATGGTGCAGCCGCTTTTAAGGGTTCGTTTGTTCAACGATTAAAGTCCTACGTGATCTGA-TCCACCAACCACAAAGACATTGGCACCCTTTACCTAATATTTGGTGCCTGAGCTGGAATAGTTGGGACAGCCCTTAGCCTCTTGATTCGGGCAGAGCTAAGCCAACCCGGATCTTTACTGGGCGATGACCAGATTTATAATGTTATTGTTACCGCACATGCTTTTGTAATAATCTTCTTTATAGTAATACCAATTATGATTGGAGGATTTGGAAACTGACTAGTTCCACTAATAATTGGGGCCCCAGACATGGCATTTCCCCGAATAAATAATATAAGTTTCTGACTACTACCTCCATCTTTCCTTCTCCTGCTAGCCTCCTCCGGAGTTGAAGCTGGAGCCGGTACAGGTTGAACTGTCTATCCCCCTCTTGCTGGAAACCTAGCTCACGCAGGAGCCTCCGTGGACCTAACCATTTTTTCACTCCACCTCGCCGGGGTATCTTCCATTCTTGGAGCAATTAACTTCATTACAACCATTATCAACATGAAACCCCCAGCTATTTCACAGTATCAAACACCCCTATTTGTGTGGGCTATTTTAATTACAGCTGTACTCCTTCTCCTCTCCCTGCCCGTTCTGGCTGCCGGAATCACAATGCTCCTAACAGACCGAAATCTTAATACCACATTCTTTGACCCTGCTGGAGGAGGAGACTCTTAACAGGACTATTCTTAGCAATACACTATACCTCAGATATCTCCACTGCCTTCTCCTCCGTTACCCATATCTGCCGTGACGTCAACTACGGCTGACTAATCCGAAATATACATGCCAACGGAGCTTCCTTCTTCTTCATTTGCATCTATCTACACATCGGCCGAGGCCTATATTACGGCTCATACCTTTACAAAGAAACCTGAAATATCGGAGTAGTCCTACTTCTACTAGTTATAATAACAGCATTCGTAGGCTACGTACTCCCATGAGGACAAATATCTTTCTGAGGAGCCACCGTAATTACAAACCTCCTCTCTGCCGTACCATACGTCGGAGATACCTTAGTACAATGAATCTGAGGTGGCTTTTCTGTAGACAATGCAACCCTAACACGATTCTTCGCCTTCCACTTCCTACTACCCTTTGCAGTCGTCGCAGCCACAGCTCTCCACGCCCTCTTCCTACATGAAACAGGATCAAACAATCCCGTCGGACTAAACTCCAACGCAGATAAAATTCCATTCCATCCATATTTCTCCTACAAGGACCTGCTCGGCTTTATAATATTACTAATAGCCCTTACATCACTAACCCTTTTCTCCCCCAATCTCCTAGGAGATCCCGAAAACTTCACTCCCGCCAACCCCCTCATTACACCAACACATATCAAGCCAGAATGATATTTTCTATTTGCCTACGCCATCCTCCGATCTATCCCCAATAAACTAGGTGGAGTATTAGCCCTTTTATTCTCAATCCTCATCCTCATGCTAGTCCCCATGCTACATACCTCCAAACAACAAGGACTTACATTCCGCCCAGTTACCCAATTTCTATTCTGAATATTAGTAGCAGACGTAATAATCCTAACATGAATTGGAGGAATACCAGTAGAGCACCCATTTATTATTATTGGCCAAGTCGCTTCCATCCTCTATTTCATATTACTTTTAATTCTCAATCCCTTGGCCGGGTGATTAGAAAATAA-GTTAATACCAAGAGAGTGATCCAGTATTTTGCAAGTATTGCAGCTGCTGCTGGTGCTCTCAAGAAGGACTCCAATAAAGGCACCCTGGAGGACCAAATCATCCAGGCCAATCCTGCACTCGAGGCCTTTGGCAATGCCAAAACAGTGAGAAATGACAACTCGTCCCGCTTTGGAAAGTTTATCCGCATCCATTTTGGAACAAGTGGTAAACTGTCCTCGGCTGACATTGAAACATATTTGCTGGAAAAGTCCCGTGTGACCTTTCAGCTAAAATCTGAAAGGAACTACCACATCTTCTTCCAGATATTATCCAACGTAAAGCCTGAGCTGCTGGATATGCTGTTGATTACAAATAACCCCTATGACTACTCTTACATCTCCCAAGGAGAGGTAACTGTGGCAAGTATTAATGACAGCGAGGAGTTGTTAGCCACCGACAATGCTTTCGACGTGCTTGGTTTCACTCCAGATGAGAAGATGGGAGTCTACAAACTGACAGGTGCTATCATGCATTATGGCAACATGAAGTTTAAGCAGAAGCAGCGTGAGGAACAGGCAGAACCTGACGGTACAGAAGCTGCTGACAAATCAGCCTACCTAATGGGGCTGAACTCTGCAGATCTTCTGAAAGGACTCTGTCATCCAAGGGTCAAGGTAGGAAACGAATATGTCACCAAAGGCCAAGGTGTGGACCAAGTGTACTACTCAAT------------------------------------------------------------------------------------------------------------------------------------------------------------------------------------------------------------------------------------------------------------------------------------------------------------------------------------------------------------------------------------------------------------------------------------------------------------------------------------------------------------------------------------------------------------------------------------------------------------------------------------------------------------------------------------------------------------------------------------------------------------------------------------------------------------------------------------------------------------------------------------------------------------------------------------------------------------------------------------------------------------------------------------------------------------------------------------------------------------------------------------------------------------------------------------------------------------------------------------------------------------------------------------------------------------------------------------------------------------------------------------------------------------------------------------------GTTACGTCATTCACGGTGGCCGAACACCCAATAATGAGTTGTCCTCTAGCCTCTACCTGCTAAATGTCGACAGTCGTGGATGCAATCGAAAAGTCACACTGAGATGCCAGGAGAAAGAGCTGGTGGGGGAGACCCCAGGGCCTCGATACGGGCACACCATTAGTGTAGTCCACAGCAGGGGGAAAACAGCCTGTGTTCTTTTCGGCGGCAGGTCTTACATGTCACCTGCTGAGAGAACCACAGAGAACTGGAATAGTGTGGTGGACTGTCCACCCCAGGTGTACCTCATTGACCTGGAGTTTGGCTGCTGCTCAGCTTATACACTCCCTGAGCTCACGGATGGCCAGTCATTCCACCTGGCACTGGCTCGAGAGGATTGTGTTTACTTCTTGGGTGGCCACATTCTCTCCACCGACTGCCGACCAGCTCGCCTGTTCAGGCTGCGTGTGGAGCTTCTCCTAGGCAGTCCAGTGCTCTCCTGCGATATGTTTAATGATGGTCCGTCTATCACAAGTGCCATTGCAACTCCTGTAGGCCCTGCTCATGAGTATATGATCCTTGGTGGGTACCAGTCAGACTCCCAGAAGCGGATGCAGTGCACCTACGTGGCACTGGATGACGTAGGCATACGAATAGAACCTCGAGAGCCACCTCAGTGGAGCAGTGAGATCAGCCAGAGCCGTACTTGGTTTGGTGGAAGCCTGGGAGATGGTAGTGCATTGATCGCTATTCCATCAGAGGGAAGTCCTGCACCTCCAGAGGCCTATCACTTTTACCATGTAAGCTTCCAGCAAGAGGGAGATTCAGAGGATCCAACCCAGACATGCAGCCAGGAGTCCACAGACTTTGAGGACTCAGCCCCTCTCGAGGACTCAGAAGAGCTGTACTTTGGGCGTGATCCTAATGAGATGGAGTACAGCAGCGATGGAGAAGGAGACACCTACAACGAAGATGATGAGGAAGACGTTTCTCAGACCGGTTATTGGATCAAGTGCTGTCTCACCTG-----------------
	12759Semaprochilodustaeniurus	-----------------------------------------------------TGACT--TAGTTAAACGGCCGCGGTATTCTGACCGTGCTAAGGTAGCGCAATCACTTGTCTCTTAAATGGGGACCTGTATGAATGGTGGAACGAGGGCTTAACTGTCTCCCTTCTCCAGTCAATGAAATTGATCTGCCCGTGCAGAAGCGGACATATAAATACAAGACGAGAAGACCCTTTGGAGCTTCAGACAAAAAGCCAATCTTCGGTTGGGGCGACCGCGGGGGAAAACAAAGCCCCCACATGGAATGTAAAACTAAGAGAGACATCTCTAAGCCACAGAATATCTGACCCCGATCAACGAACCAAGTTACCCAAGGGATAACAGCGCAATCCCCTCCAAGAGTCCATATCGACGAGAGGGTTTACGACCTCGATGTTGGATCAGGACATCCTAATGGTGCAGCCGCTTTTAAGGGTTCGTTTGTTCAACGATTAAAGTCCTACGTGATCTGA-TCCACCAACCACAAAGACATTGGCACCCTTTACCTAATATTTGGTGCCTGAGCTGGAATAGTTGGGACAGCCCTTAGCCTCTTGATTCGGGCAGAGCTAAGCCAACCCGGATCTTTACTGGGCGATGACCAGATTTATAATGTTATTGTTACCGCACATGCTTTTGTAATAATCTTCTTTATAGTAATACCAATTATGATTGGAGGATTTGGAAACTGACTAGTTCCACTAATAATTGGGGCCCCAGACATGGCATTTCCCCGAATAAATAATATAAGTTTCTGACTACTACCTCCATCTTTCCTTCTCCTGCTAGCCTCCTCCGGAGTTGAAGCTGGAGCCGGTACAGGTTGAACTGTCTATCCCCCTCTTGCTGGAAACCTAGCTCACGCAGGAGCCTCCGTGGACCTAACCATTTTTTCACTCCACCTCGCCGGGGTATCTTCCATTCTTGGAGCAATTAACTTCATTACAACCATTATCAACATGAAACCCCCAGCTATTTCACAGTATCAAACACCCCTATTTGTGTGGGCTATTTTAATTACAGCTGTACTCCTTCTCCTCTCCCTGCCCGTTCTGGCTGCCGGAATCACAATGCTCCTAACAGACCGAAATCTTAATACCACATTCTTTGACCCTGCTGGAGGAGGAGAC-----ACAGGACTATTCTTAGCAATACACTATACCTCAGATATCTCCACTGCCTTCTCCTCCGTTACCCATATCTGCCGTGACGTCAACTACGGCTGACTAATCCGAAATATACATGCCAACGGAGCTTCCTTCTTCTTCATTTGCATCTATCTACACATCGGCCGAGGCCTATATTACGGCTCATACCTTTACAAAGAAACCTGAAATATCGGAGTAGTCCTACTTCTACTAGTTATAATAACAGCATTCGTAGGCTACGTACTCCCATGAGGACAAATATCTTTCTGAGGAGCCACCGTAATTACAAACCTCCTCTCTGCCGTACCATACGTCGGAGATACCTTAGTACAATGAATCTGAGGTGGCTTTTCTGTAGACAATGCAACCCTAACACGATTCTTCGCCTTCCACTTCCTACTACCCTTAGCAGTCGTCGCAGCCACAGCTCTCCACGCCCTCTTCCTACATGAAACAGGATCAAACAATCCCGTCGGACTAAACTCCAACGCAGATAAAATTCCATTCCATCCATATTTCTCCTACAAGGACCTGCTCGGCTTTATAATATTACTAATAGCCCTTACATCACTAACCCTTTTCTCCCCCAATCTCCTAGGAGATCCGGAAAACTTCACTCCCGCCAACCCCCTCATTACACCAACACATATCAAGCCAGAATGATATTTTCTATTTGCCTACGCCATCCTA--------------------------------------------------------------------------------------------------------------------------------------------------------------------------------------------------------------------------------------------------------------------------------------------TAATACCAAGAGAGTGATCCAGTATTTTGCAAGTATTGCAGCTGCTGCTGGTGCTCTCAAGAAGGACTCCAATAAAGGCACCCTGGAGGACCAAATCATCCAGGCCAATCCTGCACTCGAGGCCTTTGGCAATGCCAAAACAGTGAGAAATGACAACTCGTCCCGCTTTGGAAAGTTTATCCGCATCCATTTTGGAACAAGTGGTAAACTGTCCTCGGCTGACATTGAAACATATTTGCTGGAAAAGTCCCGTGTGACCTTTCAGCTAAAATCTGAAAGGAACTACCACATCTTCTTCCAGATATTATCCAACGTAAAGCCTGAGCTGCTGGATATGCTGTTGATTACAAATAACCCCTATGACTACTCTTACATCTCCCAAGGAGAGGTAACTGTGGCAAGTATTAATGACAGCGAGGAGTTGTTAGCCACCGACAATGCTTTCGACGTGCTTGGTTTCACTCCAGATGAGAAGATGGGAGTCTACAAACTGACAGGTGCTATCATGCATTATGGCAACATGAAGTTTAAGCAGAAGCAGCGTGAGGAACAGGCAGAACCTGACGGTACAGAAGCTGCTGACAAATCAGCCTACCTAATGGGGCTGAACTCTGCAGATCTTCTGAAAGGACTCTGTCATCCAAGGGTCAAGGTAGGAAACGAATATGTCACCAAAGGCCAAGGTGTGGACCAAGTGTACTACTCAAT-----------------------------------------------------------------------------------------------------------------------------------------------------------------------------------------------------------------------------------------------------------------------------------------------------------------------------------------------------------------------------------------------------------------------------------------------------------------------------------------------------------------------------------------------------------------------------------------------------------------------------------------------------------------------------------------------------------------------------------------------------------------------------------------------------------------------------------------------------------------------------------------------------------------------------------------------------------------------------------------------------------------------------------------------------------------------------------------------------------------------------------------------------------------------------------------------------------------------------------------------------------------------------------------------------------------------------------------------------------------------------------------------------------------------------------CCTGAGTGTTACCTCATTCACGGTGGCCGAACACCCAATAATGAGTTGTCCTCTAGCCTCTACCTGCTAAATGTCGACAGTCGTGGATGCAATCGAAAAGTCACACTGAGATGCCAGGAGAAAGAGCTGGTGGGGGAGACCCCAGGGCCTCGATACGGGCACACCATTAGTGTAGTCCACAGCAGGGGGAAAACAGCCTGTGTTCTTTTCGGCGGCAGGTCTTACATGTCACCTGCTGAGAGAACCACAGAGAACTGGAATAGTGTGGTGGACTGTCCACCCCAGGTGTACCTCATTGACCTGGAGTTTGGCTGCTGCTCAGCTTATACACTCCCTGAGCTCACGGATGGCCAGTCATTCCACCTGGCACTGGCTCGAGAGGATTGTGTTTACTTCTTGGGTGGCCACATTCTCTCCACCGACTGCCGACCAGCTCGCCTGTTCAGGCTGCGTGTGGAGCTTCTCTTAGGCAGTCCAGTGCTCTCCTGCGATATGTTTAATGATGGTCCGTCTATCACAAGTGCCATTGCAACTCCTGTAGGCCCTGCTCATGAGTATATGATCCTTGGTGGGTACCAGTCAGACTCCCAGAAGCGGATGCAGTGCACCTACGTTGCACTGGATGACGTAGGCATACGAATAGAACCTCGAGAGCCACCTCAGTGGAGCAGTGAGATCAGCCAGAGCCGTACTTGGTTTGGTGGAAGCCTGGGAGATGGTAGTGCATTGATCGCTATTCCATCAGAGGGAAGTCCTGCACCTCCAGAGGCCTATCACTTTTACCATGTAAGCTTCCAGCAAGAGGGAGATTCAGAGGATCCAACCCAGACATGCAGCCAGGAGTCCACAGACTTTGAGGACTCAGCCCCTCTCGAGGACTCAGAAGAGCTGTACTTTGGGCGTGATCCTAATGAGATGGAGTACAGCAGCGATGGAGAAGGAGACACCTACAACGAAGATGATGAGGAAGACGTTTCTCAGACCGGTTATTGGATCAAGTGCTGTCTCACCTGCCAGGTAGATATCAACA
	1697Curimatopsismacrolepis	CAAAAACATCGCCTCCTGCAAAAATCAATGTATAGGAGGTCCTGCCTGCCCAGTGACTA--AGTTTAACGGCCGCGGTATTTTGACCGTGCTAAGGTAGCGCAATCACTTGTCTTTTAAATGAGGACCTGTATGAATGGTGGAACGAGGGCTTATCTGTCTCCCCTCTCTAGTCAATGAAATTGATCTGCCCGTGCAGAAGCGGGCATAAAAATACAAGACGAGAAGACCCTTTGGAGCTTAAGACATAAGGTCAATCTTCGGTTGGGGCGACCGCGGGGGAAAACATAGCCCCCACGTGGAATGTAAAACCAAGAGAGACATCTCTAAGTCACAGAATATCTGACCCCGATCAACGAACCAAGTTACCCTAGGGATAACAGCGCAATCCCCTCCAAGAGTTCATATCGACGAGAGGGTTTACGACCTCGATGTTGGATCAGGACATCCTAATGGTGCAGCCGCTATTAAGGGTTCGTTTGTTCAACGATTAAAGTCCTACGTGATCTGA-TCCACCAACCACAAAGACATTGGCACCCTTTACCTAGTATTTGGTGCTTGAGCCGGAATAGTTGGAACAGCTCTAAGCCTCTTAATTCGAGCAGAACTGAGCCAACCCGGGGCCCTATTAGGCGATGATCAGATTTATAACGTAATTGTTACTGCACACGCCTTTGTAATAATTTTCTTTATAGTAATGCCGATTATAATTGGAGGGTTCGGAAACTGGTTAATCCCCTTAATAATCGGGGCCCCAGACATAGCGTTCCCCCGAATAAATAACATAAGCTTCTGGCTACTCCCACCATCCTTCCTTCTTCTCCTAGCCTCTTCTGGCGTTGAAGCAGGGGCAGGAACAGGCTGAACTGTATACCCGCCACTTGCTGGTAATCTAGCACATGCGGGGGCCTCAGTTGACCTAACCATCTTCTCCCTACACTTGGCTGGTGTGTCCTCAATTCTCGGGGCAATTAATTTTATCACGACAATTATTAACATGAAACCGCCAGCAATTTCACAATACCAGACACCCCTGTTCGTCTGAGCAATCCTAATTACAGCCGTACTTCTACTTCTTTCATTACCAGTACTAGCTGCAGGCATTACTATGCTATTAACAGACCGAAATATTAACACCACTTTCTTTGACCCGGCAGGAGGCGGAGACTTCTAACAGGATTATTTTTAGCCATGCACTACACCTCTGACATCTCCACAGCCTTCTCATCAGTTGCCCACATTTGCCGAGACGTAAACTACGGATGGCTAATCCGAAATATTCATGCTAACGGCGCCTCTTTCTTCTTCATCTGTATTTATTTGCACATTGGCCGAGGTCTATACTATGGGTCCTACCTTTATAAAGAAACATGAAATATTGGAGTTGTCCTACTCCTTCTAGTAATAATAACTGCATTTGTGGGCTACGTTCTTCCATGAGGACAAATATCCTTCTGAGGCGCAACCGTAATTACAAACCTGCTATCCGCCGTCCCCTATGTAGGAGATATACTAGTACAATGAATTTGAGGGGGCTTCTCCGTCGACAACGCAACTCTTACACGATTCTTCGCATTTCACTTCCTCCTTCCATTCGTAGTAGTAGCAGCCACTGTCCTTCACGCCTTATTTCTCCATGAAACAGGATCCAACAACCCAATTGGCCTAAACTCGGACGCAGACAAAATCTCATTCCACCCCTACTTCTCCTACAAGGACTTATTGGGCTTCCTAATAATGCTAGCAGCCCTTACATCCCTCGCCCTTTTTTCCCCAAACCTGCTAGGAGACCCAGATAACTTCACCCCGGCCAACCCCCTGGTTACACCAACACACATCAAACCAGAGTGGTACTTCCTATTTGCCTACGCAATCCTACGATCTATCCCTAATAAATTAGGCGGCGTCCTAGCCCTTCTATTTTCTATTCTAGTTCTAATATTAGTCCCACTACTACACACATCAAAACAGCAAGGACTTACATTCCGACCCCATACCCAATTTCTATTTTGATCTCTAGTTGCAGACGTAATAATTCTAACCTGAATTGGAGGCATGCCAGTAGAACACCCCTTTATCATTATCGGCCAAGTAGCCTCCGTCCTCTACTTCGCACTCATCCTCGTCTTCTACCCCCTAGCTGGCCTTTTAGAAAACAA-----ACACCAAGAGAGTAATCCAGTATTTTGCAAGTATTGCAGCTGCTGGTGGTGCTTGCAAGAAGGATGCCAACAAAGGCACTCTGGAAGACCAAATCATCCAGGCCAATCCTGCACTGGAAGCCTTTGGCAATGCCAAAACAGTGAGAAATGACAACTCATCTCGCTTTGGAAAATTCATCCGCATCCATTTTGGAACAAGTGGTAAACTGTCTTCAGCTGATATTGAAACGTATTTGCTGGAGAAGTCACGTGTGACCTTTCAGCTCAAAGCAGAAAGGAACTACCACATCTTTTTCCAGATATTATCCAACGAAAAGCCTGAGCTGCTGGATATGCTGTTGATAACAAATAACCCCTATGACTACTCTTACATCTCCCAAGGAGAGGTAACTGTTGCGAGTATCAATGACAACGAGGAGCTGCTAGCCACCGACAGCGCATTTGACGTGCTTGGCTTCACTCCAGATGAGAAGATGGGAGTCTACAAACTGACTGGTGCTATCATGCATTATGGCAACATGAAGTTTAAGCAGAAGCAGCGTGAGGAACAGGCAGAACCTGATGGTACAGAAGCTGCTGACAAATCAGCCTACCTAATGGGGTTGAACTCTGCAGATCTTCTTAAAGGACTCTGTCATCCAAGGGTCAAGGTAGGAAATGAATATGTTACCAAAGGCCAAGGTGTGGATCAGGTGTACTACTCAATAAATGTGTCTACCTCTTGGGATGTGGGCATCATCGATGGGCTCTCTGGCTGGACGGTGTCTGTAGATGATGTACCAGCAGATACCATCACTAGAAGATTCCGCTATGATGTGGCACTTGTCTCAGCCCTGAAAGACTTGGAGGAGGACATCATGGAAGGACTACGGGAGAGAGGGTTGGATGACAGCACTTGCACTTCAGGTTTCACTGTGGTGGTCAAAGAGTCATGTGACGGTATGGGAGATGTGAGCGAGAAGCATGGAGGAGGGCCAGCCATTCCGGAGAAGGCAGTAAGATTCTCTTTCACAGTGATGTCCATCACCATTCAAGCTGAAGGTGAGGAAGAAGCAGTCACAATCTTTCAGGAACAAAAGCCCAACTCTGAGCTCTCCTGCAGGCCCTTGTGCTTGATGTTTGTGGATGAGTCTGATCATGAGATGCTGACTGCCATCTTGGGTCCAGTAGTGGCAGAGCGTAAAGCCATGAAAGAGAGTCGCCTCATTCTGTCCATTGGCGGGCTTCTTCGTTCCTTTCGCTTTTTCTTCCGGGGCACAGGCTATGATGAGAAAATGGTGAGAGAAATGGAAGGGTTGGAGGCTTCAGGTTCCACTTACATCTGCACACTGTGTGACTCCACACGAGCTGAAGCCGCTCAGAACATGGTGTTGCACTCCATCACCAGGAGCCATGATGAAAACCTTGAGCGCTATGAAATATGGAGGACCAACCCTTTCTCTGAGTCTGCAGATGAACTGAGGGATCGGGTCAAAGGGGTCTCCGCAAAACCTTTCATGGAGACCCAGCCCACGCTGGACGCCTTGCACTGTGACATTGGCAATGCTACTGAGTTCTACAAGATATTCCAAGATGAGATTGGTGAAATGTACATGAAAACCAATCCAGCACGTGAGGAGCGCAGACGCTGGAGATCAGCCCTTGATAAGCAGCTGAGGAAGAAGATGAAGCTGAAGCCAGTGATGAGGATGAACGGGAACTACGCCCGGCGGCTGATGACCCGTGAAGCTGTGGAGGTGGTGTGTGAGCTAGTTCCTTCAGAGGAGCGTCGCAAGGCCCTCAGAGAGCTGATGGAGCTGTACCTCCAGATGAAGCCCGTGTGGCGCTCCACCTGCCCAGCCAGAGACTGCCCTGATCAACTCTGCCGTTACAGCTTTAACTCACAACACTTTGCTGACCTCCTGTCCACCACATTCAAATACCGCTATGATGGCAAGATTACCAACTACCTCCACAAAACGTTGGCCCATGTGCCTGAGATCGTGGAACGGGATGGCTCAATAGGTGCTTGGGCCAGCGAAGGGAATGAGTCTGGCAACAAGCTTTTCCGACGCTTCCGCAAGATGAACGCCAGGCAGTCCAAGACCTGAGTGCTACCTCATTCATGGTGGCCGAACACCCAATAACGAGCTGTCCGCTAGCCTGTATTTGCTAAGTGTCGACAGTCGTGGATGCAATCGAAAAGTCACACTGAGATGCCAGGAGAAAGAGCTGGTGGGGGAGCCTCCAGGCCCTCGGTATGGGCACAGCATTAGTGTAGTCCACAGCAGGGGGAAAATGGCCTGTGTCCTTTTCGGCGGCAGGTCTTACATGTCACCTGCTGAGAGAACCACAGAGAACTGGAATAGTGTGGTGGACTGTCCACCCCAGGTGTACATCATTGACCTGGAGTTTGGCTGCTGCTCAGCTTATACCCTCCCTGAGTTGACTGATGGCCAGTCATTCCACCTGGCCCTAGCTCGAGAGGATTGCGTCTACTTCTTAGGTGGCCACATTCTCTCCACAGACTGCCGACCAGCTCGCCTTTTCAGGCTGCGTGTGGAGCTTCTCTTAGGCAGTCCGGTGCTCTCCTGTGATATGTTTAATGATGGTTTGTCTATTACAAGTGCCATTGCAACTCGTGTCGGCCCTGCCCATGAGTATATGATCCTTGGTGGCTACCAGTCAGACTCCCAGAAGCAAATGCAGTGCACATACGTTGCCCTGGATGAGGTAGGCATACATATGGAACCTCGAGAGCCACCAGAGTGGAGCAGTGAGATCAGCCAGAGCCGTACTTGGTTTGGCGGAAGCCTGGGAAAGGGGAACGCATTGATCGCTATCCCAACAGAGGGAAATCCTGCACCTCCAGATGCCTATTACTTTTACCAGGTGAGCTTCCAGCAAGAGGAAGCTGCAGAAGACTCAACCCAGACTTGCAGCCAAGAGTCCACTGACTTTGAGGACTCAGCCCCTCTGGAGGACTCGGAAGAGCTGTACTTTGGGCGTGACCCTAATGAGATGGAGTACAGCAGTGATGGAGAAGGAGATACCTACAATGAAGAAGATGAGGAGGACGAGTCCCAGACCGGCTATTGGATCAAGTGCTGTCTCAGCTGCCAGGTAGATGTCAACA
	GY11103Curimatacyprinoides	----AACATCGCCTCCTGCAAAAATCAACGTATAGGAGGTCCTGCCTGCCCAGTGACAACTAGTTAAACGGCCGCGGTATTTTGACCGTGCTAAGGTAGCGCAATCACTTGTCTTTTAAATGAAGACCTGTATGAATGGTGGAACGAGGGCTTAACTGTCTCCCTTCTCCGGTCAATGAAATTGATCTGCCCGTGCAGAAGCGGACATACACATACAAGACGAGAAGACCCTTTGGAGCTTAAGACAAAAGGCCAATCTTCGGTTGGGGCGACCGCGGGGGAAAACAAAGCCCCCATGTGGAATGTACAACCAAGAGAGACATCTCTAAGCTACAGAACATCTGACCCCGATCAACGAACCAAGTTACCCTAGGGATAACAGCGCAATCCCCTCCAAGAGTTCATATCGACGAGAGGGTTTACGACCTCGATGTTGGATCAGGACATCCTAATGGTGCAGCCGCTATTAAGGGTTCGTTTGTTCAACGATTAAAGTCCTACGTGATCT---TCCACCAACCACAAAGACATTGGCACCCTCTACCTAGTATTTGGTGCCTGAGCCGGTATAGTTGGTACAGCCCTCAGCCTCCTAATTCGAGCAGAACTCTGCCAACCCGGAGCCCTGTTAGGTGACGACCAGATTTATAATGTTATCGTCACTGCACACGCTTTTGTAATAATCTTCTTTATAGTAATGCCAATTATGATTGGAGGCTTTGGGAACTGACTCATCCCCCTAATGATTGGGGCCCCTGACATAGCATTTCCCCGAATAAATAACATAAGTTTCTGACTGCTACCCCCCTCATTCCTCCTCCTACTTTCCTCATCAGGAGTTGAAGCCGGGGTTGGTACCGGTTGGACTGTTTATCCACCTCTCGCCGGTAACCTAGCCCATGCGGGAGCTTCTGTTGACCTCGCTATCTTCTCACTACACCTTGCTGGTGTGTCCTCTATTCTCGGTGCAATTAATTTTATTACAACCATTGTTAATATGAAGCCCCCAGCAATCTCACAATATCAGACTCCTCTGTTTGTATGAGCCACCCTAATTACAGCTGTACTTCTCCTTCTCTCCCTACCAGTCCTAGCTGCCGGAATTACCATGCTATTAACAGATCGGAATATTAATACCACATTCTTTGACCCTGCGGGAGGAGGAGACTCCTAACAGGATTATTTCTAGCCATACACTACACCTCCGACATCTCTACCGCATTCTCTTCTGTAGCCCACATCTGCCGAGATGTAAACTACGGCTGACTAATCCGAAACATACACGCAAACGGCGCCTCTTTCTTCTTTATCTGTATCTACTTACACATCGGCCGAGGCCTCTATTATGGTTCCTACCTCTACAAAGAGACATGAAACATTGGAGTAGTACTATTACTACTAGTCATGATAACTGCATTCGTAGGTTACGTCCTTCCATGAGGGCAGATATCATTCTGAGGAGCCACAGTCATCACAAACCTTCTCTCCGCAGTCCCCTATGTAGGAGATGCCCTAGTACAATGAATTTGAGGGGGCTTTTCCGTAGATAACGCAACTCTAACACGATTCTTCGCCTTCCACTTCCTTCTACCCTTTGCAATCGTAGCAGCTACAGCCCTACACGCCCTTTTCCTGCATGAAACAGGATCCAATAACCCCGTCGGACTAAACTCAGACGCAGATAAAATCTCATTCCACCCCTACTTCTCGTACAAAGACTTACTAGGATTCTTAGTTATACTAGTAGCCCTTGCATCCCTCGCCCTCTTCTCCCCCAACCTCCTGGGAGACTCAGAAAATTTCATCCCCGCAAACCCACTGGTTACACCCACACACATTAAACCAGAATGATACTTCCTATTCGCCTACGCCATCCTACGATCCATTCCAAACAAACTAGGCGGGGTTTTAGCCCTGCTATTTTCAATTCTAGTTCTAATACTAGTCCCTCTACTCCACACCTCCAAACAACAAGGACTAACATTTCGCCCAATGACTCAGTTCCTATTCTGAACCCTTGTTGCAGATGTGGCCATCCTAACCTGAATTGGAGGAATACCTGTAGAACATCCGTTCATCATTATTGGTCAAATCGCCTCCGTCCTCTACTTTGCACTAATCCTTGTCCTCAACCCATTAGCAGGAGGATTAGAAAACAATGTTAACACCAAGAGAGTAATCCAGTATTTTGCAAGTATTGCAGCTGCTGGGGGTGCTTGTAAGAAGGACTCCAACAAAGGCACCTTGGAGGACCAAATCATCCAGGCCAATCCTGCACTCGAAGCCTTYGGCAATGCCAAAACCTTGAGAAATGACAACTCGTCTCGCTTTGGAAAGTTTATCCGCATCCATTTTGGAACGAGTGGGAAACTGTCTTCGGCTGATATTGAAACATATCTCCTGGAAAAGTCGCGTGTGACCTTTCAGCTAAAAGCAGAAAGGAACTACCACATCTTTTTCCAGATATTATCCAATGCAAAGCCTGAGCTGCTGGATATGCTTCTGATTACAAACAACCCGTACGACTACTCATACATCTCCCAAGGAGAGGTAACTGTGGCAAGTATCAATGACAGCGAGGAGTTGCTAGCCACCGACAATGCCTTCGATGTACTTGGCTTCACTCCAGATGAGAAGATGGGAGTCTACAAACTGACTGGTGCTATCATGCACTATGGCAACATGAAGTTTAAGCAGAAGCAGCGTGAAGAACAGGCGGAACCTGATGGTACAGAAGCTGCTGACAAATCAGCCTACCTAATGGGGCTGAACTCTGCAGACCTTCTGAAAGGACTCTGTCATCCAAGGGTCAAGGTAGGAAATGAATATGTCACCAAAGGTCAAGGCGTGGATCAAGTGTACTACTCACTAAATGTGTCCACCGCTTGGGATGTTGGCATCATCGATGGACTCTCTGGCTGGACAGCCTCTGTAGATGATGTACCAGCAGATACCATCTCTAGAAGATTCCGCTATGATGTGGCACTAGTGTCAGCTCTCAAAGACTTGGAGGAGGACATCATGGAAGGACTCAGGGAGAGAGGGTTGGATGACAGCACTTGCACTTCAGGCTTCACTGTGGTGGTCAAGGAGTCATGTGACGGCATGGGAGATGTGAGTGAGAAGCATGGAGGAGGACCGGCGATTCCAGAGAAGGCGGTTAGGTTCTCTTTTACGCTGATGTCCATCACGATTCAGGCTGAAGGTGAGGAAGAAGCGGTCACAATATTCCAGGAGCAAAAGCCCAACTCCGAGCTCTCCTGCAGACCCCTGTGTCTGATGTTTGTCGACGAGTCTGATCATGAGATGCTGACTGCCATCTTGGGTCCAGTAGTGGCAGAGCGTAGAGCCATGAAGGAGAGTCGCCTTATTCTGTCCATTGGGGGGCTACTCCGCTCCTTTCGCTTTTTCTTCCGAGGCACGGGCTACGATGAGAAGATGGTGAGGGAAATGGAAGGGTTGGAGGCCTCCGGCTCCACCTACATCTGCACCCTATGCGACTCCACTCGAGCTGAAGCCTCTCAGAACATGGTGCTCCACTCCATCACCCGAAGCCATGAGGAGAACCTTGAGCGCTATGAGATATGGAGGACTAACCCTTACTCTGAGTCTGCGGAGGAACTGCGGGATCGGGTCAAAGGGGTCTCAGCTAAGCCTTTCATGGAGACCCAGCCCACCTTAGATGCCTTGCACTGTGACATTGGCAATGCTACCGAGTTCTACAAGATCTTCCAGGACGAGATTGGCGAAGTGTACCTGAAAAACAATCCAACTCGAGAGGAGCGCCGACGCTGGCGGTCAGCCCTTGATAAGCAGCTCAGGAAGAAGATGAAGCTGAAGCCAGTGATGAGGATGAATGGCAACTACGCCCGGCGCCTGATGACCCGTGAAGCTGTGGAGGTGGTGTGTGAGCTGGTTCCTTCAGAGGAGCGTCGCAAGGCCCTGAGAGAGCTGATGGAGCTGTACCTCCAAATGAAGCCTGTGTGGCGCTCCTCCTGCCCAGCCAAAGACTGCCCTGATCAACTCTGCCGTTACAGCTTCAACTCCCAGCGCTTTGCTGAACTCTTGTCCACCACACTCAAGTACCGTTACGATGGCAAGATTACCAACTACCTCCACAAAACCTTGGCCCATGTGCCTGAGATCGTGGAGCGAGATGGCTCAATTGGTGCTTGGGCCAGCGAGGGGAATGAGTCCGGCAACAAGCTATTCCGCCGCTTCCGTAAAATGAACGCCAGGCAGTCCAAGACCTGAGTGTTATCTCATTCACGGTGGCCGAACACCCAATAATGAGCTGTCCTCTAGCCTCTACTTGCTAAGTGTCGACAGTCGTGGATGCAATCGAAAAGTCACGCTGAGATGCCAGGAGAAAGAGCTGGTTGGGGAGCCTCCTGGGCCTCGGTATGGGCACACTATTAGTGTAGTGCACAGCAGGGGGAAAACGGCTTGTGTTCTTTTTGGCGGCAGGTCTTACATGTCACCTGCTGAGAGAACCACAGAGAACTGGAATAGTGTTGTGGACTGTCCGCCCCAGGTGTTCCTCATTGACCTGGAGTTTGGCTGCTGCTCAGCTTATACCCTCCCAGAGCTCACGGATGGTCAGTCGTTCCACCTGGCACTAGCTCGAGAGGACTGCGTCTACTTCCTGGGTGGCCACATTCTTTCAACCGACTGCCGACCAGCTCGCCTGTTCAGACTGCGAGTGGAGCTTCTCCTAGGTAGTCCGGTGGTCACCTGTGATATGTTTAATGATGGTCTGTCGATCACAAGTGCCATTGCAACTCCTGTAGGCCCTGCTCATGAGTATATGATCCTTGGTGGCTACCAGTCAGACTCCCAGAAGCGAATGCTGTGCACCTACGTTACACTGGATGATGTAGGCATACGTATGGAATCTCGAGAGCCACCACAGTGGAGCAGTGAGATCAGCCAGAGTCGTACTTGGTTTGGTGGAAGCCTGGGAAAGGGGAGCGCCTTGATCGCTATTCCATCAGAAGGAAATCCTGCACCTCCAGATGCCTATTACTTTTACCAGGTGAGCTTCCAGCAAGAGGGAGATGCAGAAGATCCAACCCAGACATGCAGCCAAGAGTCCACAGACTTTGAGGACTCGGCCCCTCTCGAGGATTCGGAGGAGCTGTACTTTGGCCGTGATCCTAATGAGATGGAGTACAGCAGCGACGGAGAAGGAGACACCTATAACGAAGAAGATGAGGAGGACGAATCTCAGACCGGCTATTGGATCAAGTGCTGTCTCACTTGCCAGGTAGACATCAACA
	25521Cyphocharaxspilotus	----AACATCGCCTCCTGCAAAAATCAATGTATAGGAGGTCCTGCCTGCCCAGTGACAACTTGTTAAACGGCCGCGGTATTTTGACCGTGCTAAGGTAGCGCAATCACTTGTCTTTTAAATGAAGACCTGTATGAATGGTGGAACGAGGGCTTAACTGTCTCCCTTCTCCCGTCAATGAAATTGATCTGCCCGTGCAGAAGCGGGCATATTTATACAAGACGAGAAGACCCTTTGGAGCTTAAGACAAAAAGCCAATCTTCGGTTGGGGCGACCGCGGGGGAAAACAAAGCCCCCACGTGGAATGTAAAACTAAGAGAGACATCTCTAAGCCACAGAACATCTGACCCCGATCAACGAACCAAGTTACCCTAGGGATAACAGCGCAATCCTCTCCAAGAGTTCATATCGACGAAAGGGTTTACGACCTCGATGTTGGATCAGGACATCCTAATGGTGCAGCCGCTATTAAGGGTTCGTTTGTTCAACGATTAAAGTCCTACGTGATC----TCCACCAACCACAAAGACATTGGCACCCTCTACTTAGTATTTGGTGCCTGAGCCGGTATAGTTGGAACCGCCCTAAGTCTCCTAATTCGAGCAGAGCTTAGCCAACCCGGAGCCCTACTTGGTGACGATCAAATTTATAATGTTATCGTTACTGCACACGCCTTCGTAATAATCTTCTTTATAGTAATGCCAATTATGATTGGAGGTTTCGGAAACTGATTAATTCCCCTAATGATTGGAGCCCCCGATATGGCATTCCCTCGAATAAATAACATGAGTTTTTGACTACTACCCCCCTCATTCCTTCTTCTATTGTCCTCTTCTGGTGTTGAAGCCGGGGCAGGGACAGGCTGAACTGTATATCCGCCTCTAGCTGGTAATCTTGCCCACGCAGGCGCTTCTGTTGATTTAGCCATTTTCTCCCTTCATCTCGCCGGGGTTTCCTCAATCCTTGGAGCAATTAATTTTATTACAACCATTATTAATATGAAACCCCCAGCAATTTCACAATACCAAACACCCCTATTTGTTTGAGCTACTCTAATTACAGCTGTACTTCTTCTTCTCTCCCTCCCAGTCCTAGCTGCTGGAATTACTATACTGCTCACCGACCGAAATATTAATACCACATTCTTTGATCCTGCCGGTGGAGGAGACTCCTAACAGGATTATTTCTAGCTATACACTACACCTCAGACATTTCTACTGCATTTTCTTCCGTCGCCCACATCTGCCGCGACGTCAACTACGGATGATTAATCCGAAACATACACGCCAACGGCGCCTCCTTTTTCTTCATTTGTATCTACTTACACATCGGTCGAGGCCTATATTATGGCTCCTACCTCTATAAAGAGACATGAAACATCGGAGTAGTATTACTACTCTTAGTTATGATAACCGCATTTGTAGGTTATGTCCTCCCATGAGGCCAAATGTCATTCTGAGGAGCCACTGTCATCACAAATCTTCTCTCCGCAGTCCCATATGTAGGAGACGCCCTAGTACAATGAATTTGAGGGGGCTTTTCCGTAGACAATGCAACCCTAACACGATTCTTTGCCTTCCATTTCCTACTACCCTTCGCAATCGTGGCAGCTACTGCTCTCCATGCCCTCTTCCTACATGAAACAGGCTCTAACAACCCAGTCGGGCTGAACTCAGACGCAGACAAAATCTCATTCCACCCCTATTTCTCTTATAAAGATCTCCTAGGATTCCTAATTATACTAGTAGCCCTCGCATCTTTGGCCCTATTCTCCCCCAACCTCTTAGGCGACGCAGAAAATTTTATTCCCGCCAATCCCCTAGTTACACCAACACACATCAAACCAGAATGATACTTTCTATTTGCCTATGCTATCCTACGATCAATTCCTAACAAACTAGGCGGAGTATTAGCCCTCTTGTTCTCAATTCTAGTTTTAATGTTAGTTCCACTACTTCACACTTCTAAACAACAAGGACTAACGTTCCGCCCCGTAACCCAATTTTTATTCTGAGCCCTAGTTGCAGACGTGGTAATTCTAACATGAATCGGAGGAATACCTGTAGAACACCCATTCATCATTATTGGTCAAGTGGCCTCTGTCCTCTACTTTGCACTAATCCTCGTCCTCAACCCCCTGGCGGGATGATT---------TGTTAACACCAAGAGAGTAATCCAGTACTTTGCAAGTATTGCAGCTGCTGGGGGTGCTTGCAAAAAGGACACCAACAAAGGCACCCTGGAGGACCAAATCATTCAGGCCAATCCTGCACTCGAAGCCTTTGGCAATGCCAAAACAGTGAGAAATGACAACTCGTCTCGCTTTGGAAAGTTTATCCGCATCCATTTTGCAACGAGTGGAAAACTGGCTTCGGCTGACATTGAAACGTATCTCCTGGAAAAGTCACGTGTGACCTTTCAACTAAAAGCAGAAAGGAACTACCACATCTTTTTCCAGATATTATCCAGCGCAAAGCCTGAGCTGCTGGACATGCTTCTGATTACAAACAACCCCTACGACTATTCTTACATCTCCCAAGGAGAGGTAACTGTTGCAAGCATCAATGACAGCGAGGAGTTGCTAGCCACCGACAGCGCCTTTGATGTGCTTGGCTTCACTCCAGATGAGAAGATGGGAGTCTACAAACTGACTGGTGCTATCATGCACTATGGCAACATGAAGTTTAAGCAGAAGCAGCGTGAGGAACAGGCAGAACCTGATGGTACAGAATCTGCTGACAAATCAGCCTACCTAATGGGGCTGAACTCTGCAGACCTTCTGAAAGGACTCTGTCACCCAAGGGTCAAGGTAGGAAATGAATATGTCACCAAAGGTCAAGGCGTGGATCAAGTGTACTACTCACT---------------------------------------------------------------------------------------------------------------------------------------------------------------------------------------------------------------------------------------------------------------------------------------------------------------------------------------------------------------------------------------------------------------------------------------------------------------------------------------------------------------------------------------------------------------------------------------------------------------------------------------------------------------------------------------------------------------------------------------------------------------------------------------------------------------------------------------------------------------------------------------------------------------------------------------------------------------------------------------------------------------------------------------------------------------------------------------------------------------------------------------------------------------------------------------------------------------------------------------------------------------------------------------------------------------------------------------------------------------------------------------------------------------------------------------------------------------------------------------------------------------------------------------------------------------------------------------------------------------------------------------------------------------------------------------------------------------------------------------------------------------------------------------------------------------------------------------------------------------------------------------------------------------------------------------------------------------------------------------------------------------------------------------------------------------------------------------------------------------------------------------------------------------------------------------------------------------------------------------------------------------------------------------------------------------------------------------------------------------------------------------------------------------------------------------------------------------------------------------------------------
	40130Cyphocharaxgilbert	----AACATCGCCTCCTGCAAAAATCAATGTATAGGAGGTCCTGCCTGCCCAGTGACAACTTGTTAAACGGCCGCGGTATTTTGACCGTGCTAAGGTAGCGCAATCACTTGTCTTTTAAATGAAGACCTGTATGAATGGTGGAACGAGGGCTTAACTGTCTCCCTTCTCCCGTCAATGAAATTGATCTGCCCGTGCAGAAGCGGGCATATTTATACAAGACGAGAAGACCCTTTGGAGCTTAAGACAAAAAGCCAATCTTCGGTTGGGGCGACCGCGGGGGAAAATAAAGCCCCCACGTGGAATGTAAAACTAAGAGAGACATCTCTAAGCCACAGAACATCTGACCCCGATCAACGAACCAAGTTACCCTAGGGATAACAGCGCAATCCCCTCCAAGAGTTCATATCGACGAGAGGGTTTACGACCTCGATGTTGGATCAGGACATCCTAATGGTGCAGCCGCTATTAAGGGTTCGTTTGTTCAACGATTAAAGTCCTACGTGATCT---TCCACCAACCACAAAGACATTGGCACCCTCTACTTAGTATTTGGTGCCTGAGCCGGTATAGTTGGTACCGCCCTAAGTCTCCTAATTCGAGCAGAGCTTAGCCAACCCGGAGCCCTACTTGGTGACGATCAGATTTATAATGTTATCGTTACTGCACACGCCTTCGTTATAATCTTCTTTATAGTGATACCAATTATGATTGGGGGTTTCGGAAACTGATTAATTCCCCTAATGATCGGCGCCCCCGATATAGCATTCCCTCGGATAAATAACATAAGCTTTTGACTGCTGCCCCCCTCTTTCCTCCTTCTATTGTCCTCCTCTGGCGTTGAAGCCGGAGTAGGGACAGGCTGAACTGTATATCCGCCTCTAGCTGGTAATCTCGCCCATGCAGGCGCTTCTGTTGATTTAGCCATTTTTTCCCTTCATCTCGCCGGGGTCTCCTCAATCCTTGGGGCAATTAATTTTATTACAACCATTATTAATATGAAACCCCCAGCAATTTCACAATACCAAACACCCCTATTTGTATGAGCTACTCTAATTACAGCTGTGCTTCTTCTTCTCTCCCTCCCAGTCCTAGCTGCTGGAATTACTATACTGCTCACAGACCGAAATATTAATACCACATTCTTTGACCCTGCCGGCGGAGGAGACTCCTAACAGGACTATTTTTAGCCATACATTACACCTCAGACATCTCTACCGCATTCTCTTCCGTTGCCCATATCTGCCGTGATGTCAACTACGGATGATTAATCCGAAATATGCATGCCAACGGCGCCTCCTTTTTCTTCATTTGCATTTACTTACACATCGGTCGAGGCCTATATTATGGCTCCTACCTCTATAAAGAGACATGAAACATCGGAGTCGTATTATTACTTTTAGTTATAATAACCGCATTTGTAGGTTACGTGCTCCCATGAGGCCAAATGTCATTCTGAGGAGCCACCGTAATCACAAACCTTCTCTCTGCAGTCCCATATGTAGGAGATGCCCTAGTACAATGAATTTGAGGGGGCTTTTCCGTAGACAATGCAACCCTAACACGATTCTTTGCCTTCCACTTCCTACTACCCTTCGCAATCGTGGCAGCTACTGCCCTCCATGCCCTCTTCCTGCATGAAACAGGCTCTAATAACCCAGTTGGGTTAAACTCAGACGCAGACAAAATCTCATTCCACCCTTATTTTTCTTATAAAGACCTCCTAGGATTTCTAATTATACTAGTAGCCCTCGCATCTTTGGCCCTATTCTCCCCCAATCTTTTAGGCGATGCAGAAAATTTTATTCCCGCCAACCCCCTAGTCACACCGACACACATCAAACCAGAATGATACTTCCTATTTGCCTACGCCATCCTACGGTCAATCCCCAATAAACTAGGCGGGGTGTTAGCCCTCCTGTTTTCAATCCTAGTCCTAATGCTAGTCCCACTACTTCACACTTCTAAACAACGAGGACTAACATTCCGCCCCGTAACCCAATTTTTATTCTGAGCCCTAGTCGCAGACGTAGTGATTTTAACATGAATCGGAGGGATACCCGTAGAACACCCATTCATCATTATTGGGCGAGTTGCCTCTGTCCTCTACTTCGCA--------------------------------------------TGTTAACACCAAGAGAGTAATCCAGTACTTTGCAAGTATTGCAGCTGCTGGGGGTGCTTGCAAAAAGGACACCAACAAAGGCACCCTGGAGGACCAAATCATTCAGGCCAATCCTGCACTCGAAGCCTTTGGCAATGCCAAAACAGTGAGAAATGACAACTCGTCTCGCTTTGGAAAGTTTATCCGCATCCATTTTGCAACGAGTGGAAAACTGGCTTCGGCTGACATTGAAACGTATCTCCTGGAAAAGTCACGTGTGACCTTTCAACTAAAAGCAGAAAGGAACTACCACATCTTTTTCCAGATATTATCCAGCGCAAAGCCTGAGCTGCTGGACATGCTTCTGATTACAAACAACCCCTACGACTATTCTTACATCTCCCAAGGAGAGGTAACTGTTGCAAGCATCAATGACAGCGAGGAGTTGCTAGCCACCGACAGCGCCTTTGATGTGCTTGGCTTCACTCCAGATGAGAAGATGGGAGTCTACAAACTGACTGGTGCCATCATGCACTATGGCAACATGAAGTTTAAGCAGAAGCAGCGTGAGGAACAGGCAGAACCTGATGGTACAGAATCTGCTGACAAATCAGCCTACCTAATGGGGCTGAACTCTGCAGACCTTCTGAAAGGACTCTGTCATCCAAGGGTCAAGGTAGGAAATGAATATGTCACCAAAGGTCAAGGCGTGGATCAAGTGTACTACTCACTAAACGTGTCCACCGCTTGGGATGTTGGCATCATCGATGGACTCTCTGGTTGGACAGTCTCTGTAGATGATGTACCAGCAGATACCATCTCTAGAAGATTCCGCTATGATGTAGCACTAGTGTCAGCTCTCAAAGACTTAGAGGAGGACATCTTGGAAGGACTCAGGGATAGAGGGTTGGATGACAGCACTTGCACTTCAGGCTTCACTGTGGTGATCAAGGAGTCATGTGACGGCATGGGAGATGTGAGCGAGAAGCATGGAGGAGGACCAGCCATTCCGGAGAAGGCGGTACGCTTCTCTTTCACGGTGATGTCCATCACGGTTAAGGCTGAAGGTGAGGAAGAAGCGGTCACAATCTTCCAGGAGCAAAAGCCCAACTCCGAGTTCTCCTGCAGACCCCTGTGCCTGATGTTTGTGGACGAGTCTGATCATGAGATGCTGACTGCCATCTTAGGTCCAGTGGTGGCAGAGCGTAGAGCCATGAAGGAGAGTCGCCTCATTCTGTCCATTGGGGGGCTCCTTCGTTCCTTTCGCTTTTTCTTCCGAGGCACAGGCTACGATGAGAAGATGGTGAGGGAAATGGAAGGGTTGGAGGCCTCAGGCTCCACCTACATCTGCACCCTATGTGACTCCACTCGAGCTGAAGCCTCTCAGAACATGGTGCTGCACTCCATCACCCGAAGCCATGACGAGAACCTCGAGCGGTATGAGATATGGAGGACCAACCCTTTCTCTGAGTCTGCAGATGAACTGCGGGATCGGGTCAAAGGGGTCTCCGCAAAGCCTTTCATGGAGACCCAGCCCACGCTAGACGCCTTGCACTGTGACATTGGCAATGCTACCGAGTTCTACAAAATCTTTCAGGATGAGATTGGTGAAATGTACCTGCAAAAAAATCCAGCGAGAGAGGAGCGCAGACGCTGGCGGTCAGCCCTTGATAAGCAGCTCAGGAAGAAGATGAAGCTGAAGCCAGTGATGAGGATGAATGGTAATTACGCCCGGCGCCTGATGACACGTGAAGCTGTGGAGGTGGTGTGCGAGCTAGTTCCTTCAGAAGAGCGTCGCAAGGCCCTGAGGGAGCTGATGGAGCTTTACCTCCAGATGAAGCCTGTGTGGCGCGCCACCTGCCCAGCCAAAGATTGCCCTGATCAGCTCTGCCGTTACAGCTTCAATTCCCAGCGCTTTGCTGAACTCTTGTCCAGCACATTCAAATACCGTTACGATGGCAAGATTACCAACTACCTCCACAAAACCTTGGCCCACGTGCCTGAGATCGTGGAGCGAGATGGCTCAATTGGTGCTTGGGCCAGTGAAGGGAATGAATCTGGGAACAAGCTATTCCGCCGCTTCCGTAAGATGAATGCCAGGCAGTCCAAGA-CTGAGTGTTACCTCATTCATGGGGGCCGAACACCCAATAATGAGCTGTCCTCTAGCCTGTACTTGCTAAGTGTCGACAGTCGCGGATGCAATCGAAAAGTCACACTGAGATGCCAGGAGAAAGAGCTGGTAGGGGAGCCTCCAGGGCCTCGGTACGGCCACACCATTAGTGTAGTCCACAGCAGGGGGAAAACTGCCTGTGTTCTTTTCGGCGGCAGGTCTTACATGCCACCTGCTGAGAGAACCACAGAGAACTGGAATAGTGTGGTGGACTGTCCACCCCAGGTGTACCTCATTGACCTGGAGTTTGGCTGCTGCTCAGCCCATACCCTCCCAGAGCTGACGGACGGCCAGTCATTCCACCTGGCACTGGCTCGAAAGGACTGCGTCTACTTCCTAGGTGGCCACATTCTCTCCACCGACTGCCGACCAGCTCGCATGTTCAAGCTGCGTGTGGAGCTTCTCTTAGGCAGTCCAGTGCTCTCCTGTGACATGTTTAGTGATGGTCCATCTATCACAAGTGCCATTGCAACTCCTGTAGGCCCTGCTCATGAGTATATGATCATTGGTGGCTACCAGTCAGACTCCCAGAAGCGAATGCAGTGCACCTACGTCTCACTGGATGATACAGGCATACATATGGAACCTCGAGAACCACCACAGTGGAGCAGTGACATCAGCCAGAGCCGTACTTGGTTTGGCGGAAGTCTGGGAAGTCGGAGCGCGTTGCTCGCTATTCCAGCAGAGGGAAACCCTGCACCTCCAGAAGCCTATTACTTTTACCAGGTAAGCTTCCAGCAGGAGGGAGATGCAGAAGATCCAACTCAGACATGCAGCCAAGAGTCCACAGACTTTGAGGACTCAGCCCCTCTCGAGGACTCAGAAGAGCTGTACTTTGGGCGTGATCCTAACGAGATGGAGTACAGCAGCGATGGAGAAGGAGAGACCTACAACGAAGAAGATGAGGAGGACGAATCTCAGACAGGCTA-TGGATCAAG-------------------------------
	6929Semaprochilodusvarii	-----ACATCGCCTCCTGCAAAAATCAATGTATAGGAGGTCCTGCCTGCCCAGTGACTATTAGTTAAACGGCCGCGGTATTTTGACCGTGCTAAGGTAGCGCAATCACTTGTCTTTTAAATGAAGACCTGTATGAATGGTGGAACGAGGGCTTAACTGTCTCCCTTCTCCGGTCAATGAAATTGATCTGCCCGTGCAGAAGCGGGCATATAAATACAAGACGAGAAGACCCTTTGGAGCTTCAGACAAAAGGCCAATCTTCGGTTGGGGCGACCGCGGGGGAAAACAAAGCCCCCACGTGGAATGTAAAGCTAAGAGAGACATCTCTAAGCCACAGAACATCTGACCCCGATCAACGAACCAAGTTACCCTAGGGATAACAGCGCAATCCCCTCCAAGAGTTCATATCGACGAGAGGGTTTACGACCTCGATGTTGGATCAGGACATCCTAATGGTGCAGCCGCTATTAAGGGTTCGTTTGTTCAACGATTAAAGTCCTACGTGATCT---TCCACCAACCACAAAGACATTGGCACCCTCTACTTAGTATTCGGTGCTTGAGCCGGAATAGTTGGTACAGCCCTTAGCCTTCTGATTCGAGCGGAGCTCAGCCAACCCGGATCTCTACTGGGCGATGACCAGATTTATAATGTTATTGTTACCGCACATGCTTTCGTAATAATCTTCTTTATAGTAATACCAATTATGATCGGAGGGTTTGGAAACTGACTAGTTCCATTAATGATTGGGGCCCCAGACATAGCATTCCCCCGAATAAATAATATGAGTTTTTGACTGCTACCCCCATCTTTCCTTCTCCTATTGGCCTCCTCCGGGGTTGAAGCCGGAGCCGGAACAGGTTGGACCGTCTACCCCCCTCTTGCTGGGAACTTAGCCCACGCAGGGGCCTCCGTGGATTTAACCATCTTTTCACTCCACCTCGCCGGGGTATCTTCCATTCTGGGAGCAATTAACTTCATCACAACCATTATTAACATGAAGCCTCCAGCCATCTCACAATATCAAACACCTCTATTTGTGTGGGCTACCCTAATTACGGCTGTGCTCCTTCTTCTTTCTCTGCCCGTTCTGGCTGCCGGAATTACAATGCTATTAACAGACCGAAACCTTAACACCACATTCTTCGACCCTGCCGGAGGAGGGGACTTTTAACAGGGCTATTCTTAGCTATACACTACACCTCAGACATCTCCACCGCCTTCTCCTCTGTCGCCCACATTTGCCGCGACGTCAACTACGGCTGACTAATTCGAAACATACATGCCAACGGAGCCTCCTTCTTCTTCATTTGCATTTATCTCCACATCGGCCGAGGCTTATATTATGGTTCCTACCTCTACAAAGAAACCTGAAACATCGGCGTAGTCCTCCTACTACTAGTTATAATAACAGCATTTGTAGGCTATGTACTCCCATGAGGACAAATGTCTTTCTGAGGAGCTACCGTAATTACAAACCTCCTCTCTGCCGTGCCATACGTCGGAGACGCCCTAGTACAATGAATTTGAGGCGGCTTCTCCGTAGACAATGCAACCTTAACACGATTCTTCGCCTTCCACTTCCTACTACCATTTGCAGTCGTCGCAGCCACAGCCCTTCACGCCCTTTTCCTACATGAAACAGGATCAAATAACCCAGTTGGACTAAACTCCGATGCAGACAAAATTCCATTCCACCCATATTTCTCCTACAAAGACCTGCTTGGCTTCATAATTCTGCTAGTAGCCCTAACATCGCTAGCCCTTTTCTCCCCCAACCTCCTAGGAGACCCCGAAAACTTTACCCCCGCCAACCCCCTCGTCACACCAACACACATCAAACCAGAATGATACTTCCTATTTGCCTACGCCATCCTACGATCCATCCCCAATAAACTAGGCGGAGTACTAGCCCTTCTATTCTCAATTCTCGTCCTCCTACTAGTACCCATATTACACACCTCTAAACAACAAGGACTCACGTTCCGCCCAATCACCCAATTCTTATTTTGGACATTAGTAGCAGACGTAATAATCTTAACATGAATCGGAGGAATACCAGTAGAACATCCATTTATCATCATTGGCCAAATCGCCTCCATCCTCTACTTCGCACTACTTCTAATTTTTAACCCCCTAGCCGGATGGTTAGAAAACAATGTTAATACCAAGAGAGTGATCCAGTATTTTGCAAGTATTGCAGCTGCTGCTGGTGCTCTCAAGAAGGACTCCAATAAAGGCACCCTGGAGGACCAAATCATCCAGGCCAATCCTGCACTCGAGGCCTTCGGCAATGCCAAAACAGTGAGAAATGACAACTCGTCCCGCTTTGGAAAGTTTATCCGCATCCATTTCGGAACAAGTGGTAAACTGTCCTCGGCTGACATTGAAACATATTTGCTGGAAAAGTCCCGTGTGACCTTTCAGCTAAAATCTGAAAGGAACTACCACATCTTCTTCCAGATATTATCCAACGCAAAGCCTGAGCTGCTGGATATGCTGTTGATTACAAATAATCCCTATGACTACTCTTACATCTCCCAAGGAGAGGTAACTGTGGCAAGTATTAATGACAGCGAGGAATTGATGGCCACCGACAATGCTTTCGACGTGCTTGGTTTCACTCCAGATGAGAAGATGGGAGTCTACAAACTGACTGGTGCTATCATGCATTATGGCAACATGAAGTTTAAGCAGAAGCAGCGTGAGGAACAGGCAGAACCTGACGGTACAGAAGCTGCTGACAAATCAGCCTACCTAATGGGGCTGAACTCTGCAGATCTTCTGAAAGGACTCTGTCATCCAAGGGTCAAGGTAGGAAACGAATATGTCACCAAAGGCCAAGGTGTGGACCAAGTGTACTACTCAATAAACGTGTCCACCTCTTGGGATGTAGGTATCATCGATGGACTCTCTGGCTGGACAGTCTCTGTAGATGATGTACCAGCAGATACCATCTCTAGAAGATTCCGCTATGATGTGGCACTAGTATCAGCCCTAAAAGATTTGGAGGAGGACATCATGGAAGGACTAAGGGAGAGGGGGTTGGATGACAGTACTTGCACTTCTGGGTTCACAGTAGTGATCAAGGAGTCATGTGATGGCATGGGAGACGTGAGCGAGAAGCATGGAGGAGGACCAGCCATTCCAGAGAAGGCGGTAAGGTTCTCTTTTACAGTGATGTCCATCACGGTTCAAGCTGAAGGTGAGGAAGAAGCAGTCACAATCTTCCAGGAACAAAAGCCCAACTCCGAGCTCTCCTGCAGACCCCTGTGCCTGATGTTTGTGGATGAGTCTGATCATGAGATGCTCACTGCCATCTTGGGGCCAGTAGTGGCAGAGCGTAGAGCCATGAAGGAGAGTCGCCTCATTCTGTCCATTGGGGGGCTTCTTCGTTCCTTTCGCTTTTACTTCCGAGGCACAGGCTATGATGAGAAGATGGTGAGAGAAATGGAAGGGTTAGAGGCTTCAGGTTCCACTTACATCTGCACCCTGTGCGACTCCACACGAGCTGAGGCCGCTCAGAACATGGTGCTGCACTCCATCACCCGAAGCCATGAGGAAAATCTTGAGCGCTACGAGATATGGAGGACCAATCCTTTCTCTGAGTCTGCAGAGGAATTGCGGGATCGGGTCAAAGGGGTCTCAGCGAAGCCTTTCATGGAGACCCAGCCCACGCTAGACGCCTTGCATTGTGACATTGGCAATGCTACCGAGTTCTACAAGATATTCCAGGATGAGATTGGTGAAATGTACCAGGGAACCAATCCAACTCGAGAGGAGCGCCGACGCTGGCGATCAGCCCTTGATAAGCAGCTGAGGAAGAAGATGAAGCTGAAGCCAGTGATGAGGATGAATGGGAACTACGCCCGGCGGCTGATGACCCGTGAGGCTGTGGAGGTAGTGTGTGAGCTGGTTCCCTCAGAGGAGCGTCGCAAGGCCCTGAGAGAGCTGATGGAGCTGTACCTCCAGATGAAGCCTGTATGGCGCTCCACCTGCCCAGCCAGAGACTGCCCTGATCAACTCTGCCGTTACAGCTTCAACTCCCAGCGCTTTGCAGAACTCCTGTCCACCACATTCAAATACCGTTATGATGGCAAGATTACCAACTACCTCCACAAAACCTTGGCCCACGTGCCTGAGATTGTGGAACGAGATGGGTCAATTGGTGCTTGGGCCAGCGAAGGGAATGAGTCCGGGAACAAGCTTTTCCGGCGCTTTCGTAAGATGAACGCCAGGCAGTCCAAGACCTGAGTGTTACCTCATTCACGGTGGCCGAACACCCAATAATGAGTTGTCCTCTAGCCTCTACCTGCTAAATGTTGACAGTCGTGGATGCAATCGAAAAGTCACACTGAGATGCCAGGAGAAAGAGATGGTGGGGGAGACCCCAGGGCCTCGATACGGGCACACCATTAGTGTAGTCCACAGCAGGGGGAAAACAGCCTGTGTTCTTTTCGGCGGCAGGTCTTACATGTCACCTGCTGAGAGAACCACAGAGAACTGGAATAGTGTAGTGGACTGTCCACCCCAGGTGTACCTCATTGACCTGGAGTTTGGCTGCTGCTCAGCTTATACACTCCCTGAGCTCACGGATGGCCAGTCATTCCACCTGGCACTGGCTCGAGAGGATTGTGTTTACTTCTTGGGTGGCCACATTCTCTCCACCGACTGCCGACCAGCTCGCCTGTTCAGGCTGCGCGTGGAGCTTCTCCTAGGCAGTCCAGTGCTCTCCTGCGATATGTTTAATGATGGTCCCTCTATCACAAGTGCCATTGCAACTCTTGTAGGCCCTGCTCATGAGTATATGATCCTTGGTGGGTACCAGTCAGACTCCCAGAAGCGGATGCAGTGCACCTATGTTGCACTGGATGACGTAGGCATACGAATAGAACCTCGAGAGCCACCGCAGTGGAGCAGTGAGATCAGCCAGAGCCGTACTTGGTTTGGTGGAAGCCTGGGAGATGGTAGCGCATTGATCGCTATTCCATCAGAGGGAAGTCCTGCACCTCCAGATGCCTATCACTTTTACCATGTAAGCTTCCAGCAAGAGGGAGATTCAGAGGATCCAACCCAGGCATGCAGCCAGGAGTCCACAGACTTTGAGGACTCAGCCCCTCTCGAGGACTCAGAAGAGCTGTACTTTGGGCGTGATCCTAATGAGATGGAGTACAGCAGCGACGGAGAAGGAGACACCTACAACGAAGATGATGAGGAAGACGTTTCTCAGACAGGCTATTGGATCAAGTGCTGTCTCACCTGCCAGGTAGATATCAACA
	15729Semaprochilodusvarii	CAAAAACATCGCCTCCTGCAAAAATCAATGTATAGGAGGTCCTGCCTGCCCAGTGACTATTAGTTAAACGGCCGCGGTATTTTGACCGTGCTAAGGTAGCGCAATCACTTGTCTTTTAAATGAAGACCTGTATGAATGGTGGAACGAGGGCTTAACTGTCTCCCTTCTCCGGTCAATGAAATTGATCTGCCCGTGCAGAAGCGGGCATATAAATACAAGACGAGAAGACCCTTTGGAGCTTCAGACAAAAGGCCAATCTTCGGTTGGGGCGACCGCGGGGGAAAACAAAGCCCCCACGTGGAATGTAAAGCTAAGAGAGACATCTCTAAGCCACAGAACATCTGACCCCGATCAACGAACCAAGTTACCCTAGGGATAACAGCGCAATCCCCTCCAAGAGTTCATATCGACGAGAGGGTTTACGACCTCGATGTTGGATCAGGACATCCTAATGGTGCAGCCGCTATTAAGGGTTCGTTTGTTCAACGATTAAAGTCCTACGTGATCTGA-TCCACCAACCACAAAGACATTGGCACCCTCTACTTAGTATTCGGTGCTTGAGCCGGAATAGTTGGTACAGCCCTTAGCCTTCTGATTCGAGCGGAGCTCAGCCAACCCGGATCTCTACTGGGCGATGACCAGATTTATAATGTTATTGTTACCGCACATGCTTTCGTAATAATCTTCTTTATAGTAATACCAATTATGATCGGAGGGTTTGGAAACTGACTAGTTCCATTAATGATTGGGGCCCCAGACATAGCATTCCCCCGAATAAATAATATGAGTTTTTGACTGCTACCCCCATCTTTCCTTCTCCTATTGGCCTCCTCCGGGGTTGAAGCCGGAGCCGGAACAGGTTGGACCGTCTACCCCCCTCTTGCTGGGAACTTAGCCCACGCAGGGGCCTCCGTGGATTTAACCATCTTTTCACTCCACCTCGCCGGGGTATCTTCCATTCTGGGAGCAATTAACTTCATCACAACCATTATTAACATGAAGCCTCCAGCCATCTCACAATATCAAACACCTCTATTTGTGTGGGCTACCCTAATTACGGCTGTGCTCCTTCTTCTTTCTCTGCCCGTTCTGGCTGCCGGAATTACAATGCTATTAACAGACCGAAACCTTAACACCACATTCTTCGACCCTGCCGGAGGAGGGGACTTTTAACAGGGCTATTCTTAGCTATACACTACACCTCAGACATCTCCACCGCCTTCTCCTCTGTCGCCCACATTTGCCGCGACGTCAACTACGGCTGACTAATTCGAAACATACATGCCAACGGAGCCTCCTTCTTCTTCATTTGCATTTATCTCCACATCGGCCGAGGCTTATATTATGGTTCCTACCTCTACAAAGAAACCTGAAACATCGGCGTAGTCCTCCTACTACTAGTTATAATAACAGCATTTGTAGGCTATGTACTCCCATGAGGACAAATATCTTTCTGAGGAGCTACCGTAATTACAAACCTCCTCTCTGCCGTGCCATACGTCGGAGACGCCCTAGTACAATGAATTTGAGGCGGCTTCTCCGTAGACAATGCAACCTTAACACGATTCTTCGCCTTCCACTTCCTACTACCATTTGCAGTCGTCGCAGCCACAGCCCTTCACGCCCTCTTCCTACATGAAACAGGATCAAATAACCCAGTTGGACTAAACTCCGATGCAGACAAAATTCCATTCCACCCATATTTCTCCTACAAAGACCTGCTTGGCTTCATAATTCTGCTAGTAGCCCTAACATCGCTAGCCCTTTTCTCCCCCAACCTCCTAGGAGACCCCGAAAACTTTACCCCCGCCAACCCCCTCGTCACACCAACACACATCAAACCAGAATGATACTTCCTATTTGCCTACGCCATCCTACGATCCATCCCCAATAAACTAGGCGGAGTACTAGCCCTTCTATTCTCAATTCTCGTCCTCCTACTAGTACCCATATTACACACCTCTAAACAACAAGGACTCACGTTCCGCCCAATCACCCAATTCTTATTTTGGACATTAGTAGCAGACGTAATAATCTTAACATGAATCGGAGGAATACCAGTAGAACATCCATTTATCATCATTGGCCAAATCGCCTCCATCCTCTACTTCGCACTACTTCTAATTTTTAACCCCCTAGCCGGATGGTTAGAAAACAA-------ACCAAGAGAGTGATCCAGTATTTTGCAAGTATTGCAGCTGCTGCTGGTGCTCTCAAGAAGGACTCCAATAAAGGCACCCTGGAGGACCAAATCATCCAGGCCAATCCTGCACTCGAGGCCTTCGGCAATGCCAAAACAGTGAGAAATGACAACTCGTCCCGCTTTGGAAAGTTTATCCGCATCCATTTCGGAACAAGTGGTAAACTGTCCTCGGCTGACATTGAAACATATTTGCTGGAAAAGTCCCGTGTGACCTTTCAGCTAAAATCTGAAAGGAACTACCACATCTTCTTCCAGATATTATCCAACGCAAAGCCTGAGCTGCTGGATATGCTGTTGATTACAAATAATCCCTATGACTACTCTTACATCTCCCAAGGAGAGGTAACTGTGGCAAGTATTAATGACAGCGAGGAATTGATGGCCACCGACAATGCTTTCGACGTGCTTGGTTTCACTCCAGATGAGAAGATGGGAGTCTACAAACTGACTGGTGCTATCATGCATTATGGCAACATGAAGTTTAAGCAGAAGCAGCGTGAGGAACAGGCAGAACCTGACGGTACAGAAGCTGCTGACAAATCAGCCTACCTAATGGGGCTGAACTCTGCAGATCTTCTGAAAGGACTCTGTCATCCAAGGGTCAAGGTAGGAAACGAATATGTCACCAA---------------------------------AAACGTGTCCACCTCTTGGGATGTAGGTATCATCGATGGACTCTCTGGCTGGACAGTCTCTGTAGATGATGTACCAGCAGATACCATCTCTAGAAGATTCCGCTATGATGTGGCACTAGTATCAGCCCTAAAAGATTTGGAGGAGGACATCATGGAAGGACTAAGGGAGAGGGGGTTGGATGACAGTACTTGCACTTCTGGGTTCACAGTAGTGATCAAGGAGTCATGTGATGGCATGGGAGACGTGAGCGAGAAGCATGGAGGAGGACCAGCCATTCCAGAGAAGGCGGTAAGGTTCTCTTTTACAGTGATGTCCATCACGGTTCAAGCTGAAGGTGAGGAAGAAGCAGTCACAATCTTCCAGGAACAAAAGCCCAACTCCGAGCTCTCCTGCAGACCCCTGTGCCTGATGTTTGTGGATGAGTCTGATCATGAGATGCTCACTGCCATCTTGGGGCCAGTAGTGGCAGAGCGTAGAGCCATGAAGGAGAGTCGCCTCATTCTGTCCATTGGGGGGCTTCTTCGTTCCTTTCGCTTTTACTTCCGAGGCACAGGCTATGATGAGAAGATGGTGAGAGAAATGGAAGGGTTAGAGGCTTCAGGTTCCACTTACATCTGCACCCTGTGCGACTCCACACGAGCTGAGGCCGCTCAGAACATGGTGCTGCACTCCATCACCCGAAGCCATGAGGAAAATCTTGAGCGCTACGAGATATGGAGGACCAATCCTTTCTCTGAGTCTGCAGAGGAATTGCGGGATCGGGTCAAAGGGGTCTCAGCGAAGCCTTTCATGGAGACCCAGCCCACGCTAGACGCCTTGCATTGTGACATTGGCAATGCTACCGAGTTCTATAAGATATTCCAGGATGAGATTGGTGAAATGTACCAGGGAACCAATCCAACTCGAGAGGAGCGCCGACGCTGGCGATCAGCCCTTGATAAGCAGCTGAGGAAGAAGATGAAGCTGAAGCCAGTGATGAGGATGAATGGGAACTACGCCCGGCGGCTGATGACCCGTGAGGCTGTGGAGGTAGTGTGTGAGCTGGTTCCCTCAGAGGAGCGTCGCAAGGCCCTGAGAGAGCTGATGGAGCTGTACCTCCAGATGAAGCCTGTATGGCGCTCCACCTGCCCAGCCAGAGACTGCCCTGATCAACTCTGCCGTTACAGCTTCAACTCCCAGCGCTTTGCAGAACTCCTGTCCACCACATTCAAATACCGTTATGATGGCAAGATTACCAACTACCTCCACAAAACCTTGGCCCACGTGCCTGAGATTGTGGAACGAGATGGGTCAATTGGTGCTTGGGCCAGCGAAGGGAATGAGTCCGGGAACAAGCTTTTCCGGCGCTTTCGTAAGATGAACGCCAGGCAGTCCAAGACCTGAGTGTTACCTCATTCACGGTGGCCGAACACCCAATAATGAGCTGTCCTCTAGCCTCTACCTGCTAAATGTTGACAGTCGTGGATGCAATCGAAAAGTCACACTGAGATGCCAGGAGAAAGAGATGGTGGGGGAGACCCCAGGGCCTCGATACGGGCACACCATTAGTGTAGTCCACAGCAGGGGGAAAACAGCCTGTGTTCTTTTCGGCGGCAGGTCTTACATGTCACCTGCTGAGAGAACCACAGAGAACTGGAATAGTGTAGTGGACTGTCCACCCCAGGTGTACCTCATTGACCTGGAGTTTGGCTGCTGCTCAGCTTATACACTCCCTGAGCTCACGGATGGCCAGTCATTCCACCTGGCACTGGCTCGAGAGGATTGTGTTTACTTCTTGGGTGGCCACATTCTCTCCACCGACTGCCGACCAGCTCGCCTGTTCAGGCTGCGCGTGGAGCTTCTCCTAGGCAGTCCAGTGCTCTCCTGCGATATGTTTAATGATGGTCCCTCTATCACAAGTGCCATTGCAACTCTTGTAGGCCCTGCTCATGAGTATATGATCCTTGGTGGGTACCAGTCAGACTCCCAGAAGCGGATGCAGTGCACCTATGTTGCACTGGATGACGTAGGCATACGAATAGAACCTCGAGAGCCACCGCAGTGGAGCAGTGAGATCAGCCAGAGCCGTACTTGGTTTGGTGGAAGCCTGGGAGATGGTAGCGCATTGATCGCTATTCCATCAGAGGGAAGTCCTGCACCTCCAGATGCCTATCACTTTTACCATGTAAGCTTCCAGCAAGAGGGAGATTCAGAGGATCCAACCCAGGCATGCAGCCAGGAGTCCACAGACTTTGAGGACTCAGCCCCTCTCGAGGACTCAGAAGAGCTGTACTTTGGGCGTGATCCTAATGAGATGGAGTACAGCAGCGACGGAGAAGGAGACACCTACAACGAAGATGATGAGGAAGACGTTTCTCAGACAGGCTATTGGATCAAGTGCTGTCTCACCTGCCAGGTAGATATCAACA
	12727Semaprochiloduslaticeps	-----------------------------------------------------------------------CCGCGGTATTTTGACCGTGATAAGGTAGCGCAATCACTTGTCTTTTAAATGAAGACCTGTATGAATGGTGGAACGAGGGCTTAACTGTCTCCCTTCTCCGGTCAATGAAATTGATCTGCCCGTGCAGAAGCGGGCATACAAATACAAGACGAGAAGACCCTTTGGAGCTTTAGACAAAAGGCCAATCTTCGGTTGGGGCGACCGCGGGGGAAAACAAAGCCCCCACGTGGAATGTAAAACTAAGAGAGACATCTCTAAGCCACAGAACATCTGACCCCGATCAACGAACCAAGTTACCCTAGGGATAACAGCGCAATCCCCTCCAAGAGTTCATATCGACGAGAGGGTTTACGACCTCGATGTTGGATCAGGACATCCTAATGGTGCAGCC-------------------------------------------------TCCACCAACCACAAAGACATTGGCACCCTCTACTTAGTATTCGGTGCTTGAGCCGGAATAGTTGGTACAGCCCTTAGCCTTTTGATTCGGGCGGAGCTCAGCCAACCCGGATCTCTACTGGGCGATGACCAGATTTATAATGTTATTGTTACCGCACATGCTTTCGTAATAATCTTCTTTATAGTAATACCAATTATGATCGGAGGATTTGGAAACTGACTAGTTCCATTAATGATTGGGGCCCCAGACATAGCATTTCCCCGAATAAATAATATGAGTTTTTGACTGCTACCTCCATCTTTCCTTCTCCTATTGGCCTCCTCCGGGGTTGAAGCCGGAGCCGGAACAGGTTGGACTGTCTACCCCCCTCTTGCTGGGAACTTAGCTCACGCAGGGGCTTCCGTGGATTTAACCATCTTTTCACTCCACCTCGCCGGAGTATCTTCCATTCTGGGGGCAATTAACTTCATCACAACTATTATTAATATGAAGCCTCCAGCCATCTCACAATATCAAACACCTCTATTTGTGTGGGCCATCCTAATTACGGCTGTGCTCCTTCTTCTTTCTCTACCCGTTCTGGCTGCCGGAATTACAATGCTCTTAACAGACCGAAACCTTAACACCACGTTCTTCGACCCTGCCGGAGGGGGAGACTTTTAACAGGGCTATTCTTAGCCATACACTACACCTCAGATATCTCCACTGCCTTCTCCTCTGTCGCCCACATTTGCCGCGACGTCAACTACGGCTGACTAATTCGAAACATACACGCCAACGGAGCCTCCTTCTTCTTCATTTGCATTTATCTCCACATCGGCCGAGGCCTATATTATGGTTCCTACCTATACAAAGAAACTTGAAACATCGGCGTAGTCCTCCTACTACTAGTTATAATAACAGCATTTGTAGGTTATGTACTCCCATGAGGACAAATGTCTTTCTGAGGGGCTACCGTAATTACAAACCTCCTCTCTGCCGTACCGTACATCGGAGACGCCCTAGTACAATGAATCTGAGGCGGCTTCTCCGTAGACAATGCAACCTTAACACGATTCTTCGCCTTCCACTTCCTACTACCATTTGCAGTCATCGCAGCCACAGCCCTTCACGCCCTATTCCTACATGAAACAGGATCAAACAACCCCGTTGGACTAAACTCCGATGCAGACAAAATTCCATTCCACCCATACTTTTCCTACAAAGACCTGCTTGGCTTCATAATCCTGCTAGTAGCCCTAACATCGCTAGCCCTTTTCTCCCCCAACCTCCTAGGAGACCCCGAAAACTTTACCCCCGCCAACCCTCTCGTTACACCAACACACATCAAACCAGAATGATACTTCCTATTTGCCTATGCCATCCTACGATCCATCCCCAATAAATTAGGCGGAGTACTAGCCCTTCTATTCTCAATTCTCGTCCTCCTACTAGTACCCATACTACACACCTCTAAACAACAAGGACTCACGTTCCGCCCAATCACCCAATTCTTATTTTGAACATTAGTAGCAGACGTAATAATCTTAACATGAATCGGAGGAATACCAGTAGAACATCCATTTATCATCATTGGCCAAATCGCCTCCATCCTCTACTTCGCACTACTTCTAATTTTTAACCCCCTAGCCGGATGGTTAGAAAACAATGTTAATACCAAGAGAGTGATCCAGTATTTTGCAAGTATTGCAGCTGCTGCTGGTGCTCTCAAGAAGGACTCCAATAAAGGCACCCTGGAGGACCAAATCATCCAGGCCAATCCTGCACTCGAGGCCTTCGGCAATGCCAAAACAGTGAGAAATGACAACTCGTCCCGCTTTGGAAAGTTTATCCGCATCCATTTCGGAACAAGTGGTAAACTGTCCTCGGCTGACATTGAAACATATTTGCTGGAAAAGTCCCGTGTGACCTTTCAGCTAAAATCTGAAAGGAACTACCACATCTTCTTCCAGATATTATCCAACGCAAAGCCTGAGCTGCTGGATATGCTGTTGATTACAAATAATCCCTATGACTACTCTTACATCTCCCAAGGAGAGGTAACTGTGGCAAGTATTAATGACAGCGAGGAATTGATGGCCACCGACAATGCTTTCGACGTGCTTGGTTTCACTCCAGATGAGAAGATGGGAGTCTACAAACTGACTGGTGCTATCATGCATTATGGCAACATGAAGTTTAAGCAGAAGCAGCGTGAGGAACAGGCAGAACCTGACGGTACAGAAGCTGCTGACAAATCAGCCTACCTAATGGGGCTGAACTCTGCAGATCTTCTGAAAGGACTCTGTCATCCAAGGGTCAAGGTAGGAAACGAATATGTCACCAAAGGCCAAGGTGTGGACCAAGTGTACTACTCAAT--ACGTGTCCACCTCTTGGGATGTAGGTATCATCGATGGACTCTCTGGCTGGACAGTCTCTGTAGATGATGTACCAGCAGATACCATCTCCAGAAGATTCCGCTATGATGTGGCACTAGTATCAGCCCTAAAAGATTTGGAGGAGGACATCATGGAAGGACTAAGGGAGAGGGGGTTGGATGACAGTACTTGCACTTCTGGGTTCACAGTAGTGATCAAGGAGTCATGTGACGGCATGGGAGACGTGAGCGAGAAGCATGGAGGAGGACCAGCCATTCCAGAGAAGGCGGTAAGGTTCTCTTTTACAGTGATGTCCATCACGGTTCAAGCTGAAGGTGAGGAAGAAGCAGTCACAATCTTCCAGGAACAAAAGCCCAACTCCGAGCTCTCCTGCAGACCCCTGTGCCTGATGTTTGTGGATGAGTCTGATCATGAGATGCTCACTGCCATCTTGGGGCCAGTAGTGGCAGAGCGTAGAGCCATGAAGGAGAGTCGCCTCATTCTGTCCATTGGGGGGCTTCTTCGTTCCTTTCGCTTTTACTTCCGAGGCACAGGCTATGATGAGAAGATGGTGAGAGAAATGGAAGGGTTAGAGGCTTCAGGTTCCACTTACATCTGCACCCTGTGCGACTCCACACGAGCTGAGGCCGCTCAGAACATGGTGCTGCACTCCATCACCCGAAGCCATGAGGAAAATCTTGAGCGCTACGAGATATGGAGGACCAATCCTTTCTCTGAGTCTGCAGAGGAATTGCGGGATCGGGTCAAAGGGGTCTCAGCGAAGCCTTTCATGGAGACCCAGCCCACGCTAGACGCCTTGCATTGTGACATTGGCAATGCTACCGAGTTCTACAAGATATTCCAGGATGAGATTGGTGAAATGTACCAGGGAACCAATCCAACTCGAGAGGAGCGCCGACGCTGGCGATCAGCCCTTGATAAGCAGCTGAGGAAGAAGATGAAGCTGAAGCCAGTGATGAGGATGAATGGGAACTACGCCCGGCGGCTGATGACCCGTGAGGCTGTGGAGGTAGTGTGTGAGCTGGTTCCCTCAGAGGAGCGTCGCAAGGCCCTGAGAGAGCTGATGGAGCTGTACCTCCAGATGAAGCCTGTATGGCGCTCCACCTGCCCAGCCAGAGACTGCCCTGATCAACTCTGCCGTTACAGCTTCAACTCCCAGCGCTTTGCAGAACTCCTGTCCACCACATTCAAATACCGTTATGATGGCAAGATTACCAACTACCTCCACAAAACCTTGGCCCA------------------------------------------------------------------------------------------------------------------------------------------------------------------------------------------------------------------------------------------------------------------------------------------------------------------------------------------------------------------------------------------------------------------------------------------------------------------------------------------------------------------------------------------------------------------------------------------------------------------------------------------------------------------------------------------------------------------------------------------------------------------------------------------------------------------------------------------------------------------------------------------------------------------------------------------------------------------------------------------------------------------------------------------------------------------------------------------------------------------------------------------------------------------------------------------
	P4298Semaprochiloduskneri	-AAAAACATCGCCTCCTGCAAAAATCAACGTATAGGAGGTCCTGCCTGCCCAGTGACTATTAGTTAAACGGCCGCGGTATTTTGACCGTGCTAAGGTAGCGCAATCACTTGTCTTTTAAATGAAGACCTGTATGAATGGTGGAACGAGGGCTTAACTGTCTCCCTTCTTCGGTCAATGAAATTGATCTGCCCGTGCAGAAGCGGGCATACAAATACAAGACGAGAAGACCCTTTGGAGCTTTAGACAAAAGGCCAATCTTCGGTTGGGGCGACCGCGGGGGAAAACAAAGCCCCCACGTGGAATGTAAAACTAAGAGAGACATCTCTAAGCCACAGAACATCTGACCCCGATCAACGAACCAAGTTACCCTAGGGATAACAGCGCAATCCCCTCCAAGAGTTCATATCGACGAGAGGGTTTACGACCTCGATGTTGGATCAGGACATCCTAATGGTGCAGCCGCTATT-------------------------------------------TCCACCAACCACAAAGACATTGGCACCCTCTACCTAGTATTTGGTGCTTGAGCCGGAATAGTTGGTACAGCCCTTAGCCTTTTGATTCGAGCGGAGCTCAGCCAACCCGGATCCCTACTGGGCGATGACCAGATTTATAATGTTATTGTTACCGCACACGCTTTTGTAATAATCTTCTTTATAGTAATGCCAATTATGATTGGAGGATTTGGAAACTGACTGATTCCGCTAATGATCGGAGCCCCAGACATAGCATTTCCCCGAATGAATAATATGAGTTTCTGACTACTACCCCCATCTTTCCTCCTTCTACTAGCCTCCTCCGGAGTTGAAGCCGGGGCCGGAACAGGTTGAACTGTCTACCCCCCTCTCGCCGGGAACCTAGCTCACGCAGGAGCCTCTGTAGATTTAACAATCTTTTCACTCCATCTCGCAGGGGTATCTTCAATCCTGGGAGCAATTAACTTTATTACAACCATTATTAATATGAAACCTCCGGCTATTTCGCAGTATCAAACACCTCTGTTCGTGTGGGCTACTCTAATTACGGCTGTACTCCTTCTCCTTTCTCTGCCCGTTCTGGCCGCCGGAATTACAATGCTCTTGACAGACCGAAACCTTAACACCACATTCTTTGATCCTGCCGGGGGAGGAGACTTCTAACAGGACTATTCCTAGCAATACACTATACCTCAGACATCTCTACTGCCTTCTCCTCCGTTGCCCATATCTGCCGTGACGTCAACTACGGCTGACTAATCCGAAATATGCATGCTAATGGAGCTTCCTTCTTCTTCATTTGCATTTATCTCCACATCGGCCGAGGCCTATATTACGGCTCCTACCTTTATAAAGAAACCTGAAACATTGGCGTAGTCCTACTGCTACTAGTTATAATAACAGCATTCGTAGGCTATGTACTCCCATGAGGACAAATATCTTTCTGAGGAGCTACTGTAATCACGAATCTCCTCTCTGCCGTACCATACGTCGGAGATGCTCTAGTGCAATGAATTTGAGGCGGCTTTTCCGTAGACAACGCAACACTAACACGATTCTTCGCCTTCCACTTCCTACTACCCTTCGTAGTCGTTGCAGCCACAGCTCTTCACGCCCTCTTCCTGCACGAAACAGGGTCAAACAACCCTGTCGGATTAAATTCTGACGCAGACAAAATTCCATTCCACCCATATTTCTCTTATAAAGACCTACTCGGCTTTATAGTACTACTAGCAGCTCTTACCTCACTAGCCCTTTTCTCCCCCAACCTCTTAGGAGACCCCGACAACTTCACCCCAGCTAATCCCCTAGTCACACCAACACACATCAAACCAGAATGATACTTCCTATTCGCCTACGCTATTCTCCGATCCATCCCTAACAAACTAGGTGGAGTATTAGCCCTTCTATTCTCAATCCTCGTCCTACTACTAGTTCCCCTCCTACATACCTCTAAACAGCAAGGACTTACATTCCGCCCAATCACTCAGTTCCTATTTTGAGCGCTAGTAGCAGACGTGATAATTCTGACATGAATTGGAGGAATACCAGTAGAACACCCATTTATTATTATTGGCCAAATCGCCTCTGTCCTCTACTTCGCACTACTTCTAATTTTTAATCCCCTAGCCGGATGACTGGAAAACAA-----ATACCAAGAGAGTGATCCAGTATTTTGCAAGTATTGCAGCTGCTGCTGGTGCTCTCAAGAAGGACTCCAATAAAGGCACCCTGGAGGACCAAATCATCCAGGCCAATCCTGCACTCGAGGCCTTCGGCAATGCCAAAACAGTGAGAAATGACAACTCGTCCCGCTTTGGAAAGTTTATCCGCATCCATTTCGGAACAAGTGGTAAACTGTCCTCGGCTGACATTGAAACATATTTGCTGGAAAAGTCCCGTGTGACCTTTCAGCTAAAATCTGAAAGGAACTACCATATCTTCTTCCAGATATTATCCAACGCAAAGCCTGAGCTGCTGGATATGCTGTTGATTACAAATAATCCCTATGACTACTCTTACATCTCCCAAGGAGAGGTAACTGTGGCAAGTATAAATGACAGCGAGGAGTTGTTAGCCACCGACAATGCTTTCGACGTGCTTGGTTTCACTCCAGATGAGAAGATGGGAGTCTACAAACTGACTGGTGCTATCATGCATTATGGCAACATGAAGTTTAAGCAGAAGCAGCGTGAGGAACAGGCAGAACCTGACGGTACAGAAGCTGCTGACAAATCAGCCTACCTAATGGGGCTGAACTCTGCAGATCTTYTGAAAGGACTCTGTCATCCAAGGGTCAAGGTAGGAAACGAATATGTCACCAAAGGCCAAGGTGTGGACCAAGTGTACTACTCAATAAACGTGTCCACCTCTTGGGATGTAGGTATCATCAATGGGCTCTCTGGCTGGACAGTCTCTGTAGATGATGTACCAGCGGATACCATCGCTAGAAGATTCCGCTATGATGTGGCACTAGTATCAACCCTAAAAGATTTAGAGGAGGACATCATGGAAGGACTAAGGGAGAGGGGGTTGGATGACAGCACTTGTACTTCCGGTTTTACAGTAGTGATCAAGGAGTCTTGTGACGGCATGGGAGACGTGAGCGAGAAGCATGGAGGAGGACCAGCCATTCCAGAGAAGGCGGTAAGGTTCTCTTTTACAGTGATGTCCATCACGGTTCAAGCTGAAGGTGAGGAAGAAGCAGTCACAATCTTCCAGGAACAAAAGCCCAACTCCGAGCTCTCCTGCAGACCCCTGTGCCTGATGTTTGTGGATGAGTCTGATCATGAGATGCTCACTGCCATCTTGGGGCCAGTAGTGGCAGAGCGTAGAGCCATGAAGGAGAGTCGCCTCATTCTGTCCATTGGGGGGCTTCTTCGTTCCTTTCGCTTTTACTTCCGAGGCACAGGCTATGATGAGAAGATGGTGAGAGAAATGGAAGGGTTAGAGGCTTCAGGTTCCACTTACATCTGCACCCTGTGTGACTCCACACGAGCTGAGGCTGCTCAGAACATGGTGCTGCACTCCATCACCCGAAGCCATGATGAAAACCTTGAGCGCTACGAGATATGGAGGACCAATCCTTTCTCTGAGTCTGCAGAGGAATTGCGGGATCGGGTCAAAGGGGTCTCAGCGAAGCCTTTCATGGAGACCCAGCCCACGTTAGACGCCTTGCATTGTGACATTGGCAATGCTACCGAGTTCTACAAGATATTCCAGGATGAGATTGGTGAAATGTACCAGGGAACCAATCCAACGCGAGAGGAGCGCCGACGCTGGCGATCAGCCCTTGATAAGCAGCTGAGGAAGAAGATGAAGCTGAAGCCAGTGATGAGGATGAATGGGAACTACGCCCGGCGGCTGATGACCCGTGAGGCTGTGGAGGTGGTGTGTGAGCTGGTTCCCTCAGAGGAGCGTCGCAAGGCCCTGAGAGAGCTGATGGAGCTATACCTCCAGATGAAGCCTGTATGGCGCTCCACCTGCCCAGCCAGAGACTGCCCTGATCAACTCTGCCGTTACAGCTTCAACTCCCAGCGCTTTGCCGAACTCCTGTCCACCACATTCAAATACCGTTATGATGGCAAGATTACTAACTACCTCCACAAAACTTTGGCCCACGTGCCTGAGATTGTGGAACGAGATGGGTCAATTGGTGCTTGGGCCAGCGAAGGGAATGAGTCCGGGAACAAGCTTTTCCGGCGCTTCCGTAAGATGAACGCCAGGCAGTCCAAGACCTGAGTGTTACCTCATTCACGGTGGCCGAACACCCAATAATGAGTTGTCCTCTAGCCTCTACCTGCTAAATGTCGACAGTCGTGGATGCAATCGAAAAGTCACACTAAGATGCCAGGAGAAAGAGCTGGTGGGGGAGACCCCAGGGCCTCGATACGGGCACACCATTAGTGTAGTCCACAGCAGGGGGAAAACAGCCTGTGTTCTTTTCGGCGGCAGGTCTTACATGTCACCTGCTGAGAGAACCACAGAGAACTGGAATAGTGTGGTCGACTGTCCACCCCAGGTGTACCTCATTGACCTGGAGTTTGGCTGCTGCTCAGCTTATACACTCCCTGAGCTCACGGATGGCCAGTCATTCCACCTGGCACTGGCTCGAGAGGATTGTGTTTACTTCTTGGGTGGCCACATTCTCTCCACCGACTGCCGACCAGCTCGCCTGTTCAGGCTGCGTGTGGAGCTTCTCCTAGGCAGTCCAGTGCTCTCCTGCGATATGTTTAATGATGGTCCGTCTATCACAAGTGCCATTGCAACTCCTGTAGGCCCTGCTCATGAGTATATGATCCTTGGTGGGTACCAGTCAGACTCCCAGAAGCGGATGCAGTGCACCTACGTGGCACTGGATGATGTAGGCATACGAATAGAACCTCGAGAGCCACCGCAGTGGAGCAGTGAGATCAGCCAGAGCCGTACTTGGTTTGGTGGAAGCCTGGGAGATGGTAGCGCATTGATCGCTATTCCATCAGAGGGAAGTCCAGCACCTCCAGATGCCTATCACTTTTACCATGTAAGCTTCCAGCAAGAGGGAGATTCAGAGGATCCAACCCAGACATGCAGCCAGGAGTCCACAGACTTTGAGGACTCAGCCCCTCTCGAGGACTCAGAAGAGCTGTACTTTGGGCGTGATCCTAATGAGATGGAGTACAGCAGCGACGGAGAAGGAGACACCTACAACGAAGATGATGAGGAAGACGTTTCTCAGACTGGCTATTGGATCAAGTGCTGTCTCACCTGCCAGGTAGATATCAACA
	T43Semaprochilodusinsignis	---------------------------ACGTATAGGAGGTCCTGCCTGCCCAGTGACTATTAGTTAAACGGCCGCGGTATTTTGACCGTGCTAAGGTAGCGCAATCACTTGTCTTTTAAATGAAGACCTGTATGAATGGTGGAACGAGGGCTTAACTGTCTCCCTTCTTCGGTCAATGAAATTGATCTGCCCGTGCAGAAGCGGGCATACAAATACAAGACGAGAAGACCCTTTGGAGCTTTAGACAAAAGGCCAATCTTCGGTTGGGGCGACCGCGGGGGAAAACAAAGCCCCCACGTGGAATGTAAAACTAAGAGAGACATCTCTAAGCCACAGAACATCTGACCCCGATCAACGAACCAAGTTACCCTAGGGATAACAGCGCAATCCCCTCCAAGAGTTCATATCGACGAGAGGGTTTACGACCTCGATGTTGGATCAGGACATCCTAATGGTGCAGCCGCTATTAAGGGTTCGTTTGTTCAACGATTAAAGTCCTACGTGATCTGA-TCCACCAACCACAAAGACATTGGCACCCTCTACCTAGTATTTGGTGCTTGAGCCGGAATAGTTGGTACAGCCCTTAGCCTTTTGATTCGAGCGGAGCTCAGCCAACCCGGATCCCTACTGGGCGATGACCAGATTTATAATGTTATTGTTACCGCACACGCTTTTGTAATAATCTTCTTTATAGTAATGCCAATTATGATTGGAGGATTTGGAAACTGACTGATTCCGCTAATGATCGGAGCCCCAGACATAGCATTTCCCCGAATGAATAATATGAGTTTCTGACTACTACCCCCATCTTTCCTCCTTCTACTAGCCTCCTCCGGAGTTGAAGCCGGGGCCGGAACAGGTTGAACTGTCTACCCCCCTCTCGCCGGGAACCTAGCTCACGCAGGAGCCTCTGTAGATTTAACAATCTTTTCACTCCATCTCGCAGGGGTATCTTCAATTCTAGGGGCAATTAACTTTATTACAACCATTATTAATATGAAACCTCCGGCTATTTCGCAGTATCAAACACCTCTGTTCGTGTGGGCTACTCTAATTACGGCTGTACTCCTTCTCCTTTCTCTGCCCGTTCTGGCCGCCGGAATTACAATGCTCTTGACAGACCGAAACCTTAACACCACATTCTTTGATCCTGCCGGGGGAGGAGACTTCTAACAGGACTATTCCTAGCAATACACTATACCTCAGACATCTCTACTGCCTTCTCCTCCGTTGCCCATATCTGCCGTGACGTCAACTATGGCTGACTAATCCGAAATATGCATGCTAATGGAGCTTCCTTCTTCTTCATTTGCATTTATCTCCACATCGGCCGGGGCCTATATTACGGCTCCTACCTTTATAAAGAAACCTGAAACATTGGCGTAGTCCTGCTACTACTAGTTATAATAACAGCATTCGTAGGCTATGTACTCCCATGAGGACAAATATCTTTCTGAGGAGCTACTGTAATCACGAATCTCCTCTCTGCCGTACCATATGTCGGAGATGCCCTAGTGCAATGAATTTGAGGCGGCTTTTCCGTAGACAACGCAACACTAACACGATTCTTCGCCTTCCACTTCCTACTACCCTTCGTAGTCGTTGCAGCCACAGCTCTTCACGCCCTCTTCCTGCACGAAACAGGGTCAAACAACCCTGTCGGGTTGAATTCTGACGCAGACAAAATTCCATTCCACCCATATTTCTCTTACAAAGACCTACTCGGCTTTATAGTACTACTAGCAGCTCTTACCTCACTAGCCCTTTTCTCCCCCAACCTCTTAGGAGACCCCGACAACTTCACCCCAGCTAATCCCCTCGTCACACCAACACACATCAAACCAGAATGATACTTCCTATTCGCCTACGCTATTCTCCGATCCATCCCTAACAAACTAGGTGGAGTATTAGCCCTTCTATTCTCAATCCTCGTCCTACTACTAGTCCCCCTCCTACATACCTCTAAACAGCAAGGACTTACATTCCGCCCAATCACTCAGTTCCTATTTTGAGCGCTAGTAGCAGACGTGATAATTCTGACATGAATTGGAGGAATGCCAGTAGAACACCCATTTATTATTATTGGCCAAATCGCCTCTGTCCTCTACTTCGCACTACTTCTAATTTTTAATCCCCTAGCCGGATGACTGGAAAACAATGTTAATACCAAGAGAGTGATCCAGTATTTTGCAAGTATTGCAGCTGCTGCTGGTGCTCTCAAGAAGGACTCCAATAAAGGCACCCTGGAGGACCAAATCATCCAGGCCAATCCTGCACTCGAGGCCTTCGGCAATGCCAAAACAGTGAGAAATGACAACTCGTCCCGCTTTGGAAAGTTTATCCGCATCCATTTCGGAACAAGTGGTAAACTGTCCTCGGCTGACATTGAAACATATTTGCTGGAAAAGTCCCGTGTGACCTTTCAGCTAAAATCTGAAAGGAACTACCACATCTTCTTCCAGATATTATCCAACGTAAAGCCTGAGCTGCTGGATATGCTGTTGATTACAAATAATCCCTATGACTACTCTTACATCTCCCAAGGAGAGGTAACTGTGGCAAGTATAAATGACAGCGAGGAGTTGTTAGCCACCGACAATGCTTTCGAYGTGCTTGGTTTCACTCCAGATGAGAAGATGGGAGTCTACAAACTGACTGGTGCTATCATGCATTATGGCAACATGAAGTTTAAGCAGAAGCAGCGTGAGGAACAGGCAGAACCTGACGGTACAGAAGCTGCTGACAAATCAGCCTACCTAATGGGGCTGAACTCTGCAGATCTTTTGAAAGGACTCTGTCATCCAAGGGTCAAGGTAGGAAACGAATATGTCACCAAAGGCCAAGGTGTGGACCAAGTGTACTACTCAATAAACGTGTCCACCTCTTGGGATGTAGGTATCATCAATGGGCTCTCTGGCTGGACAGTCTCTGTAGATGATGTACCAGCGGATACCATCGCTAGAAGATTCCGCTATGATGTGGCACTAGTATCAACCCTAAAAGATTTAGAGGAGGACATCATGGAAGGACTAAGGGAGAGGGGGTTGGATGACAGCACTTGTACTTCCGGTTTTACAGTAGTGATCAAGGAGTCTTGTGACGGCATGGGAGACGTGAGCGAGAAGCATGGAGGAGGACCAGCCATTCCAGAGAAGGCGGTAAGGTTCTCTTTTACAGTGATGTCCATCACGGTTCAAGCTGAAGGTGAGGAAGAAGCAGTCACAATCTTCCAGGAACAAAAGCCCAACTCCGAGCTCTCCTGCAGACCCCTGTGCCTGATGTTTGTGGATGAGTCTGATCATGAGATGCTCACTGCCATCTTGGGGCCAGTAGTGGCAGAGCGTAGAGCCATGAAGGAGAGTCGCCTCATTCTGTCCATTGGGGGGCTTCTTCGTTCCTTTCGCTTTTACTTCCGAGGCACAGGCTATGATGAGAAGATGGTGAGAGAAATGGAAGGGTTAGAGGCTTCAGGTTCCACTTACATCTGCACCCTGTGTGACTCCACACGAGCTGAGGCTGCTCAGAACATGGTGCTGCACTCCATCACCCGAAGCCATGATGAAAACCTTGAGCGCTACGAGATATGGAGGACCAATCCTTTCTCTGAGTCTGCAGAGGAATTGCGGGATCGGGTCAAAGGGGTCTCAGCGAAGCCTTTCATGGAGACCCAGCCCACGCTAGACGCCTTGCATTGTGACATTGGCAATGCTACCGAGTTCTACAAGATATTCCAGGATGAGATTGGTGAAATGTACCAGGGAACCAATCCAACGCGAGAGGAGCGCCGACGCTGGCGATCAGCCCTTGATAAGCAGCTGAGGAAGAAGATGAAGCTGAAGCCAGTGATGAGGATGAATGGGAACTACGCCCGGCGGCTGATGACCCGTGAGGCTGTGGAGGTGGTGTGTGAGCTGGTTCCCTCAGAGGAGCGTCGCAAGGCCCTGAGAGAGCTGATGGAGCTATACCTCCAGATGAAGCCTGTATGGCGCTCCACCTGCCCAGCCAGAGACTGCCCTGATCAACTCTGCCGTTACAGCTTCAACTCCCAGCGCTTTGCCGAACTCCTGTCCACCACATTCAAATACCGTTATGATGGCAAGATTACTAACTACCTCCACAAAACCTTGGCCCACGTGCCTGAGATTGTGGAACGAGATGGGTCAATTGGTGCTTGGGCCAGCGAAGGGAATGAGTCCGGGAACAAGCTTTTCCGGCGCTTCCGTAAGATGAACGCCAGGCAGTCCAAGACCTGAGTGTTACCTCATTCACGGTGGCCGAACACCCAATAATGAGTTGTCCTCTAGCCTCTACCTGCTAAATGTCGACAGTCGTGGATGCAATCGAAAAGTCACACTAAGATGCCAGGAGAAAGAGCTGGTGGGGGAGACCCCAGGGCCTCGATACGGGCACACCATTAGTGTAGTCCACAGCAGGGGGAAAACAGCCTGTGTTCTTTTCGGCGGCAGGTCTTACATGTCACCTGCTGAGAGAACCACAGAGAACTGGAATAGTGTGGTCGACTGTCCACCCCAGGTGTACCTCATTGACCTGGAGTTTGGCTGCTGCTCAGCTTATACACTCCCTGAGCTCACGGATGGCCAGTCATTCCACCTGGCACTGGCTCGAGAGGATTGTGTTTACTTCTTGGGTGGCCACATTCTCTCCACCGACTGCCGACCAGCTCGCCTGTTCAGGCTGCGTGTGGAGCTTCTCCTAGGCAGTCCAGTGCTCTCCTGCGATATGTTTAATGATGGTCCGTCTATCACAAGTGCCATTGCAACTCCTGTAGGCCCTGCTCATGAATATATGATCCTTGGTGGGTACCAGTCAGACTCCCAGAAGCGGATGCAGTGCACCTACGTGGCACTGGATGACGTAGGCATACGAATAGAACCTCGAGAGCCACCGCAGTGGAGCAGTGAGATCAGCCAGAGCCGTACTTGGTTTGGTGGAAGCCTGGGAGATGGTAGCGCATTGATCGCTATTCCATCAGAGGGAAGTCCAGCACCTCCAGATGCCTATCACTTTTACCATGTAAGCTTCCAGCAAGAGGGAGATTCAGAGGATCCAACCCAGACATGCAGCCAGGAGTCCACAGACTTTGAGGACTCAGCCCCTCTCGAGGACTCAGAAGAGCTGTACTTTGGGCGTGATCCTAATGAGATGGAGTACAGCAGCGACGGAGAAGGAGACACCTACAACGAAGATGATGAGGAAGACGTTTCTCAGACCGGCTATTGGATCAAGTGCTGTCTCACCTGCCAGGTAGATATCAACA
	12734Semaprochiloduskneri	-----------------------------GTATAGGAGGTCCTGCCTGCCCAGTGACTATTAGTTAAACGGCCGCGGTATTTTGACCGTGCTAAGGTAGCGCAATCACTTGTCTTTTAAATGAAGACCTGTATGAATGGTGGAACGAGGGCTTAACTGTCTCCCTTCTTCGGTCAATGAAATTGATCTGCCCGTGCAGAAGCGGGCATACAAATACAAGACGAGAAGACCCTTTGGAGCTTTAGACAAAAGGCCAATCTTCGGTTGGGGCGACCGCGGGGGAAAACAAAGCCCCCACGTGGAATGTAAAACTAAGAGAGACATCTCTAAGCCACAGAACATCTGACCCCGATCAACGAACCAAGTTACCCTAGGGATAACAGCGCAATCCCCTCCAAGAGTTCATATCGACGAGAGGGTTTACGACCTCGATGTTGGATCAGGACATCCTAATGG-----------------------------------------------------------------------------------------------------------------------------------------------------------------------------------------------------------------------------------------------------------------------------------------------------------------------------------------------------------------------------------------------------------------------------------------------------------------------------------------------------------------------------------------------------------------------------------------------------------------------------------------------------------------------------------------------------------------------------------------TTCTAACAGGACTATTCCTAGCAATACACTATACCTCAGACATCTCTACTGCCTTCTCCTCCGTTGCCCATATCTGCCGTGACGTCAACTACGGCTGACTAATCCGAAATATGCATGCTAATGGAGCTTCCTTCTTCTTCATTTGCATTTATCTCCACATCGGCCGAGGCCTATATTACGGCTCCTACCTTTATAAAGAAACCTGAAACATTGGCGTAGTCCTACTGCTACTAGTTATAATAACAGCATTCGTAGGCTATGTACTCCCATGAGGACAAATATCTTTCTGAGGAGCTACTGTAATCACGAATCTCCTCTCTGCCGTACCATACGTCGGAGATGCTCTAGTGCAATGAATTTGAGGCGGCTTTTCCGTAGACAACGCAACACTAACACGATTCTTCGCCTTCCACTTCCTACTACCCTTCGTAGTCGTTGCAGCCACAGCTCTTCACGCCCTCTTCCTGCACGAAACAGGGTCAAACAACCCCTTCGGATTAAATTCTGACGCAGACAAAATTCCATTCCACCCATATTTCTCTTATAAAGACCTACTCGGCTTTATAGTACTACTAGCAGCTCTTACCTCACTAGCCCTTTTCTCCCCCAACCTCTTAGGAGACCCCGACAACTTCACCCCAGCTAATCCCCTCGTCACACCAACACACATCAAACCAGAATGATACTTCCTATTCGCCTACGCTATTCTCCGATCCATCCCTAACAAACTAGGTGGAGTATTAGCCCTTCTATTCTCAATCCTCGTCCTACTACTAGTTCCCCTCCTACATACCTCTAAACAGCAAGGACTTACATTCCGCCCAATCACTCAGTTCCTATTTTGAGCGCTAGTAGCAGACGTGATAATTCTGACATGAATTGGAGGAATACCAGTAGAACACCCATTTATTATTATTGGCCAAATCGCCTCTGTCCTCTACTTCGCACTACTTCTAATTTTTAATCCCCTAGCCGGATGACTGGAAAACAATGTTAATACCAAGAGAGTGATCCAGTATTTTGCAAGTATTGCAGCTGCTGCTGGTGCTCTCAAGAAGGACTCCAATAAAGGCACCCTGGAGGACCAAATCATCCAGGCCAATCCTGCACTCGAGGCCTTCGGCAATGCCAAAACAGTGAGAAATGACAACTCGTCCCGCTTTGGAAAGTTTATCCGCATCCATTTCGGAACAAGTGGTAAACTGTCCTCGGCTGACATTGAAACATATTTGCTGGAAAAGTCCCGTGTGACCTTTCAGCTAAAATCTGAAAGGAACTACCACATCTTCTTCCAGATATTATCCAACGTAAAGCCTGAGCTGCTGGATATGCTGTTGATTACAAATAATCCCTATGACTACTCTTACATCTCCCAAGGAGAGGTAACTGTGGCAAGTATAAATGACAGCGAGGAGTTGTTAGCCACCGACAATGCTTTCGATGTGCTTGGTTTCACTCCAGATGAGAAGATGGGAGTCTACAAACTGACTGGTGCTATCATGCATTATGGCAACATGAAGTTTAAGCAGAAGCAGCGTGAGGAACAGGCAGAACCTGACGGTACAGAAGCTGCTGACAAATCAGCCTACCTAATGGGGCTGAACTCTGCAGATCTTCTGAAAGGACTCTGTCATCCAAGGGTCAAGGTAGGAAACGAATATGTCACCAAAGGCCAAGGTGTGGACCAAGTGTACTACTCAAT---CGTGTCCACCTCTTGGGATGTAGGTATCATCAATGGGCTCTCTGGCTGGACAGTCTCTGTAGATGATGTACCAGCGGATACCATCGCTAGAAGATTCCGCTATGATGTGGCACTAGTATCAACCCTAAAAGATTTAGAGGAGGACATCATGGAAGGACTAAGGGAGAGGGGGTTGGATGACAGCACTTGTACTTCCGGTTTTACAGTAGTGATCAAGGAGTCTTGTGACGGCATGGGAGACGTGAGCGAGAAGCATGGAGGAGGACCAGCCATTCCAGAGAAGGCGGTAAGGTTCTCTTTTACAGTGATGTCCATCACGGTTCAAGCTGAAGGTGAGGAAGAAGCAGTCACAATCTTCCAGGAACAAAAGCCCAACTCCGAGCTCTCCTGCAGACCCCTGTGCCTGATGTTTGTGGATGAGTCTGATCATGAGATGCTCACTGCCATCTTGGGGCCAGTAGTGGCAGAGCGTAGAGCCATGAAGGAGAGTCGCCTCATTCTGTCCATTGGGGGGCTTCTTCGTTCCTTTCGCTTTTACTTCCGAGGCACAGGCTATGATGAGAAGATGGTGAGAGAAATGGAAGGGTTAGAGGCTTCAGGTTCCACTTACATCTGCACCCTGTGTGACTCCACACGAGCTGAGGCTGCTCAGAACATGGTGCTGCACTCCATCACCCGAAGCCATGATGAAAACCTTGAGCGCTACGAGATATGGAGGACCAATCCTTTCTCTGAGTCTGCAGAGGAATTGCGGGATCGGGTCAAAGGGGTCTCAGCGAAGCCTTTCATGGAGACCCAGCCCACGCTAGACGCCTTGCATTGTGACATTGGCAATGCTACCGAGTTCTACAAGATATTCCAGGATGAGATTGGTGAAATGTACCAGGGAACCAATCCAACGCGAGAGGAGCGCCGACGCTGGCGATCAGCCCTTGATAAGCAGCTGAGGAAGAAGATGAAGCTGAAGCCAGTGATGAGGATGAATGGGAACTACGCCCGGCGGCTGATGACCCGTGAGGCTGTGGAGGTGGTGTGTGAGCTGGTTCCCTCAGAGGAGCGTCGCAAGGCCCTGAGAGAGCTGATGGAGCTATACCTCCAGATGAAGCCTGTA-------------------------------------------------------------------------------------------------------------------------------------------------------------------------------------------------------------------------------------------------------------------------CCTGAGTGTTACCTCATTCACGGTGGCCGAACACCCAATAATGAGTTGTCCTCTAGCCTCTACCTGCTAAATGTCGACAGTCGTGGATGCAATCGAAAAGTCACACTAAGATGCCAGGAGAAAGAGCTGGTGGGGGAGACCCCAGGGCCTCGATACGGGCACACCATTAGTGTAGTCCACAGCAGGGGGAAAACAGCCTGTGTTCTTTTCGGCGGCAGGTCTTACATGTCACCTGCTGAGAGAACCACAGAGAACTGGAATAGTGTGGTCGACTGTCCACCCCAGGTGTACCTCATTGACCTGGAGTTTGGCTGCTGCTCAGCTTATACACTCCCTGAGCTCACGGATGGCCAGTCATTCCACCTGGCACTGGCTCGAGAGGATTGTGTTTACTTCTTGGGTGGCCACATTCTCTCCACCGACTGCCGACCAGCTCGCCTGTTCAGGCTGCGTGTGGAGCTTCTCCTAGGCAGTCCAGTGCTCTCCTGCGATATGTTTAATGATGGTCCGTCTATCACAAGTGCCATTGCAACTCCTGTAGGCCCTGCTCATGAGTATATGATCCTTGGTGGGTACCAGTCAGACTCCCAGAAGCGGATGCAGTGCACCTACGTGGCACTGGATGATGTAGGCATACGAATAGAACCTCGAGAGCCACCGCAGTGGAGCAGTGAGATCAGCCAGAGCCGTACTTGGTTTGGTGGAAGCCTGGGAGATGGTAGCGCATTGATCGCTATTCCATCAGAGGGAAGTCCAGCACCTCCAGATGCCTATCACTTTTACCATGTAAGCTTCCAGCAAGAGGGAGATTCAGAGGATCCAACCCAGACATGCAGCCAGGAGTCCACAGACTTTGAGGACTCAGCCCCTCTCGAGGACTCAGAAGAGCTGTACTTTGGGCGTGATCCTAATGAGATGGAGTACAGCAGCGACGGAGAAGGAGACACCTACAACGAAGATGATGAGGAAGACGTTTCTCAGACTGGCTATTGGATCAAGTGGAGTCTCACCTGCCAGGTAGATATCAACA
	12761Semaprochilodusinsignis	CAAAAACATCGCCTCCTGCAAAAATCAACGTATAGGAGGTCCTGCCTGCCCAGTGACTATTAGTTAAACGGCCGCGGTATTTTGACCGTGCTAAGGTAGCGCAATCACTTGTCTTTTAAATGAAGACCTGTATGAATGGTGGAACGAGGGCTTAACTGTCTCCCTTCTTCGGTCAATGAAATTGATCTGCCCGTGCAGAAGCGGGCATACAAATACAAGACGAGAAGACCCTTTGGAGCTTTAGACAAAAGGCCAATCTTCGGTTGGGGCGACCGCGGGGGAAAACAAAGCCCCCACGTGGAATGTAAAACTAAGAGAGACATCTCTAAGCCACAGAACATCTGACCCCGATCAACGAACCAAGTTACCCTAGGGATAACAGCGCAATCCCCTCCAAGAGTTCATATCGACGAGAGGGTTTACGACCTCGATGTTGGATCAGGACATCCTAATGGTGCAGCCGCTATTAAGGGTTCGTTTGTTCAACGATTAAAGTCCTACGTGATCTGA-TCCACCAACCACAAAGACATTGGCACCCTCTACCTAGTATTTGGTGCTTGAGCCGGAATAGTTGGTACAGCCCTTAGCCTTTTGATTCGAGCGGAGCTCAGCCAACCCGGATCCCTACTGGGCGATGACCAGATTTATAATGTTATTGTTACCGCACACGCTTTTGTAATAATCTTCTTTATAGTAATGCCAATTATGATTGGAGGATTTGGAAACTGACTGATTCCGCTAATGATCGGAGCCCCAGACATAGCATTTCCCCGAATGAATAATATGAGTTTCTGACTACTACCCCCATCTTTCCTCCTTCTACTAGCCTCCTCCGGAGTTGAAGCCGGGGCCGGAACAGGTTGAACTGTCTACCCCCCTCTCGCCGGGAACCTAGCTCACGCAGGAGCCTCTGTAGATTTAACAATCTTTTCACTCCATCTCGCAGGGGTATCTTCAATTCTAGGGGCAATTAACTTTATTACAACCATTATTAATATGAAACCTCCAGCTATTTCGCAGTATCAAACACCTCTGTTCGTGTGGGCTACTCTAATTACGGCTGTACTCCTTCTCCTTTCTCTGCCCGTTCTGGCCGCCGGAATTACAATGCTCTTGACAGACCGAAACCTTAACACCACATTCTTTGATCCTGCCGGGGGAGGAGAC--------------------------CACTATACCTCAGACATCTCTACTGCCTTCTCCTCCGTTGCCCATATCTGCCGTGACGTCAACTATGGCTGACTAATCCGAAATATGCATGCTAATGGAGCTTCCTTCTTCTTCATTTGCATTTATCTCCACATCGGCCGGGGCCTATATTACGGCTCCTACCTTTATAAAGAAACCTGAAACATTGGCGTAGTCCTGCTACTACTAGTTATAATAACAGCATTCGTAGGCTATGTACTCCCATGAGGACAAATATCTTTCTGAGGAGCTACTGTAATCACGAATCTCCTCTCTGCCGTACCATATGTCGGAGATGCCCTAGTGCAATGAATTTGAGGCGGCTTTTCCGTAGACAACGCAACACTAACACGATTCTTCGCCTTCCACTTCCTACTACCCTTCGTAGTCGTTGCAGCCACAGCTCTTCACGCCCTCTTCCTGCACGAAACAGGGTCAAACAACCCTGTCGGGTTGAATTCTGACGCAGACAAAATTCCATTCCACCCATATTTCTCTTACAAAGACCTACTCGGCTTTATAGTACTACTAGCAGCTCTTACCTCACTAGCCCTTTTCTCCCCCAACCTCTTAGGAGACCCCGACAACTTCACCCCAGCTAATCCCCTCGTCACACCAACACACATCAAACCAGAATGATACTTCCTATTCGCCTACGCTATTCTCCGATCCATCCCTAATAAACTAGGTGGAGTATTAGCCCTTCTATTCTCAATCCTCGTCCTACTACTAGTTCCCCTCCTACATACCTCTAAACAGCAAGGACTTACATTCCGCCCAATCACTCAGTTCCTATTTTGAGCGCTAGTAGCAGACGTGATAATTCTGACATGAATTGGAGGAATGCCAGTAGAACACCCATTTATTATTATTGGCCAAATCGCCTCTGTCCTCTACTTCGCACTACTTCTAATTTTTAATCCCCTAGCCGGATGACTGGAAAACAATGTTAATACCAAGAGAGTGATCCAGTATTTTGCAAGTATTGCAGCTGCTGCTGGTGCTCTCAAGAAGGACTCCAATAAAGGCACCCTGGAGGACCAAATCATCCAGGCCAATCCTGCACTCGAGGCCTTCGGCAATGCCAAAACAGTGAGAAATGACAACTCGTCCCGCTTTGGAAAGTTTATCCGCATCCATTTCGGAACAAGTGGTAAACTGTCCTCGGCTGACATTGAAACATATTTGCTGGAAAAGTCCCGTGTGACCTTTCAGCTAAAATCTGAAAGGAACTACCATATCTTCTTCCAGATATTATCCAACGCAAAGCCTGAGCTGCTGGATATGCTGTTGATTACAAATAATCCCTATGACTACTCTTACATCTCCCAAGGAGAGGTAACTGTGGCAAGTATTAATGACAGCGAGGAGTTGTTAGCCACCGACAATGCTTTCGACGTGCTTGGTTTCACTCCAGATGAGAAGATGGGAGTCTACAAACTGACTGGTGCTATCATGCATTATGGCAACATGAAGTTTAAGCAGAAGCAGCGTGAGGAACAGGCAGAACCTGACGGTACAGAAGCTGCTGACAAATCAGCCTACCTAATGGGGCTGAACTCTGCAGATCTTCTGAAAGGACTCTGTCATCCAAGGGTCAAGGTAGGAAACGAATATGTCACCAAAGGCCAAGGTGTGGACCAAGTGTACTACTCAAT-----------------------------------------------------------------------------------------------------------------------------------------------------------------------------------------------------------------------------------------------------------------------------------------------------------------------------------------------------------------------------------------------------------------------------------------------------------------------------------------------------------------------------------------------------------------------------------------------------------------------------------------------------------------------------------------------------------------------------------------------------------------------------------------------------------------------------------------------------------------------------------------------------------------------------------------------------------------------------------------------------------------------------------------------------------------------------------------------------------------------------------------------------------------------------------------------------------------------------------------------------------------------------------------------------------------------------------------------------------------------------------------------------------------------------------CCTGAGTGTTACCTCATTCACGGTGGCCGAACACCCAATAATGAGTTGTCCTCTAGCCTCTACCTGCTAAATGTCGACAGTCGTGGATGCAATCGAAAAGTCACACTGAGATGCCAGGAGAAAGAGCTGGTGGGGGAGACCCCAGGGCCTCGATACGGGCACACCATTAGTGTAGTCCACAGCAGGGGGAAAACAGCCTGTGTTCTTTTCGGCGGCAGGTCTTACATGTCACCTGCTGAGAGAACCACAGAGAACTGGAATAGTGTGGTNGACTGTCCACCCCAGGTGTACCTCATTGACCTGGAGTTTGGCTGCTGCTCAGCTTATACACTCCCTGAGCTCACGGATGGCCAGTCATTCCACCTGGCACTGGCTCGAGAGGATTGTGTTTACTTCTTGGGTGGCCACATTCTCTCCACCGACTGCCGACCAGCTCGCCTGTTCAGGCTGCGTGTGGAGCTTCTCCTAGGCAGTCCAGTGCTCTCCTGCGATATGTTTAATGATGGTCCGTCTATCACAAGTGCCATTGCAACTCCTGTAGGCCCTGCTCATGAATATATGATCCTTGGTGGGTACCAGTCAGACTCCCAGAAGCGGATGCAGTGCACCTACGTGGCACTGGATGACGTAGGCATACGAATAGAACCTCGAGAGCCACCTCAGTGGAGCAGTGAGATCAGCCAGAGCCGTACTTGGTTTGGTGGAAGCCTGGGAGATGGTAGCGCATTGATCGCTATTCCATCAGAGGGAAGTCCAGCACCTCCAGAAGCCTATCACTTTTACCATGTAAGCTTCCAGCAAGAGGGAGATTCAGAGGATCCAACCCAGACATGCAGCCAGGAGTCCACAGACTTTGAGGACTCAGCCCCTCTCGAGGACTCAGAAGAGCTGTACTTTGGGCGTGATCCTAATGAGATGGAGTACAGCAGCGANGGAGAAGGAGACACCTACAACGAAGATGATGAGGAAGACGTTTCTCAGACTGGTTATTGGATCAAGTGGTGTCTCACCTGCCAGGTAGATATCAACA
	12762Semaprochilodusinsignis	CAAAAACATCGCCTCCTGCAAAAATCAACGTATAGGAGGTCCTGCCTGCCCAGTGACTATTAGTTAAACGGCCGCGGTATTTTGACCGTGCTAAGGTAGCGCAATCACTTGTCTTTTAAATGAAGACCTGTATGAATGGTGGAACGAGGGCTTAACTGTCTCCCTTCTTCGGTCAATGAAATTGATCTGCCCGTGCAGAAGCGGGCATACAAATACAAGACGAGAAGACCCTTTGGAGCTTTAGACAAAAGGCCAATCTTCGGTTGGGGCGACCGCGGGGGAAAACAAAGCCCCCACGTGGAATGTAAAACTAAGAGAGACATCTCTAAGCCACAGAACATCTGACCCCGATCAACGAACCAAGTTACCCTAGGGATAACAGCGCAATCCCCTCCAAGAGTTCATATCGACGAGAGGGTTTACGACCTCGATGTTGGATCAGGACATCCTAATGGTGCAGCCGCTATTAAGGGTTCGTTTGTTCAACGATTAAAGTCCTACGTGATCTGA-TCCACCAACCACAAAGACATTGGCACCCTCTACCTAGTATTTGGTGCTTGAGCCGGAATAGTTGGTACAGCCCTTAGCCTTTTGATTCGAGCGGAGCTCAGCCAACCCGGATCCCTACTGGGCGATGACCAGATTTATAATGTTATTGTTACCGCACACGCTTTTGTAATAATCTTCTTTATAGTAATGCCAATTATGATTGGAGGATTTGGAAACTGACTGATTCCGCTAATGATCGGAGCCCCAGACATAGCATTTCCCCGAATGAATAATATGAGTTTCTGACTACTACCCCCATCTTTCCTCCTTCTACTAGCCTCCTCCGGAGTTGAAGCCGGGGCCGGAACAGGTTGAACTGTCTACCCCCCTCTCGCCGGGAACCTAGCTCACGCAGGAGCCTCTGTAGATTTAACAATCTTTTCACTCCATCTCGCAGGGGTATCTTCAATTCTAGGGGCAATTAACTTTATTACAACCATTATTAATATGAAACCTCCGGCTATTTCGCAGTATCAAACACCTCTGTTCGTGTGGGCTACCCTAATTACGGCTGTACTCCTTCTCCTTTCTCTGCCCGTTCTGGCCGCCGGAATTACAATGCTCTTGACAGACCGAAACCTTAACACCACATTCTTTGATCCTGCCGGGGGAGGAGACTTCTAACAGGACTATTCCTAGCAATACACTATACCTCAGACATCTCTACTGCCTTCTCCTCCGTTGCCCATATCTGCCGTGACGTCAACTATGGCTGACTAATCCGAAATATGCATGCTAATGGAGCTTCCTTCTTCTTCATTTGCATTTATCTCCACATCGGCCGGGGCCTATATTACGGCTCCTACCTTTATAAAGAAACCTGAAACATTGGCGTAGTCCTGCTGCTACTAGTTATAATAACAGCATTCGTAGGCTATGTACTCCCATGAGGACAAATATCTTTCTGAGGAGCTACTGTAATCACGAATCTCCTCTCTGCCGTACCATACGTCGGAGATGCCCTAGTGCAATGAATTTGAGGCGGCTTTTCCGTAGACAACGCAACACTAACACGATTCTTCGCCTTCCACTTCCTACTACCCTTCGTAGTCGTTGCAGCCACAGCTCTTCACGCCCTCTTCCTGCACGAGACAGGGTCAAACAACCCTGTCGGGTTGAATTCTGACGCAGACAAAATTCCATTCCACCCATATTTCTCCTACAAAGACCTACTCGGCTTTATAGTACTACTAGCAGCTCTTACCTCACTAGCCCTTTTCTCCCCCAACCTCTTAGGAGACCCCGACAACTTCACCCCAGCTAATCCCCTCGTCACACCAACACACATCAAACCAGAATGATACTTCCTATTCGCCTACGCTATTCTCCGATCCATCCCTAACAAACTAGGTGGAGTATTAGCCCTTCTATTCTCAATCCTCGTCCTACTACTAGTTCCCCTCCTACATACCTCTAAACAGCAAGGACTTACATTCCGCCCAATCACTCAGTTCCTATTTTGAGCGCTAGTAGCAGACGTGATAATTCTGACATGAATTGGAGGAATGCCAGTAGAACACCCATTTATTATTATTGGCCAAATCGCCTCTGTCCTCTACTTCGCACTACTTCTAATTTTTAATCCCCTAGCCGGATGACTGGAAAACAATGTTAATACCAAGAGAGTGATCCAGTATTTTGCAAGTATTGCAGCTGCTGCTGGTGCTCTCAAGAAGGACTCCAATAAAGGCACCCTGGAGGACCAAATCATCCAGGCCAATCCTGCACTCGAGGCCTTCGGCAATGCCAAAACAGTGAGAAATGACAACTCGTCCCGCTTTGGAAAGTTTATCCGCATCCATTTCGGAACAAGTGGTAAACTGTCCTCGGCTGACATTGAAACATATTTGCTGGAAAAGTCCCGTGTGACCTTTCAGCTAAAATCTGAAAGGAACTACCACATCTTCTTCCAGATATTATCCAACGTAAAGCCTGAGCTGCTGGATATGCTGTTGATTACAAATAATCCCTATGACTACTCTTACATCTCCCAAGGAGAGGTAACTGTGGCAAGTATAAATGACAGCGAGGAGTTGTTAGCCACCGACAATGCTTTCGATGTGCTTGGTTTCACTCCAGATGAGAAGATGGGAGTCTACAAACTGACTGGTGCTATCATGCATTATGGCAACATGAAGTTTAAGCAGAAGCAGCGTGAGGAACAGGCAGAACCTGACGGTACAGAAGCTGCTGACAAATCAGCCTACCTAATGGGGCTGAACTCTGCAGATCTTCTGAAAGGACTCTGTCATCCAAGGGTCAAGGTAGGAAACGAATATGTCACCAAAGGCCAAGGTGTGGACCAAGTGTACTACTCAAT-----------------------------------------------------------------------------------------------------------------------------------------------------------AAGGACTAAGGGAGAGGGGGTTGGATGACAGCACTTGTACTTCCGGTTTTACAGTAGTGATCAAGGAGTCTTGTGACGGCATGGGAGACGTGAGCGAGAAGCATGGTGGAGGACCAGCCATTCCAGAGAAGGCGGTAAGGTTCTCTTTTACAGTGATGTCCATCACGGTTCAAGCTGAAGGTGAGGAAGAAGCAGTCACAATCTTCCAGGAACAAAAGCCCAACTCCGAGCTCTCCTGCAGACCCCTGTGCCTGATGTTTGTGGATGAGTCTGATCATGAGATGCTCACTGCCATCTTGGGGCCAGTAGTGGCAGAGCGTAGAGCCATGAAGGAGAGTCGCCTCATTCTGTCCATTGGGGGGCTTCTTCGTTCCTTTCGCTTTTACTTCCGAGGCACAGGCTATGATGAGAAGATGGTGAGAGAAATGGAAGGGTTAGAGGCTTCAGGTTCCACTTACATCTGCACCCTGTGTGACTCCACACGAGCTGACGCTGCTCAGAACATGGTGCTGCACTCCATCACCCGAAGCCATGATGAAAACCTTGAGCGCTACGAGATATGGAGGACCAATCCTTTCTCTGAGTCTGCAGAGGAATTGCGGGATCGGGTCAAAGGGGTCTCAGCGAAGCCTTTCATGGAGACCCAGCCCACGCTAGACGCCTTGCATTGTGACATTGGCAATGCTACCGAGTTCTACAAGATATTCCAGGATGAGATTGGTGAAATGTACCAGGGAACCAATCCAACGCGAGAGGAGCGCCGACGCTGGCGATCAGCCCTTGATAAGCAGCTGAGGAAGAAGATGAAGCTGAAGCCAGTGATGAGGATGAATGGGAACTACGCCCGGCGGCTGATGACCCGTGAGGCTGTGGAGGTGGTGTGTGAGCTGGTTCCCTCAGAGGAGCGTCGCAAGGCCCTGAGAGAGCTGATGGAGCTATACCTCCAGATGAAGCCTGTATGGCGCTCCACCTGCCCAGCCAGAGACTGCCCTGATCAACTCTGCCGTTACAGCTTCAACTCCCAGCGCTTGGCC--------------------------------------------------------------------------------------------------------------------------------------------------------------------------------------------------------------------------------------------------------------------------------------------------------------------------------------------------------------------------------------------------------------------------------------------------------------------------------------------------------------------------------------------------------------------------------------------------------------------------------------------------------------------------------------------------------------------------------------------------------------------------------------------------------------------------------------------------------------------------------------------------------------------------------------------------------------------------------------------------------------------------------------------------------------------------------------------------------------------------------------------------------------------------------------------------------------------------------------------------------------------
	19139Semaprochiloduskneri	CAAAAACATCGCCTCCTGCAAAAATCAACGTATAGGAGGTCCTGCCTGCCCAGTGACTATTAGTTAAACGGCCGCGGTATTTTGACCGTGCTAAGGTAGCGCAATCACTTGTCTTTTAAATGAAGACCTGTATGAATGGTGGAACGAGGGCTTAACTGTCTCCCTTCTTCGGTCAATGAAATTGATCTGCCCGTGCAGAAGCGGGCATACAAATACAAGACGAGAAGACCCTTTGGAGCTTTAGACAAAAGGCCAATCTTCGGTTGGGGCGACCGCGGGGGAAAACAAAGCCCCCACGTGGAATGTAAAACTAAGAGAGACATCTCTAAGCCACAGAACATCTGACCCCGATCAACGAACCAAGTTACCCTAGGGATAACAGCGCAATCCCCTCCAAGAGTTCATATCGACGAGAGGGTTTACGACCTCGATGTTGGATCAGGACATCCTAATGGTGCAGCCGCTATTAAGGGTTCGTTTGTTCAACGATTAAAGTCCTACGTGATCTGA----------------------------------------------------------------------------------------------------------------------------------------------------------------------------------------------------------------------------------------------------------------------------------------------------------------------------------------------------------------------------------------------------------------------------------------------------------------------------------------------------------------------------------------------------------------------------------------------------------------------------------------------------------------------------------TTCTAACAGGACTATTCCTAGCAATACACTATACCTCAGACATCTCTACTGCCTTCTCCTCCGTTGCCCATATCTGCCGTGACGTCAACTACGGCTGACTAATCCGAAATATGCATGCTAATGGAGCTTCCTTCTTCTTCATTTGCATTTATCTCCACATCGGCCGAGGCCTATATTACGGCTCCTACCTTTATAAAGAAACCTGAAACATTGGCGTAGTCCTACTGCTACTAGTTATAATAACAGCATTCGTAGGCTATGTACTCCCATGAGGACAAATATCTTTCTGAGGAGCTACTGTAATCACGAATCTCCTCTCTGCCGTACCATACGTCGGAGATGCTCTAGTGCAATGAATTTGAGGCGGCTTTTCCGTAGACAACGCAACACTAACACGATTCTTCGCCTTCCACTTCCTACTACCCTTCGTAGTCGTTGCAGCCACAGCTCTTCACGCCCTCTTCCTGCACGAAACAGGGTCAAACAACCCTGTCGGATTAAATTCTGACGCAGACAAAATTCCATTCCACCCATATTTCTCTTATAAAGACCTACTCGGCTTTATAGTACTACTAGCAGCTCTTACCTCACTAGCCCTTTTCTCCCCCAACCTCTTAGGAGACCCCGACAACTTCACCCCAGCTAATCCCCTAGTCACACCAACACACATCAAACCAGAATGATACTTCCTATTCGCCTACGCTATTCTCCGATCCATCCCTAACAAACTAGGTGGAGTATTAGCCCTTCTATTCTCAATCCTCGTCCTACTACTAGTTCCCCTCCTACATACCTCTAAACAGCAAGGACTTACATTCCGCCCAATCACTCAGTTCCTATTTTGAGCGCTAGTAGCAGACGTGATAATTCTGACATGAATTGGAGGAATACCAGTAGAACACCCATTTATTATTATTGGCCAAATCGCCTCTGTCCTCTACTTCGCACTACTTCTAATTTTTAATCCCCTAGCCGGATGACTGGAAAACAA--TTAATACCAAGAGAGTGATCCAGTATTTTGCAAGTATTGCAGCTGCTGCTGGTGCTCTCAAGAAGGACTCCAATAAAGGCACCCTGGAGGACCAAATCATCCAGGCCAATCCTGCACTCGAGGCCTTCGGCAATGCCAAAACAGTGAGAAATGACAACTCGTCCCGCTTTGGAAAGTTTATCCGCATCCATTTCGGAACAAGTGGTAAACTGTCCTCGGCTGACATTGAAACATATTTGCTGGAAAAGTCCCGTGTGACCTTTCAGCTAAAATCTGAAAGGAACTACCACATCTTCTTCCAGATATTATCCAACGTAAAGCCTGAGCTGCTGGATATGCTGTTGATTACAAATAATCCCTATGACTACTCTTACATCTCCCAAGGAGAGGTAACTGTGGCAAGTATAAATGACAGCGAGGAGTTGTTAGCCACCGACAATGCTTTCGATGTGCTTGGTTTCACTCCAGATGAGAAGATGGGAGTCTACAAACTGACTGGTGCTATCATGCATTATGGCAACATGAAGTTTAAGCAGAAGCAGCGTGAGGAACAGGCAGAACCTGACGGTACAGAAGCTGCTGACAAATCAGCCTACCTAATGGGGCTGAACTCTGCAGATCTTTTGAAAGGACTCTGTCATCCAAGGGTCAAGGTAGGAAACGAATATGTCACCAAAGGCCAAGGTGTGGACCAAGTGTACTACTCAATAAACGTGTCCACCTCTTGGGATGTAGGTATCATCAATGGGCTCTCTGGCTGGACAGTCTCTGTAGATGATGTACCAGCGGATACCATCGCTAGAAGATTCCGCTATGATGTGGCACTAGTATCAACCCTAAAAGATTTAGAGGAGGACATCATGGAAGGACTAAGGGAGAGGGGGTTGGATGACAGCACTTGTACTTCCGGTTTTACAGTAGTGATCAAGGAGTCTTGTGACGGCATGGGAGACGTGAGCGAGAAGCATGGAGGAGGACCAGCCATTCCAGAGAAGGCGGTAAGGTTCTCTTTTACAGTGATGTCCATCACGGTTCAAGCTGAAGGTGAGGAAGAAGCAGTCACAATCTTCCAGGAACAAAAGCCCAACTCCGAGCTCTCCTGCAGACCCCTGTGCCTGATGTTTGTGGATGAGTCTGATCATGAGATGCTCACTGCCATCTTGGGGCCAGTAGTGGCAGAGCGTAGAGCCATGAAGGAGAGTCGCCTCATTCTGTCCATTGGGGGGCTTCTTCGTTCCTTTCGCTTTTACTTCCGAGGCACAGGCTATGATGAGAAGATGGTGAGAGAAATGGAAGGGTTAGAGGCTTCAGGTTCCACTTACATCTGCACCCTGTGTGACTCCACACGAGCTGAGGCTGCTCAGAACATGGTGCTGCACTCCATCACCCGAAGCCATGATGAAAACCTTGAGCGCTACGAGATATGGAGGACCAATCCTTTCTCTGAGTCTGCAGAGGAATTGCGGGATCGGGTGAAAGGGGTCTCAGCGAAGCCTTTCATGGAGACCCAGCCCACGTTAGACGCCTTGCATTGTGACATTGGCAATGCTACCGAGTTCTACAAGATATTCCAGGATGAGATTGGTGAAATGTACCAGGGAACCAATCCAACGCGAGAGGAGCGCCGACGCTGGCGATCAGCCCTTGATAAGCAGCTGAGGAAGAAGATGAAGCTGAAGCCAGTGATGAGGATGAATGGGAACTACGCCCGGCGGCTGATGACCCGTGAGGCTGTGGAGGTGGTGTGTGAGCTGGTTCCCTCAGAGGAGCGTCGCAAGGCCCTGAGAGAGCTGATGGAGCTATACCTCCAGATGAAGCCTGTATGGCGCTCCACCTGCCCAGCCAGAGACTGCCCTGATCAACTCTGCCGTTACAGCTTCAACTCCCAGCGCTTTGCCGAACTCCTGTCCACCACATTCAAATACCGTTATGATGGCAAGATTACTAACTACCTCCACAAAACCTTGGCCCACGTGCCTGAGATTGTGGAACGAGATGGGTCAATTGGTGCTTGGGCCAGCGAAGGGAATGAGTCCGGGAACAAGCTTTTCCGGCGCTTCCGTAAGATGAACGCCAGGCAGTCCAAGACCTGAGTGTTACCTCATTCACGGTGGCCGAACACCCAATAATGAGTTGTCCTCTAGCCTCTACCTGCTAAATGTCGACAGTCGTGGATGCAATCGAAAAGTCACACTAAGATGCCAGGAGAAAGAGCTGGTGGGGGAGACCCCAGGGCCTCGATACGGGCACACCATTAGTGTAGTCCACAGCAGGGGGAAAACAGCCTGTGTTCTTTTCGGCGGCAGGTCTTACATGTCACCTGCTGAGAGAACCACAGAGAACTGGAATAGTGTGGTCGACTGTCCACCCCAGGTGTACCTCATTGACCTGGAGTTTGGCTGCTGCTCAGCTTATACACTCCCTGAGCTCACGGATGGCCAGTCATTCCACCTGGCACTGGCTCGAGAGGATTGTGTTTACTTCTTGGGTGGCCACATTCTCTCCACCGACTGCCGACCAGCTCGCCTGTTCAGGCTGCGTGTGGAGCTTCTCCTAGGCAGTCCAGTGCTCTCCTGCGATATGTTTAATGATGGTCCGTCTATCACAAGTGCCATTGCAACTCCTGTAGGCCCTGCTCATGAATATATGATCCTTGGTGGGTACCAGTCAGACTCCCAGAAGCGGATGCAGTGCACCTACGTGGCACTGGATGATGTAGGCATACGAATAGAACCTCGAGAGCCACCGCAGTGGAGCAGTGAGATCAGCCAGAGCCGTACTTGGTTTGGTGGAAGCCTGGGAGATGGTAGCGCATTGATCGCTATTCCATCAGAGGGAAGTCCAGCACCTCCAGATGCCTATCACTTTTACCATGTAAGCTTCCAGCAAGAGGGAGATTCAGAGGATCCAACCCAGACATGCAGCCAGGAGTCCACAGACTTTGAGGACTCAGCCCCTCTCGAGGACTCAGAAGAGCTGTACTTTGGGCGTGATCCTAATGAGATGGAGTACAGCAGCGACGGAGAAGGAGACACCTACAACGAAGATGATGAGGAAGACGTTTCTCAGACTGGCTATTGGATCAAGTGCTGTCTCACCTGCCAGGTAGATATCAACA
	19140Semaprochiloduskneri	CAAAAACATCGCCTCCTGCAAAAATCAACGTATAGGAGGTCCTGCCTGCCCAGTGACTATTAGTTAAACGGCCGCGGTATTTTGACCGTGCTAAGGTAGCGCAATCACTTGTCTTTTAAATGAAGACCTGTATGAATGGTGGAACGAGGGCTTAACTGTCTCCCTTCTTCGGTCAATGAAATTGATCTGCCCGTGCAGAAGCGGGCATACAAATACAAGACGAGAAGACCCTTTGGAGCTTTAGACAAAAGGCCAATCTTCGGTTGGGGCGACCGCGGGGGAAAACAAAGCCCCCACGTGGAATGTAAAACTAAGAGAGACATCTCTAAGCCACAGAACATCTGACCCCGATCAACGAACCAAGTTACCCTAGGGATAACAGCGCAATCCCCTCCAAGAGTTCATATCGACGAGAGGGTTTACGACCTCGATGTTGGATCAGGACATCCTAATGGTGCAGCCGCTATTAAGGGTTCGTTTGTTCAACGATTAAAGTCCTACGTGATCTGA-TCCACCAACCACAAAGACATTGGCACCCTCTACCTAGTATTTGGTGCTTGAGCCGGAATAGTTGGTACAGCCCTTAGCCTTTTGATTCGAGCGGAGCTCAGCCAACCCGGATCCCTACTGGGCGATGACCAGATTTATAATGTTATTGTTACCGCACACGCTTTTGTAATAATCTTCTTTATAGTAATGCCAATTATGATTGGAGGATTTGGAAACTGACTGATTCCGCTAATGATCGGAGCCCCAGACATAGCATTTCCCCGAATGAATAATATGAGTTTCTGACTACTACCCCCATCTTTCCTCCTTCTACTAGCCTCCTCCGGAGTTGAAGCCGGGGCCGGAACAGGTTGAACTGTCTACCCCCCTCTCGCCGGGAACCTAGCTCACGCAGGAGCCTCTGTAGATTTAACAATCTTTTCACTCCATCTCGCAGGGGTATCTTCAATCCTGGGGGCAATTAACTTTATTACAACCATTATTAATATGAAACCTCCGGCTATTTCGCAGTATCAAACACCTCTGTTCGTGTGGGCTACTCTAATTACGGCTGTACTCCTTCTCCTTTCTCTGCCCGTTCTGGCCGCCGGAATTACAATGCTCTTGACAGACCGAAACCTTAACACCACATTCTTTGATCCTGCCGGGGGAGGAGACTTCTAACAGGACTATTCCTAGCAATACACTATACCTCAGACATCTCTACTGCCTTCTCCTCCGTTGCCCATATCTGCCGTGACGTCAACTACGGCTGACTAATCCGAAATATGCATGCTAATGGAGCTTCCTTCTTCTTCATTTGCATTTATCTCCACATCGGCCGAGGCCTATATTACGGCTCCTACCTTTATAAAGAAACCTGAAACATTGGCGTAGTCCTACTGCTACTAGTTATAATAACAGCATTCGTAGGCTATGTACTCCCATGAGGACAAATATCTTTCTGAGGAGCTACTGTAATCACGAATCTCCTCTCTGCCGTACCATACGTCGGAGATGCTCTAGTGCAATGAATTTGAGGCGGCTTTTCCGTAGACAACGCAACACTAACACGATTCTTCGCCTTCCACTTCCTACTACCCTTCGTAGTCGTTGCAGCCACAGCTCTTCACGCCCTCTTCCTGCACGAAACAGGGTCAAACAACCCTGTCGGATTAAATTCTGACGCAGACAAAATTCCATTCCACCCATATTTCTCTTATAAAGACCTACTCGGCTTTATAGTACTACTAGCAGCTCTTACCTCACTAGCCCTTTTCTCCCCCAACCTCTTAGGAGACCCCGACAACTTCACCCCAGCTAATCCCCTCGTCACACCAACACACATCAAACCAGAATGATACTTCCTATTCGCCTACGCTATTCTCCGATCCATCCCTAACAAACTAGGTGGAGTATTAGCCCTTCTATTCTCAATCCTCGTCCTACTACTAGTTCCCCTCCTACATACCTCTAAACAGCAAGGACTTACATTCCGCCCAATCACTCAGTTCCTATTTTGAGCGCTAGTAGCAGACGTGATAATTCTGACATGAATTGGAGGAATACCAGTAGAACACCCATTTATTATTATTGGCCAAATCGCCTCTGTCCTCTACTTCGCACTACTTCTAATTTTTAATCCCCTAGCCGGATGACTGGAAAACAA-GTTAATACCAAGAGAGTGATCCAGTATTTTGCAAGTATTGCAGCTGCTGCTGGTGCTCTCAAGAAGGACTCCAATAAAGGCACCCTGGAGGACCAAATCATCCAGGCCAATCCTGCACTCGAGGCCTTCGGCAATGCCAAAACAGTGAGAAATGACAACTCGTCCCGCTTTGGAAAGTTTATCCGCATCCATTTCGGAACAAGTGGTAAACTGTCCTCGGCTGACATTGAAACATATTTGCTGGAAAAGTCCCGTGTGACCTTTCAGCTAAAATCTGAAAGGAACTACCACATCTTCTTCCAGATATTATCCAACGTAAAGCCTGAGCTGCTGGATATGCTGTTGATTACAAATAATCCCTATGACTACTCTTACATCTCCCAAGGAGAGGTAACTGTGGCAAGTATAAATGACAGCGAGGAGTTGTTAGCCACCGACAATGCTTTCGATGTGCTTGGTTTCACTCCAGATGAGAAGATGGGAGTCTACAAACTGACTGGTGCTATCATGCATTATGGCAACATGAAGTTTAAGCAGAAGCAGCGTGAGGAACAGGCAGAACCTGACGGTACAGAAGCTGCTGACAAATCAGCCTACCTAATGGGGCTGAACTCTGCAGATCTTTTGAAAGGACTCTGTCATCCAAGGGTCAAGGTAGGAAACGAATATGTCACCAAAGGCCAAGGTGTGGACCAAGTGTACTACTCAAT---------------------------------------------------------------------------------------------------------------------------------------------------------------------------------------------------------------------------------------------------------------------------------------------------------------------------------------------------------------------------------------------------------------------------------------------------------------------------------------------------------------------------------------------------------------------------------------------------------------------------------------------------------------------------------------------------------------------------------------------------------------------------------------------------------------------------------------------------------------------------------------------------------------------------------------------------------------------------------------------------------------------------------------------------------------------------------------------------------------------------------------------------------------------------------------------------------------------------------------------------------------------------------------------------------------------------------------------------------------------------------------------------------------------------------------------------------------------------------------------------------------------------------------------------------------------------------------------------------------------------------------------------------------------------------------------------------------------------------------------------------------------------------------------------------------------------------------------------------------------------------------------------------------------------------------------------------------------------------------------------------------------------------------------------------------------------------------------------------------------------------------------------------------------------------------------------------------------------------------------------------------------------------------------------------------------------------------------------------------------------------------------------------------------------------------------------------------------------------------------------------
	PE10001Semaprochilodusinsignis	CAAAAACATCGCCTCCTGCAAAAATCAACGTATAGGAGGTCCTGCCTGCCCAGTGACTATTAGTTAAACGGCCGCGGTATTTTGACCGTGCTAAGGTAGCGCAATCACTTGTCTTTTAAATGAAGACCTGTATGAATGGTGGAACGAGGGCTTAACTGTCTCCCTTCTTCGGTCAATGAAATTGATCTGCCCGTGCAGAAGCGGGCATACAAATACAAGACGAGAAGACCCTTTGGAGCTTTAGACAAAAGGCCAATCTTCGGTTGGGGCGACCGCGGGGGAAAACAAAGCCCCCACGTGGAATGTAAAACTAAGAGAGACATCTCTAAGCCACAGAACATCTGACCCCGATCAACGAACCAAGTTACCCTAGGGATAACAGCGCAATCCCCTCCAAGAGTTCATATCGACGAGAGGGTTTACGACCTCGATGTTGGATCAGGACATCCTAATGGTGCAGCCGCTATTAAGGGTTCGTTTGTTCAACGATTAAAGTCCTACGTGATCTGA-TCCACCAACCACAAAGACATTGGCACCCTCTACCTAGTATTTGGTGCTTGAGCCGGAATAGTTGGTACAGCCCTTAGCCTTTTGATTCGAGCGGAGCTCAGCCAACCCGGATCCCTACTGGGCGATGACCAGATTTATAATGTTATTGTTACCGCACACGCTTTTGTAATAATCTTCTTTATAGTAATGCCAATTATGATTGGAGGATTTGGAAACTGACTGATTCCGCTAATGATCGGAGCCCCAGACATAGCATTTCCCCGAATAAATAATATGAGTTTCTGACTACTACCCCCATCTTTCCTCCTTCTACTAGCCTCCTCCGGAGTTGAAGCCGGGGCCGGAACAGGTTGAACTGTCTACCCCCCTCTCGCCGGGAACCTAGCTCACGCAGGAGCCTCTGTAGATTTAACAATCTTTTCACTCCATCTCGCAGGGGTATCTTCAATTCTAGGGGCAATTAACTTTATTACAACCATTATTAATATGAAACCTCCGGCTATTTCGCAGTATCAAACACCTCTGTTCGTGTGGGCTACTCTAATTACGGCTGTACTCCTTCTCCTTTCTCTGCCCGTTCTGGCCGCCGGAATTACAATGCTCTTGACAGACCGAAACCTTAACACCACATTCTTTGATCCTGCCGGGGGAGGAGACTTCTAACAGGACTATTCCTAGCAATACACTATACCTCAGACATCTCTACTGCCTTCTCCTCCGTTGCCCATATCTGCCGTGACGTCAACTATGGCTGACTAATCCGAAATATGCATGCTAATGGAGCTTCCTTCTTCTTCATTTGCATTTATCTCCACATCGGCCGGGGCCTATATTACGGCTCCTACCTTTATAAAGAAACCTGAAACATTGGCGTAGTCCTGCTACTACTAGTTATAATAACAGCATTCGTAGGCTATGTACTCCCATGAGGACAAATATCTTTCTGAGGAGCTACTGTAATCACGAATCTCCTCTCTGCCGTACCATATGTCGGAGATGCCCTAGTGCAATGAATTTGAGGCGGCTTTTCCGTAGACAACGCAACACTAACACGATTCTTCGCCTTCCACTTCCTACTACCCTTCGTAGTCGTTGCAGCCACAGCTCTTCACGCCCTCTTCCTGCACGAAACAGGGTCAAACAACCCTGTCGGGTTGAATTCTGACGCAGACAAAATTCCATTCCACCCATATTTCTCTTACAAAGACCTACTCGGCTTTATAGTACTACTAGCAGCTCTTACCTCACTAGCCCTTTTCTCCCCCAACCTCTTAGGAGACCCCGACAACTTCACCCCAGCTAATCCCCTCGTCACACCAACACACATCAAACCAGAATGATACTTCCTATTCGCCTACGCTATTCTCCGATCCATCCCTAACAAACTAGGTGGAGTATTAGCCCTTCTATTCTCAATCCTCGTCCTACTACTAGTTCCCCTCCTACATACCTCTAAACAGCAAGGACTTACATTCCGCCCAATCACTCAGTTCCTATTTTGAGCGCTAGTAGCAGACGTGATAATTCTGACATGAATTGGAGGAATGCCAGTAGAACACCCATTTATTATTATTGGCCAAATCGCCTCTGTCCTCTACTTCGCACTACTTCTAATTTTTAATCCCCTAGCCGGATGACTGGAAAACAA-----ATACCAAGAGAGTGATCCAGTATTTTGCAAGTATTGCAGCTGCTGCTGGTGCTCTCAAGAAGGACTCCAATAAAGGCACCCTGGAGGACCAAATCATCCAGGCCAATCCTGCACTCGAGGCCTTCGGCAATGCCAAAACAGTGAGAAATGACAACTCGTCCCGCTTTGGAAAGTTTATCCGCATCCATTTCGGAACAAGTGGTAAACTGTCCTCGGCTGACATTGAAACATATTTGCTGGAAAAGTCCCGTGTGACCTTTCAGCTAAAATCTGAAAGGAACTACCACATCTTCTTCCAGATATTATCCAACGTAAAGCCTGAGCTGCTGGATATGCTGTTGATTACAAATAATCCCTATGACTACTCTTACATCTCCCAAGGAGAGGTAACTGTGGCAAGTATAAATGACAGCGAGGAGTTGTTAGCCACCGACAATGCTTTCGACGTGCTTGGTTTCACTCCAGATGAGAAGATGGGAGTCTACAAACTGACTGGTGCTATCATGCATTATGGCAACATGAAGTTTAAGCAGAAGCAGCGTGAGGAACAGGCAGAACCTGACGGTACAGAAGCTGCTGACAAATCAGCCTACCTAATGGGGCTGAACTCTGCAGATCTTCTGAAAGGACTCTGTCATCCAAGGGTCAAGGTAGGAAACGAATATGTCACCAAAGGCCAAGGTGTGGACCAAGTGTACTACTCAATAAACGTGTCCACCTCTTGGGATGTAGGTATCATCAATGGGCTCTCTGGCTGGACAGTCTCTGTAGATGATGTACCAGCGGATACCATCGCTAGAAGATTCCGCTATGATGTGGCACTAGTATCAACCCTAAAAGATTTAGAGGAGGACATCATGGAAGGACTAAGGGAGAGGGGGTTGGATGACAGCACTTGTACTTCCGGTTTTACAGTAGTGATCAAGGAGTCTTGTGACGGCATGGGAGACGTGAGCGAGAAGCATGGAGGAGGACCAGCCATTCCAGAGAAGGCGGTAAGGTTCTCTTTTACAGTGATGTCCATCACGGTTCAAGCTGAAGGTGAGGAAGAAGCAGTCACAATCTTCCAGGAACAAAAGCCCAACTCCGAGCTCTCCTGCAGACCCCTGTGCCTGATGTTTGTGGATGAGTCTGATCATGAGATGCTCACTGCCATCTTGGGGCCAGTAGTGGCAGAGCGTAGAGCCATGAAGGAGAGTCGCCTCATTCTGTCCATTGGGGGGCTTCTTCGTTCCTTTCGCTTTTACTTCCGAGGCACAGGCTATGATGAGAAGATGGTGAGAGAAATGGAAGGGTTAGAGGCTTCAGGTTCCACTTACATCTGCACCCTGTGTGACTCCACACGAGCTGAGGCTGCTCAGAACATGGTGCTGCACTCCATCACCCGAAGCCATGATGAAAACCTTGAGCGCTACGAGATATGGAGGACCAATCCTTTCTCTGAGTCTGCAGAGGAATTGCGTGATCGGGTCAAAGGGGTCTCAGCGAAGCCTTTCATGGAGACCCAGCCCACGCTAGACGCCTTGCATTGTGACATTGGCAATGCTACCGAGTTCTACAAGATATTCCAGGATGAGATTGGTGAAATGTACCAGGGAACCAATCCAACGCGAGAGGAGCGCCGACGCTGGCGATCAGCCCTTGATAAGCAGCTGAGGAAGAAGATGAAGCTGAAGCCAGTGATGAGGATGAATGGGAACTACGCCCGGCGGCTGATGACCCGTGAGGCTGTGGAGGTGGTGTGTGAGCTGGTTCCCTCAGAGGAGCGTCGCAAGGCCCTGAGAGAGCTGATGGAGCTATACCTCCAGATGAAGCCTGTATGGCGCTCCACCTGCCCAGCCAGAGACTGCCCTGATCAACTCTGCCGTTACAGCTTCAACTCCCAGCGCTTTGCCGAACTCCTGTCCACCACATTCAAATACCGTTATGATGGCAAGATTACTAACTACCTCCACAAAACCTTGGCCCACGTGCCTGAGATTGTGGAACGAGATGGGTCAATTGGTGCTTGGGCCAGCGAAGGGAATGAGTCCGGGAACAAGCTTTTCCGGCGCTTCCGTAAGATGAACGCCAGGCAGTCCAAGACCTGAGTGTTACCTCATTCACGGTGGCCGAACACCCAATAATGAGTTGTCCTCTAGCCTCTACCTGCTAAATGTCGACAGTCGTGGATGCAATCGAAAAGTCACACTAAGATGCCAGGAGAAAGAGCTGGTGGGGGAGACCCCAGGGCCTCGATACGGGCACACCATTAGTGTAGTCCACAGCAGGGGGAAAACAGCCTGTGTTCTTTTCGGCGGCAGGTCTTACATGTCACCTGCTGAGAGAACCACAGAGAACTGGAATAGTGTGGTCGACTGTCCACCCCAGGTGTACCTCATTGACCTGGAGTTTGGCTGCTGCTCAGCTTATACACTCCCTGAGCTCACGGATGGCCAGTCATTCCACCTGGCACTGGCTCGAGAGGATTGTGTTTACTTCTTGGGTGGCCACATTCTCTCCACYGACTGCCGACCAGCTCGCCTGTTCAGGCTGCGTGTGGAGCTTCTCCTAGGCAGTCCAGTGCTCTCCTGCGATATGTTTAATGATGGTCCGTCTATCACAAGTGCCATTGCAACTCCTGTAGGCCCTGCTCATGAATATATGATCCTTGGTGGGTACCAGTCAGACTCCCAGAAGCGGATGCAGTGCACCTACGTGGCACTGGATGACGTAGGCATACGAATAGAACCTCGAGAGCCACCGCAGTGGAGCAGTGAGATCAGCCAGAGCCGTACTTGGTTTGGTGGAAGCCTGGGAGATGGTAGCGCATTGATCGCTATTCCATCAGAGGGAAGTCCAGCACCTCCAGATGCCTATCACTTTTACCATGTAAGCTTCCAGCAAGAGGGAGATTCAGAGGATCCAACCCAGACATGCAGCCAGGAGTCCACAGACTTTGAGGACTCAGCCCCTCTCGAGGACTCAGAAGAGCTGTACTTTGGGCGTGATCCTAATGAGATGGAGTACAGCAGCGACGGAGAAGGAGACACCTACAACGAAGATGATGAGGAAGACGTTTCTCAGACCGGCTATTGGATCAAGTGCTGTCTCACCTGCCAGGTAGATATCAACA
	12728Semaprochiloduslaticeps	CAAAAACATCGCCTCCTGCAAAAATCAATGTATAGGAGGTCCTGCCTGCCCAGTGACTATTAGTTAAACGGCCGCGGTATTTTGACCGTGCTAAGGTAGCGCAATCACTTGTCTTTTAAATGAAGACCTGTATGAATGGTGGAACGAGGGCTTAACTGTCTCCCTTCTCCGGTCAATGAAATTGATCTGCCCGTGCAGAAGCGGGCATACAAATACAAGACGAGAAGACCCTTTGGAGCTTTAGACAAAAGGCCAATCTTCGGTTGGGGCGACCGCGGGGGAAAACAAAGCCCCCACGTGGAATGTAAAACTAAGAGAGACATCTCTAAGCCACAGAACATCTGACCCCGATCAACGAACCAAGTTACCCTAGGGATAACAGCGCAATCCCCTCCAAGAGTTCATATCGACGAGAGGGTTTACGACCTCGATGTTGGATCAGGACATCCTAATGGTGCAGCCGCTATTAAGGGTTCGTTTGTTCAACGATTAAAGTCCTACGTGATCTGA-TCCACCAACCACAAAGACATTGGCACCCTCTACTTAGTATTCGGTGCTTGAGCCGGAATAGTTGGTACAGCCCTTAGCCTTTTGATTCGAGCGGAGCTCAGCCAACCCGGATCTCTACTGGGCGATGACCAGATTTATAATGTTATTGTTACCGCACATGCTTTCGTAATAATCTTCTTTATAGTAATACCAATTATGATCGGAGGATTTGGAAACTGACTAGTTCCATTAATGATTGGGGCCCCAGACATAGCATTTCCCCGAATAAATAATATGAGTTTTTGACTGCTACCTCCATCTTTCCTTCTCCTATTGGCCTCCTCCGGGGTTGAAGCCGGAGCCGGAACAGGTTGGACTGTCTACCCCCCTCTTGCTGGGAACTTAGCTCACGCAGGGGCTTCCGTGGATTTAACCATCTTTTCACTCCACCTCGCCGGAGTATCTTCCATTCTGGGGGCAATTAACTTCATCACAACTATTATTAATATGAAGCCTCCAGCCATCTCACAATATCAAACACCTCTATTTGTGTGGGCCATCCTAATTACGGCTGTGCTCCTTCTTCTTTCTCTACCCGTTCTGGCTGCCGGAATTACAATGCTCTTAACAGACCGAAACCTTAACACCACGTTCTTCGACCCTGCCGGAGGGGGAGAC--------------------------------ACCTCAGATATCTCCACTGCCTTCTCCTCTGTCGCCCACATTTGCCGCGACGTCAACTACGGCTGACTAATTCGAAACATACACGCCAACGGAGCCTCCTTCTTCTTCATTTGCATTTATCTCCACATCGGCCGAGGCCTATATTATGGTTCCTACCTATACAAAGAAACTTGAAACATCGGCGTAGTCCTCCTACTACTAGTTATAATAACAGCATTTGTAGGTTATGTACTCCCATGAGGACAAATGTCTTTCTGAGGGGCTACCGTAATTACAAACCTCCTCTCTGCCGTACCGTACATCGGAGACGCCCTAGTACAATGAATCTGAGGCGGCTTCTCCGTAGACAATGCAACCTTAACACGATTCTTCGCCTTCCACTTCCTACTACCATTTGCAGTCATCGCAGCCACAGCCCTTCACGCCCTATTCCTACATGAAACAGGATCAAACAACCCCGTTGGACTAAACTCCGATGCAGACAAAATTCCATTCCACCCATACTTTTCCTACAAAGACCTGCTTGGCTTCATAATCCTGCTAGTAGCCCTAACATCGCTAGCCCTTTTCTCCCCCAACCTCCTAGGAGACCCCGAAAACTTTACCCCCGCCAACCCTCTCGTTACACCAACACACATCAAACCAGAATGATACTTCCTATTTGCCTATGCCATCCTACGATCCATCCCCAATAAATTAGGCGGAGTACTAGCCCTTCTATTCTCAATTCTCGTCCTCCTACTAGTACCCATACTACACACCTCTAAACAACAAGGACTCACGTTCCGCCCAATCACCCAATTCTTATTTTGAACATTAGTAGCAGACGTAATAATCTTAACATGAATCGGAGGAATACCAGTAGAACATCCATTTATCATCATTGGCCAAATCGCCTCCATCCTCTACTTCGCACTACTTCTAATTTTTAACCCCCTAGCCGGATGGTTAGAAAAC--TGTTAATACCAAGAGAGTGATTCAGTATTTTGCAAGTATTGCAGCTGCTGCTGGTGCTCTCAAGAAGGACTCCAATAAAGGCACCCTGGAGGACCAAATCATCCAGGCCAATCCTGCACTCGAGGCCTTCGGCAATGCCAAAACAGTAAGAAATGACAACTCGTCCCGCTTTGGAAAGTTTATCCGCATCCATTTCGGAACAAGTGGTAAACTGTCCTCGGCTGACATTGAAACATATTTGCTGGAAAAGTCCCGTGTGACCTTTCAGCTAAAATCTGAAAGGAACTACCACATCTTCTTCCAGATATTATCCAACGCAAAGCCTGAGCTGCTGGATATGCTGTTGATTACAAATAATCCCTATGACTACTCTTACATCTCCCAAGGAGAGGTAACTGTGGCAAGTATTAATGACAGCGAGGAGTTGATGGCCACCGACAATGCTTTCGACGTGCTTGGTTTCACTCCAGATGAGAAGATGGGAGTCTACAAACTGACTGGTGCTATCATGCATTATGGCAACATGAAGTTTAAGCAGAAGCAGCGTGAGGAACAGGCAGAACCTGACGGTACAGAAGCTGCTGACAAATCAGCCTACCTAATGGGGCTGAACTCTGCAGATCTTCTGAAAGGACTCTGTCATCCAAGGGTCAAGGTAGGAAACGAATATGTCACCAAAGGCCAAGGTGTGGACCAAGTGTACTACTCAAT---CGTGTCCACCTCTTGGGATGTAGGTATCATCGATGGACTCTCTGGCTGGACAGTCTCTGTAGATGATGTACCAGCAGATACCATCTCCAGAAGATTCCGCTATGATGTGGCACTAGTATCAGCCCTAAAAGATTTGGAGGAGGACATCATGGAAGGACTAAGGGAGAGGGGGTTGGATGACAGTACTTGCACTTCTGGGTTCACAGTAGTGATCAAGGAGTCATGTGACGGCATGGGAGACGTGAGCGAGAAGCATGGAGGAGGACCAGCCATTCCAGAGAAGGCGGTAAGGTTCTCTTTTACAGTGATGTCCATCACGATTCAAGCTGAAGGTGAGGAAGAAGCAGTCACAATCTTCCAGGAACAAAAGCCCAACTCCGAGCTCTCCTGCAGACCCCTGTGCCTGATGTTTGTGGATGAGTCTGATCATGAGATGCTCACTGCCATCTTGGGGCCAGTAGTGGCAGAGCGTAGAGCCATGAAGGAGAGTCGCCTCATTCTGTCCATTGGGGGGCTTCTTCGTTCCTTTCGCTTTTACTTCCGAGGCACAGGCTATGATGAGAAGATGGTGAGAGAAATGGAAGGGTTAGAGGCTTCAGGTTCCACTTACATCTGCACCCTGTGCGACTCCACACGAGCTGAGGCCGCTCAGAACATGGTGCTGCACTCCATCACCCGAAGCCATGAGGAAAATCTTGAGCGCTACGAGATATGGAGGACCAATCCTTTCTCTGAGTCTGCAGAGGAATTGCGGGATCGGGTCAAAGGGGTCTCAGCGAAGCCTTTCATGGAGACCCAGCCCACGCTAGACGCCTTGCATTGTGACATTGGCAATGCTACCGAGTTCTACAAGATATTCCAGGATGAGATTGGTGAAATGTACCAGGGAACCAATCCAACTCGAGAGGAGCGCCGACGCTGGCGATCAGCCCTTGATAAGCAGCTGAGGAAGAAGATGAAGCTGAAGCCAGTGATGAGGATGAATGGGAACTACGCCCGGCGGCTGATGACCCGTGAGGCTGTGGAGGTAGTGTGTGAGCTGGTTCCCTCAGAGGAGCGTCGCAAGGCCCTGAGAGAGCTGATGGAGCTGTACCTCCAGATGAAGCCTGTATGGCGCTCCACCTGCCCAGCCAGAGACTGCCCTGATCAACTCTGCCGTTACAGCTTCAACTCCCAGCGCTTTGCAGAACTCCTGTCCACCACATTCAAATACCGTTATGATGGCAAGATTACCAACTACCTCCACAAAACCTTGGCCCACGTGCC----------------------------------------------------------------------------------------------------------------TGAGTGTTACCTCATTCACGGTGGCCGAACACCCAATAATGAGTTGTCCTCTAGCCTCTACCTGCTAAATGTTGACAGTCGTGGATGCAATCGAAAAGTCACACTGAGATGCCAGGAGAAAGAGATGGTGGGGGAGACCCCAGGGCCTCGATACGGGCACACCATTAGTGTAGTCCACAGCAGGGGGAAAACAGCCTGTGTTCTTTTCGGCGGCAGGTCTTACATGTCACCTGCTGAGAGAACCACAGAGAACTGGAATAGTGTGGTGGACTGTCCACCCCAGGTGTACCTCATTGACCTGGAGTTTGGCTGCTGCTCAGCTTATACACTCCCTGAGCTCACGGATGGCCAGTCATTCCACCTGGCACTGGCTCGAGAGGATTGTGTTTACTTCTTGGGTGGCCACATTCTCTCCACCGACTGCCGACCAGCTCGCCTGTTCAGGCTTCGCGTGGAGCTTCTCCTAGGCAGTCCAGTGCTCTCCTGCGATATGTTTAATGATGGTCCCTCTATCACAAGTGCCGTTGCAACTCTTGTAGGCCCTGCTCATGAGTATATGATCCTTGGTGGGTACCAGTCAGACTCCCAGAAGCGGATGCAGTGCACCTACGTTGCACTGGATGACGTAGGCATACGAATAGAACCTCGAGAGCCACCGCAGTGGAGCAGTGAGATCAGCCAGAGCCGTACTTGGTTTGGTGGAAGCCTGGGAGATGGTAGCGCATTGATCGCTATTCCATCAGAGGGAAGTCCTGCACCTCCAGATGCCTATCACTTTTACCATGTAAGCTTCCAGCAAGAGGGAGATTCAGAGGATCCAACCCAGACATGCAGCCAGGAGTCCACAGACTTTGAGGACTCAGCCCCTCTCGAGGACTCAGAAGAGCTGTACTTTGGGCGTGATCCTAATGAGATGGAGTACAGCAGCGACGGAGAAGGAGACACCTACAACGAAGATGATGAGGAAGACGTTTCTCAGACAGGCTATTGGATCAAGTGCTGTCTCACCTGCCAGGTA----------
	2004BSAQ01Semaprochiloduslaticeps	CAAAAACATCGCCTCCTGCAAAAATCAATGTATAGGAGGTCCTGCCTGCCCAGTGACTATTAGTTAAACGGCCGCGGTATTTTGACCGTGCTAAGGTAGCGCAATCACTTGTCTTTTAAATGAAGACCTGTATGAATGGTGGAACGAGGGCTTAACTGTCTCCCTTCTCCGGTCAATGAAATTGATCTGCCCGTGCAGAAGCGGGCATACAAATACAAGACGAGAAGACCCTTTGGAGCTTTAGACAAAAGGCCAATCTTCGGTTGGGGCGACCGCGGGGGAAAACAAAGCCCCCACGTGGAATGTAAAACTAAGAGAGACATCTCTAAGCCACAGAACATCTGACCCCGATCAACGAACCAAGTTACCCTAGGGATAACAGCGCAATCCCCTCCAAGAGTTCATATCGACGAGAGGGTTTACGACCTCGATGTTGGATCAGGACATCCTAATGGTGCAGCCGCTATTAAGGGTTCGTTTGTTCAACGATTAAAGTCCTACGTGATCTGA-TCCACCAACCACAAAGACATTGGCACCCTCTACTTAGTATTCGGTGCTTGAGCCGGAATAGTTGGTACAGCCCTTAGCCTTTTGATTCGAGCGGAGCTCAGCCAACCCGGATCTCTACTGGGCGATGACCAGATTTATAATGTTATTGTTACCGCACATGCTTTCGTAATAATCTTCTTTATAGTAATACCAATTATGATCGGAGGATTTGGAAACTGACTAGTTCCATTAATGATTGGGGCCCCAGACATAGCATTTCCCCGAATAAATAATATGAGTTTTTGACTGCTACCTCCATCTTTCCTTCTCCTATTGGCCTCCTCCGGGGTTGAAGCCGGAGCCGGAACAGGTTGGACTGTCTACCCCCCTCTTGCTGGGAACTTAGCTCACGCAGGGGCTTCCGTGGATTTAACCATCTTTTCACTCCACCTCGCCGGAGTATCTTCCATTCTGGGGGCAATTAACTTCATCACAACTATTATTAATATGAAGCCTCCAGCCATCTCACAATATCAAACACCTCTATTTGTGTGGGCCATCCTAATTACGGCTGTGCTCCTTCTTCTTTCTCTACCCGTTCTGGCTGCCGGAATTACAATGCTCTTAACAGACCGAAACCTTAACACCACGTTCTTCGACCCTGCCGGAGGGGGAGACTTTTAACAGGGCTATTCTTAGCCATACACAATACCTCAGATATCTCCACTGCCTTCTCCTCTGTCGCCCACATTTGCCGCGACGTCAACTACGGCTGACTAATTCGAAACATACACGCCAACGGAGCCTCCTTCTTCTTCATTTGCATTTATCTCCACATCGGCCGAGGCCTATATTATGGTTCCTACCTATACAAAGAAACTTGAAACATCGGCGTAGTCCTCCTACTACTAGTTATAATAACAGCATTTGTAGGTTATGTACTCCCATGAGGACAAATGTCTTTCTGAGGGGCTACCGTAATTACAAACCTCCTCTCTGCCGTACCGTACATCGGAGACGCCCTAGTACAATGAATCTGAGGCGGCTTCTCCGTAGACAATGCAACCTTAACACGATTCTTCGCCTTCCACTTCCTACTACCATTTGCAGTCATCGCAGCCACAGCCCTTCACGCCCTATTCCTACATGAAACAGGATCAAACAACCCCGTTGGACTAAACTCCGATGCAGACAAAATTCCATTCCACCCATACTTTTCCTACAAAGACCTGCTTGGCTTCATAATCGGGCTAGTAGCCCTAACATCGCTAGCCCTTTTCTCCCCCAACCTCCAAGGAGACCCCGAAAACTTTACCCCCGCCAACCCTCTCGTTACACCAACACACATCAAACCAGAATGATACTTCCTATTTGCCTATGCCATCCTACGATCCATCCCCAATAAATTAGGCGGAGTACTAGCCCTTCTATTCTCAATTCTCGTCCTCCTACTAGTACCCATACTACACACCTCTAAACAACAAGGACTCACGTTCCGCCCAATCACCCAATTCTTATTTTGAACATTAGTAGCAGACGTAATAATCTTAACATGAATCGGAGGAATACCAGTAGAACATCCATTTATCATCATTGGCCAAATCGCCTCCATCCTCTACTTCGCACTACTTCTAATTTTTTACCCCCTAGCCGGATGGTTAGAAAACAATGTTAATACCAAGAGAGTGATCCAGTATTTTGCAAGTATTGCAGCTGCTGCTGGTGCTCTCAAGAAGGACTCCAATAAAGGCACCCTGGAGGACCAAATCATCCAGGCCAATCCTGCACTCGAGGCCTTCGGCAATGCCAAAACAGTGAGAAATGACAACTCGTCCCGCTTTGGAAAGTTTATCCGCATCCATTTCGGAACAAGTGGTAAACTGTCCTCGGCTGACATTGAAACATATTTGCTGGAAAAGTCCCGTGTGACCTTTCAGCTAAAATCTGAAAGGAACTACCACATCTTCTTCCAGATATTATCCAACGCAAAGCCTGAGCTGCTGGATATGCTGTTGATTACAAATAATCCCTATGACTACTCTTACATCTCCCAAGGAGAGGTAACTGTGGCAAGTATTAATGACAGCGAGGAATTGATGGCCACCGACAATGCTTTCGACGTGCTTGGTTTCACTCCAGATGAGAAGATGGGAGTCTACAAACTGACTGGTGCTATCATGCATTATGGCAACATGAAGTTTAAGCAGAAGCAGCGTGAGGAACAGGCAGAACCTGACGGTACAGAAGCTGCTGACAAATCAGCCTACCTAATGGGGCTGAACTCTGCAGATCTTCTGAAAGGACTCTGTCATCCAAGGGTCAAGGTAGGAAACGAATATGTCACCAAAGGCCAAGGTGTGGACCAAGTGTACTACTCAATAAACGTGTCCACCTCTTGGGATGTAGGTATCATCGATGGACTCTCTGGCTGGACAGTCTCTGTAGATGATGTACCAGCAGATACCATCTCCAGAAGATTCCGCTATGATGTGGCACTAGTATCAGCCCTAAAAGATTTGGAGGAGGACATCATGGAAGGACTAAGGGAGAGGGGGTTGGATGACAGTACTTGCACTTCTGGGTTCACAGTAGTGATCAAGGAGTCATGTGACGGCATGGGAGACGTGAGCGAGAAGCATGGAGGAGGACCAGCCATTCCAGAGAAGGCGGTAAGGTTCTCTTTTACAGTGATGTCCATCACGGTTCAAGCTGAAGGTGAGGAAGAAGCAGTCACAATCTTCCAGGAACAAAAGCCCAACTCCGAGCTCTCCTGCAGACCCCTGTGCCTGATGTTTGTGGATGAGTCTGATCATGAGATGCTCACTGCCATCTTGGGGCCAGTAGTGGCAGAGCGTAGAGCCATGAAGGAGAGTCGCCTCATTCTGTCCATTGGGGGGCTTCTTCGTTCCTTTCGCTTTTACTTCCGAGGCACAGGCTATGATGAGAAGATGGTGAGAGAAATGGAAGGGTTAGAGGCTTCAGGTTCCACTTACATCTGCACCCTGTGCGACTCCACACGAGCTGAGGCCGCTCAGAACATGGTGCTGCACTCCATCACCCGAAGCCATGAGGAAAATCTTGAGCGCTACGAGATATGGAGGACCAATCCTTTCTCTGAGTCTGCAGAGGAATTGCGGGATCGGGTCAAAGGGGTCTCAGCGAAGCCTTTCATGGAGACCCAGCCCACGCTAGACGCCTTGCATTGTGACATTGGCAATGCTACCGAGTTCTACAAGATATTCCAGGATGAGATTGGTGAAATGTACCAGGGAACCAATCCAACTCGAGAGGAGCGCCGACGCTGGCGATCAGCCCTTGATAAGCAGCTGAGGAAGAAGATGAAGCTGAAGCCAGTGATGAGGATGAATGGGAACTACGCCCGGCGGCTGATGACCCGTGAGGCTGTGGAGGTAGTGTGTGAGCTGGTTCCCTCAGAGGAGCGTCGCAAGGCCCTGAGAGAGCTGATGGAGCTGTACCTCCAGATGAAGCCTGTATGGCGCTCCACCTGCCCAGCCAGAGACTGCCCTGATCAACTCTGCCGTTACAGCTTCAACTCCCAGCGCTTTGCAGAACTCCTGTCCACCACATTCAAATACCGTTATGATGGCAAGATTACCAACTACCTCCACAAAACCTTGGCCCACGTGCCTGAGATTGTGGAACGAGATGGGTCAATTGGTGCTTGGGCCAGCGAAGGGAATGAGTCCGGGAACAAGCTTTTCCGGCGCTTTCGTAAGATGAACGCCAGGCAGTCCAAGACCTGAGTGTTACCTCATTCACGGTGGCCGAACACCCAATAATGAGTTGTCCTCTAGCCTCTACCTGCTAAATGTTGACAGTCGTGGATGCAATCGAAAAGTCACACTGAGATGCCAGGAGAAAGAGATGGTGGGGGAGACCCCAGGGCCTCGATACGGGCACACCATTAGTGTAGTCCACAGCAGGGGGAAAACAGCCTGTGTTCTTTTCGGCGGCAGGTCTTACATGTCACCTGCTGAGAGAACCACAGAGAACTGGAATAGTGTGGTGGACTGTCCACCCCAGGTGTACCTCATTGACCTGGAGTTTGGCTGCTGCTCAGCTTATACACTCCCTGAGCTCACGGATGGCCAGTCATTCCACCTGGCACTGGCTCGAGAGGATTGTGTTTACTTCTTGGGTGGCCACATTCTCTCCACCGACTGCCGACCAGCTCGCCTGTTCAGGCTTCGCGTGGAGCTTCTCCTAGGCAGTCCAGTGCTCTCCTGCGATATGTTTAATGATGGTCCCTCTATCACAAGTGCCATTGCAACTCTTGTAGGCCCTGCTCATGAGTATATGATCCTTGGTGGGTACCAGTCAGACTCCCAGAAGCGGATGCAGTGCACCTACGTTGCACTGGATGACGTAGGCATACGAATAGAACCTCGAGAGCCCCCGCAGTGGAGCAGTGAGATCAGCCAGAGCCGTACTTGGTTTGGTGGAAGCCTGGGAGATGGTAGCGCATTGATCGCTATTCCATCAGAGGGAAGTCCTGCACCTCCAGATGCCTATCACTTTTACCATGTAAGCTTCCAGCAAGAGGGAGATTCAGAGGATCCAACCCAGACATGCAGCCAGGAGTCCACAGACTTTGAGGACTCAGCCCCTCTCGAGGACTCAGAAGAGCTGTACTTTGGGCGTGATCCTAATGAGATGGAGTACAGCAGCGACGGAGAAGGAGACACCTACAACGAAGATGATGAGGAAGACGTTTCTCAGACAGGCTATTGGATCAAGTGCTGTCTCACCTGCCAGGTAGATATCAACA
	41019Semaprochilodusbrama	CAAAAACATCGCCTCCTGCAAAAATCAATGTATAGGAGGTCCTGCCTGCCCAGTGACTATTAGTTAAACGGCCGCGGTATTTTGACCGTGCTAAGGTAGCGCAATCACTTGTCTTTTAAATGAAGACCTGTATGAATGGTGGAACGAGGGCTTAACTGTCTCCCTTCTCCGGTCAATGAAATTGATCTGCCCGTGCAGAAGCGGGCATATAAATACAAGACGAGAAGACCCTTTGGAGCTTTAGACAAAAGGCCAATCTTCGGTTGGGGCGACCGCGGGGGAAAACAAAGCCCCCACGTGGAATGTAAAACTAAGAGAGACATCTCTAAGCCACAGAACATCTGACCCCGATCAACGAACCAAGTTACCCTAGGGATAACAGCGCAATCCCCTCCAAGAGTTCATATCGACGAGAGGGTTTACGACCTCGATGTTGGATCAGGACATCCTAATGGTGCAGCCGCTATTAAGGGTTCGTTTGTTCAACGATTAAAGTCCTACGTGATCTGA-TCCACCAACCACAAAGACATTGGCACCCTCTACTTAGTATTTGGTGCTTGAGCCGGAATAGTTGGTACAGCCCTTAGCCTTTTGATTCGAGCGGAGCTCAGCCAACCCGGATCTCTACTGGGCGATGACCAGATTTATAATGTTATTGTTACCGCACATGCTTTCGTAATAATCTTCTTTATAGTAATACCAATTATGATCGGAGGATTTGGAAACTGACTAATTCCATTAATGATTGGAGCCCCAGACATAGCATTTCCCCGAATAAATAATATGAGTTTTTGACTGCTACCTCCATCTTTCCTTCTCCTATTGGCCTCCTCCGGGGTTGAAGCAGGAGCCGGAACAGGTTGGACCGTCTACCCCCCTCTTGCTGGGAACTTAGCCCACGCAGGGGCTTCCGTGGATTTAACCATCTTTTCACTCCACCTCGCCGGGGTGTCTTCCATTCTGGGGGCAATTAACTTCATCACAACCATTATTAATATGAAGCCTCCGGCCATCTCACAATATCAAACACCTCTATTTGTGTGGGCCACCCTAATTACGGCTGTACTCCTTCTTCTTTCTCTACCCGTTCTGGCTGCCGGAATTACAATGCTCTTAACAGACCGAAACCTTAACACCACATTCTTCGACCCTGCCGGAGGAGGAGACTTTTAACAGGGTTATTCTTAGCCATACACTACACCTCAGACATCTCCACCGCCTTCTCATCTGTCGCCCACATCTGCCGCGACGTCAACTACGGCTGACTTATTCGAAACATACATGCCAACGGAGCCTCCTTCTTCTTCATTTGCATTTATCTCCACATCGGCCGAGGCCTATATTATGGTTCCTACCTCTACAAAGAAACTTGAAACATCGGCGTAATCCTCCTACTACTAGTTATAATAACAGCATTCGTAGGTTATGTGCTCCCATGAGGACAAATATCTTTCTGAGGAGCTACCGTAATTACAAACCTCCTCTCTGCCGTACCGTACATCGGAGACGCCCTAGTACAATGAATCTGAGGCGGCTTCTCCGTGGACAATGCAACCTTAACACGATTCTTTGCCTTCCACTTCCTACTACCATTTGCAGTCGTCGCAGCCACAGCCCTTCACGCCCTCTTCCTACATGAAACAGGATCAAACAACCCCGTCGGACTAAACTCCGATGCAGACAAAATTCCATTCCACCCATACTTTTCCTACAAAGACCTGCTCGGCTTCATAATTCTGCTAGTAGCCCTAACATCACTAGCCCTTTTCTCCCCCAACCTCCTAGGAGACCCCGAAAACTTCACCCCCGCCAACCCTCTCGTTA---------------------------------------------------------------------------------------------------------------------------------------------------------------------------------------------------------------------------------------------------------------------------------------------------------------------------------------------------------------------AGTATTTTGCAAGTATTGCAGCTGCTGCTGGTGCTCTCAAGAAGGACTCCAATAAAGGCACCCTGAAGGACCAAATCATCCAGGCCAATCCTGCACTCGAGGCCTTCGGCAATGCCAAAACAGTGAGAAATGACAACTCGTCCCGCTTTGGAAAGTTTATCCGCATCCATTTCGGAACAAGTGGTAAACTGTCCTCGGCTGACATTGAAACATATTTGCTGGAAAAGTCCCGTGTGACCTTTCAGCTAAAATCTGAAAGGAACTACCACATCTTCTTCCAGATATTATCCAACGCAAAGCCTGAGCTGCTGGATATGCTGTTGATTACAAATAATCCCTATGACTACTCTTACATCTCCCAAGGAGAGGTAACTGTGGCAAGTATTAATGACAGCGAGGAGTTGATGGCCACCGACAATGCTTTCGACGTGCTTGGTTTCACTCCAGATGAGAAGATGGGAGTCTACAAACTGACTGGTGCTATCATGCATTATGGCAACATGAAGTTTAAGCAGAAGCAGCGTGAGGAACAGGCAGAACCTGACGGTACAAAACTTGCTGACAAATCCACCTACCTAATGGGGCTGAA--------------------------------------------------------------------------------------------------------------------------------------------------------------------------------------------------------GCTATGATGTGGCACTAGTATCAGCCCTAAAAGATTTGGAGGAGGACATCATGGAAGGACTAAGGGAGAGGGGGTTGGATGACAGCACTTGCACTTCTGGGTTCACAGTGGTGATCAAGGAGTCATGTGACGGCATGGGAGACGTGAGCGAGAAGCATGGAGGAGGACCAGCCATTCCAGAGAAGGCGGTAAGGTTCTCTTTTACGGTGATGTCCATCACGGTTCAAGCAGAAGGTGAGGAAGAAGCAGTCACAATCTTCCAGGAACCAAAGCCCAACTCCGAGCTCTCCTGCAGACCCCTGTGCCTGATGTTTGTGGATGAGTCTGATCATGAGATGCTCACTGCCATCTTGGGGCCAGTAGTGGCAGAGCGTAGAGCCATGAAGGAGAGTCGCCTCATTCTGTCCATTGGGGGGCTTCTTCGTTCCTTGCGCTTTTACATCCGAGGCACAGGCTATGATGAGAAGATGGTGAGAGAAATGGAAGGGTTAGAGGCTTCAGGTTCCACTTACATCTGCACCCTGTGGGACTCCACACGAGCTGAGGCCTCTCAGAACATGGTGCTGCACTCCATCACCCGAAGCCATGAGGAAAATCTTGATCGCTACGAGATATGGAGGACCAATCCTTTCTCTGAGTCTGCAGAGGAGTTGCGGGATCGTGTCAAAGGGGTCTCAGCGAAGCCTTTCATGGAGACCCAGACCACGCTAGACGCCTTGCATTGTGACATTGGCAATGCTACAGAGTTCTACAAGATATTCCAGGATGAGATTGGTGAAGTGTACCAGAGAACCAATCCAACTCGAGAGGAGCGGCGACGCTGGCGATCAGCCCTTGATAAGCAGCTGAGGAAGAAGATGAAGCTGAAGCCAGTGATGAGGATGAATGGGAACTACGCCCGNCGGCTGATGACCCGTGAGTCTGTGGAGGTGTTGTGTGAGCTTGTTCCCTCAGAGGAGCGTCGCAAGGCCCTGAGGGAGCTGATGGAGCTGTACCTCCAGATGAAGCCTGTGTGGCGCTCCACCTGCCCAGCCAGAGANTGCCCTGATCAACTCTTACGTTACAGCTTYAACTCCCAGCGCTTTGCCGAACTCCTGTCCACCACATTCAAATACCGTTATGATGGCAAGATCACCAACTACCTCCACAAAACCTTGGCCCA------------------------------------------------------------------------------------------------------------------------------ACCTCATTCACGGTGGCCGAACACCCAATAATGAGTTGTCCTCTAGCCTCTACCTGCTAAATGTCGACAGTCGTGGATGCAATCGAAAAGTCACACTGAGATGCCAGGAGAAAGAGATGGTGGGGGAGACCCCAGGGCCTCGATACGGGCACACCATTAGTGTAGTCCACAGCAGGGGGAAAACAGCCTGTGTTCTTTTCGGCGGCAGGTCTTACATGTCACCTGCTGAGAGAACCACAGAGAACTGGAATAGTGTGGTGGACTGTCCACCCCAGGTGTACCTCATTGACCTGGAGTTTGGCTGCTGCTCAGCTTATACACTCCCTGAGCTCACGGATGGCCAGTCATTCCACCTGGCACTGGCTCGAGAGGATTGTGTTTACTTCTTGGGTGGCCACATTCTCTCCACCGACTGCCGACCAGCTCGCCTGTTCAGGCTGCGCGTGGAGCTTCTCCTAGGCAGTCCAGTGCTCTCCTGCGATATGTTTAATGATGGTCCGTCTATCACAAGTGCCATTGCAACTCCTGTAGGCCCTGCTCATGAGTATATGATCCTTGGTGGGTACCAGTCAGACTCCCAGAAGCGGATGCAGTGCACCTACGTTGCACTGGATGACGTAGGCATACGAATAGAACCTCGAGAGCCACCGCAGTGGAGCAGTGAGATCAGCCAGAGCCGTACTTGGTTTGGTGGAAGCCTGGGAGATGGTAGCGCATTGATCGCTATTCCATCAGAGGGAAGTCCTGCACCTCCAGATGCCTATCACTTTTACCATGTAAGCTTCCAGCAAGAGGGAGATTCAGAGGATCCAACCCAGACATGCAGCCAGGAGTCCACAGACTTTGAGGACTCAGCCCCTCTCGAGGACTCAGAAGAGCTGTACTTTGGGCGTGATCCTAATGAGATGGAGTACAGCAGCGACGGAGAAGGAGACACCTACAACGAAGATGATGAGGAAGACGTTTCTCAGACAGGCTATTGGATCAAGTGCTGTCTCACC-------------------
	41171Semaprochilodusbrama	CAAAAACATCGCCTCCTGCAAAAATCAATGTATAGGAGGTCCTGCCTGCCCAGTGACTATTAGTTAAACGGCCGCGGTATTTTGACCGTGCTAAGGTAGCGCAATCACTTGTCTTTTAAATGAAGACCTGTATGAATGGTGGAACGAGGGCTTAACTGTCTCCCTTCTCCGGTCAATGAAATTGATCTGCCCGTGCAGAAGCGGGCATATAAATACAAGACGAGAAGACCCTTTGGAGCTTTAGACAAAAGGCCAATCTTCGGTTGGGGCGACCGCGGGGGAAAACAAAGCCCCCACGTGGAATGTAAAACTAAGAGAGACATCTCTAAGCCACAGAACATCTGACCCCGATCAACGAACCAAGTTACCCTAGGGATAACAGCGCAATCCCCTCCAAGAGTTCATATCGACGAGAGGGTTTACGACCTCGATGTTGGATCAGGACATCCTAATGGTGCAGCCGCTATTAAGGGTTCGTTTGTTCAACGATTAAAGTCCTACGTGATCTG--TCCACCAACCACAAAGACATTGGCACCCTCTACTTAGTATTTGGTGCTTGAGCCGGAATAGTTGGTACAGCCCTTAGCCTTTTGATTCGAGCGGAGCTCAGCCAACCCGGATCTCTACTGGGCGATGACCAGATTTATAATGTTATTGTTACCGCACATGCTTTCGTAATAATCTTCTTTATAGTAATACCAATTATGATCGGAGGATTTGGAAACTGACTAATTCCATTAATGATTGGAGCCCCAGACATAGCATTTCCCCGAATAAATAATATGAGTTTTTGACTGCTACCTCCATCTTTCCTTCTCCTATTGGCCTCCTCCGGGGTTGAAGCAGGAGCCGGAACAGGTTGGACCGTCTACCCCCCTCTTGCTGGGAACTTAGCCCACGCAGGGGCTTCCGTGGATTTAACCATCTTTTCACTCCACCTCGCCGGGGTGTCTTCCATTCTGGGGGCAATTAACTTCATCACAACCATTATTAATATGAAGCCTCCGGCCATCTCACAATATCAAACACCTCTATTTGTGTGGGCCACCCTAATTACGGCTGTACTCCTTCTTCTTTCTCTACCCGTTCTGGCTGCCGGAATTACAATGCTCTTAACAGACCGAAACCTTAACACCACATTCTTCGACCCTGCCGGAGGAGGAGACTTTTAACAGGGTTATTCTTAGCCATACACTACACCTCAGACATCTCCACCGCCTTCTCATCTGTCGCCCACATCTGCCGCGACGTCAACTACGGCTGACTTATTCGAAACATACATGCCAACGGAGCCTCCTTCTTCTTCATTTGCATTTATCTCCACATCGGCCGAGGCCTATATTATGGTTCCTACCTCTACAAAGAAACTTGAAACATCGGCGTAATCCTCCTACTACTAGTTATAATAACAGCATTCGTAGGTTATGTGCTCCCATGAGGACAAATATCTTTCTGAGGAGCTACCGTAATTACAAACCTCCTCTCTGCCGTACCGTACATCGGAGACGCCCTAGTACAATGAATCTGAGGCGGCTTCTCCGTGGACAATGCAACCTTAACACGATTCTTTGCCTTCCACTTCCTACTACCATTTGCAGTCGTCGCAGCCACAGCCCTTCACGCCCTCTTCCTACATGAAACAGGATCAAACAACCCCGTCGGACTAAACTCCGATGCAGACAAAATTCCATTCCACCCATACTTTTCCTACAAAGACCTGCTCGGCTTCATAATTCTGCTAGTAGCCCTAACATCACTAGCCCTTTTCTCCCCCAACCTCCTAGGAGACCCCGAAAACTTCACCCCCGCCAACCCTCTCGTTACACCAACACACATCAAACCAGAATGATACTTCCTATTTGCCTACGCCATCCTGCGATCCATCCCCAATAAATTAGGCGGAGTACTAGCCCTTCTATTCTCAATTCTCGTCCTCCTACTAGTGCCCATGCTACATACCTCCAAACAACAAGGACTCACGTTCCGCCCAATCACCCAATTCTTATTCTGGACATTAGTAGCGGACGTAATAATCTTAACATGAATCGGAGGAATACCAGTAGAACATCCATTTATTATCATTGGCCAAATCGCCTCCATCCTCTACTTTGCACTACTTCTAATTTTTAACCCCCTAGCCGGATGGTTAGAAAACAATGTTAATACCAAGAGAGTGATCCAGTATTTTGCAAGTATTGCAGCTGCTGCTGGTGCTCTCACTAAGGACTCCAATAAGTGCACCCTGGACGACCAAATCATCCAGGCCAATCCTGCTCTCGAGGCCTTCATCAATGCCAAAACACTGAGAAATGACAACTCCTCCTGTTTTGGAAAGTTTATCCGCATCCATTTCAGATCACGTGGTAAACTGTCCTCGGCTGACATTGAAACATCTTTGCTGGAAAAGTCCCGTGTGACCTTTCAGCTAACATCTGAAAGGAACTACCACATCTTCTTCCAGATATTATCCAACGCAAAGCCTGAGCTGCTGGATATGCTGTTGATTACATATAATCCGTATGACTACTCGTACATCTCCCAAGGAGAGGTAACTGTGGCAAGTATTAATGACAGCGAGGAATTGATGGCCACCTACAATGCTTTTCACGTGCTTGGTTTCACTCCAGATGAGAAGATGGGAGTCTACAAACTGACTGGTGCTATCATGCATTATGGCAACATGAAGTTTAAGCAGAAGCAGCGTGAGGAACAGGCAGAACCTGACGGTACAGAAGCTGGTGACAAATCAGCCTACTTAATGGGGCTGAACTCTGCAGATCTTGTGAAAGGAGTCTGTCATACAAGGGTCAAGGTAGGAAACGAATATGTCACCAAAG-------------------------------AAACGTGTCCACCTCTTGGGATGTAGGTATCATCGATGGACTCTCTGGCTGGACAGTCTCTGTAGATGATGTACCAGCAGATACCATCTCCAGAAGATTCCGCTATGATGTGGCACTAGTATCAGCCCTAAAAGATTTGGAGGAGGACATCATGGAAGGACTAAGGGAGAGGGGGTTGGATGACAGCACTTGCACTTCTGGGTTCACAGTGGTGATCAAGGAGTCATGTGACGGCATGGGAGACGTGAGCGAGAAGCATGGAGGAGGACCAGCCATTCCAGAGAAGGCGGTAAGGTTCTCTTTTACGGTGATGTCCATCACGGTTCAAGCTGAAGGTGAGGAAGAAGCAGTCACAATCTTCCAGGAACAAAAGCCCAACTCCGAGCTCTCCTGCAGACCCCTGTGCCTGATGTTTGTGGATGAGTCTGATCATGAGATGCTCACTGCCATCTTGGGGCCAGTAGTGGCAGAGCGTAGAGCCATGAAGGAGAGTCGCCTCATTCTGTCCATTGGGGGGCTTCTTCGTTCCTTTCGCTTTTACTTCCGAGGCACAGGCTATGATGAGAAGATGGTGAGAGAAATGGAAGGGTTAGAGGCTTCAGGTTCCACTTACATCTGCACCCTGTGTGACTCCACCCGAGCTGAGGCCTCTCAGAACATGGTGCTGCACTCCATCACCCGAAGCCATGAGGAAAATCTTGATCGCTACGAGATATGGAGGACCAACCCTTTCTCTGAGTCTGCAGAGGAGTTGCGGGATCGTGTCAAAGGGGTCTCAGCGAAGCCTTTCATGGAGACCCAGCCCACGCTAGACGCCTTGCATTGTGACATTGGCAATGCTACAGAGTTCTACAAGATATTCCAGGATGAGATTGGTGAAGTGTACCAGAGAACCAATCCAACTCGAGAGGAGCGGCGACGCTGGCGATCAGCCCTTGATAAGCAGCTGAGGAAGAAGATGAAGCTGAAGCCAGTGATGAGGATGAATGGGAACTACGCCCGACGGCTGATGACCCGTGAGTCTGTGGAGGTGTTGTGTGAGCTTGTTCCCTCAGAGGAGCGTCGCAAGGCCCTGAGAGAGCTGATGGAGCTGTACCTCCAGATGAAGCCTGTGTGGCGCTCCACCTGCCCAGCCAGAGACTGCCCTGATCAACTCTTACGTTACAGCTTCAACTCCCAGCGCTTTGCCGAACTCCTGTCCACCACATTCAAATACCGTTATGATGGCAAGATCACCAACTACCTCCACAAAACCTTGGCCCAGGTGCCTGAGATTGTGA-----------------------------------------------------------------------------------------------------------TTACCTCATTCACGGTGGCCGAACACCCAATAATGAGTTGTCCTCTAGCCTCTACCTGCTAAATGTTGACAGTCGTGGATGCAATCGAAAAGTCACACTGAGATGCCAGGAGAAAGAGATGGTGGGGGAGACCCCAGGGCCTCGATACGGGCACACCATTAGTGTAGTCCACAGCAGGGGGAAAACAGCCTGTGTTCTTTTCGGCGGCAGGTCTTACATGTCACCTGCTGAGAGAACCACAGAGAACTGGAATAGTGTGGTGGACTGTTCACCCCAGGTGTACCTCATTGACCTGGAGTTTGGCTGCTGCTCAGCTTATACACTCCCTGAGCTCACGGATGGCCAGTCATTCCACCTGGCACTGGCTCGAGAGGATTGTGTTTACTTCTTGGGTGGCCACATTCTCTCCACCGACTGCCGACCAGCTCGCCTGTTCAGGCTGCGCGTGGAGCTTCTCCTAGGCAGTCCAGTGCTCTCCTGCGATATGTTTAATGATGGTCCCTCTATCACAAGTGCCATTGCAACTCTTGTAGGCCCTGCTCATGAGTATATGATCCTTGGTGGGTACCAGTCAGACTCCCAGAAGCGGATGCAGTGCACCTACGTTGCACTGGATGACGTAGGCATACGAATAGAACCTCGAGAGCCACCGCAGTGGAGCAGTGAGATCAGCCAGAGCCGTACTTGGTTTGGTGGAAGCCTGGGAGATGGTAGCGCATTGATCGCTATTCCATCAGAGGGAAGTCCTGCACCTCCAGATGCCTATCACTTTTACCATGTAAGCTTCCAGCAAGAGGGAGATTCAGAGGATCCAACCCAGACATGCAGCCAGGAGTCCACAGACTTTGAGGACTCAGCCCCTCTCGAGGACTCAGAAGAGCTGTACTTTGGGCGTGATCCTAATGAGATGGAGTACAGCAGCGACGGAGAAGGAGACACCTACAACGAAGATGATGAGGAAGACGTTTCTCAGACAGGCTATTGGATCAAGTGCTGTCTCACCTG-----------------
	79757Prochilodusbritskii	----------------------------------------------------------------TAAACGGCCGCGGTATTTTGACCGTGCTAAGGTAGCGCAATCACTTGTCTTTTAAATGAAGACCTGTATGAATGGTGGAACGAGGGCTTAACTGTCTCCCTTCTCCAGTCAATGAAATTGATCTGCCCGTGCAGAAGCGGACATATATATACAAGACGAGAAGACCCTTTGGAGCTTAAGACAAAAAGCCAATCTTCGGTTGGGGCGACCACGGGGGAAAATAAAGCCCCCATGTGGAACGTAAAACTAAGAGAGACATCTCTAAGCCACAGAATATCTGACCCCGATCAACGAACCAAGTTACCCTAGGGATAACAGCGCAATCCCCTCCAAGAGTCCATATCGACGAGAGGGTTTACGACCTCGATGTTGGATCAGGACATCCTAATGGTGCAGCCGCTATTAAGGGTT-----------------------------------------------------------------------------------------------------------------------------------------------------------------------------------------------------------------------------------------------------------------------------------------------------------------------------------------------------------------------------------------------------------------------------------------------------------------------------------------------------------------------------------------------------------------------------------------------------------------------------------------------------------------------------------------------------------------------------------------------------------------------------------------------------------------------------------------------------------------------------------------------------------------------------------------------------------------------------------------------------------------------------------------------------------------------------------------------------------------------------------------------------------------------------------------------------------------------------------------------------------------------------------------------------------------------------------------------------------------------------------------------------------------------------------------------------------------------------------------------------------------------------------------------------------------------------------------------------------------------------------------------------------------------------------------------------------------------------------------------------------------------------------------------------------------------------------------------------------------------------------------------------------------------------------------------------------------------------------------------------------------------------------------------------------------------------------------------------------------------------------------------------------------------------------------------------------------------------------------------------------------------------------------------------------------------------------------------------------------------------------------------------------------------------------------------------------------------------------------------------------------------------------------------------------------------------------------------------------------------------------------------------------------------------------------------------------------------------------------------------------------------------------------------------------------------------------------------------------------------------------------------------------------------------------------------------------------------------------------------------------------------------------------------------------------------------------------------------------------------------------------------------------------------------------------------------------------------------------------------------------------------------------------------------------------------------------------------------------------------------------------------------------------------------------------------------------------------------------------------------------------------------------------------------------------------------------------------------------------------------------------------------------------------------------------------------------------------------------------------------------------------------------------------------------------------------------------------------------------------------------------------------------------------------------------------TCACGGAGGCCGAACACCCAATAATGAGTTGTCCTCTAGCCTCTACCTGCTAAATGTCGACAGTCGTGGATGCAATCGAAAAGTCACACTGAGATGCCAGGAGAAAGAGCTGGTGGGGGAGACCCCAGGGCCTCGCTACGGGCACACCATTAGTGTAGTCCACAGCANGGGGAAAACAGCCTGTGTTCTTTTCGGCGGCAGGTCTTACATGTCACCTGCTGAGAGAACCACAGAGAACTGGAATAGTGTGGTGGACTGTCCACCCCAGGTGTACCTCATTGATCTGGAGTTTGGCTGCTGCTCAGCTTATACACTCCCTGAGCTCACGGATGGCCAGTCATTCCACCTGGCCCTGGCTCGAGAGGATTGTGTTTACTTCTTGGGTGGCCACATTCTCTCCACCGACTGCCGACCAGCTCGCATGTTCAGGCTGCGTGTGGAGCTTCTCCTAGGCAGTCCAGTGCTCTCCTGCGATATGTTTAATGATGGTCCGTCTATCACAAGTGCCATTGCAACTCCTGTAGGCCCTGCTCATGAGTATATGATCCTTGGTGGCTACCAGTCAGACTCCCAGAAGCGGATGCAGTGCACCTACGTGGTACTGGATGACGTAGGCATACGAATGGAACCTCGAGATACACCGCAGTGGAGCAGTGAGATCAGCCAGAGCCGTACTTGGTTTGGTGGAAGCCTGGGAGATGGTAGTGCATTGATTGCTATTCCATCAGAGGGAAGTCCTGCACCTCCAGATGCCTATCACTTTTACCAGGTAAGCTTCCAGCAAGAGGGAGATTCAGAGGATCCAACCCAGACATGCAGCCAGGAGTCCACAGACTTTGAGGACTCAGCCCCTCTCGAGGACTCAGAAGAGCTGTACTTTGGGCGTGATCCTAACGAGATGGAGTACAGCAGCGATGGAGAAGGAGACACCTACAACGAAGATGATGAGGAGGACGTTTCTCAGACCGGCTATTGGATCAAGTGCTGTCTCACATGCCAAGTAC---------
	29514Prochilodusreticulatus	CAAAAACATCGCCTCCTGCAAAAATCAATGTATAAGAGGTCCTGCCTGCCCAGTGACTATTAGTTAAACGGCCGCGGTATTTTGACCGTGCTAAGGTAGCGCAATCACTTGTCTTTTAAATGAAGACCTGTATGAATGGTGGAACGAGGGCTTAACTGTCTCCCTTCTCCAGTCAATGAAATTGATCTGCCCGTGCAGAAGCGGGCATGCATATACAAGACGAGAAGACCCTTTGGAGCTTAAGACAAAAGGCCAATCTTCGGTTGGGGCGACCACGGGGGAAAACAAAGCCCCCATGTGGAACGTAAAACTAAGAGAGACATCTCTAAGCCACAGAATATCTGACCCCGATCAACGAACCAAGTTACCCTAGGGATAACAGCGCAATCCCCTCCAAGAGTTCATATCGACGAGAGGGTTTACGACCTCGATGTTGGATCAGGACATCCTAATGGTGCAGCCGCTATTAAGGGTTCGTTTGTTCAACGATTAAAGTCCTACGTGATCTGA-TCCACCAACCACAAAGACATTGGCACCCTTTATTTAGTATTTGGTGCCTGAGCCGGAATAGTCGGTACAGCCCTTAGCCTTTTGATTCGAGCAGAGCTTAGCCAGCCCGGATCCCTGCTAGGCGATGACCAGATTTATAATGTTATCGTTACCGCACATGCTTTCGTAATAATCTTCTTTATAGTAATGCCAATTATGATCGGAGGATTTGGGAACTGATTAGTTCCTCTAATGATCGGAGCCCCCGACATAGCATTCCCTCGAATAAATAACATAAGCTTTTGACTACTACCCCCATCTTTCCTTCTCCTTCTGGCTTCCTCCGGAGTCGAGGCTGGAGCCGGAACAGGTTGAACTGTTTATCCCCCTCTTGCCGGAAATTTAGCCCATGCAGGAGCCTCTGTAGACTTAACCATTTTCTCACTCCACCTCGCCGGGGTTTCTTCAATTCTGGGGGCAATTAATTTTATTACAACCATTATTAACATGAAACCTCCAGCCATTTCTCAATACCAAACACCTTTATTTGTGTGAGCCATCCTAATTACAGCGGTACTCCTTCTTCTTTCCCTACCCGTTCTGGCCGCCGGAATTACAATGCTCTTAACAGACCGAAATCTTAACACCACATTCTTCGATC----------------------------------------------------------------------------TCCGTCGCCCACATCTGCCGTGATGTAAACTACGGCTGACTAATCCGAAACATGCACGCCAACGGAGCTTCCTTTTTCTTCATCTGCATCTATCTGCACATCGGCCGAGGCTTATACTACGGCTCCTATCTTTATAAAGAAACATGAAACATCGGCGTAGTCCTCCTACTGCTAGTTATAATAACTGCATTCGTAGGTTACGTACTACCATGAGGACAAATATCATTCTGAGGCGCTACCGTAATTACAAACCTACTCTCCGCTGTGCCCTACGTCGGAGATGCTTTAGTACAATGAATCTGAGGTGGCTTTTCCGTAGACAACGCAACCCTAACACGATTCTTTGCCTTCCACTTCCTACTGCCTTTCGCAGTCGTCGCCGCCACAGCCCTCCACGCCCTCTTCCTACACGAAACAGGATCAAACAACCCCGTCGGGCTAAACTCTGACGCAGACAAAATCCCATTCCACCCATACTTCTCCTACAAAGACCTACTCGGCTTCATGGTACTACTAGCAGCTCTTACATCACTAGCCCTTTTCTCCCCAAACCTCCTAGGAGATCCTGAAAACTTCACCCCAGCCAACCCTCTCGTCACACCTACACATATTAAACCAGAATGATACTTCCTATTCGCCTACGCCATCCTACGATCAATTCCCAATAAACTAGGCGGGGTACTAGCCCTCCTCTTCTCAATTCTAGTCCTCCTACTAGTCCCTATGTTACACACCTCTAAACAACAAGGACTTACATTCCGCCCAATCACCCAATTCTTATTTTGAGCACTAGTAGCAGACGTAATAATCCTAACCTGAATTGGAGGAATGCCAGTAGAACACCCCTTCATTATCATCGGCCAAGTTGCCTCCGTCCTTTACTTCGCGCTACTCCTAATTCTAAACCCTCTAGCCGGGTGACTAGAAAAC--TGTCAACACCAAGAGAGTAATCCAGTATTTTGCAAGTATTGCAGCTGCTGCCGGTGCTTGCAAGAAGGACTCCAATAAAGGCACCCTGGAGGACCAAATCATCCAGGCCAATCCTGCACTCGAGGCCTTCGGCAATGCCAAAACACTGAGAAACGACAACTCGTCCCGCTTCGGAAAGTTTATCCGCATCCATTTCGGAACAAGTGGTAAACTGTCTTCGGCTGACATTGAAACATATTTGCTGGAAAAGTCCCGTGTGACCTTTCAGTTAAAATCTGAAAGAAACTATCACATCTTCTTCCAGATATTATCCAACGCAAAGCCCGAGCTGCTGGATATGCTGCTGATTACAAATAATCCCTATGACTACTCTTACATCTCCCAAGGAGAGGTAACTGTCGCAAGTATTAACGACAGCGAGGAGTTGTTAGCCACCGACAATGCCTTCGACGTGCTTGGTTTCACTCCTGATGAGAAGATGGGAGTCTACAAACTGACTGGTGCTATCATGCATTATGGCAACATGAAGTTTAAGCAGAAGCAGCGTGAGGAACAGGCAGAACCTGATGGTACCGAAGCTGCTGACAAATCAGCCTACCTAATGGGGCTTAACTCTGCAGATCTTCTGAAAGGACTCTGTCATCCAAGGGTCAAGGTAGGAAACGAATATGTCACCAAAGGCCAAGGTGTGGATCAGGTGTACTACTCAAT----GTTTCCACCTCTTGGGATGTAGGTATCTTCAAAGGGCTCTCTGGCTGGACAGTCTCTGTAGATGATGTCCCAGCAGATACCATCTCTAGAAGATTCCGCTATGATGTGGCACTACTATCGGCTCTAAAAGATTTGGAGGAGGACATCATGGAAGGACTAACGGAGAGGGGGTTGGATGACAGCACTTGCACTTCTGGTTTCTCAGTGGTGATCAAGGAGTCATGTGACGGCATGGGAGACGTGAGCGAGAAGCATGGAGGAGGACCAGCCATTCCAGAGAAGGCGGCATGGTTCTCTTTTACGGTGATGTCCATCACGGTTCAAGCTGAAGGTGAGGATGAAGCAGTCACAATCTTCCAGGAACAAAAGCCCAACTCTGAGCTCTCCTGCAGGCCCCTGTGCCTGATGTTTGTGGATGAGTCTGATCATGAGATGCTCACTGCCATCTTGGGGCCAGTAGTGGCAGAGCGTAGAGCCATGAAGGAGAGTCGCCTCATTCTGTCCATTGGGGGGCTTCTTCGTTCCTTCCGCTTTTACTTCCGAGGCACAGGCTATGATGAGAAGATGGTGAGAGAAATGGAAGGGTTAGAGGCTTCAGGTTCCACTTACATCTGCACCCTTTGTGACTCCACCCGAGCTGAGGCCTCTCAGAACATGGTGCTGCACTCCATTACCCGAAGCCATGAGGAAAACCTTGATCGCTACGAGATATGGAGGACCAACCCTTTCTCTGAGTCTGCAGACGAGTTGCGTGATCGTGTCAAAGGGGTCTCAGCGAAGCCTTTCATGGAGACCCAGCCCACCCTAGACGCCTTGCATTGTGACATTGGCAATGCTACAGAGTTCTACAAGATATTCCAGGATGAGATTGGTGAAGTGTACCAGAGAACCAATCCAACTCGAGAGGAGCGGCGACGCTGGCGATCAGCCCTTGATAAGCAGCTGAGGAAGAAGCTGAAGCTGAAGCCAGTGATGAGGATGAATGGGAACTACGCCCGACGGCTGATGACCCGTGAGTCTGTGGAGCCGTTGTGTGAGCTTGTTCCCTCAGAGGAGCGTCGCAAAGCCCTGAGGGAGCTGATGGAGCTGTACCTCCAGATGAAGCCTGTGTGGCGCTCCACCTGCCCAGCCAGAGAC----------------------------------------------------------------------------------------------------------------------------------------------------------------------------------------------------------------------------------------------CCTGAGTGTTACCTCATTCACGGTGGCCGAACACCCAATAATGAGTTGTCCTCTAGCCTCTACCTGCTAAATGTCGACAGTCGTGGATGCAATCGAAAAGTCACACTGAGATGCCAGGAGAAAGAGCTGGTGGGGGAGACCCCAGGGCCTCGCTACGGGCACACCATTAGTGTAGTCCACAGCAGGGGGAAAACAGCCTGTGTTCTTTTCGGCGGCAGGTCTTACATGTCACCTGCTGAGAGAACCACAGAGAACTGGAATAGTGTGGTGGACTGTCCACCCCAGGTGTACCTCATTGATCTGGAGTTTGGCTGCTGCTCAGCTTATACACTCCCTGAGCTCACGGATGGCCAGTCATTCCACCTGGCCCTGGCTCGAGAGGATTGTGTTTACTTCTTAGGTGGCCACATTCTCTCCACCGACTGCCGACCAGCTCGTCTGTTCAGGCTGCGTGTGGAGCTTCTCCTAGGCAGTCCAGTGCTCTCCTGCGATATGTTTAATGATGGTCTGTCTATCACAAGTGCCATTGCAACTCCTGTAGGCCCTGCTCATGAGTATATGATCCTTGGTGGCTACCAGTCAGACTCCCAGAAGCGGATGCAGTGCACCTACGTGGTACTGGATGACGTAGGCATACGAATGGAACCTCGAGATACACCGCAGTGGAGCAGTGAAATCAGCCAGAGCCGTACTTGGTTTGGTGGAAGCCTGGGAGATGGTAGCGCATTGATCGCTATTCCATCAGAGGGAAGTCCTGCACCTCCAGACGCCTATCACTTTTATCAGATAAGCTTCCAGCAAGAGGGAGATTCAGAGGATCCAACCCAGACATGCAGTCAGGAGTCCACAGACTTTGAGGACTCAGCCCCTCTCGAGGACTCAGAAGAGCTGTACTTCGGNCGTGATCCTAATGAGATGGAGTACAGCAGCGATGGAGAAGGAGACACCTACAANGAAGATGATGAGGAGGACGTTTCTCAGACCGGCTATTGGATCAAGTGCTGTCTCACATGCCAGGTAGACATCAACA
	GR207Prochilodusmagdalenae	----------GCCTCCTGCAAAAATCAATGTATAAGAGGTCCTGCCTGCCCAGTGACTATTAGTTAAACGGCCGCGGTATTTTGACCGTGCTAAGGTAGCGCAATCACTTGTCTTTTAAATGAAGACCTGTATGAATGGTGGAACGAGGGCTTAACTGTCTCCCTTCTCCAGTCAATGAAATTGATCTGCCCGTGCAGAAGCGGGCATGCATATACAAGACGAGAAGACCCTTTGGAGCTTAAGACAAAAGGCCAATCTTCGGTTGGGGCGACCACGGGGGAAAACAAAGCCCCCATGTGGAACGTAAAACTAAGAGAGACATCTCTAAGCCACAGAATATCTGACCCCGATCAACGAACCAAGTTACCCTAGGGATAACAGCGCAATCCCCTCCAAGAGTTCATATCGACGAGAGGGTTTACGACCTCGATGTTGGATCAGGACATCCTAATGGTGCAGCCGCTATTAAGGGTTCGTTTGTTCAACGATTAAAGTCCTAC----------TCCACCAACCACAAAGACATTGGCACCCTTTATTTAGTATTTGGTGCCTGAGCCGGAATAGTCGGTACAGCCCTTAGCCTTTTGATTCGAGCAGAGCTTAGCCAGCCCGGATCCCTGCTAGGCGATGACCAGATTTATAATGTTATCGTTACCGCACATGCTTTCGTAATAATCTTCTTTATAGTAATGCCAATTATGATCGGAGGATTTGGGAACTGATTAGTTCCTCTAATGATCGGAGCCCCCGACATAGCATTCCCTCGAATAAATAACATAAGCTTTTGACTACTACCCCCATCTTTCCTTCTCCTTCTGGCTTCCTCCGGAGTCGAGGCTGGAGCCGGAACAGGTTGAACTGTTTATCCCCCTCTTGCCGGAAATTTAGCCCATGCAGGAGCCTCTGTAGACTTAACCATTTTCTCACTCCACCTCGCCGGGGTTTCTTCAATTCTGGGGGCAATTAATTTTATTACAACCATTATTAACATGAAACCTCCAGCCATTTCTCAATACCAAACACCTTTATTTGTGTGAGCCATCCTAATTACAGCGGTACTCCTTCTTCTTTCCCTACCCGTTCTGGCCGCCGGAATTACAATGCTCTTAACAGACCGAAATCTTAACACCACATTCTTCGATCCTGCTGGAGGAGGAGACTCCTAACAGGACTATTCCTAGCAATACACTACACCTCAGACATCTCCACCGCCTTCTCCTCCGTCGCCCACATCTGCCGTGATGTAAACTACGGCTGACTAATCCGAAACATGCACGCCAACGGAGCTTCCTTTTTCTTCATCTGCATCTATCTGCACATCGGCCGAGGCTTATACTACGGCTCCTATCTTTATAAAGAAACATGAAACATCGGCGTAGTCCTCCTACTGCTAGTTATAATAACTGCATTCGTAGGTTACGTACTACCATGAGGACAAATATCATTCTGAGGCGCTACCGTAATTACAAACCTACTCTCCGCTGTGCCCTACGTCGGAGATGCTTTAGTACAATGAATCTGAGGTGGCTTTTCCGTAGACAACGCAACCCTAACACGATTCTTTGCCTTCCACTTCCTACTGCCTTTCGCAGTCGTCGCCGCCACAGCCCTCCACGCCCTCTTCCTACACGAAACAGGATCAAACAACCCCGTCGGGCTAAACTCTGACGCAGACAAAATCCCATTCCACCCATACTTCTCCTACAAAGACCTACTCGGCTTCATGGTACTACTAGCAGCTCTTACATCACTAGCCCTTTTCTCCCCAAACCTCCTAGGAGATCCTGAAAACTTCACCCCAGCCAACCCTCTCGTCACACCTACACATATTAAACCAGAATGATACTTCCTATTCGCCTACGCCATCCTACGATCAATTCCCAATAAACTAGGCGGGGTACTAGCCCTCCTCTTCTCAATTCTAGTCCTCCTACTAGTCCCTATGTTACACACCTCTAAACAACAAGGACTTACATTCCGCCCAATCACCCAATTCTTATTTTGAGCACTAGTAGCAGACGTAATAATCCTAACCTGAATTGGAGGAATGCCGGTAGAACACCCCTTCATTATCATCGGCCGAGTTGCCTCCGTCCTTTACTTCGCGCTACTCCTAATTCTTAACCCTCTAGCCGGGTGACTAGAAAATAA---------------------------------------------------------------------------------------------------------------------------------------------------------------------------------------------------------------------------------------------------------------------------------------------------------------------------------------------------------------------------------------------------------------------------------------------------------------------------------------------------------------------------------------------------------------------------------------------------------------------------------------------------------------------------------------------------------------------------------------AAATGTTTCCACCTCTTGGGATGTAGGTATCATCGATGGGCTCTCTGGCTGGACAGTCTCTGTAGATGATGTACCAGCAGATACCATCTCTAGAAGATTCCGCTATGATGTGGCACTAGTATCAGCTCTAAAAGATTTGGAGGAGGACATCATGGAAGGACTAAGGGAGAGGGGGTTGGATGACAGCACTTGCACTTCTGGTTTCACAGTGGTGATCAAGGAGTCATGTGATGGCATGGGAGACGTGAGCGAGAAGCATGGAGGAGGACCAGCCATTCCAGAGAAGGCGGTAAGGTTCTCTTTTACGGTGATGTCCATCACGGTTCAAGCTGAAGGTGAGGATGAAGCAGTCACAATCTTCCAGGAACAAAAGCCCAACTCTGAGCTCTCCTGCAGGCCCCTGTGCCTGATGTTTGTGGATGAGTCTGATCATGAGATGCTCACTGCCATCTTGGGGCCAGTAGTGGCAGAGCGTAGAGCCATGAAGGAGAGTCGCCTCATTCTGTCCATTGGGGGGCTTCTTCGTTCCTTCCGCTTTTACTTCCGAGGCACAGGCTATGATGAGAAGATGGTGAGAGAAATGGAAGGGTTAGAGGCTTCAGGTTCCACTTACATCTGCACCCTTTGTGACTCCACCCGAGCTGAGGCCTCTCAGAACATGGTGCTGCACTCCATCACCCGAAGCCATGAGGAAAACCTTGATCGCTACGAGATATGGAGGACCAACCCTTTCTCTGAGTCTGCAGACGAGTTGCGCGATCGTGTCAAAGGGGTCTCAGCGAAGCCTTTCATGGAGACCCAGCCCACGCTAGACGCCTTGCATTGTGACATTGGCAATGCTACAGAGTTCTACAAGATATTCCAGGATGAGATCGGTGAAGTGTACCAGAGAACCAATCCAACTCGAGAGGAGCGGCGACGCTGGCGATCAGCCCTTGATAAGCAGCTGAGGAAGAAGCTGAAGCTGAAGCCAGTGATGAGGATGAATGGGAACTACGCCCGACGGCTGATGACCCGTGAGTCTGTGGAGGCGTTGTGTGAGCTTGTTCCCTCAGAGGAGCGTCGCAAAGCCCTGAGAGAGCTGATGGAGCTGTACCTCCAGATGAAGCCTGTGTGGCGCTCCACCTGCCCAGCCAGAGACTGCCCTGATCAACTCTTACGTTACAGCTTTAACTCCCAGCGCTTTGCCGATCTCCTGTCCACCACATTCAAATACCGTTATGATGGCAAGATCACCAACTACCTCCACAAAACCTTGGCCCATGTGCCTGAGATTGTGGAACGAGATGGGTCAATTGGTGCTTGGGCCAGCGAGGGGAATGAATCTGGGAACAAGCTTTTCCGCCGCTTCCGTAAGATGAACGCCAGGCAGTCCAAGA--------------------------------------------------------------------AAATGTCGACAGTCGTGGATGCAATCGAAAAGTCACACTGAGATGCCAGGAGAAAGAGCTGGTGGGGGAGACCCCAGGGCCTCGCTACGGGCACACCATTAGTGTAGTCCACAGCAGGGGGAAAACAGCCTGTGTTCTTTTCGGCGGCAGGTCTTACATGTCACCTGCTGAGAGAACCACAGAGAACTGGAATAGTGTGGTGGACTGTCCACCCCAGGTGTACCTCATTGATCTGGAGTTTGGCTGCTGCTCAGCTTATACACTCCCTGAGCTCACGGATGGCCAGTCATTCCACCTGGCCCTGGCTCGAGAGGATTGTGTTTACTTCTTGGGTGGCCACATTCTCTCCACTGACTGCCGACCAGCTCGTCTGTTCAGGCTGCGTGTGGAGCTTCTCCTAGGCAGTCCAGTGCTCTCCTGCGATATGTTTAATGATGGTCTGTCTATCACAAGTGCCATTGCAACTCCTGTAGGCCCTGCTCATGAGTATATGATCCTTGGTGGCTACCAGTCAGACTCCCAGAAGCGGATGCAGTGCACCTACGTGGTACTGGATGACGTAGGCATACGAATGGAACCTCGAGATACACCGCAGTGGAGCAGTGAGATCAGCCAGAGCCGTACTTGGTTTGGTGGAAGCCTGGGAGATGGTAGCGCATTGATCGCTATTCCATCAGAGGGAAGTCCTGCACCTCCAGACGCCTATCACTTTTACCAGGTAAGCTTCCAGCAAGAGGGAGATTCAGAGGATCCAACCCAGACATGCAGCCAGGAGTCCACAGACTTTGAGGACTCAGCCCCTCTCGAGGACTCAGAAGAGCTGTACTTCGGGCGTGATCCTAAT----------------------------------------------------------------------------------------------------------------------
	GR208Prochilodusmagdalenae	----AACATCGCCTCCTGCAAAAATCAATGTATAAGAGGTCCTGCCTGCCCAGTGACTATTAGTTAAACGGCCGCGGTATTTTGACCGTGCTAAGGTAGCGCAATCACTTGTCTTTTAAATGAAGACCTGTATGAATGGTGGAACGAGGGCTTAACTGTCTCCCTTCTCCAGTCAATGAAATTGATCTGCCCGTGCAGAAGCGGGCATGCATATACAAGACGAGAAGACCCTTTGGAGCTTAAGACAAAAGGCCAATCTTCGGTTGGGGCGACCACGGGGGAAAACAAAGCCCCCATGTGGAACGTAAAACTAAGAGAGACATCTCTAAGCCACAGAATATCTGACCCCGATCAACGAACCAAGTTACCCTAGGGATAACAGCGCAATCCCCTCCAAGAGTTCATATCGACGAGAGGGTTTACGACCTCGATGTTGGATCAGGACATCCTAATGGTGCAGCCGCTATTAAGGGTTCGTTTGTTCAACGATTAAAGTCCTAC----------TCCACCAACCACAAAGACATTGGCACCCTTTATTTAGTATTTGGTGCCTGAGCCGGAATAGTCGGTACAGCCCTTAGCCTTTTGATTCGAGCAGAGCTTAGCCAGCCCGGATCCCTGCTAGGCGATGACCAGATTTATAATGTTATCGTTACCGCACATGCTTTCGTAATAATCTTCTTTATAGTAATGCCAATTATGATCGGAGGATTTGGGAACTGATTAGTTCCTCTAATGATCGGAGCCCCCGACATAGCATTCCCTCGAATAAATAACATAAGCTTTTGACTACTACCCCCATCTTTCCTTCTCCTTCTGGCTTCCTCCGGAGTCGAGGCTGGAGCCGGAACAGGTTGAACTGTTTATCCCCCTCTTGCCGGAAATTTAGCCCATGCAGGAGCCTCTGTAGACTTAACCATTTTCTCACTCCACCTCGCCGGGGTTTCTTCAATTCTGGGGGCAATTAATTTTATTACAACCATTATTAACATGAAACCTCCAGCCATTTCTCAATACCAAACACCTTTATTTGTGTGAGCCATCCTAATTACAGCGGTACTCCTTCTTCTTTCCCTACCCGTTCTGGCCGCCGGAATTACAATGCTCTTAACAGACCGAAATCTTAACACCACATTCTTCGATCCTGCTGGAGGAGGAGACTCCTAACAGGACTATTCCTAGCAATACACTACACCTCAGACATCTCCACCGCCTTCTCCTCCGTCGCCCACATCTGCCGTGATGTAAACTACGGCTGACTAATCCGAAACATGCACGCCAACGGAGCTTCCTTTTTCTTCATCTGCATCTATCTGCACATCGGCCGAGGCTTATACTACGGCTCCTATCTTTATAAAGAAACATGAAACATCGGCGTAGTCCTCCTACTGCTAGTTATAATAACTGCATTTGTAGGTTACGTACTACCATGAGGACAAATATCATTCTGAGGCGCTACCGTAATTACAAACCTACTCTCCGCTGTGCCCTACGTCGGAGATGCTTTAGTACAATGAATCTGAGGTGGCTTTTCCGTAGACAACGCAACCCTAACACGATTCTTTGCCTTCCACTTCCTACTGCCTTTCGCAGTCGTCGCCGCCACAGCCCTCCACGCCCTCTTCCTACACGAAACAGGATCAAACAACCCCGTCGGACTAAACTCTGACGCAGACAAAATCCCATTCCACCCATACTTCTCCTACAAAGACCTACTCGGCTTCATGGTACTACTAGCAGCTCTTACATCACTAGCCCTTTTCTCCCCAAACCTCCTAGGAGATCCTGAAAACTTCACCCCAGCCAACCCTCTCGTCACACCTACACATATTAAACCAGAATGATACTTCCTATTCGCCTACGCCATCCTACGATCAATTCCCAATAAACTAGGCGGGGTACTGGCCCTCCTCTTCTCAATTCTAGTCCTCCTACTAGTCCCTATGTTACACACCTCTAAACAACAAGGACTTACATTCCGCCCAATCACCCAATTCTTATTTTGAGCACTAGTAGCAGACGTAATAATCCTAACCTGAATTGGAGGAATGCCGGTAGAACACCCCTTCATTATCATCGGCCGAGTTGCCTCCGTCCTTTACTTCGCGCTACTCCTAATTCTTAACCCTCTAGCCGGG-----------------------------------------------------------------------------------------------------------------------------------------------------------------------------------------------------------------------------------------------------------------------------------------------------------------------------------------------------------------------------------------------------------------------------------------------------------------------------------------------------------------------------------------------------------------------------------------------------------------------------------------------------------------------------------------------------------------------------------------------------AAATGTTTCCACCTCTTGGGATGTAGGTATCATCGATGGGCTCTCTGGCTGGACAGTCTCTGTAGATGATGTACCAGCAGATACCATCTCTAGAAGATTCCGCTATGATGTGGCACTAGTATCAGCTCTAAAAGATTTGGAGGAGGACATCATGGAAGGACTAAGGGAGAGGGGGTTGGATGACAGCACTTGCACTTCTGGTTTCACAGTGGTGATCAAGGAGTCATGTGACGGCATGGGAGACGTGAGCGAGAAGCATGGAGGAGGACCAGCCATTCCAGAGAAGGCGGTAAGGTTCTCTTTTACGGTGATGTCCATCACGGTTCAAGCTGAAGGTGAGGATGAAGCAGTCACAATCTTCCAGGAACAAAAGCCCAACTCCGAGCTCTCCTGCAGGCCCCTGTGCCTGATGTTTGTGGATGAGTCTGATCATGAGATGCTCACTGCCATCTTGGGGCCAGTAGTGGCAGAGCGTAGAGCCATGAAGGAGAGTCGCCTCATTCTGTCCATTGGGGGGCTTCTTCGTTCCTTCCGCTTTTACTTCCGAGGCACAGGCTATGATGAGAAGATGGTGAGAGAAATGGAAGGGTTAGAGGCTTCAGGTTCCACTTACATCTGCACCCTTTGTGACTCCACACGAGCTGAGGCCTCTCAGAACATGGTGCTGCACTCCATCACCCGAAGCCATGAGGAAAACCTTGATCGCTACGAGATATGGAGGACCAACCCTTTCTCTGAGTCTGCAGACGAGTTGCGCGATCGTGTCAAAGGGGTCTCAGCGAAGCCTTTCATGGAGACCCAGCCCACGCTAGACGCCTTGCATTGTGACATTGGCAATGCTACAGAGTTCTACAAGATATTCCAGGATGAGATTGGTGAAGTGTACCAGAGAACCAATCCAACTCGAGAGGAGCGGCGACGCTGGCGATCAGCCCTTGATAAGCAGCTGAGGAAGAAGCTGAAGCTGAAGCCAGTGATGAGGATGAATGGGAACTACGCCCGACGGCTGATGACCCGTGAGTCTGTGGAGGCGTTGTGTGAGCTTGTTCCCTCAGAGGAGCGTCGCAAAGCCCTGAGAGAGCTGATGGAGCTGTACCTCCAGATGAAGCCTGTGTGGCGCTCCACCTGCCCAGCCAGAGACTGCCCTGATCAACTCTTACGTTACAGCTTTAACTCCCAGCGCTTTGCCGATCTCCTGTCCACCACATTCAAATACCGTTATGATGGCAAGATCACCAACTACCTCCACAAAACCTTGGCCCATGTGCCTGAGATTGTGGAACGAGATGGGTCAATTGGTGCTTGGGCCAGCGAGGGGAATGAATCTGGGAACAAGCTTTTCCGCCGCTTCCGTAAGATGAACGCCAGGCAGTCCAAGA---------------ATTCACGGTGGCCGAACACCCAATAATGAGTTGTCCTCTAGCCTCTACCTGCTAAACGTCGACAGTCGTGGATGCAATCGAAAAGTCACACTGAGATGCCAGGAGAAAGAGCTGGTGGGGGAGACCCCAGGGCCTCGCTACGGGCACACCATTAGTGTAGTCCACAGCAGGGGGAAAACAGCCTGTGTTCTTTTCGGCGGCAGGTCTTACATGTCACCTGCTGAGAGAACCACAGAGAACTGGAATAGTGTGGTGGACTGTCCACCCCAGGTGTACCTCATTGATCTGGAGTTTGGCTGCTGCTCAGCTTATACACTCCCTGAGCTCACGGATGGCCAGTCATTCCACCTGGCCCTGGCTCGAGAGGATTGTGTTTACTTCTTGGGTGGCCACATTCTCTCCACCGACTGCCGACCAGCTCGTCTGTTCAGGCTGCGTGTGGAGCTTCTCCTAGGCAGTCCAGTGCTCTCCTGCGATATGTTTAATGATGGTCTGTCTATCACAAGTGCCATTGCAACTCCTGTAGGCCCTGCTCATGAGTATATGATCCTTGGTGGCTACCAGTCAGACTCCCAGAAGCGGATGCAGTGCACCTACGTGGTACTGGATGACGTAGGCATACGAATGGAACCTCGAGATACACCGCAGTGGAGCAGTGAGATCAGCCAGAGCCGTACTTGGTTTGGTGGAAGCCTGGGAGATGGTAGCGCATTGATCGCTATTCCATCAGAGGGAAGTCCTGCACCTCCAGACGCCTATCACTTTTACCAGATAAGCTTCCAGCAAGAGGGAGATTCAGAGGATCCAACCCAGACATGCAGCCAGGAGTCCACAGACTTTGAGGACTCAGCCCCTCTCGAGGACTCAGAAGAGCTGTACTTCGGGCGTGATCCTAATGAGATGGAGTACAGCAGCGATGGAGAAGGAGACACCTACAACGAAGATGATGAGGAGGACGTTTCTCAGACCGGCTATTGGATAAAGTGCTGTCTCACATG-----------------
	47662Prochilodusvimboides	---AAACATCGCCTCCTGCAAAAATCAATGTATAAGAGGTCCTGCCTGCCCAGTGACTATTAGTTAAACGGCCGCGGTATTTTGACCGTGCTAAGGTAGCGCAATCACTTGTCTTTTAAATGAAGACCTGTATGAATGGTGGAACGAGGGCTTAACTGTCTCCCTTCTCCAGTCAATGAAATTGATCTGCCCGTGCAGAAGCGGGCATATATATACAAGACGAGAAGACCCTTTGGAGCTTAAGACAAAAGGCCAATCTTCGGTTGGGGCGACCACGGGGGAAAACAAAGCCCCCATGTGGAACGTAAAACTAAGAGAGACATCTCTAAGCCACAGAACATCTGACCCCGATCAACGAACCAAGTTACCCTAGGGATAACAGCGCAATCCCCTCCAAGAGTCCATATCGACGAGAGGGTTTACGACCTCGATGTTGGATCAGGACATCCTAATGGTGCAGCCGCTATTAAGGGTTCGTTTGTTCAACGATTAAAGTCCTACGTGATCTGA-TCCACCAACCACAAAGACATTGGCACCCTTTATTTAGTATTTGGTGCCTGAGCCGGAATAGTCGGTACAGCCCTTAGCCTTTTGATCCGAGCAGAGCTTAGCCAGCCCGGATCTTTGCTAGGCGATGACCAGATTTATAATGTTATTGTTACCGCACATGCTTTTGTAATAATCTTCTTTATAGTAATGCCAATTATAATTGGAGGATTTGGGAACTGATTAGTTCCACTAATGATTGGGGCCCCCGACATAGCATTCCCCCGAATAAATAATATAAGCTTTTGACTACTGCCCCCGTCTTTCCTTCTCCTTCTAGCCTCCTCCGGAGTTGAAGCCGGAGCCGGAACAGGTTGAACTGTTTATCCCCCTCTTGCCGGAAATTTAGCCCATGCGGGGGCCTCCGTAGACTTAACCATTTTTTCGCTCCACCTTGCCGGGGTTTCTTCAATTCTGGGGGCAATTAATTTTATCACAACCATTATTAATATGAAACCTCCAGCCATCTCCCAATACCAAACACCTTTATTTGTGTGAGCCACCCTAATTACGGCAGTACTCCTTCTTCTTTCTCTACCCGTTCTGGCTGCCGGGATCACAATACTCTTAACAGACCGAAATCTTAATACCACATTCTTCGACCCTGCTGGAGGGGGAGACTCCTAACAGGATTATTCCTAGCAATACACTATACCTCAGATATCTCTACTGCCTTTTCCTCCGTCGCCCACATCTGCCGTGACGTAAAMTACGGTTGATTAATCCGAAACATGCACGCCAACGGAGCTTCCTTTTTCTTCATCTGCATTTATCTACACATTGGCCGAGGCTTATATTACGGCTCCTACCTTTATAAAGAAACATGAAACATTGGCGTAGTCCTACTATTACTAGTCATAATAACTGCATTCGTAGGCTACGTACTACCATGAGGACAAATATCATTTTGAGGCGCCACCGTGATCACAAACCTACTCTCTGCCGTCCCCTACGTTGGAGATGCTCTAGTACAATGAATCTGAGGTGGCTTCTCCGTAGACAACGCAACTCTAACACGATTCTTCGCCTTCCACTTCCTACTACCTTTCGCAGTTATCGCTGCCACAGCCCTTCACGCCCTCTTCTTGCACGAAACAGGATCAAACAACCCCGTTGGACTAAATTCTGACGCAGACAAGATCCCATTCCACCCATATTTYTCCTATAAAGACCTACTCGGCTTTATAGTACTACTARCAGCCCTAACATCACTAGCCCTTTTCTCCCCAAACCTCCTAGGGGACCCTGAAAATTTTACCCCRGCCAACCCCCTCGTTACACCCACACACATCAAACCAGAATGATACTTCCTATTCGCCTATGCTATCCTACGATCCATTCCCAATAAACTRGGTGGGGTRTTAGCCCTCCTTTTCTCAATCTTAGTCCTYCTACTAGTTCCCATACTACACACCTCCMAACAACAAGGACTTACATTCCGTCCANTCACTCAATTCCTGTTTTGAGCACTAGTAGCAGACGTAATAATCCTGACCTGAATTGGAGGAA-------------------------------------------------------------------------------------------------------TGTCAATACCAAGAGAGTAATCCAGTATTTTGCAAGTATTGCAGCTGCTGCCGGTGCTTGCAAGAAGGACTCCAATAAAGGCACCCTGGAGGACCAAATCATCCAGGCCAATCCTGCACTCGAGGCCTTCGGCAATGCCAAAACACTGAGAAACGACAACTCTTCCCGCTTCGGAAAGTTTATCCGCATCCATTTCGGAACAAGTGGTAAACTGTCTTCGGCTGACATTGAAACATATTTGCTGGAAAAGTCCCGTGTGACCTTTCAGTTAAAATCTGAAAGGAACTATCACATCTTCTTCCAGATATTATCCAACGCAAAGCCTGAGCTGCTGGATATGCTGCTGATTACAAATAATCCCTATGACTACTCTTACATCTCCCAAGGAGAGGTAACTGTCGCAAGTATTAATGACAGCGAGGAGTTGTTAGCCACCGACAATGCCTTCGACGTGCTTGGTTTCACTCCTGATGAGAAGATGGGAGTCTACAAACTGACTGGTGCTATCATGCATTATGGCAACATGAAGTTTAAGCAGAAGCAGCGTGAGGAACAGGCAGAACCTGATGGTACCGAAGCTGCTGACAAATCAGCCTACCTAATGGGGCTGAACTCTGCAGATCTTCTGAAAGGACTCTGTCATCCAAGGGTCAAGGTAGGAAATGAATATGTCACCAAAGGTCAAGGTGTGGATCAGGTGTACTACTCAATAAATGTGTCCACCTCTTGGGATGTAGGTATCATTGATGGGCTCTCTGGCTGGACAGTCTCTGTAGATGATGTACCAGCAGATACCATCTCTAGAAGATTCCGCTATGATGTGGCACTAGTATCAGCTCTAAAAGATTTGGAGGAGGACATCATGGAAGGACTAAGGGAGAGGGGGTTAGATGACAGCACTTGCACTTCTGGTTTCACAGTGGTGATCAAGGAGTCATGTGACGGCATGGGAGACGTGAGCGAGAAGCATGGAGGAGGACCAGCCATTCCAGAGAAGGCGGTAAGGTTCTCTTTTACGGTGATGTCCATCACGGTTCAAGCTGAAGGTGAGGATGAAGCAGTCACAATCTTCCAGGAACAAAAGCCCAACTCTGAGCTCTCCTGCAGGCCCCTGTGCCTGATGTTTGTGGATGAGTCTGATCATGAGATGCTCACTGCCATCTTGGGGCCAGTAGTGGCAGAGCGTAGAGCCATGAAGGAGAGTCGCCTCATTCTGTCCATTGGGGGGCTTCTTCGTTCCTTCCGCTTTTACTTCCGAGGCACAGGCTATGATGAGAAGATGGTGAGAGAAATGGAAGGGTTAGAGGCTTCAGGTTCCACTTACATCTGCACCCTTTGTGACTCCACACGAGCTGAGGCCTCTCAAAACATGGTGCTGCACTCCATCACCCGAAGCCATGAGGAAAACCTTGATCGCTACGAGATATGGAGGACCAACCCTTTCTCTGAGTCTGCAGACGAGTTGCGTGATCGTGTCAAAGGGGTCTCAGCAAAGCCTTTCATGGAGACCCAGCCCACGCTAGACGCCTTGCATTGTGACATTGGCAATGCTACAGAGTTCTACAAGATATTCCAGGATGAGATTGGTGAAGTGTACCAGAGAACCAATCCAACTCGAGAGGAGCGGCGACGCTGGCGATCAGCCCTTGATAAGCAGCTGAGGAAGAAGATGAAGCTGAAGCCAGTGATGAGGATGAATGGGAATTACGCCCGACGGCTGATGACCCGTGAGGCTGTGGAGGCGTTGTGTGAGCTGGTTCCCTCAGAGGAGCGTCGCAAGGCCCTGAGAGAGCTGATGGAGCTGTACCTCCAGATGAAGCCTGTGTGGCGCTCCACCTGCCCAGCCAGAGACTGCCCTGATCAACTCTTACGTTACAGCTTTAACTCCCAACGCTTTGCCGAACTCCTGTCCACCACATTCAAATACCGTTATGATGGCAAGATCACCAACTACCTCCACAAAACCTTGGCCCATGTGCCTGAGATTGTGGAACGAGATGGGTCAATTGGTGCTTGGGCCAGTGAGGGGAACGAATCCGGGAATAAGCTTTTCCGCCGCTTCCGTAAGATGAACGCCAGGCAGTCCAAGACCTGAGTGTTACCTCATTCACGGTGGCCGAACACCCAATAATGAGTTGTCCTCTAGCCTCTACCTGCTAAATGTCGACAGTCGTGGATGCAATCGAAAAGTCACACTGAGATGCCAGGAGAAAGAGCTGGTGGGGGAGACCCCAGGGCCTCGCTACGGGCACACCATTAGTGTAGTCCACAGCAGGGGGAAAACAGCCTGTGTCCTTTTCGGCGGCAGGTCTTACATGTCACCTGCTGAGAGAACCACAGAGAACTGGAATAGTGTGGTGGACTGTCCACCCCAGGTGTACCTCATTGATCTGGAGTTTGGCTGCTGCTCAGCTTATACACTCCCTGAGCTCACGGATGGCCAGTCATTCCACCTGGCCCTGGCTCGAGAAGATTGTGTTTACTTCTTGGGTGGCCACATTCTCTCCACCGACTGCCGACCAGCTCGCCTGTTCAGGCTGCGTGTGGAGCTTCTCCTAGGCAGTCCAGTGCTCTCCTGCGATATGTTTAATGATGGTCCGTCTATCACAAGCGCCATTGCAACTCCTGTAGGCCCTGCTCATGAGTATATGATCCTTGGTGGCTACCAGTCAGACTCCCAGAAGCGGATGCAGTGCACCTACGTGGTACTGGATGACGTAGGCATACGAATGGAACCTCGAGATACACTGCAGTGGAGCAGTGAGATCAGCCAGAGCCGTACTTGGTTTGGTGGAAGCCTGGGAGATGGTAGCGCATTGATCGCTATTCCATCAGAGGGAAGTCCTGCACCTCCAGATGCCTATCACTTTTACCAGGTAAGCTTCCAGCAAGAGGGAGATTCAGAGGATCCAACCCAGACATGCAGCCAGGAGTCCACAGACTTTGAGGACTCAGCCCCTCTCGAGGACTCAGAAGAGCTGTACTTCGGGCGTGATCCTAATGAGATGGAGTACAGCAGCGATGGAGAAGGAGACACCTACAACGAAGATGATGAGGAGGACGTTTCTCAGACCGGCTATTGGATCAAGTGCTGTCTCACATGCCAGGTAGACATCAACA
	16011Prochilodusvimboides	CAAAAACATCGCCTCCTGCAAAAATCAATGTATAAGAGGTCCTGCCTGCCCAGTGACTATTAGTTAAACGGCCGCGGTATTTTGACCGTGCTAAGGTAGCGCAATCACTTGTCTTTTAAATGAAGACCTGTATGAATGGTGGAACGAGGGCTTAACTGTCTCCCTTCTCCAGTCAATGAAATTGATCTGCCCGTGCAGAAGCGGGCATATATATACAAGACGAGAAGACCCTTTGGAGCTTAAGACAAAAGGCCAATCTTCGGTTGGGGCGACCACGGGGGAAAACAAAGCCCCCATGTGGAACGTAAAACTAAGAGAGACATCTCTAAGCCACAGAACATCTGACCCCGATCAACGAACCAAGTTACCCTAGGGATAACAGCGCAATCCCCTCCAAGAGTCCATATCGACGAGAGGGTTTACGACCTCGATGTTGGATCAGGACATCCTAATGGTGCAGCCGCTATTAAGGGTTCGTTTGTTCAACGATTAAAGTCCTACGTGATCTGA-------------------------------------------------------------GTCGGTACAGCCCTTAGCCTTTTGATCCGAGCAGAGCTTAGCCAGCCCGGATCTTTGCTAGGCGATGACCAGATTTATAATGTTATTGTTACCGCACATGCTTTTGTAATAATCTTCTTTATAGTAATGCCAATTATAATTGGAGGATTTGGGAACTGATTAGTTCCACTAATGATTGGGGCCCCCGACATAGCATTCCCCCGAATAAATAATATAAGCTTTTGACTACTGCCCCCGTCTTTCCTTCTCCTTCTAGCCTCCTCCGGAGTTGAAGCCGGAGCCGGAACAGGTTGAACTGTTTATCCCCCTCTTGCCGGAAATTTAGCCCATGCGGGGGCCTCCGTAGACTTAACCATTTTTTCGCTCCACCTCGCCGGGGTTTCTTCAATTCTGGGGGCAATTAATTTTATCACAACCATTATTAATATGAAACCTCCAGCCATCTCCCAATACCAAACACCTTTATTTGTGTGAGCCACCCTAATTACGGCAGTACTCCTTCTTCTTTCTCTACCAGTTCTGGCTGCCGGGATCACAATACTCTTAACAGACCGAAACCTTAATACCACATTCTTCGACCCTGCTGGA------------------------------------------------------------CCTTTTCCTCCGTCGCCCACATCTGCCGTGACGTAAAATACGGTTGATTAATCCGAAACATGCACGCCAACGGAGCTTCCTTTTTCTTCATCTGCATTTATCTACACATTGGCCGAGGCTTATATTACGGCTCCTACCTTTATAAAGAAACATGAAACATTGGCGTAGTCCTACTATTACTAGTCATAATAACTGCATTCGTAGGCTACGTACTACCATGAGGACAAATATCATTTTGAGGCGCCACCGTGATCACAAACCTACTCTCTGCCGTCCCCTACGTTGGAGATGCTCTAGTACAATGAATCTGAGGTGGCTTCTCCGTAGACAACGCAACTCTAACACGATTCTTCGCCTTCCACTTCCTACTACCTTTCGCAGTTATCGCTGCCACAGCCCTTCACGCCCTCTTCTTGCACGAAACAGGATCAAACAACCCCGTTGGACTAAATTCTGACGCAGACAAGATCCCATTCCACCCATATTTCTCCTATAAAGACCTACTCGGCTTTATAGTACTACTAACAGCCCTAACATCACTAGCCCTTTTCTCCCCAAACCTCCTAGGGGACCCTGAAAATTTTACCCCAGCCAACCCCCTCGTTACACCCACACACATCAAACCAGAATGATACTTCCTATTCGCCTATGCTATCCTACGATCCATTCCCAATAAACTGGGTGGGGTATTAGCCCTCCTTTTCTCAATCTTAGTCCTTCTACTAGTTCCCATACTACACACCTCCAAACAACAAGGACTTACATTCCGTCCAATCACTCAATTCCTGTTTTGAGCACTAGTAGCAGACGTAATAATCCTGACCTGAATTGGAGGAA-------------------------------------------------------------------------------------------------------TGTCAATACCAAGAGAGTAATCCAGTATTTTGCAAGTATTGCAGCTGCTGCCGGTGCTTGCAAGAAGGACTCCAATAAAGGCACCCTGGAGGACCAAATCATCCAGGCCAATCCTGCACTCGAGGCCTTCGGCAATGCCAAAACACTGAGAAACGACAACTCTTCCCGCTTCGGAAAGTTTATCCGCATCCATTTCGGAACAAGTGGTAAACTGTCTTCGGCTGACATTGAAACATATTTGCTGGAAAAGTCCCGTGTGACCTTTCAGTTAAAATCTGAAAGGAACTATCACATCTTCTTCCAGATATTATCCAACGCAAAGCCTGAGCTGCTGGATATGCTGCTGATTACAAATAATCCCTATGACTACTCTTACATCTCCCAAGGAGAGGTAACTGTCGCAAGTATTAATGACAGCGAGGAGTTGTTAGCNACCGACAATGCCTTCGACGTGCTTGGTTTCACTCCTGATGAGAAGATGGGAGTCTACAAACTGACTGGTGCTATCATGCATTATGGCAACATGAAGTTTAAGCAGAAGCAGCGTGAGGAACAGGCAGAACCTGATGGTACCGAAGCTGCTGACAAATCAGCCTACCTAATGGGGCTGAACTCTGCAGATCTTCTGAAAGGACTCTGTCATCCAAGGGTCAAGGTAGGAAATGAATATGTCACCAAAGGTCAAGGTGTGGATCAGGTGTACTACTCAATAAATGTGTCCACCTCTTGGGATGTAGGTATCATCGATGGGCTCTCTGGCTGGACAGTCTCTGTAGATGATGTACCAGCAGATACCATCTCTAGAAGATTCCGCTATGATGTGGCACTAGTATCAGCTCTAAAAGATTTGGAGGAGGACATCATGGAAGGACTAAGGGAGAGGGGGTTAGATGACAGCACTTGCACTTCTGGTTTCACAGTGGTGATCAAGGAGTCATGTGACGGCATGGGAGACGTGAGCGAGAAGCATGGAGGAGGACCAGCCATTCCAGAGAAGGCGGTAAGGTTCTCTTTTACGGTGATGTCCATCACGGTTCAAGCTGAAGGTGAGGATGAAGCAGTCACAATCTTCCAGGAACAAAAGCCCAACTCTGAGCTCTCCTGCAGGCCCCTGTGCCTGATGTTTGTGGATGAGTCTGATCATGAGATGCTCACTGCCATCTTGGGGCCAGTAGTGGCAGAGCGTAGAGCCATGAAGGAGAGTCGCCTCATTCTGTCCATTGGGGGGCTTCTTCGTTCCTTCCGCTTTTACTTCCGAGGCACAGGCTATGATGAGAAGATGGTGAGAGAAATGGAAGGGTTAGAGGCTTCAGGTTCCACTTACATCTGCACCCTTTGTGACTCCACACGAGCTGAGGCCTCTCAAAACATGGTGCTGCACTCCATCACCCGAAGCCATGAGGAAAACCTTGATCGCTACGAGATATGGAGGACCAACCCTTTCTCTGAGTCTGCAGACGAGTTGCGTGATCGTGTCAAAGGGGTCTCAGCAAAGCCTTTCATGGAGACCCAGCCCACGCTAGACGCCTTGCATTGTGACATTGGCAATGCTACAGAGTTCTACAAGATATTCCAGGATGAGATTGGTGAAGTGTACCAGAGAACCAATCCAACTCGAGAGGAGCGGCGACGCTGGCGATCAGCCCTTGATAAGCAGCTGAGGAAGAAGATGAAGCTGAAGCCAGTGATGAGGATGAATGGGAATTACGCCCGACGGCTGATGACCCGTGAGGCTGTGGAGGCGTTGTGTGAGCTGGTTCCCTCAGAGGAGCGTCGCAAGGCCCTGAGAGAGCTGATGGAGCTGTACCTCCAGATGAAGCCTGTGTGGCGCTCCACCTGCCCAGCCAGAGACTGCCCTGATCAACTCTTACGTTACAGCTTTAACTCCCAACGCTTTGCCGAACTCCTGTCCACCACATTCAAATACCGTTATGATGGCAAGATCACCAACTACCTCCACAAAACCTTGGCCCATGTGCCTGAGATTGTGGAACGAGATGGGTCAATTGGTGCTTGGGCCAGTGAGGGGAACGAATCCGGGAATAAGCTTTTCCGCCGCTTCCGTAAGATGAACGCCAGGCAGTCCAAGACCTGAGTGTTACCTCATTCACGGTGGCCGAACACCCAATAATGAGTTGTCCTCTAGCCTCTACCTGCTAAATGTCGACAGTCGTGGATGCAATCGAAAAGTCACACTGAGATGCCAGGAGAAAGAGCTGGTGGGGGAGACCCCAGGGCCTCGCTACGGGCACACCATTAGTGTAGTCCACAGCAGGGGGAAAACAGCCTGTGTTCTTTTCGGCGGCAGGTCTTACATGTCACCTGCTGAGAGAACCACAGAGAACTGGAATAGTGTGGTGGACTGTCCACCCCAGGTGTACCTCATTGATCTGGAGTTTGGCTGCTGCTCAGCTTATACACTCCCTGAGCTCACGGATGGCCAGTCATTCCACCTGGCCCTGGCTCGAGAGGATTGTGTTTACTTCTTGGGTGGCCACATTCTCTCCACCGACTGCCGACCAGCTCGCCTGTTCAGGCTGCGTGTGGAGCTTCTCCTAGGCAGTCCAGTGCTCTCCTGCGATATGTTTAATGATGGTCCGTCTATCACAAGCGCCATTGCAACTCCTGTAGGCCCTGCTCATGAGTATATGATCCTTGGTGGCTACCAGTCAGACTCCCAGAAGCGGATGCAGTGCACATACGTGGTACTGGATGACGTAGGCATACGAATGGAACCTCGAGATACACTGCAGTGGAGCAGTGAGATCAGCCAGAGCCGTACTTGGTTTGGTGGAAGCCTGGGAGATGGTAGCGCATTGATCGCTATTCCATCAGAGGGAAGTCCTGCACCTCCAGATGCCTATCACTTTTACCAGGTAAGCTTCCAGCAAGAGGGAGATTCAGAGGATCCAACCCAGACATGCAGCCAGGAGTCCACAGACTTTGAGGACTCAGCCCCTCTCGAGGACTCAGAAGAGCTGTACTTCGGGCGTGATCCTAATGAGATGGAGTACAGCAGCGATGGAGAAGGAGACACCTACAACGAAGATGATGAGGAGGACGTTTCTCAGACCGGCTATTGGATCAAGTGCTGTCTCACATGCCAGATAGACATCAACA
	43398Prochilodusnigricans	CAAAAACATCGCCTCCTGCAAAAATCAATGTATAAGAGGTCCTGCCTGCCCAGTGACTATTAGTTAAACGGCCGCGGTATTTTGACCGTGCTAAGGTAGCGCAATCACTTGTCTTTTAAATGAAGACCTGTATGAATGGTGGAACGAGGGCTTAACTGTCTCCCTTCTCCAGTCAATGAAATTGATCTGCCCGTGCAGAAGCGGGCATATATATACAAGACGAGAAGACCCTTTGGAGCTTAAGACAAAAGGCCAATCTTCGGTTGGGGCGACCACGGGGGAAAATAAAGCCCCCATGTGGAACGTAAAACTAAGAGAGACATCTCTAAGCCACAGAATATCTGACCCCGATCAACGAACCAAGTTACCCTAGGGATAACAGCGCAATCCCCTCCAAGAGTTCATATCGACGAGAGGGTTTACGACCTCGATGTTGGATCAGGACATCCTAATGGTGCAGCCGCTATTAAGGGTTCGTTTGTTCAACGATTAAAGTCCTACGTGATCTGA-TCCACCAACCACAAAGACATTGGCACCCTTTATTTAGTATTTGGTGCCTGAGCCGGAATAGTCGGTACAGCCCTTAGCCTTTTGATTCGAGCAGAGCTTAGCCAGCCCGGATCATTGCTAGGCGATGACCAGATTTATAATGTTATCGTTACCTGACATGCTTTCGTAATAATCTTCTTTATAGTAATGCCAATTATGATTGGAGGATTTGGGAACTGACTAATTCCTCTGATGATCGGGGCCCCCGACATGGCATTCCCCCGAATAAATAACATAAGCTTTTGACTACTACCCCCATCCTTCCTTCTCCTCCTAGCCTCCTCCGGAGTTGAGGCCGGAGCCGGAACAGGTTGAACTGTTTATCCCCCTCTCGCCGGAAACTTAGCCCACGCAGGAGCCTCTGTAGACTTAACCATTTTCTCACTTCACCTCGCTGGAGTTTCTTCAATTCTGGGGGCAATTAACTTTATTACAACCATTATTAACATGAAACCTCCAGCCATTTCTCAATATCAAACACCTTTGTTTGTGTGAGCCACTCTAATTACAGCGGTACTCCTTCTCCTCTCTCTACCCGTTCTGGCCGCCGGAATTACAATGCTCTTAACAGACCGAAACCTTAATACCACATTCTTCGACCCTGCTGGA---------TCCTAACAGGATTATTCCTAGCAATACACTATACCTCAGACATCTCCACTGCCTTCTCCTCTGTAGCCCACATCTGCCGGGATGTAAACTACGGCTGACTAATCCGAAATATACACGCCAACGGAGCTTCCTTTTTCTTCATTTGCATTTATTTACACATTGGCCGAGGCTTATACTACGGCTCCTACCTTTACAAAGAAACATGAAACATCGGCGTAGTCCTATTACTACTAGTTATGATAACTGCATTCGTAGGTTATGTACTACCATGAGGGCAAATATCATTCTGAGGCGCTACCGTAATTACAAACCTGCTCTCCGCCGTACCCTACGTTGGAGATGCCCTAGTACAATGAATCTGAGGGGGCTTCTCCGTAGACAACGCAACCCTAACACGATTCTTTGCCTTCCACTTTCTACTACCTTTCGTAGTCGTCGCTGCAACAGCCCTCCACGCCCTCTTCCTGCACGAAACAGGATCAAACAACCCCGTCGGACTAAACTCTGACGCAGACAAAATCCCATTCCACCCATACTTCTCCTACAAAGACCTACTTGGCTTCATAGTACTACTGGCAGCTCTTACAGCACTAGCCCTTTTCTCCCCAAATCTCCTAGGAGACCCTGATAACTTCACTCCAGCCAACCCCCTTGTTACACCCACACACATTAAACCAGAATGATACTTCCTATTCGCCTACGCTATTCTACGGTCAATTCCTAACAAATTAGGCGGAGTACTAGCCCTCCTCTTCTCAATTCTAGTTCTTCTACTAGTCCCTCTACTACACACCTCTAAACAACAAGGACTTACATTCCGTCCAATCACCCAATTCCTATTTTGAGCACTAGTAGCAGACGTAATAATCCTAACCTGAATCGGAGGAATGCCAGTAGAACACCCCTTCATCATTATCGGCCAAATCGCCTCAGTCCTTTACTTCACACTACTCCTAATTCTTAATCCTCTAGCCGGATGACTAGAAAATAA-------------------------TATTTCGCAAGTATTGCAGCTGCTGCCGGTGCTTGCAAGAAGGACTCCAATAAAGGCACCCTGGAGGACCAAATCATCCAGGCCAATCCTGCACTCGAGGCCTTCGGCAATGCCAAAACACTGAGAAACGACAACTCGTCCCGCTTCGGAAAGTTTATCCGCATCCATTTCGGAACAAGTGGTAAACTGTCTTCGGCTGACATTGAAACATATTTGCTGGAAAAGTCCCGTGTGACCTTTCAGTTAAAATCTGAAAGGAACTATCACATCTTCTTCCAGATATTATCCAACGCAAAGCCNGAGCTGCTGGATATGCTGCTGATTACAAATAATCCCTATGACTACTCTTACATCTCCCAAGGAGAGGTAACTGTCGCAAGTATTAANGACAGCGAGGAGTTGTTTGCCACNGACAATGCCTTCGACGTGCTTGGTTTCACTCCTGATGAGAAGATGGGAGTCTACAAACTGACTGGTGCTATCATGCATTATGGCAACATGAAGTTTAAGCAGAAGCAGCGTGAGGAACAGGCCGAACCTGATGGTACCGAAGCTGCTGACAAATCAGCCTACCTAATGGGGCTGAACTCTGCAGATCTTCTGAAAGGACTCTGTCATCCAAGGGTCAAGGTAGGAAACGAATATGTCACCAAAGGCCAAGGTGTGGATCAGGTGTACTACTCAATAAATGTGTCCACCTCTTGGGATGTAGGTATCATCGATGGGCTCTCTGGCTGGACAGTCTCTGTAGATGATGTACCAGCAGATACCATCTCTAGAAGATTCCGCTATGATGTGGCACTAGTATCAGCTCTAAAAGATTTGGAGGAGGACATCATGGAAGGACTAAGGGAGAGGGGGTTGGATGACAGCACTTGCACTTCCGGTTTCACAGTGGTGATCAAGGAGTCATGTGATGGCATGGGAGACGTGAGCGAGAAGCATGGAGGAGGACCAGCCATTCCAGAGAAGGCGGTAAGGTTCTCTTTTACGGTGATGTCCATCACGGTTCAAGCTGAAGGTGAGGATGAAGCAGTCACAATCTTCCAGGAACCAAAGCCCAACTCTGAGCTCTCCTGCAGGCCCCTGTGCCTGATGTTTGTGGATGAGTCTGATCATGAGATGCTCACTGCCATCTTGGGGCCAGTAGTGGCAGAGCGTAGAGCCATGAAGGAGAGTCGCCTCATTCTGTCCATTGGGGGGCTTCTTCGTTCCTTCCGCTTTTACTTCCGAGGCACTGGCTATGATGAGAAGATGGTGAGAGAAATGGAAGGGTTAGAGGCTTCAGGTTCCACCTACATCTGCACCCTTTGTGACTCCACCCGAGCTGAGGCCTCTCAGAACATGGTGCTGCACTCCATCACCCGAAGCCATGAGGAAAACCTTGATCGCTACGAGATATGGAGGACCAACCCTTTCTCTGAGTCTGCAGACGAGTTGCGCGATCGTGTCAAAGGGGTCTCAGCGAAGCCTTTCATGGAGACCCAGACCACGCTAGACGCCTTGCATTGTGACATTGGCAATGCTACAGAGTTCTACAAGATTTTCCAGGATGAGATTGGTGAAGTGTACCAGAGAACCAATCCAACTCGAGAGGAGCGGCGACGCTGGCGATCAGCCCTTGATAAGCAGCTGAGGAAGAAGCTGAAGCTGAAGCCAGTGATGAGGATGAATGGGAACTACGCCCGACGGCTGATGACCCGTGAGTCTGTGGAGGCGTTGTGTGAGCTTGTTCCCTCAGAGGAGCGTCGCAAGGCCCTGAGAGAGCTGATGGAGCTGTACCTCCAGATGAAGCCTGTGTGGCGCTCCACCTGCCCAGCCAGAGACTGCCCTGATCAACTCTTACGTTACAGCTTCAACTCCCAGCGCTTTGCCGAACTCCTGTCCACCACATTCAAATATCGTTATGATGGCAAGATCACCAACTACCTCCACAAAACCTTGGCCCATGTGCCTGAGATTGTGGAACGAGATGGGTCAATTGGTGCTTGGGCCAGCGAGGGGAATGAATCCGGGAACAAGCTTTTCCGCCGCTTCCGTAAGATGAACGCCAGGCAGTCCAAGACCTGAGTGTTACCTCATTCACGGTGGCCGAACACCCAATAATGAGTTGTCCTCTAGCCTCTACCTGCTAAATGTCGACAGTCGTGGATGCAATCGAAAAGTCACACTGAGATGCCAGGAGAAAGAGCTGGTGGGGGAGACCCCAGGGCCTCGCTACGGGCACACCATTAGTGTAGTCCACAGCAGGGGGAAAACAGCCTGTGTTCTTTTCGGCGGCAGGTCTTACATGTCACCTGCTGAGAGAACCACAGAGAACTGGAATAGTGTGGTGGACTGTCCACCCCAGGTGTACCTCATTGATCTGGAGTTTGGCTGCTGCTCAGCTTATACACTCCCTGAGCTCACGGATGGCCAGTCATTCCACCTGGCCCTGGCTCGAGAGGATTGTGTTTACTTCTTGGGTGGCCACATTCTCTCCACCGACTGCCGACCAGCTCGCATGTTCAGGCTGCGTGTGGAGCTTCTCCTAGGCAGTCCAGTGCTCTCCTGCGATATGTTTAATGATGGTCCGTCTATCACAAGTGCCATTGCAACTCCTGTAGGCCCTGCTCATGAGTATATGATCCTTGGTGGCTACCAGTCAGACTCCCAGAAGCGGATGCAGTGCACCTACGTGGTACTGGATGACGTAGGCATACGAATGGAACCTCGAGATACACCACAGTGGAGCAGTGAGATCAGCCAGAGCCGTACTTGGTTTGGTGGAAGCCTGGGAGATGGTAGCGCATTGATCGCTATTCCATCAGAGGGAAGTCCTGCACCTCCAGATGCCTATCACTTTTACCAGGTAAGCTTCCAGCAAGAGGGAGATTCAGAGGATCCAACCCAGACATGCAGCCAGGAGTCCACAGACTTTGAGGACTCAGCCCCTCTCGAGGACTCAGAAGAGCTGTACTTTGGGCGTGATCCTAACGAGATGGAGTACAGCAGCGATGGAGAAGGAGACACCTACA------------------------------------------------------------------------------
	15561Prochilodusmariae	CAAAAACATCGCCTCCTGCAAAAATCAATGTATAAGAGGTCCTGCCTGCCCAGTGACTATTAGTTAAACGGCCGCGGTATTTTGACCGTGCTAAGGTAGCGCAATCACTTGTCTTTTAAATGAAGACCTGTATGAATGGTGGAACGAGGGCTTAACTGTCTCCCTTCTCCAGTCAATGAAATTGATCTGCCCGTGCAGAAGCGGGCATATATATACAAGACGAGAAGACCCTTTGGAGCTTAAGACAAAAAGCCAATCTTCGGTTGGGGCGACCACGGGGGAAAACAAAGCCCCCATGTGGAACGTAAAACTAAGAGAGACATCTCTAAGCCACAGAATATCTGACCCCGATCAACGAACCAAGTTACCCTAGGGATAACAGCGCAATCCCCTCCAAGAGTTCATATCGACGAGAGGGTTTACGACCTCGATGTTGGATCAGGACATCCTAATGGTGCAGCCGCTATTAAGGGTTCGTTTGTTCAACGATTAAAGTCCTACGTGATCTGA-------------------------------------------------------------GTCGGTACAGCCCTTAGCCTTTTGATCCGAGCAGAGCTTAGCCAGCCCGGATCTTTGCTGGGTGATGACCAGATTTATAACGTTATCGTTACCGCACATGCTTTCGTAATAATCTTCTTTATAGTAATGCCAATTATGATTGGAGGATTTGGGAACTGACTAGTTCCTCTAATGATCGGGGCCCCCGACATAGCATTCCCCCGAATAAATAACATAAGCTTTTGACTACTACCCCCATCCTTTCTTCTCCTCCTAGCCTCCTCCGGAGTTGAGGCCGGGGCCGGAACAGGTTGAACTGTCTATCCGCCTCTCGCCGGAAACTTAGCCCACGCAGGAGCCTCTGTAGACTTAACCATTTTTTCACTTCACCTCGCTGGGGTTTCTTCAATTCTGGGAGCAATTAACTTTATTACAACCATTATTAACATGAAACCTCCAGCCATTTCTCAATATCAAACACCTTTATTTGTGTGAGCCATTCTAATTACAGCGGTACTCCTTCTCCTCTCTCTACCCGTTCTGGCCGCCGGAATTACAATGCTCTTAACAGATCGAAACCTTAATACCACATTCTTCGACCCTGCTGGAGGAGGAGACTCCTAACAGGATTATTCCTAGCAATACACTATACCTCAGACATCTCCACTGCCTTCTCCTCTGTAGCCCACATCTGCCGTGATGTAAACTACGGCTGACTAATCCGAAACATGCACGCCAACGGAGCTTCCTTTTTCTTCATTTGCATTTATTTACACATTGGCCGAGGCTTATACTACGGCTCCTACCTTTACAAAGAAACATGAAACATCGGCGTAGTCCTGTTACTACTAGTTATAATAACTGCATTCGTGGGTTATGTATTACCATGAGGACAAATATCATTCTGAGGCGCTACCGTGATCACAAACCTGCTCTCCGCCGTACCCTACGTTGGAGATGCCCTAGTACAATGAATCTGAGGTGGCTTCTCCGTAGACAACGCAACCCTAACACGATTCTTTGCCTTCCACTTCCTACTACCTTTCGTAGTCGTCGCTGCAACAGCCCTCCACGCCCTCTTCCTACACGAAACAGGGTCAAACAACCCCGTCGGACTAAACTCTGACGCAGACAAAATCCCATTCCACCCATACTTCTCCTACAAAGACCTACTTGGCTTCATAGTACTACTAGCAGCTCTTACATCACTAGCCCTCTTCTCCCCAAATCTCCTAGGAGACCCTGATAACTTTACTCCAGCCAACCCTCTTGTCACACCCACACATATCAAACCAGAATGATACTTCCTATTCGCCTACGCCATTCTACGATCAATTCCTAATAAACTAGGCGGAGTACTAGCCCTTCTCTTCTCAATCCTAGTTCTTCTACTAGTCCCTCTACTACATACCTCTAAACAACAAGGACTTACATTCCGCCCAATCACCCAATTCCTATTTTGAGCACTAGTAGCAGACGTAATAATCCTAACCTGAATCGGAGGAATGCCAGTAGAACACCCCTTCATCATTATCGGTCAAATCGCCTCAGTTCTTTACTTTACGCTACTCCTAATTCTTAACCCTCTAGCCGGATGACTAGAAAATAATGTCAATACCAAGAGAGTAATCCAGTATTTTGCAAGTATTGCAGCTGCTGCTGGTGCTTGCAAGAAGGACTCCAATAAAGGCACCCTGGAGGACCAAATCATCCAGGCCAATCCTGCACTCGAGGCCTTCGGCAATGCCAAAACACTGAGAAACGACAACTCGTCCCGCTTCGGAAAGTTTATCCGCATCCATTTCGGAACAAGTGGTAAACTGTCTTCGGCTGACATTGAAACATATTTGCTGGAAAAGTCCCGTGTGACCTTTCAGTTAAAATCTGAAAGGAACTATCACATCTTCTTCCAGATATTATCCAACGCAAAGCCCGAGCTGCTGGATATGCTGCTGATTACAAATAATCCCTATGACTACTCTTACATCTCCCAAGGAGAGGTAACTGTCGCAAGTATTAATGACAGCGAGGAATTGTTTGCCACCGACAATGCCTTTGATGTGCTTGGTTTCACTCCTGATGAGAAGATGGGAGTCTACAAACTGACTGGTGCCATCATGCATTATGGCAACATGAAGTTTAAGCAGAAGCAGCGTGAGGAACAGGCAGAACCTGATGGTACCGAAGCTGCTGACAAATCAGCCTACCTAATGGGGCTGAACTCTGCAGATCTTCTAAAAGGACTCTGTCATCCAAGGGTCAAGGTAGGAAACGAATATGTCACCAAAGGCCAAGGTGTGGATCAGGTGTACTACTCAATAAATGTGTCCACCTCTTGGGATGTAGGTATCATCGATGGGCTCTCTGGCTGGACAGTCTCTGTAGATGATGTGCCAGCAGATACCATCTCTAGAAGATTCCGCTATGATGTGGCACTAGTATCAGCTCTAAAAGATTTGGAGGAGGACATCATGGAAGGACTGAGGGAGAGGGGGTTGGATGACAGCACTTGCACTTCCGGTTTCACTGTGGTGATCAAGGAGTCATGTGATGGCATGGGAGACGTGAGCGAGAAGCATGGAGGAGGACCAGCCGTTCCTGAGAAGGCGGTGAGGTTCTCTTTTACGGTGATGTCCATCACGATTCAAGCTGAAGGTGAGGATGAAGCAGTCACAATCTTCCAGGAACCAAAGCCCAACTCCGAGCTCTCCTGCCGGCCCCTGTGCCTGATGTTTGTGGATGAGTCTGATCATGAGATGCTCACTGCCATCTTGGGGCCTGTAGTGGCAGAGCGTAAAGCCATGAAGGAGAGTCGCCTCATTCTGTCCATTGGGGGGCTTCTTCGTTCCTTCCGCTTTTACTTCCGAGGCACTGGCTATGATGAGAAGATGGTGAGAGAAATGGAAGGGTTGGAGGCTTCAGGTTCCACTTACATCTGCACCCTTTGTGACTCCACCCGAGCTGAAGCCTCTCAAAACATGGTGCTGCACTCCATCACTCGAAGCCATGAGGAAAACCTTGATCGCTACGAGATATGGAGGACCAACCCTTTCTCTGAGTCTGCAGACGAGTTGCGCGATCGTGTCAAAGGGGTCTCAGCTAAGCCTTTCATGGAGACCCAGACCACGCTAGACGCCTTGCACTGTGACATTGGCAATGCTACAGAGTTTTACAAGATATTCCAGGATGAGATTGGTGAAGTGTACCAGAGACTCAATCCAACTCGAGAGGAGCGGCGGGGCTGGCGATCAGCCCTTGATAAGCAGTTGAGGAAGAAGATGAAGCTGAAGCCAGTGATGAGGATGAATGGGAACTACGCCCGACGGCTGATGACCCGTGAGTCTGTGGAGGCGTTGTGTGAGCTTGTTCCCTCAGAGGAGCGTCGCAAGGCCCTGAGAGAGCTGATGGAGCTGTACCTCCAGATGAAGCCTGTGTGGCGCTCCACCTGCCCAGCCAGAGATTGCCCTGATCAACTCTTACGTTACAGCTTTAACTCCCAGCGCTTTGCTGAACTCCTGTCCACCACATTCAAATACCGTTATGATGGCAAGATCACCAACTACCTCCACAAAACTTTAGCCCATGTGCCTGAGATTGTGGGACGGG---------------------------------------------------------------------------------------------CCTGAGTGTTACCTCATTCACGGTGGCCGAACACCCAATAATGAGTTGTCCTCTAGCCTCTACCTGCTAAATGTCGACAGTCGTGGATGCAATCGAAAAGTCACACTGAGATGCCAGGAGAAAGAGCTGGTGGGGGAGACCCCAGGGCCTCGCTACGGGCACACCATTAGTGTAGTCCACAGCAGGGGGAAAACAGCCTGTGTTCTTTTCGGCGGCAGGTCTTACATGTCACCTGCTGAGAGAACCACAGAGAACTGGAATAGTGTGGTGGACTGTCCACCCCAGGTGTACCTCATTGATCTGGAGTTTGGCTGCTGCTCAGCTTATACACTCCCTGAGCTCACGGATGGCCAGTCATTCCACCTGGCCCTGGCTCGAGAGGATTGTGTTTACTTCTTGGGTGGCCACATTCTCTCCACCGACTGCAGACCAGCTCGCATGTTCAGGCTGCGTGTGGAGCTTCTCCTAGGCAGTCCAGTGCTCTCCTGCGATATGTTTAATGATGGTCCGTCTATCACAAGTGCCATTGCAACTCCTGTAGGCCCTGCTCATGAGTATATGATCCTTGGTGGCTACCAGTCAGACTCCCAGAAGCGAATGCAGTGCACCTACGTGGTACTGGATGACGTAGGCATACGAATGGAACCTCGAGATACACCGCAGTGGAGCAGTGAGATCAGCCAGAGCCGTACTTGGTTTGGTGGAAGCCTGGGAGATGGTAGCGCATTGATTGCTATTCCATCAGAAGGAAGTCCTGCACCTCCAGATGCCTATCACTTTTACCAGGTAAGCTTCCAGCAAGAGGGAGATTCAGAGGATCCAACCCAGACATGCAGCCAGGAGTCCACAGACTTTGAGGACTCAGCCCCTCTCGAGGACTCAGAAGAGCTGTACTTTGGGCGTGATCCTAACGAGATGGAGTACAGCAGCGATGGAGAAGGAGACACCTACAACGAAGATGATGAGGAGGACGTTTCTCAGACCGGCTATTGGATCAAGTGCTGTCTCACATGCCAAGTAGACATCAACA
	15562Prochilodusmariae	CAAAAACATCGCCTCCTGCAAAAATCAATGTATAAGAGGTCCTGCCTGCCCAGTGACTATTAGTTAAACGGCCGCGGTATTTTGACCGTGCTAAGGTAGCGCAATCACTTGTCTTTTAAATGAAGACCTGTATGAATGGTGGAACGAGGGCTTAACTGTCTCCCTTCTCCAGTCAATGAAATTGATCTGCCCGTGCAGAAGCGGGCATATATATACAAGACGAGAAGACCCTTTGGAGCTTAAGACAAAAAGCCAATCTTCGGTTGGGGCGACCACGGGGGAAAACAAAGCCCCCATGTGGAACGTAAAACTAAGAGAGACATCTCTAAGCCACAGAATATCTGACCCCGATCAACGAACCAAGTTACCCTAGGGATAACAGCGCAATCCCCTCCAAGAGTTCATATCGACGAGAGGGTTTACGACCTCGATGTTGGATCAGGACATCCTAATGGTGCAGCCGCTATTAAGGGTTCGTTTGTTCAACGATTAAAGTCCTACGTGATCTGA-TCCACCAACCACAAAGACATTGGCACCCTTTATTTAGTATTTGGTGCCTGAGCCGGAATAGTCGGTACAGCCCTTAGCCTTTTGATCCGAGCAGAGCTTAGCCAGCCCGGATCTTTGCTGGGTGATGACCAGATTTATAACGTTATCGTTACCGCACATGCTTTCGTAATAATCTTCTTTATAGTAATGCCAATTATGATTGGAGGATTTGGGAACTGACTAGTTCCTCTAATGATCGGGGCCCCCGACATAGCATTCCCCCGAATAAATAACATAAGCTTTTGACTACTACCCCCATCCTTTCTTCTCCTCCTAGCCTCCTCCGGAGTTGAAGCCGGGGCCGGAACAGGTTGAACTGTCTATCCGCCTCTCGCCGGAAACTTAGCCCACGCAGGAGCCTCTGTAGACTTAACCATTTTTTCACTTCACCTCGCTGGGGTTTCTTCAATTCTGGGAGCAATTAACTTTATTACAACCATTATTAACATGAAACCTCCAGCCATTTCTCAATATCAAACACCTTTATTTGTGTGAGCCATTCTAATTACAGCGGTACTCCTTCTCCTCTCTCTACCCGTTCTGGCCGCCGGAATTACAATGCTCTTAACAGATCGAAACCTTAATACCACATTCTTCGACCCTGCTGGAGGAGGAGACTCCTAACAGGATTATTCCTAGCAATACACTATACCTCAGACATCTCCACTGCCTTCTCCTCTGTAGCCCACATCTGCCGTGATGTAAACTACGGCTGACTAATCCGAAACATGCACGCCAACGGAGCTTCCTTTTTCTTCATTTGCATTTATTTACACATTGGCCGAGGCTTATACTACGGCTCCTACCTTTATAAAGAAACATGAAACATCGGCGTAGTCCTGTTACTACTAGTTATAATAACTGCATTCGTGGGTTATGTATTACCATGAGGACAAATATCATTCTGAGGCGCTACCGTGATCACAAACCTGCTCTCCGCCGTACCCTACGTTGGAGATGCCCTAGTACAATGAATCTGAGGTGGCTTCTCCGTAGACAACGCAACCCTAACACGATTCTTTGCCTTCCACTTCCTACTACCTTTCGTAGTCGTCGCTGCAACAGCCCTCCACGCCCTCTTCCTACACGAAACAGGGTCAAACAACCCCGTCGGACTAAACTCTGACGCAGACAAAATCCCATTCCACCCATACTTCTCCTACAAAGACCTACTTGGCTTCATAGTACTACTAGCAGCTCTTACATCACTAGCCCTCTTCTCCCCAAATCTCCTAGGAGACCCTGATAACTTTACTCCAGCCAACCCTCTTGTCACACCCACACATATCAAACCAGAATGATACTTCCTATTCGCCTACGCCATTCTACGATCAATTCCTAATAAACTAGGCGGAGTACTAGCCCTTCTCTTCTCAATCCTAGTTCTTCTACTAGTCCCTCTACTACATACCTCTAAACAACAAGGACTTACATTCCGCCCAATCACCCAATTCCTATTTTGAGCACTAGTAGCAGACGTAATAATCCTAACCTGAATCGGAGGAATGCCAGTAGAACACCCCTTCATCATTATCGGTCAAATCGCCTCAGTTCTTTACTTTACGCTACTCCTAATTCTTAACCCTCTAGCCGGATGACTAGAAAATAATGTCAATACCAAGAGAGTAATCCAGTATTTTGCAAGTATTGCAGCTGCTGCTGGTGCTTGCAAGAAGGACTCCAATAAAGGCACCCTGGAGGACCAAATCATCCAGGCCAATCCTGCACTCGAGGCCTTCGGCAATGCCAAAACACTGAGAAACGACAACTCGTCCCGCTTCGGAAAGTTTATCCGCATCCATTTTGGAACAAGTGGTAAACTGTCTTCGGCTGACATTGAAACATATTTGCTGGAAAAGTCCCGTGTGACCTTTCAGTTAAAATCTGAAAGGAACTATCACATCTTCTTCCAGATATTATCCAANGCAAAGCCCGAGCTGCTGGATATGCTGCTGATTACAAATAATCCCTATGACTACTCTTACATCTCCCAAGGAGAGGTAACTGTCGCAAGTATTAACGACAGNGAGGAGTTGTTTGCCACCGACAATGCCTTNGACGTGCTTGGTTTCACTCCTGATGAGAAGATGGGAGTCTACAAACTGACTGGTGCCATCATGCATTATGGCAACATGAAGTTTAAGCAGAAGCAGCGTGAGGAACAGGCAGAACCTGATGGTACCGAAGCTGCTGACAAATCAGCCTACCTAATGGGGCTGAACTCTGCAGATCTGCTGAAAGGACTCTGTCATCCAAGGGTCAAGGTAGGAAACGAATATGTCACCAAAGGCCAAGGTGTGGATCAGGTGTACTACTCAAT--------------------------------------------CTGGCTGGACAGTCTCTGTAGATGATGTACCAGCAGATACCATCTCTAGAAGATTCCGCTATGATGTGGCACTAGTATCAGCTCTAAAAGATTTGGAGGAGGACATCATGGAAGGACTAAGGGAGAGGGGGTTGGATGACAGCACTTGCACTTCCGGTTTCACAGTGGTGATCAAGGAGTCATGTGACGGCATGGGAGACGTGAGCGAGAAGCATGGAGGAGGACCAGCCATTCCAGAGAAGGCGGTAAGGTTCTCTTTTACGGTGATGTCCATCACGGTTCAAGCTGAAGGTGAGGATGAAGCAGTCACAATCTTCCAGGAACCAAAGCCCAACTCCGAGCTCTCCTGCAGGCCCCTGTGCCTGATGTTTGTGGATGAGTCTGATCATGAGATGCTCACTGCCATCTTGGGGCCAGTAGTGGCAGAGCGTAGAGCCATGAAGGAGAGTCGCCTCATTCTGTCCATTGGGGGGCTTCTTCGTTCCTTCCGCTTTTACTTCCGAGGCACTGGCTATGATGAGAAGATGGTGAGAGAAATGGAAGGGTTAGAGGCTTCAGGTTCCACTTACATCTGCACCCTTTGTGACTCCACCCGAGCTGAGGCCTCTCAGAACATGGTGCTGCACTCCATCACCCGAAGCCATGAGGAAAACCTTGATCGCTACGAGATATGGAGGACCAACCCTTTCTCTGAGTCTGCAGACGAGTTGCGCGATCGTGTCAAAGGGGTCTCAGCGAAGCCTTTCATGGAGACCCAGACCACGCTAGACGCCTTGCATTGTGACATTGGCAATGCTACAGAGTTTTACAAGATATTCCAGGATGAGATTGGTGAAGTGTACCAGAGACCCAATCCAACTCGAGAGGAGCGGCGGGGCTGGCGATCAGCCCTTGATAAGCAGCTGAGGAAGAAGCTGAAGCTGAAGCCAGTGATGAGGATGAATGGGAACTACGCCCGACGGCTGATGACCCGTGAGTCTGTGGAGGCGTTGTGTGAGCTTGTTCCCTCAGAGGAGCGTCGCAAGGCCCTGAGAGAGCTGATGGAGCTGTACCTCCAGATGAAGCCTGTGTGGCGCTCCACCTGCCCAGCCAGAGATTGCCCTGATCAACTCTTACGTTACAGCTTTAACTCCCAGCGCTTTGCTGAACTCCTGTCCACCACATTCAAATACCGTTATGATGGCAAGATCACCAACTACCTCCACAAAACCTTAGCCCATGTGCCTGAGATTGTGGAACGAGATGGGTC------------------------------------------------------------------------------------------------------------------------------------------------------------------------------------------------------------------------------------------------------------------------------------------------------------------------------------------------------------------------------------------------------------------------------------------------------------------------------------------------------------------------------------------------------------------------------------------------------------------------------------------------------------------------------------------------------------------------------------------------------------------------------------------------------------------------------------------------------------------------------------------------------------------------------------------------------------------------------------------------------------------------------------------------------------------------------------------------------------------------------------------------------------
	4222Prochiloduscostatus	CAAAAACATCGCCTCCTGCAAAAATCAATGTATAAGAGGTCCTGCCTGCCCAGTGACTATTTGTTAAACGGCCGCGGTATTTTGACCGTGCTAAGGTAGCGCAATCACTTGTCTTTTAAATGAAGACCTGTATGAATGGTGGAACGAGGGCTTAACTGTCTCCCTTCTCCAGTCAATGAAATTGATCTGCCCGTGCAGAAGCGGGCATATATATACAAGACGAGAAGACCCTTTGGAGCTTAAGACAAAAGGCCAATCTTCGGTTGGGGCGACCACGGGGGAAAATAAAGCCCCCATGTGGAATGTAAAACTAAGAGAGACATCTCTAAGCCACAGAATATCTGACCCCGATCAACGAACCAAGTTACCCTAGGGATAACAGCGCAATCCCCTCCAAGAGTTCATATCGACGAGAGGGTTTACGACCTCGATGTTGGATCAGGACATCCTAATGGTGCAGCCGCTATTAAGGGTTCGTTTGTTCAACGATTAAAGTCCTACGTGATCTGA-TCCACCAACCACAAAGACATTGGCACCCTTTATTTAGTATTTGGTGCCTGAGCCGGAATAGTCGGTACAGCCCTTAGCCTTTTGATTCGAGCAGAGCTTAGCCAGCCCGGATCTTTGCTGGGCGATGACCAGATTTATAATGTTATCGTTACCGCACATGCTTTCGTAATAATCTTCTTTATAGTAATGCCAATTATGATTGGAGGATTTGGAAACTGACTAATTCCTCTGATGATCGGGGCCCCCGACATAGCATTCCCCCGAATAAATAACATAAGCTTTTGACTACTACCCCCATCCTTCCTTCTCCTCCTAGCCTCCTCCGGAGTTGAGGCCGGAGCCGGAACAGGTTGAACTGTTTATCCCCCTCTTGCCGGGAACTTAGCCCACGCAGGAGCCTCTGTAGACTTAACCATTTTCTCACTTCACCTCGCTGGGGTTTCTTCAATTCTGGGAGCAATTAACTTTATTACAACCATTATTAACATGAAGCCTCCAGCCATTTCTCAATATCAAACACCTCTGTTTGTGTGAGCCACTCTAATTACAGCGGTACTCCTTCTCCTCTCTCTACCCGTTCTGGCCGCCGGAATTACAATGCTCTTAACAGACCGAAACCTTAATACCACATTCTTCGACCCTGCTGGA---------TCCTAACAGGATTATTTCTAGCAATACACTACACCTCAGACATCTCCACTGCCTTCTCCTCTGTAGCCCACATCTGCCGTGATGTAAACTACGGCTGACTAATCCGAAATATGCACGCCAACGGAGCTTCCTTTTTCTTCATTTGCATTTATTTACACATTGGCCGAGGCTTATACTACGGCTCCTACCTTTATAAAGAAACATGAAACATTGGCGTAGTCCTATTACTACTAGTTATGATAACTGCATTCGTAGGTTATGTACTACCATGAGGACAAATATCATTCTGAGGCGCTACCGTAATTACAAACCTGCTCTCCGCCGTACCCTACGTTGGAGATGCCCTAGTACAATGAATCTGAGGGGGCTTCTCCGTAGACAATGCAACCCTAACACGATTCTTTGCCTTCCACTTTCTACTACCTTTCGTAGTCGTCGCTGCAACAGCCCTTCACGCCCTCTTCCTGCACGAAACAGGGTCAAACAACCCCGTCGGACTAAACTCTGACGCAGACAAAATCCCATTCCACCCATACTTCTCCTACAAAGACCTACTTGGCTTCATAGTACTACTGGCAGCTCTTACAGCACTAGCCCTTTTCTCCCCAAATCTCCTAGGAGACCCTGATAACTTCACTCCAGCCAACCCCCTCGTTACACCCACACACATTAAACCAGAATGATACTTCCTATTCGCCTACGCTATTCTACGATCAATTCCTAACAAACTAGGCGGAGTACTAGCCCTCCTCTTCTCAATCCTAGTTCTTCTACTAGTCCCTCTACTACACACCTCTAAACAACAAGGACTTACATTCCGCCCAATCACCCAATTCCTATTTTGAGCACTAGTAGCAGACGTAATAATCCTAACCTGAATCGGAGGAATGCCAGTAGAACACCCCTTCATCATCATCGGCCAAATTGCCTCAGTCCTTTACTTCACGCTACTCCTAATCCTTAATCCTCTAGCCGGATGACTAGAAAATAA-----ATACCAAGAGAGTAATCCAGTATTTTGCAAGTATTGCAGCTGCTGCCGGTGCTTGCAAGAAGGACTCCAATAAAGGCACCCTGGAGGACCAAATCATCCAGGCCAATCCTGCACTCGAGGCCTTCGGCAATGCCAAAACACTGAGAAACGACAACTCTTCCCGCTTCGGAAAGTTTATCCGCATCCATTTCGGAACAAGTGGTAAACTGTCTTCGGCTGACATTGAAACATATTTGCTGGAAAAGTCCCGTGTGACCTTTCAGTTAAAATCTGAAAGGAACTATCACATCTTCTTCCAGATATTATCCAACGCAAAGCCCGAGCTGCTGGATATGCTGCTGATTACAAATAATCCCTATGACTACTCTTACATCTCCCAAGGAGAGGTAACTGTCGCAAGTATTAATGACAGCGAGGAGTTGTTTGCCACCGACAATGCCTTCGACGTGCTTGGTTTCACTCCTGATGAGAAGATGGGAGTCTACAAACTGACTGGTGCTATCATGCATTATGGCAACATGAAGTTTAAGCAGAAGCAGCGTGAGGAACAGGCCGAACCTGATGGTACCGAAGCTGCTGACAAATCAGCCTACCTAATGGGGCTGAACTCTGCAGATCTTCTGAAAGGACTCTGTCATCCAAGGGTCAAGGTAGGAAACGAATATGTCACCAAAGGCCAAGGTGTGGATCAGGTGTACTACTCAATAAATGTGTCCACCTCTTGGGATGTAGGTATCATCGATGGGCTCTCTGGCTGGACAGTCTCTGTAGATGATGTACCAGCAGATACCATCTCTAGAAGATTCCGCTATGATGTGGCACTAGTATCAGCTCTAAAAGATTTGGAGGAGGACATCATGGAAGGACTAAGGGAGAGGGGGTTGGATGACAGCACTTGCACTTCCGGTTTCACAGTGGTGATCAAGGAGTCATGTGACGGCATGGGAGACGTGAGCGAGAAGCATGGAGGAGGACCAGCCATTCCAGAGAAGGCGGTAAGGTTCTCTTTTACGGTGATGTCCATCACGGTTCAAGCTGAAGGTGAGGATGAAGCAGTCACAATCTTCCAGGAACAAAAGCCCAACTCTGAGCTCTCCTGCAGGCCCCTGTGCCTGATGTTTGTGGATGAGTCTGATCATGAGATGCTCACTGCCATCTTGGGGCCAGTAGTGGCAGAGCGTAGAGCCATGAAGGAGAGTCGCCTCATTCTGTCCATTGGGGGGCTTCTTCGTTCCTTCCGCTTTTACTTCCGAGGCACAGGCTATGATGAGAAGATGGTGAGAGAAATGGAAGGGTTAGAGGCTTCAGGTTCCACTTACATCTGCACCCTTTGTGACTCCACACGAGCTGAGGCCTCTCAGAACATGGTGCTGCACTCCATCACCCGAAGCCATGAGGAAAACCTTGATCGCTACGAGATATGGAGGACCAACCCTTTCTCTGAGTCTGCAGACGAGTTGCGCGATCGTGTCAAAGGGGTCTCAGCGAAGCCTTTCATGGAGACCCAGACCACGCTAGACGCCTTGCATTGTGACATTGGCAATGCTACAGAGTTCTACAAGATATTCCAGGATGAGATTGGTGAAGTGTACCAGAGAACCAATCCAACTCGAGAGGAGCGGCGACGCTGGCGATCAGCCCTTGATAAGCAGCTGAGGAAGAAGATGAAGCTGAAGCCAGTGATGAGGATGAATGGGAACTACGCCCGACGGCTGATGACCCGTGAGTCTGTGGAGGCATTGTGTGAGCTGGTTCCCTCAGAGGAGCGTCGCAAGGCCCTGAGAGAGCTGATGGAGCTGTACCTCCAGATGAAGCCTGTGTGGCGCTCCACCTGCCCAGCCAGAGATTGCCCTGATCAACTCTTACGTTACAGCTTCAACTCCCAGCGCTTTGCCGAACTCCTGTCCACCACATTCAAATACCGTTATGATGGCAAGATCACCAACTACCTCCACAAAACCTTGGCCCATGTGCCAGAGATTGTGGAACGAGAAGGGTCAATTGGTGCTTGGGCCAGCGAGGGGAATGAATCTGGGAACAAGCTTTTCCGCCGCTTCCGTAAGATGAACGCCAGGCAGTCCAAGACCTGAGTGTTACCTCATTCACGGTGGCCGAACACCCAATAATGAGTTGTCCTCTAGCCTCTACCTGCTAAATGTCGACAGTCGTGGATGCAATCGAAAAGTCACACTGAGATGCCAGGAGAAAGAGCTGGTGGGGGAGACCCCAGGGCCTCGCTACGGGCACACCATTAGTGTAGTCCACAGCAGGGGGAAAACAGCCTGTGTTCTTTTCGGCGGCAGGTCTTACATGTCACCTGCTGAGAGAACCACAGAGAACTGGAATAGTGTGGTGGACTGTCCACCCCAGGTGTACCTCATTGATCTGGAGTTTGGCTGCTGCTCAGCTTATACACTCCCTGAGCTCACGGATGGCCAGTCATTCCACCTGGCCCTGGCTCGAGAGGATTGTGTTTACTTCTTGGGTGGCCACATTCTCTCCACTGACTGCCGACCAGCTCGCATGTTCAGGCTGCGTGTGGAGCTTCTCCTAGGCAGTCCAGTGCTCTCCTGCGATATGTTTAATGATGGTCCGTCTATCACAAGTGCCATTGCAACTCCTGTAGGCCCTGCTCATGAGTATATGATCCTTGGTGGCTACCAGTCAGACTCCCAGAAGCGAATGCAGTGCACCTACGTGGTACTGGATGACGTAGGCATACGAATGGAACCTCGAGATACACCGCAGTGGAGCAGTGAGATCAGCCAGAGCCGTACTTGGTTTGGTGGAAGCCTGGGAGATGGTAGCGCATTGATCGCTATTCCATCAGAGGGAAGTCCTGCACCTCCAGATGCCTATCACTTTTACCAGGTAAGCTTCCAGCAAGAGGGAGATTCAGAGGATCCAACCCAGACATGCAGCCAGGAGTCCACAGACTTTGAGGACTCAGCCCCTCTCGAGGACTCAGAAGAGCTGTACTTTGGGCGTGATCCTAATGAGATGGAATACAGCAGCGATGGAGAAGGAGACACCTACAACGAAGATGATGAGGAGGACGTTTCTCAGACCGGCTATTGGATCAAGTGCTGTCTCACATGCCAGGTAGACATCAACA
	4223Prochiloduscostatus	--AAAACATCGCCTCCTGCAAAAATCAATGTATAAGAGGTCCTGCCTGCCCAGTGACTATTTGTTAAACGGCCGCGGTATTTTGACCGTGCTAAGGTAGCGCAATCACTTGTCTTTTAAATGAAGACCTGTATGAATGGTGGAACGAGGGCTTAACTGTCTCCCTTCTCCAGTCAATGAAATTGATCTGCCCGTGCAGAAGCGGGCATATATATACAAGACGAGAAGACCCTTTGGAGCTTAAGACAAAAGGCCAATCTTCGGTTGGGGCGACCACGGGGGAAAATAAAGCCCCCATGTGGAATGTAAAACTAAGAGAGACATCTCTAAGCCACAGAATATCTGACCCCGATCAACGAACCAAGTTACCCTAGGGATAACAGCGCAATCCCCTCCAAGAGTTCATATCGACGAGAGGGTTTACGACCTCGATGTTGGATCAGGACATCCTAATGGTGCAGCCGCTATTAAGGGTTCGTTTGTTCAACGATTAAAGTCCTACGTGATCTGA-TCCACCAACCACAAAGACATTGGCACCCTTTATTTAGTATTTGGTGCCTGAGCCGGAATAGTCGGTACAGCCCTTAGCCTTTTGATTCGAGCAGAGCTTAGCCAGCCCGGATCTTTGCTGGGCGATGACCAGATTTATAATGTTATCGTTACCGCACATGCTTTCGTAATAATCTTCTTTATAGTAATGCCAATTATGATTGGAGGATTTGGAAACTGACTAATTCCTCTGATGATCGGGGCCCCCGACATAGCATTCCCCCGAATAAATAACATAAGCTTTTGACTACTACCCCCGTCCTTCCTTCTCCTCCTAGCCTCCTCCGGAGTTGAGGCCGGAGCCGGAACAGGTTGAACTGTTTATCCCCCTCTTGCCGGGAACTTAGCCCACGCAGGAGCCTCTGTAGACTTAACCATTTTCTCACTTCACCTCGCTGGGGTTTCTTCAATTCTGGGAGCAATTAACTTTATTACAACCATTATTAACATGAAACCTCCAGCCATTTCTCAATATCAAACACCTCTGTTTGTGTGAGCCACTCTAATTACAGCGGTACTCCTTCTCCTCTCTCTACCCGTTCTGGCCGCCGGAATTACAATGCTCTTAACAGACCGAAACCTTAATACCACATTCTTCGACCCTGCTGGA---------TCCTAACAGGATTATTTCTAGCAATACACTACACCTCAGAAATCTCCACTGCCTTCTCCTCTGTAGCCCACATCTGCCGTGATGTAAACTACGGCTGACTAATCCGAAATATGCACGCCAACGGAGCTTCCTTTTTCTTCATTTGCATTTATTTACACATTGGCCGAGGCTTATACTACGGCTCCTACCTTTATAAAGAAACATGAAACATCGGCGTAGTCCTACTACTACTAGTTATGATAACTGCATTCGTAGGTTATGTACTACCATGAGGACAAATATCATTCTGAGGCGCTACCGTAATTACAAACCTGCTCTCCGCCGTACCCTACGTTGGAGATGCCCTAGTACAATGAATCTGAGGGGGCTTCTCCGTAGACAATGCAACCCTAACACGATTCTTTGCCTTCCACTTTCTACTACCTTTCGTAGTCGTCGCTGCAACAGCCCTTCACGCCCTCTTCCTGCACGAAACAGGGTCAAACAACCCCGTCGGACTAAACTCTGACGCAGACAAAATCCCATTCCACCCATACTTCTCCTACAAAGACCTACTTGGCTTCATAGTACTACTGGCAGCTCTTACAGCACTAGCCCTTTTCTCCCCAAATCTCCTAGGAGACCCTGATAACTTCACTCCAGCCAACCCCCTCGTTACACCCACACACATTAAACCAGAATGATACTTCCTATTCGCCTACGCTATTCTACGATCAATTCCTAACAAACTAGGCGGAGTACTAGCCCTCCTCTTCTCAATCCTAGTTCTTCTACTAGTCCCTCTACTACACACCTCTAAACAACAAGGACTTACATTCCGCCCAATCACCCAATTCCTATTTTGAGCACTAGTAGCAGACGTAATAATCCTAACCTGAATCGGAGGAATGCCAGTAGAACACCCCTTCATCATCATCGGCCAAATTGCCTCAGTCCTTTACTTCACGCTACTCCTAATCCTTAATCCTCTAGCCGGATGACTAGAAAATAATGTCAATACTAAGAGAGTAATCCAGTATTTCGCAAGTATTGCAGCTGCTGCCGGTGCTTGCAAGAAGGACTCCAATAAAGGCACCCTGGAGGACCAAATCATCCAGGCCAATCCTGCACTCGAGGCCTTCGGCAATGCCAAAACACTGAGAAATGACAACTCGTCCCGCTTCGGAAAGTTTATCCGCATCCATTTCGGAACAAGTGGTAAACTGTCTTCGGCTGACATTGAAACATATTTGCTGGAAAAGTCCCGTGTGACCTTTCAGTTAAAATCTGAAAGGAACTATCACATCTTCTTCCAGATATTATCCAACGCAAAGCCTGAGCTGCTGGATATGCTGCTGATTACAAATAATCCCTATGACTACTCTTACATCTCCCAAGGAGAGGTAACTGTCGCAAGTATTAATGACAGCGAGGAGTTGTTAGCCACTGACAATGCCTTCGACGTGCTTGGTTTCACTCCTGATGAGAAGATGGGAGTCTACAAACTGACCGGTGCTATCATGCATTATGGCAACATGAAGTTTAAGCAGAAGCAGCGTGAGGAACAGGCAGAACCTGATGGTACCGAAGCTGCTGACAAATCAGCCTACCTAATGGGGCTGAACTCTGCAGATCTTCTGAAAGGACTCTGTCATCCAAGGGTCAAGGTAGGAAATGAATATGTCACCAAAGGCCAAGGTGTGGATCAGGTGTACTACTCAAT-----------------------------------------------------------------------------------------------------------------------------------------------------------------------------------------------------------------------------------------------------------------------------------------------------------------------------------------------------------------------------------------------------------------------------------------------------------------------------------------------------------------------------------------------------------------------------------------------------------------------------------------------------------------------------------------------------------------------------------------------------------------------------------------------------------------------------------------------------------------------------------------------------------------------------------------------------------------------------------------------------------------------------------------------------------------------------------------------------------------------------------------------------------------------------------------------------------------------------------------------------------------------------------------------------------------------------------------------------------------------------------------------------------------------------------CCTGAGTGTTACCTCATTCACGGTGGCCGAACACCCAATAATGAGTTGTCCTCTAGCCTCTACCTGCTAAATGTCGACAGTCGTGGATGCAATCGAAAAGTCACACTGAGATGCCAGGAGAAAGAGCTGGTGGGGGAGACCCCAGGGCCTCGCTACGGGCACACCATTAGTGTAGTCCACAGCAGGGGGAAAACAGCCTGTGTTCTTTTCGGCGGCAGGTCTTACATGTCACCTGCTGAGAGAACCACAGAGAACTGGAATAGTGTGGTGGACTGTCCACCCCAGGTGTACCTCATTGATCTGGAGTTTGGCTGCTGCTCAGCTTATACACTCCCTGAGCTCACGGATGGCCAGTCATTCCACCTGGCCCTGGCTCGAGAGGATTGTGTTTACTTCTTGGGTGGCCACATTCTCTCCACCGACTGCCGACCAGCTCGCATGTTCAGGCTGCGTGTGGAGCTTCTCCTAGGCAGTCCAGTGCTCTCCTGCGATATGTTTAATGATGGTCCGTCTATCACAAGCGCCATTGCAACTCCTGTAGGCCCTGCTCATGAGTATATGATCCTTGGTGGCTACCAGTCAGACTCCCAGAAGCGGATGCAGTGCACCTACGTGGTACTGGATGACGTAGGCATACGAATGGAACCTCGAGATACACCACAGTGGAGCAGTGAGATCAGCCAGAGCCGTACTTGGTTTGGTGGAAGCCTGGGAGATGGTAGCGCATTGATCGCTATTCCATCAGAGGGAAGTCCTGCACCTCCAGATGCCTATCACTTTTACCAGGTAAGCTTCCAGCAAGAGGGAGATTCAGAGGATCCAACCCAGACATGCAGCCAGGAGTCCACAGACTTTGAGGACTCAGCCCCTCTCGAGGACTCAGAAGAGCTGTACTTCGGGCGTGATCCTAATGAGATGGAGTACAGCAGCGATGGAGAAGGAGACACCTACAACGAAGATGATGAGGAGGACGTTTCTCAGACCGGCTATTGGATCAAGTGCTGTCTCACATGCCAGGTAGACATCAACA
	3611Prochiloduslineatus	-TAAAACATCGCCTCCTGCAAAAATCAATGTATAAGAGGTCCTGCCTGCCCAGTGACTATTAGTTAAACGGCCGCGGTATTTTGACCGTGCTAAGGTAGCGCAATCACTTGTCTTTTAAATGAAGACCTGTATGAATGGTGGAACGAGGGCTTAACTGTCTCCCTTCTCCAGTCAATGAAATTGATCTGCCCGTGCAGAAGCGGGCATATACATACAAGACGAGAAGACCCTTTGGAGCTTAAGACAAAAGGCCAATCTTCGGTTGGGGCGACCACGGGGGAAAATAAAGCCCCCATGTGGAATGTAAAACTAAGAGAGACATCTCTAAGCCACAGAATATCTGACCCCGATCAACGAACCAAGTTACCCTAGGGATAACAGCGCAATCCCCTCCAAGAGTTCATATCGACGAGAGGGTTTACGACCTCGATGTTGGATCAGGACATCCTAATGGTGCAGCCGCTATTAAGGGTTCGTTTGTTCAACGATTAAAGTCCTACGTGATCTGA-TCCACCAACCACAAAGACATTGGCACCCTTTATTTAGTATTTGGTGCCTGAGCCGGAATAGTCGGTACAGCCCTTAGCCTTTTGATTCGAGCAGAACTTAGCCAGCCCGGATCTTTGCTGGGCGATGACCAGATTTATAATGTTATCGTTACCGCACATGCTTTCGTAATAATCTTCTTTATAGTAATGCCAATTATGATTGGAGGATTTGGAAACTGACTAATTCCTCTGATGATCGGGGCCCCCGACATAGCATTCCCCCGAATAAATAACATAAGCTTTTGACTACTACCCCCATCCTTCCTTCTCCTCCTAGCCTCCTCCGGAGTTGAGGCCGGAGCCGGAACAGGTTGAACTGTTTATCCCCCTCTTGCCGGGAACTTAGCCCACGCAGGAGCCTCTGTAGACTTAACCATTTTCTCACTTCACCTCGCTGGGGTTTCTTCAATTCTGGGAGCAATTAACTTTAT-------------------------------------------------------------------------------------------------------------------------------------------------------------------------------------------TCCTAACAGGATTATTTCTAGCAATACACTATACCTCAGACATCTCCACTGCCTTCTCCTCTGTAGCCCACATCTGCCGTGATGTAAACTACGGCTGACTAATCCGAAATATGCACGCCAACGGAGCTTCCTTTTTCTTCATTTGCATTTATTTACACATTGGCCGAGGCTTATACTACGGCTCCTACCTTTATAAAGAAACATGAAACATCGGCGTAGTCCTATTACTACTAGTTATGATAACTGCATTCGTAGGTTATGTACTACCATGAGGACAAATATCATTCTGAGGCGCTACCGTAATTACAAACCTGCTCTCCGCCGTACCCTACGTTGGAGATGCCCTAGTACAATGAATCTGAGGGGGCTTCTCCGTAGACAATGCAACCCTAACACGATTCTTTGCCTTCCACTTTCTATTACCTTTCGTAGTCGTCGCTGCAACAGCCCTTCACGCCCTCTTCCTGCACGAAACAGGGTCAAACAACCCCGTCGGACTAAACTCTGACGCAGACAAAATCCCATTCCACCCATACTTCTCCTACAAAGACCTACTTGGCTTCATAGTACTACTGGCAGCTCTTACAGCACTAGCCCTTTTCTCCCCGAATCTCCTAGGAGACCCTGATAACTTCACTCCAGCCAACCCCCTCGTTACACCCACACACATTAAACCAGAATGATACTTCCTATTCGCCTACGCTATTCTACGATCAATTCCTAACAAACTAGGCGGAGTACTAGCCCTCCTCTTCTCAATCCTAGTTCTTCTACTAGTCCCTCTACTACACACCTCTAAACAACAAGGACTTACATTCCGCCCAATCACCCAATTCCTATTTTGAGCACTAGTAGCAGACGTAATAATCCTAACCTGAATCGGAGGAATGCCAGTAGAACACCCCTTCATCATTATCGGCCAAATTGCCTCAGTCCTTTACTTTACGCTACTCCTAATCCTTAATCCTCTAGCCGGATGACTAGAAAATAATGTCAATACCAAGAGAGTAATCCAGTATTTCGCAAGTATTGCAGCTGCTGCCGGTGCTTGCAAGAAGGACTCCAATAAAGGCGCCCTGGAGGACCAAATCATCCAGCCCCATCCTGCACTCGAGGCCTTCGGCAAAGCCAAAACACTGAGAAACGACAACTCTTCCCGCTTCGGAAAGTTTATCCGCATCCATTTCGGAACAAGTGGTAAACTGTCTTCGGCTGACATTGAAACATATTTGCTGGAAAAGTCCCGTGTGACCTTTCAGTTAAAATCTGAAAGGAACTATCACATCTTCTTCCAGATATTATCCAACGCAAAGCCTGAGCTGCTGGATATGCTGCTGATTACAAATAATCCCTATGACTACTCTTACATCTCCCAAGGAGAGGTAACTGTCGCAAGTATTAATGACAGCGAGGAGTTGTTAGCCACTGACAATGCCTTCGACGTGCTTGGTTTCACTCCTGATGAGAAGATGGGAGTCTACAAACTGACCGGTGCTATCATGCATTATGGCAACATGAAGTTTAAGCAGAAGCAGCGTGAGGAACAGGCAGAACCTGATGGTACCGAAGCTGCTGACAAATCAGCCTACCTAATGGGGCTGAACTCTGCAGATCTTCTGAAAGGACTCTGTCATCCAAGGGTCAAGGTAGGAAATGAATATGTCACCAAAGGCCAAGGTGTGGATCAGGTGTACTACTCAAT-----------------------------------------------------------------------------------------------------------------------------------------------------------------------------------------------------------------------------------------------------------------------------------------------------------------------------------------------------------------------------------------------------------------------------------------------------------------------------------------------------------------------------------------------------------------------------------------------------------------------------------------------------------------------------------------------------------------------------------------------------------------------------------------------------------------------------------------------------------------------------------------------------------------------------------------------------------------------------------------------------------------------------------------------------------------------------------------------------------------------------------------------------------------------------------------------------------------------------------------------------------------------------------------------------------------------------------------------------------------------------------------------------------------------------------CCTGAGTGTTACCTCATTCACGGTGGCCGAACACCCAATAATGAGTTGTCCTCTAGCCTCTACCTGCTAAATGTCGACAGTCGTGGATGCAATCGAAAAGTCACACTGAGATGCCAGGAGAAAGAGCTGGTGGGGGAGACCCCAGGGCCTCGCTACGGGCACACCATTAGTGTAGTCCACAGCAGGGGGAAAACAGCCTGTGTTCTTTTCGGCGGCAGGTCTTACATGTCACCTGCTGAGAGAACCACAGAGAACTGGAATAGTGTGGTGGACTGTCCACCCCAGGTGTACCTCATTGATCTGGAGTTTGGCTGCTGCACAGCTTATACACTCCCTGAGCTCACGGATGGCCAGTCATTCCACCTGGCCCTGGCTCGAGAGGATTGTGTTTACTTCTTGGGTGGCCACATTCTCTCCACCGACTGCCGACCAGCTCGCATGTTCAGGCTGCGTGTGGAGCTTCTCCTAGGCAGTCCAGTGCTCTCCTGCGATATGTTTAATGATGGTCCGTCTATCACAAGCGCCATTGCAACTCCTGTAGGCCCTGCTCATGAGTATATGATCCTTGGTGGCTACCAGTCAGACTCCCAGAAGCGGATGCAGTGCACCTACGTGGTACTGGATGACGTAGGCATACGAATGGAACCTCGAGATACACCGCAGTGGAGCAGTGAGATCAGCCAGAGCCGTACTTGGTTTGGTGGAACCCTGGGAGATGGTAGCGCATTGATCGCTATTCCATCAGAGGGAAGTCCTGCACCTCCAGATGCCTATCACTTTTACCAGGTAAGCTTCCAGCAAGAGGGAGATTCAGAGGATCCAACCCAGACATGCAGCCAGGAGTCCACAGACTTTGAGGACTCAGCCCCTCTCGAGGACTCAGAAGAGCTGTACTTTGGGCGTGATCCTAATGAGATGGAGTACAGCAGCGATGGAGAAGGAGACACCTACAACGAAGATGATGAGGAGGACGTTTCTCAGACCGGCTATTGGATCAAGTGCTGTCTCACATGCCAGGTAGACATCAACA
	16071Prochiloduslineatus	CAAAAACATCGCCTCCTGCAAAAATCAATGTATAAGAGGTCCTGCCTGCCCAGTGACTATTAGTTAAACGGCCGCGGTATTTTGACCGTGCTAAGGTAGCGCAATCACTTGTCTTTTAAATGAAGACCTGTATGAATGGTGGAACGAGGGCTTAACTGTCTCCCTTCTCCAGTCAATGAAATTGATCTGCCCGTGCAGAAGCGGGCATATACATACAAGACGAGAAGACCCTTTGGAGCTTAAGACAAAAGGCCAATCTTCGGTTGGGGCGACCACGGGGGAAAATAAAGCCCCCATGTGGAATGTAAAACTAAGAGAGACATCTCTAAGCCACAGAATATCTGACCCCGATCAACGAACCAAGTTACCCTAGGGATAACAGCGCAATCCCCTCCAAGAGTTCATATCGACGAGAGGGTTTACGACCTCGATGTTGGATCAGGACATCCTAATGGTGCAGCCGCTATTAAGGGTTCGTTTGTTCAACGATTAAAGTCCTACGTGATCTGA-------------------------------------------------------------GTCGGTACAGCCCTTAGCCTTTTGATTCGAGCAGAGCTTAGCCAGCCCGGATCTTTGCTGGGCGATGACCAGATTTATAATGTTATCGTTACCGCACATGCTTTCGTAATAATCTTCTTTATAGTAATGCCAATTATGATTGGAGGATTTGGAAACTGACTAATTCCTCTGATGATCGGGGCCCCCGACATAGCATTCCCCCGAATAAATAACATAAGCTTTTGACTACTACCCCCATCCTTCCTTCTCCTCCTAGCCTCCTCCGGAGTTGAGGCCGGAGCCGGAACAGGTTGAACTGTTTATCCCCCTCTTGCCGGGAACTTAGCCCACGCAGGAGCCTCTGTAGACTTAACCATTTTCTCACTTCACCTCGCTGGGGTTTCTTCAATTCTGGGAGCAATTAACTTTATTACAACCATTATTAACATGAAACCTCCAGCCATTTCTCAATATCAAACACCTTTGTTTGTGTGAGCCACTCTAATTACAGCGGTACTCCTTCTCCTCTCTCTACCAGTTCTGGCCGCCGGAATTACAATGCTCTTAACAGACCGAAACCTTAATACCACATTCTTCGACCCTGCTGGAGGAGGAGACTCCTAACAGGATTATTTCTAGCAATACACTATACCTCAGACATCTCCACTGCCTTCTCCTCTGTAGCCCACATCTGCCGTGATGTAAACTACGGCTGACTAATCCGAAATATGCACGCCAACGGAGCTTCCTTTTTCTTCATTTGCATTTATTTACACATTGGCCGAGGCTTATACTACGGCTCCTACCTTTATAAAGAAACATGAAACATCGGCGTAGTCCTATTACTACTAGTTATGATAACTGCATTCGTAGGTTATGTACTACCATGAGGACAAATATCATTCTGAGGCGCTACCGTAATTACAAACCTGCTCTCCGCCGTACCCTACGTTGGAGATGCCCTAGTACAATGAATCTGAGGGGGCTTCTCCGTAGACAATGCAACCCTAACACGATTCTTTGCCTTCCACTTTCTATTACCTTTCGTAGTCGTCGCTGCAACAGCCCTTCACGCCCTCTTCCTGCACGAAACAGGGTCAAACAACCCCGTCGGACTAAACTCTGACGCAGACAAAATCCCATTCCACCCATACTTCTCCTACAAAGACCTACTTGGCTTCATAGTACTACTGGCAGCTCTTACAGCACTAGCCCTTTTCTCCCCGAATCTCCTAGGAGACCCTGATAACTTCACTCCAGCCAACCCCCTCGTTACACCCACACACATTAAACCAGAATGATACTTCCTATTCGCCTACGCTATTCTACGATCAATTCCTAACAAACTAGGCGGAGTACTAGCCCTCCTCTTCTCAATCCTAGTTCTTCTACTAGTCCCTCTACTACACACCTCTAAACAACAAGGACTTACATTCCGCCCAATCACCCAATTCCTATTTTGAGCACTAGTAGCAGACGTAATAATCCTAACCTGAATCGGAGGAATGCCAGTAGAACACCCCTTCATCATTATCGGCCAAATTGCCTCAGTCCTTTACTTTACGCTACTCCTAATCCTTAATCCTCTAGCCGGATGACTAGAAAATAATGTCAATACCAAGAGAGTAATCCAGTATTTCGCAAGTATTGCAGCTGCTGCCGGTGCTTGCAAGAAGGACTCCAATAAAGGCACCCTGGAGGACCAAATCATCCAGGCCAATCCTGCACTCGAGGCCTTCGGCAATGCCAAAACACTGAGAAACGACAACTCTTCTCGCTTCGGAAAGTTTATCCGCATCCATTTCGGAACAAGTGGTAAACTGTCTTCGGCTGACATTGAAACATATTTGCTGGAAAAGTCCCGTGTGACCTTTCAGTTAAAATCTGAAAGGAACTATCACATCTTCTTCCAGATATTATCCAACGCAAAGCCTGAGCTGCTGGATATGCTGCTGATTACAAATAATCCCTATGACTACTCTTACATCTCCCAAGGAGAGGTAACTGTCGCAAGTATTAATGACAGCGAGGAGTTGTTAGCCACCGACAATGCCTTCGACGTGCTTGGTTTCACTCCTGATGAGAAGATGGGAGTCTACAAACTGACCGGTGCTATCATGCATTATGGCAACATGAAGTTTAAGCAGAAGCAGCGTGAGGAACAGGCAGAACCTGATGGTACCGAAGCTGCTGACAAATCAGCCTACCTAATGGGGCTGAACTCTGCAGATCTTCTGAAAGGACTCTGTCATCCAAGGGTCAAGGTAGGAAATGAATATGTCACCAAAGGCCAAGGTGTGGATCAGGTGTACTACTCAAT---------------------------------------------------------------------------------------------------------------------------------------------------------------------------------------------------------------------------------------------------------------------------------------------------------------------------------------------------------------------------------------------------------------------------------------------------------------------------------------------------------------------------------------------------------------------------------------------------------------------------------------------------------------------------------------------------------------------------------------------------------------------------------------------------------------------------------------------------------------------------------------------------------------------------------------------------------------------------------------------------------------------------------------------------------------------------------------------------------------------------------------------------------------------------------------------------------------------------------------------------------------------------------------------------------------------------------------------------------------------------------------------------------------------------------------------------------------------------------------------------------------------------------------------------------------------------------------------------------------------------------------------------------------------------------------------------------------------------------------------------------------------------------------------------------------------------------------------------------------------------------------------------------------------------------------------------------------------------------------------------------------------------------------------------------------------------------------------------------------------------------------------------------------------------------------------------------------------------------------------------------------------------------------------------------------------------------------------------------------------------------------------------------------------------------------------------------------------------------------------------------
	GY11461Prochilodusrubrotaeniatus	CAAAAACATCGCCTCCTGCAAAAATCAATGTATAAGAGGTCCTGCCTGCCCAGTGACTATTAGTTAAACGGCCGCGGTATTTTGACCGTGCTAAGGTAGCGCAATCACTTGTCTTTTAAATGAAGACCTGTATGAATGGTGGAACGAGGGCTTAACTGTCTCCCTTCTCCAGTCAATGAAATTGATCTGCCCGTGCAGAAGCGGGCATATATATACAAGACGAGAAGACCCTTTGGAGCTTAAGACAAAAGGCCAATCTTCGGTTGGGGCGACCACGGGGGAAAATAAAGCCCCCATGTGGAACGTAAAACTAAGAGAGACATCTCTAAGCCACAGAATATCTGACCCCGATCAGCGAACCAAGTTACCCTAGGGATAACAGCGCAATCCCCTCCAAGAGTTCATATCGACGAGAGGGTTTACGACCTCGATGTTGGATCAGGACATCCTAATGGTGCAGCCGCTATTAAGGGTTCGTTTGTTCAACGATTAAAGTCCTACGTGA------TCCACCAACCACAAAGACATTGGCACCCTTTATTTAGTATTTGGTGCCTGAGCCGGAATAGTCGGTACAGCCCTTAGCCTTTTGGTTCGAGCAGAGCTTAGCCAGCCCGGATCATTGCTAGGCGATGACCAGATTTATAATGTTATCGTTACCGCACATGCTTTCGTAATAATCTTCTTTATAGTAATGCCAATTATGATTGGAGGATTTGGGAACTGACTAATTCCTCTGATGATCGGGGCCCCCGACATGGCATTCCCCCGAATAAATAACATAAGCTTTTGACTACTACCCCCATCCTTCCTTCTCCTCCTAGCCTCCTCCGGAGTTGAAGCCGGAGCCGGAACAGGTTGAACTGTTTATCCCCCTCTCGCCGGAAACTTAGCCCACGCAGGAGCCTCTGTAGACTTAACCATTTTCTCACTTCACCTCGCTGGAGTTTCTTCAATTCTGGGAGCAATTAACTTTATTACAACCATTATTAACATGAAACCTCCAGCCATTTCTCAATATCAAACACCTTTGTTTGTGTGAGCCACTCTAATTACAGCGGTACTCCTTCTCCTCTCTCTGCCCGTTCTGGCCGCCGGAATTACAATGCTCTTAACAGACCGAAACCTTAATACCACATTCTTCGACCCTGCTGGAGGAGGAGACTCCTAACAGGATTATTCCTAGCAATACACTATACCTCAGACATCTCCACTGCCTTCTCCTCTGTAGCCCACATCTGCCGGGATGTAAACTACGGCTGACTAATCCGAAATATACACGCCAACGGAGCTTCCTTTTTCTTCATTTGCATTTATTTACACATTGGCCGAGGCTTATACTACGGCTCCTACCTTTACAAAGAAACATGAAACATCGGCGTAGTCCTATTACTACTAGTTATGATAACTGCATTCGTAGGTTATGTACTACCATGAGGGCAAATATCATTCTGAGGCGCTACCGTAATTACAAACCTGCTCTCCGCCGTACCCTACATTGGAGATGCCCTAGTACAATGAATCTGAGGGGGCTTCTCCGTAGACAACGCAACCCTAACACGATTCTTTGCCTTCCACTTTCTACTACCTTTCGTAGTCGTCGCTGCAACAGCCCTACACGCCCTCTTCCTGCACGAAACAGGGTCAAACAACCCCGTCGGACTAAACTCTGACGCAGATAAAATCCCATTCCACCCATACTTCTCCTACAAAGACCTACTTGGCTTCATAGTACTACTGGCAGCTCTTACAGCACTAGCCCTTTTCTCCCCAAACCTCCTAGGAGACCCTGATAACTTCACTCCAGCCAACCCCCTCGTTACACCCACACATATTAAACCAGAATGATACTTCCTATTCGCCTACGCCATTCTACGGTCAATTCCTAACAAATTAGGCGGAGTACTAGCCCTCCTCTTCTCAATTCTAGTTCTTCTACTAGTCCCTCTGCTACACACCTCTAAACAACAAGGACTTACATTCCGTCCAATCACCCAATTCCTATTTTGAGCACTAGTAGCAGACGTAATAATCCTAACCTGAATCGGAGGAATGCCAGTAGAACACCCCTTCATCATTATCGGCCAAATCGCCTCAGTCCTTTACTTCACGCTACTCCTAATTCTTAATCCTCTAGCTGGATGATTAGAAAATAATGTCAATACCAAGAGAGTAATCCAGTATTTCGCAAGTATTGCAGCTGCTGCCGGTGCTTGCAAGAAGGACTCCAATAAAGGCACCCTGGAGGACCAAATCATCCAGGCCAATCCTGCACTCGAGGCCTTCGGCAATGCCAAAACACTGAGAAACGACAACTCGTCCCGCTTCGGAAAGTTTATCCGCATCCATTTCGGAACAAGTGGTAAACTGTCTTCGGCTGACATTGAAACATATTTGCTGGAAAAGTCCCGTGTGACCTTTCAGTTAAAATCTGAAAGGAACTATCACATCTTCTTCCAGATATTATCCAACGCAAAGCCCGAGCTGCTGGATATGCTGCTGATTACAAATAATCCCTATGACTACTCTTACATCTCCCAAGGAGAGGTAACTGTCGCAAGTATTAATGACAGCGAGGAGTTGTTTGCCACCGACAATGCCTTCGACGTGCTTGGTTTCACTCCTGATGAGAAGATGGGAGTCTACAAACTGACTGGTGCTATCATGCATTATGGCAATATGAAGTTTAAGCAGAAGCAGCGTGAGGAACAGGCAGAACCTGATGGTACTGAAGCTGCTGACAAATCAGCCTACCTAATGGGGCTGAACTCTGCAGATCTTCTGAAAGGACTCTGTCATCCAAGGGTCAAGGTAGGAAACGAATATGTCACCAAAGGCCAAGGTGTGGATCAGGTGTACTACTCAATAAATGTGTCCACCTCTTGGGATGTAGGTATCATCGATGGGCTGTCTGGCTGGACAGTCTCTGTAGATGATGTACCAGCAGATACCATCTCTAGAAGATTCCGCTATGATGTGGCACTAGTATCAGCTCTAAAAGATTTAGAGGAGGACATCATGGAAGGACTAAGGGAGAGGGGGTTGGATGACAGCACTTGCACCTCCGGTTTCACAGTGGTGATAAAGGAGTCATGTGATGGCATGGGAGACGTGAGCGAGAAGCATGGAGGAGGACCAGCCATTCCAGAGAAGGCGGTAAGGTTCTCTTTTACGGTGATGTCCATCACGGTTCAAGCTGAAGGTGAGGATGAAGCAGTCACAATCTTCCAGGAACCAAAGCCCAACTCTGAGCTCTCCTGCAGGCCCCTGTGCCTGATGTTCGTGGATGAGTCTGATCATGAGATGCTCACTGCCATCTTGGGGCCAGTAGTGGCAGAGCGTAGAGCCATGAAGGAGAGTCGCCTCATCCTGTCCATTGGGGGGCTTCTTCGTTCCTTCCGCTTTTACTTCCGAGGCACTGGCTATGATGAGAAGATGGTGAGAGAAATGGAAGGGTTAGAGGCTTCAGGTTCCACTTACATCTGCACCCTTTGTGACTCCACCCGAGCTGAGGCCTCTCAGAACATGGTGCTGCACTCCATCACCCGAAGCCATGAGGAAAACCTTGATCGCTACGAGATATGGAGGACCAACCCTTTCTCTGAGTCTGCAGACGAGTTGCGCGATCGTGTCAAAGGGGTCTCAGCGAAGCCTTTCATGGAGACCCAGACCACGCTAGACGCCTTGCATTGTGACATCGGCAATGCTACAGAGTTCTACAAGATATTCCAGGATGAGATTGGTGAAGTGTACCAGAGAACCAATCCAACTCGAGAGGAGCGGCGACGCTGGCGATCAGCCCTTGATAAGCAGCTGAGGAAGAAGCTGAAGCTGAAGCCAGTGATGAGGATGAATGGGAACTACGCCCGACGGCTGATGACCCGTGAGTCTGTGGAGGCGTTGTGTGAGCTTGTTCCCTCAGAGGAGCGTCGCAAGGCCCTGAGAGAGCTGATGGAGCTGTACCTCCAGATGAAGCCTGTGTGGCGCTCCACCTGCCCAGCCAGAGATTGCCCTGATCAACTCTTACGTTACAGCTTCAACTCCCAGCGCTTTGCCGAACTCCTGTCCACCACATTCAAATACCGTTATGATGGCAAGATCACCAACTACCTCCACAAAACCTTGGCCCATGTGCCTGAGATTGTGGAACGAGATGGGTCAATTGGTGCTTGGGCCAGCGAGGGGAATGAATCTGGGAACAAGCTTTTCCGCCGCTTCCGTAAGATGAACGCCAGGCAGTCCAAGACCTGAGTGTTACCTCATTCACGGTGGCCGAACACCCAATAATGAGTTGTCCTCTAGCCTCTACCTGCTAAATGTCGACAGTCGTGGATGCAATCGAAAAGTCACACTGAGATGCCAGGAGAAAGAGCTGGTGGGGGAGACCCCAGGGCCTCGCTACGGGCACACCATTAGTGTAGTCCACAGCAGGGGGAAAACAGCCTGTGTTCTTTTCGGCGGCAGGTCTTACATGTCACCTGCTGAGAGAACCACAGAGAACTGGAATAGTGTGGTGGACTGTCCACCCCAGGTGTACCTCATTGATCTGGAGTTTGGCTGCTGCTCAGCTTATACACTCCCTGAGCTCACGGATGGCCAGTCATTCCACCTGGCCCTGGCTCGAGAGGATTGTGTTTACTTCTTGGGTGGCCACATTCTCTCCACCGACTGCCGACCAGCTCGCATGTTCAGGCTGCGTGTGGAGCTTCTCCTAGGCAGTCCAGTGCTCTCCTGCGATATGTTTAATGATGGTCCGTCTATCACAAGCGCCATTGCAACTCCTGTAGGCCCTGCTCATGAGTATATGATCCTTGGTGGCTACCAGTCAGACTCCCAGAAGCGGATGCAGTGCACCTACGTGGTACTGGATGACGTAGGCATACGAATGGAACCTCGAGATACACCGCAGTGGAGCAGTGAGATCAGCCAGAGCCGTACTTGGTTTGGTGGAAGCCTGGGAGATGGTAGCGCATTGATCGCTATTCCATCAGAGGGAAGTCCTGCACCTCCAGATGCCTATCACTTTTACCAGGTAAGCTTCCAGCAAGAGGGAGATTCAGAGGATCCAACCCAGACATGCAGCCAGGAGTCCACAGACTTTGAGGACTCAGCCCCTCTCGAGGACTCAGAAGAACTGTACTTCGGGCGTGATCCTAATGAGATGGAGTACAGCAGCGATGGAGAAGGAGACACCTACAACGAAGATGACGAGGAGGACGTTTCTCAGACCGGCTATTGGATCAAGTGCTGTCTCACATGCCAAGTAGACATCAACA
	43397Prochilodusnigricans	CAAAAACATCGCCTCCTGCAAAAATCAATGTATAAGAGGTCCTGCCTGCCCAGTGACTATTAGTTAAACGGCCGCGGTATTTTGACCGTGCTAAGGTAGCGCAATCACTTGTCTTTTAAATGAAGACCTGTATGAATGGTGGAACGAGGGCTTAACTGTCTCCCTTCTCCGGTCAATGAAATTGATCTGCCCGTGCAGAAGCGGGCATATATATACAAGACGAGAAGACCCTTTGGAGCTTAAGACAAAAGGCCAATCTTCGGTTGGGGCGACCACGGGGGAAAATAAAGCCCCCATGTGGAACGTAAAACTAAGAGAGACATCTCTAAGCCACAGAATATCTGACCCCGATCAACGAACCAAGTTACCCTAGGGATAACAGCGCAATCCCCTCCAAGAGTTCATATCGACGAGAGGGTTTACGACCTCGATGTTGGATCAGGACATCCTAATGGTGCAGCCGCTATTAAGGGTTCGTTTGTTCAACGATTAAAGTCCTACGTGATCTGA-TCCACCAACCACAAAGACATTGGCACCCTTTATTTAGTATTTGGTGCCTGAGCCGGAATAGTCGGTACAGCCCTTAGCCTTTTGATTCGAGCAGAGCTTAGCCAGCCCGGATCATTGCTAGGCGATGACCAGATTTATAATGTTATCGTTACCGCACATGCTTTCGTAATAATCTTCTTTATAGTAATGCCAATTATGATTGGAGGATTTGGGAACTGACTAATTCCTCTGATGATCGGGGCCCCCGACATGGCATTCCCCCGAATAAATAACATAAGCTTTTGACTACTACCCCCATCCTTCCTTCTCCTCCTAGCCTCCTCCGGAGTTGAGGCCGGAGCCGGAACAGGTTGAACTGTTTATCCCCCTCTCGCCGGAAACTTAGCCCACGCAGGAGCCTCTGTAGACTTAACCATTTTCTCACTTCACCTCGCTGGAGTTTCTTCAATTCTGGGRGCAATTAACTTTATTACAACCATTATTA------------------------------------------------------------------------------------------------------------------------------------------------------------------------------------------ATTCCTAGCAAAACACTATACCTCAGACATCTCCACTGCCTTCTCCTCTGTAGCCCACATCTGCCGGGATGTAAACTACGGCTGACTAATCCGAAATATACACGCCAACGGAGCTTCCTTTTTCTTCATTTGCATTTATTTACACATTGGCCGAGGCTTATACTACGGCTCCTACCTTTACAAAGAAACATGAAACATCGGCGTAGTCCTATTACTACTAGTTATGATAACTGCATTCGTAGGTTATGTACTACCATGAGGGCAAATATCATTCTGAGGCGCTACCGTAATTACAAACCTGCTCTCCGCCGTACCCTACGTTGGAGATGCCCTAGTACAATGAATCTGAGGGGGCTTCTCCGTAGACAACGCAACCCTAACACGATTCTTTGCCTTCCACTTTCTACTACCTTTCGTAGTCGTCGCTGCAACAGCCCTCCACGCCCTCTTCCTGCACGAAACAGGGTCAAACAACCCCGTCGGACTAAACTCTGACGCAGACAAAATCCCATTCCACCCATACTTCTCCTACAAAGACCTACTTGGCTTCATAGTACTACTGGCAGCTCTTACAGCACTAGCCCTTTTCTCCCCAAATCTCCTAGGAGACCCTGATAACTTCACTCCAGCCAACCCCCTTGTTACACCCACACACATTAAACCAGAATGATACTTCCTATTCGCCTACGCTATTCTACGGTCAATTCCTAACAAATTAGGCGGAGTACTAGCCCTCCTCTTCTCAATTCTAGTTCTTCTACTAGTCCCTCTACTACACACCTCTAAACAACAAGGACTTACATTCCGTCCAATCACCCAATTCCTATTTTGAGCACTAGTAGCAGACGTAATAATCCTAACCTGAATCGGAGGAATGCCAGTAGAACACCCCTTCATCATTATCGGCCAAATCGCCTCAGTCCTTTACTTCACACTACTCCTAATTCTTAATCCTCTAGCCGGATGACTAGAAAATAATGTCAATACCAAGAGAGTAATCCAGTATTTCGCAAGTATTGCAGCTGCTGCCGGTGCTTGCAAGAAGGACTCCAATAAAGGCACCCTGGAGGACCAAATCATCCAGGCCAATCCTGCACTCGAGGCCTTCGGCAATGCCAAAACACTGAGAAACGACAACTCGTCCCGCTTCGGAAAGTTTATCCGCATCCATTTCGGAACAAGTGGTAAACTGTCTTCGGCTGACATTGAAACATATTTGCTGGAAAAGTCCCGTGTGACCTTTCAGTTAAAATCTGAAAGGAACTATCACATCTTCTTCCAGATATTATCCAACGCAAAGCCNGAGCTGCTGGATATGCTGCTGATTACAAATAATCCCTATGACTACTCTTACATCTCCCAAGGAGAGGTAACTGTCGCAAGTATTAATGACAGCGAGGAGTTGTTTGCCACCGACAATGCCTTCGACGTGCTTGGTTTCACTCCTGATGAGAAGATGGGAGTCTACAAACTGACTGGTGCCATCATGCATTATGGCAACATGAAGTTTAAGCAGAAGCAGCGTGAGGAACAGGCAGAACCTGATGGTACCGAAGCTGCTGACAAATCAGCCTACCTAATGGGGCTGAACTCTGCAGATCTTCTGAAAGGACTCTGTCATCCAAGGGTCAAGGTAGGAAACGAATATGTCACCAAAGGCCAAGGTGTGGATCAGGTGTACTACTCAATGAATGTGTCCACCTCTTGGGATGTAGGTATTATCGATGGGCTCTCTGGCTGGACAGTCTCTGTAGACGATGTACCAGCAGATACCATCTCTAGAAGATTCCGCTATGATGTGGCACTAGTATCAGCTCTAAAAGATTTGGAGGAGGACATCATGGAAGGACTAAGGGAGAGGGGGTTGGATGACAGCACTTGCACTTCCGGTTTCACAGTGGTGATCAAGGAGTCATGTGATGGCATGGGAGACGTGAGCGAGAAGCATGGAGGAGGACCAGCCATTCCAGAGAAGGCGGTAAGGTTCTCTTTTACGGTGATGTCCATCACGGTTCAAGCTGAAGGTGAGGATGAAGCAGTCACAATCTTCCAGGAACCAAAGCCCAACTCTGAGCTCTCCTGCAGGCCCCTGTGCCTGATGTTTGTGGATGAGTCTGATCATGAGATGCTCACTGCCATCTTGGGGCCAGTAGTGGCAGAGCGTAGAGCCATGAAGGAGAGTCGCCTCATTCTGTCCATTGGGGGGCTTCTTCGTTCCTTCCGCTTTTACTTCCGAGGCACTGGCTATGATGAGAAGATGGTGAGAGAAATGGAAGGGTTAGAGGCTTCAGGTTCCACCTACATCTGCACCCTTTGTGACTCCACCCGAGCTGAGGCCTCTCAGAACATGGTGCTGCACTCCATCACCCGAAGCCATGAGGAAAACCTTGATCGCTACGAGATATGGAGGACCAACCCTTTCTCTGAGTCTGCAGACGAGTTGCGCGATCGTGTCAAAGGGGTCTCAGCGAAGCCTTTCATGGAGACCCAGACCACGCTAGACGCCTTGCATTGTGACATTGGCAATGCTACAGAGTTCTACAAGATATTCCAGGATGAGATTGGTGAAGTGTACCAGAGAACCAATCCAACTCGAGAGGAGCGGCGACGCTGGCGATCAGCCCTTGATAAGCAGCTGAGGAAGAAGCTGAAGCTGAAGCCGGTGATGAGGATGAATGGGAACTACGCCCGACGGCTGATGACCCGTGAGTCTGTGGAGGCGTTGTGTGAGCTTGTTCCCTCAGAGGAGCGTCGCAAGGCCCTGAGAGAGCTGATGGAGCTGTACCTCCAGATGAAGCCTGTGTGGCGCTCCACCTGCCCAGCCAGAGATTGCCCTGATCAACTCTTACGTTACAGCTTTAACTCCCAGCGCTTTGCCGAACTCCTGTCCACCACATTCAAATACCGTTATGATGGCAAGATCACCAACTACCTCCACAAAACCTTAGCCCATGTGCCTGAGATTGTGGAACGAGATGGGTCAATTGGTGCTTGGGCCAGCGAGGGGAATGAATCTGGGAACAAGCTTTTCCGCCGCTTCCGTAAGATGAACGCCAGGCAGTCCAAGACCTGAGTGTTACCTCATTCACGGTGGCCGAACACCCAATAATGAGTTGTCCTCTAGCCTCTACCTGCTAAATGTCGACAGTCGTGGATGCAATCGAAAAGTCACACTGAGATGCCAGGAGAAAGAGCTGGTGGGGGAGACCCCAGGGCCTCGCTACGGGCACACCATTAGTGTAGTCCACAGCAGGGGGAAAACAGCCTGTGTTCTTTTCGGCGGCAGGTCTTACATGTCACCTGCTGAGAGAACCACAGAGAACTGGAATAGTGTGGTGGACTGTCCACCCCAGGTGTACCTCATTGATCTGGAGTTTGGCTGCTGCTCAGCTTATACACTCCCTGAGCTCACGGATGGCCAGTCATTCCACCTGGCCCTGGCTCGAGAGGATTGTGTTTACTTCTTGGGTGGCCACATTCTCTCCACCGACTGCCGACCGGCTCGCCTGTTCAGGCTGCGTGTGGAGCTTCTCCTAGGCAGTCCAGTGCTCTCCTGCGATATGTTTAATGATGGCCCGTCTATCACAAGTGCCATTGCAACTCCTGTAGGCCCTGCTCATGAGTATATGATCCTTGGTGGCTACCAGTCAGACTCCCAGAAGCGAATGCAGTGCACCTACGTGGTACTGGATGACGTAGGCATACGAATGGAACCTCGAGATACACCGCAGTGGAGCAGTGAGATCAGCCAGAGCCGTACTTGGTTTGGTGGAAGCCTGGGAGATGGTAGCGCATTGATCGCTATTCCATCAGAGGGAAGTCCTGCACCTCCAGATGCCTATCACTTTTACCAGGTAAGCTTCCAGCAAGAGGGAGATTCAGAGGATCCAACCCAGACATGCAGCCAGGAGTCCACAGACTTTGAGGACTCAGCCCCTCTCGAGGACTCAGAAGAGCTGTACTTTGGGCGTGATCCTAACGAGATGGAGTACAGCAGCGATGGAGAAGGAGACACCTACA------------------------------------------------------------------------------
	4216Prochilodusargenteus	-----------------------------------GAGGTCCTGCCTGCCCAGTGACTATTAGTTAAACGGCCGCGGTATTTTGACCGTGCTAAGGTAGCGCAATCACTTGTCTTTTAAATGAAGACCTGTATGAATGGTGGAACGAGGGCTTAACTGTCTCCCTTCTCCAGTCAATGAAATTGATCTGCCCGTGCAGAAGCGGGCATATATATACAAGACGAGAAGACCCTTTGGAGCTTAAGACAAAAGGCCAATCTTCGGTTGGGGCGACCACGGGGGAAAATAAAGCCCCCATGTGGAACGTAAAACTAAGAGAGACATCTCTAAGCCACAGAATATCTGACCCCGATCAACGAACCAAGTTACCCTAGGGATAACAGCGCAATCCCCTCCAAGAGTTCATATCGACGAGAGGGTTTACGACCTCGATGTTGGATCAGGACATCCTAATGGTGCAGCCGCTATTAAGGGTTCGTTTGTTCAACGATTAAAGTCCTACGTGATCTGA-TCCACCAACCACAAAGACATTGGCACCCTTTATTTAGTATTTGGTGCCTGAGCCGGAATAGTCGGTACAGCCCTTAGCCTTTTGATTCGAGCAGAGCTTAGCCAGCCCGGATCTTTGCTGGGCGATGACCAGATTTATAATGTTATCGTTACCGCACATGCTTTCGTAATAATCTTCTTTATAGTAATGCCAATTATGATTGGAGGATTTGGGAACTGACTAGTTCCTCTAATGATCGGGGCCCCCGACATAGCATTCCCCCGAATAAATAATATAAGCTTTTGACTGCTACCCCCATCCTTCCTTCTCCTCCTAGCCTCCTCCGGAGTTGAGGCCGGGGCCGGAACAGGTTGAACTGTTTATCCCCCTCTTGCCGGAAACTTAGCCCACGCAGGAGCCTCTGTAGACTTAACCATTTTCTCACTTCACCTCGCTGGGGTT------------------------------------------------------------------------------------------------------------------------------------------------------------------------------------------------------------------------------------------------------------------------------------------------------------------------------TCCGAAACATGCACGCCAACGGAGCTTCCTTTTTCTTCATTTGCATTTATTTACACATTGGCCGAGGATTATACTACGGCTCCTACCTTTATAAAGAAACATGAAACATCGGCGTAGTCCTATTACTACTAGTCATGATAACTGCATTCGTAGGTTATGTATTACCATGAGGACAAATATCATTCTGAGGCGCTACCGTAATTACAAACCTGCTCTCCGCCGTACCCTACGTTGGAGATGCCCTGGTACAATGAATCTGAGGCGGCTTCTCCGTAGACAACGCAACCCTAACACGATTCTTTGCCTTCCACTTTCTACTACCTTTCGTAGTCGTCGCTGCAACAGCCCTCCACGCCCTCTTCCTGCACGAAACAGGGTCAAACAACCCCGTTGGACTAAACTCTGACGCAGACAAAATCCCATTCCACCCATACTTCTCCTACAAAGACCTACTTGGCTTCATAGTACTACTGGCAGCTCTTACATCACTAGCCCTTTTCTCTCCAAATCTCCTAGGGGACCCTGATAACTTCACTCCAGCCAACCCTCTCGTCACACCCACACATATTAAACCAGAATGATACTTCCTATTCGCCTACGCTATCCTACGATCAATTCCTAACAAACTAGGCGGAGTACTAGCCCTTCTCTTCTCAATCCTAGTTCTTCTACTAGTCCCCCTACTACACACCTCTAAACAACAAGGGCTTACATTTCGCCCAATCACTCAATTCCTATTTTGAGCACTAGTAGCAGACGTAATAATCCTAACCTGAATCGGAGGAATGCCAGTAGAACACCCCTTCATCATTATTGGTCAAATCGCCTCAGTCCTTTACTTCACACTACTCCTAATTCTTAATCCTCTAGCCGGATGACTAGAAAATAATGTCAATACCAAGAGAGTAATCCAGTATTTCGCAAGTATTGCAGCTGCTGCCGGTGCTTGCAAGAAGGACTCCAATAAAGGCACCCTGGAGGACCAAATCATCCAGGCCAATCCTGCACTCGAGGCCTTCGGCAATGCCAAAACACTGAGAAACGACAACTCTTCCCGCTTCGGAAAGTTTATCCGCATCCATTTCGGAACAAGTGGTAAACTGTCTTCGGCTGACATTGAAACATATTTGCTGGAAAAGTCCCGTGTGACCTTTCAGTTAAAATCTGAAAGGAACTATCACATCTTCTTCCAGATATTATCCAACGCAAAGCCCGAGCTGCTGGATATGCTGCTGATTACAAATAATCCCTATGACTACTCTTACATCTCCCAAGGAGAGGTAACTGTCGCAAGTATTAATGACAGCGAGGAGTTGTTTGCCACCGACAATGCCTTCGACGTGCTTGGTTTCACTCCTGATGAGAAGATGGGAGTCTACAAACTGACTGGTGCTATCATGCATTATGGCAACATGAAGTTTAAGCAGAAGCAGCGTGAGGAACAGGCCGAACCTGATGGTACCGAAGCTGCTGACAAATCAGCCTACCTAATGGGGCTGAACTCTGCAGATCTTCTGAAAGGACTCTGTCATCCAAGGGTCAAGGTAGGAAACGAATATGTCACCAAAGGCCAAGGTGTGGATCAGGTGTACTACTCAAT---------------------------------------------------------------------------------------------------------------------------------------------------------------------------------------------------------------------------------------------------------------------------------------------------------------------------------------------------------------------------------------------------------------------------------------------------------------------------------------------------------------------------------------------------------------------------------------------------------------------------------------------------------------------------------------------------------------------------------------------------------------------------------------------------------------------------------------------------------------------------------------------------------------------------------------------------------------------------------------------------------------------------------------------------------------------------------------------------------------------------------------------------------------------------------------------------------------------------------------------------------------------------------------------------------------------------------------------------------------------------------------------------------------------------------------------------------------------------------------------------------------------------------------------------------------------------------------------------------------------------------------------------------------------------------------------------------------------------------------------------------------------------------------------------------------------------------------------------------------------------------------------------------------------------------------------------------------------------------------------------------------------------------------------------------------------------------------------------------------------------------------------------------------------------------------------------------------------------------------------------------------------------------------------------------------------------------------------------------------------------------------------------------------------------------------------------------------------------------------------------------
	4217Prochilodusargenteus	CAAAAACATCGCCTCCTGCAAAAATCAATGTATAAGAGGTCCTGCCTGCCCAGTGACTATTAGTTAAACGGCCGCGGTATTTTGACCGTGCTAAGGTAGCGCAATCACTTGTCTTTTAAATGAAGACCTGTATGAATGGTGGAACGAGGGCTTAACTGTCTCCCTTCTCCAGTCAATGAAATTGATCTGCCCGTGCAGAAGCGGGCATATATATACAAGACGAGAAGACCCTTTGGAGCTTAAGACAAAAGGCCAATCTTCGGTTGGGGCGACCACGGGGGAAAATAAAGCCCCCATGTGGAACGTAAAACTAAGAGAGACATCTCTAAGCCACAGAATATCTGACCCCGATCAACGAACCAAGTTACCCTAGGGATAACAGCGCAATCCCCTCCAAGAGTTCATATCGACGAGAGGGTTTACGACCTCGATGTTGGATCAGGACATCCTAATGGTGCAGCCGCTATTAAGGGTTCGTTTGTTCAACGATTAAAGTCCTACGTGATCTGA-TCCACCAACCACAAAGACATTGGCACCCTTTATTTAGTATTTGGTGCCTGAGCCGGAATAGTCGGTACAGCCCTTAGCCTTTTGATTCGAGCAGAGCTTAGCCAGCCCGGATCTTTGCTGGGCGATGACCAGATTTATAATGTTATCGTTACCGCACATGCTTTCGTAATAATCTTCTTTATAGTAATGCCAATTATGATTGGAGGATTTGGGAACTGACTAGTTCCTCTAATGATCGGGGCCCCCGACATAGCATTCCCCCGAATAAATAATATAAGCTTTTGACTGCTACCCCCATCCTTCCTTCTCCTCCTAGCCTCCTCCGGAGTTGAGGCCGGGGCCGGAACAGGTTGAACTGTTTATCCCCCTCTTGCCGGAAACTTAGCCCACGCAGGAGCCTCTGTAGACTTAACCATTTTCTCACTTCACCTCGCTGGGGTTTCTTCAATTCTGGGAGCAATTAACTTTATTACAACCATTATCAACATGAAACCTCCAGCCATTTCTCAATATCAAACACCTCTATTTGTGTGAGCCATTCTAATTACAGCGGTACTCCTTCTCCTCTCTCTACCCGTTCTGGCCGCCGGAATTACAATGCTCTTAACAGACCGAAACCTTAATACCACATTCTTCGACCCTGCTGGAGGAGGAGACTCCTAACAGGATTATTCCTAGCAATACACTATACCTCAGACATCTCCACTGCCTTCTCCTCCGTCGCCCACATCTGCCGTGATGTAAACTACGGCTGACTAATCCGAAACATGCACGCCAACGGAGCTTCCTTTTTCTTCATTTGCATTTATTTACACATTGGCCGAGGATTATACTACGGCTCCTACCTTTATAAAGAAACATGAAACATCGGCGTAGTCCTATTACTACTAGTCATGATAACTGCATTCGTAGGTTATGTATTACCATGAGGACAAATATCATTCTGAGGCGCTACCGTAATTACAAACCTGCTCTCCGCCGTACCCTACGTTGGAGATGCCCTGGTACAATGAATCTGAGGCGGCTTCTCCGTAGACAACGCAACCCTAACACGATTCTTTGCCTTCCACTTTCTACTACCTTTCGTAGTCGTCGCTGCAACAGCCCTCCACGCCCTCTTCCTGCACGAAACAGGGTCAAACAACCCCGTTGGACTAAACTCTGACGCAGACAAAATCCCATTCCACCCATACTTCTCCTACAAAGACCTACTTGGCTTCATAGTACTACTGGCAGCTCTTACATCACTAGCCCTTTTCTCTCCAAATCTCCTAGGGGACCCTGATAACTTCACTCCAGCCAACCCTCTCGTCACACCCACACATATTAAACCAGAATGATACTTCCTATTCGCCTACGCTATCCTACGATCAATTCCTAACAAACTAGGCGGAGTACTAGCCCTTCTCTTCTCAATCCTAGTTCTTCTACTAGTCCCCCTACTACACACCTCTAAACAACAAGGGCTTACATTTCGCCCAATCACTCAATTCCTATTTTGAGCACTAGTAGCAGACGTAATAATCCTAACCTGAATCGGAGGAATGCCAGTAGAACACCCCTTCATCATTATTGGTCAAATCGCCTCAGTCCTTTACTTCACACTACTCCTAATTCTTAATCCTCTAGCCGGATGACTAGAAAATAATGTCAATACCAAGAGAGTAATCCAGTATTTCGCAAGTATTGCAGCTGCTGCCGGTGCTTGCAAGAAGGACTCCAATAAAGGCACCCTGGAGGACCAAATCATCCAGGCCAATCCTGCACTCGAGGCCTTCGGCAATGCCAAAACACTGAGAAACGACAACTCTTCCCGCTTCGGAAAGTTTATCCGCATCCATTTCGGAACAAGTGGTAAACTGTCTTCGGCTGACATTGAAACATATTTGCTGGAAAAGTCCCGTGTGACCTTTCAGTTAAAATCTGAAAGGAACTATCACATCTTCTTCCAGATATTATCCAACGCAAAGCCCGAGCTGCTGGATATGCTGCTGATTACAAATAATCCCTATGACTACTCTTACATCTCCCAAGGAGAGGTAACTGTCGCAAGTATTAATGACAGCGAGGAGTTGTTTGCCACCGACAATGCCTTCGACGTGCTTGGTTTCACTCCTGATGAGAAGATGGGAGTCTACAAACTGACTGGTGCTATCATGCATTATGGCAACATGAAGTTTAAGCAGAAGCAGCGTGAGGAACAGGCCGAACCTGATGGTACCGAAGCTGCTGATAAATCAGCCTACCTAATGGGGCTGAACTCTGCAGATCTTCTGAAAGGACTCTGTCATCCAAGGGTCAAGGTAGGAAACGAATATGTCACCAAAGGCCAAGGTGTGGATCAGGTGTACTACTCAAT---TGTGTCCACCTCTTGGGATGTAGGTATCATCGATGGGCTCTCTGGCTGGACAGTCTCTGTAGATGATGTACCAGCAGATACCATCTCTAGAAGATTCCGCTATGATGTGGCACTAGTATCAGCTCTAAAAGATTTGGAGGAGGACATCATGGAAGGACTAAGGGAGAGGGGGTTGGATGACAGCACTTGCACTTCCGGTTTCACTGTGGTGATCAAGGAGTCATGTGACGGCATGGGAGACGTGAGCGAGAAGCATGGAGGAGGACCAGCCATTCCAGAGAAGGCGGTAAGGTTCTCTTTTACGGTGATGTCCATCACGGTTCAAGCTGAAGGTGAGGATGAAGCAGTCACAATCTTCCAGGAACAAAAGCCCAACTCTGAGCTCTCCTGCAGGCCCCTGTGCCTGATGTTTGTGGATGAGTCTGATCATGAGATGCTCACTGCCATCTTGGGGCCAGTAGTGGCAGAGCGTAGAGCCATGAAGGAGAGTCGCCTCATTCTGTCCATTGGGGGGCTTCTTCGTTCCTTCCGCTTTTACTTCCGAGGCACAGGCTATGATGAGAAGATGGTGAGAGAAATGGAAGGGTTAGAGGCTTCAGGTTCCACTTACATCTGCACCCTTTGTGACTCCACACGAGCTGAGGCCTCTCAGAACATGGTGCTGCACTCCATCACCCGAAGCCATGAGGAAAACCTTGATCGCTACGAGATATGGAGGACCAACCCTTTCTCTGAGTCTGCAGACGAGTTGCGCGATCGTGTCAAAGGGGTCTCAGCGAAGCCTTTCATGGAGACCCAGACCACGCTAGACGCCTTGCATTGTGACATTGGCAATGCTACAGAGTTCTACAAGATATTCCAGGATGAGATTGGTGAAGTGTACCAGAGAACCAATCCAACTCGAGAGGAGCGGCGACGCTGGCGATCAGCCCTTGATAAGCAGCTGAGGAAGAAGCTGAAGCTAAAGCCAGTGATGAGGATGAATGGGAACTACGCCCGACGGCTGATGACCCGTGAGTCTGTGGAGGCGTTGTGTGAGCTGGTTCCCTCAGAGGAGCGTCGCAAGGCCCTGAGAGAGCTGATGGAGCTGTACCTCCAGATGAAGCCTGTGTGGCGCTCCACCTGCCCAGCCAGAGATTGCCCTGATCAACTCTTACGTTACAGCTTCAACTCCCAGCGCTTTGCCGAACTCCTGTCCACCACATTCAAATACCGTTATGATGGCAAGATCACCAACTACCTCCACAAAACCTTGGCCCATGTGCC--------------------------------------------------------------------------------------------------------------CCTGAGTGTTACCTCATTCACGGTGGCCGAACACCCAACAATGAGTTGTCCTCTAGCCTCTACCTGCTAAATGTCGACAGTCGTGGATGCAATCGAAAAGTCACACTGAGATGCCAGGAGAAAGAGCTGGTGGGGGAGACCCCAGGGCCTCGCTACGGGCACACCATTAGTGTAGTCCACAGCAGGGGGAAAACAGCCTGTGTTCTTTTCGGCGGCAGGTCTTACATGTCACCTGCTGAGAGAACCACAGAGAACTGGAATAGTGTGGTGGACTGTCCACCCCAGGTGTACCTCATTGATCTGGAGTTTGGCTGCTGCTCAGCTTATACACTCCCTGAGCTCACGGACGGCCAGTCATTCCACCTGGCCCTGGCTCGAGAGGATTGTGTTTACTTCTTGGGTGGCCACATTCTCTCCACTGACTGCCGACCAGCTCGCCTGTTCAGGCTGCGTGTGGAGCTTCTCTTAGGCAGTCCAGTGCTCTCCTGCGATATGTTTAATGATGGTCCGTCTATCACAAGTGCCATTGCAACTCCTGTAGGCCCTGCTCATGAGTATATGATCCTTGGTGGCTACCAGTCAGACTCCCAGAAGCGAATGCAGTGCACCTACGTGGTACTGGATGACGTAGGCATACGAATGGAACCTCGAGATACACCGCAGTGGAGCAGTGAGATCAGCCAGAGCCGTACTTGGTTTGGTGGAAGCCTGGGAGATGGTAGCGCATTGATCGCTATTCCATCAGAGGGAAGTCCTGCACCTCCAGATGCCTATCACTTTTACCAGGTAAGCTTCCAGCAAGAGGGAGATTCAGAGGATCCAACCCAGACATGCAGCCAGGAGTCCACAGACTTTGAGGACTCAGCCCCTCTCGAGGACTCAGAAGAGCTGTACTTTGGGCGTGATCCTAATGAGATGGAATACAGCAGCGATGGAGAAGGAGACACCTACAACGAAGATGATGAGGAGGACGTTTCTCAGACCGGCTATTGGATCAAGTGCTGTCTCACATGCCAGGTAGACATCAACA
	16385Prochilodusbrevis	CAAAAACATCGCCTCCTGCAAAAATCAATGTATAAGAGGTCCTGCCTGCCCAGTGACTATTAGTTAAACGGCCGCGGTATTTTGACCGTGCTAAGGTAGCGCAATCACTTGTCTTTTAAATGAAGACCTGTATGAATGGTGGAACGAGGGCTTAACTGTCTCCCTTCTCCAGTCAATGAAATTGATCTGCCCGTGCAGAAGCGGGCATATATATACAAGACGAGAAGACCCTTTGGAGCTTAAGACAAAAGGCCAATCTTCGGTTGGGGCGACCACGGGGGAAAATAAAGCCCCCATGTGGAACGTAAAACTAAGAGAGACATCTCTAAGCCACAGAATATCTGACCCCGATCAACGAACCAAGTTACCCTAGGGATAACAGCGCAATCCCCTCCAAGAGTTCATATCGACGAGAGGGTTTACGACCTCGATGTTGGATCAGGACATCCTAATGGTGCAGCCGCTATTAAGGGTTCGTTTGTTCAACGATTAAAGTCCTACGTGATCTGA-TCCACCAACCACAAAGACATTGGCACCCTTTATTTAGTATTTGGTGCCTGAGCCGGAATAGTCGGTACAGCCCTTAGCCTTTTGATTCGAGCAGAGCTTAGCCAGCCCGGATCATTGCTAGGCGATGACCAGATTTATAATGTTATCGTTACCGCACATGCTTTCGTAATAATCTTCTTTATAGTAATGCCAATTATGATTGGAGGATTTGGGAACTGACTAATTCCTCTGATGATCGGGGCCCCCGACATGGCATTCCCCCGAATAAATAACATAAGCTTTTGACTACTGCCCCCATCCTTCCTTCTCCTCCTAGCCTCCTCCGGAGTTGAGGCCGGAGCCGGAACAGGTTGAACTGTTTATCCCCCTCTCGCCGGAAACTTAGCCCACGCAGGAGCCTCTGTAGACTTAACCATTTTCTCACTTCACCTCGCTGGAGTTTCTTCAATTCTGGGAGCAATTAACTTTATTACAACCATTATTAACATGAAACCTCCAGCCATTTCTCAATATCAAACACCTTTGTTTGTGTGAGCCACTCTAATTACAGCGGTACTCCTTCTCCTCTCTCTACCCGTTCTGGCCGCCGGAATTACAATGCTCTTAACAGACCGAAACCTTAATACCACATT-------------------------TCCTAACAGGATTATTCCTAGCAATACACTATACCTCAGACATCTCCACTGCCTTCTCCTCTGTAGCCCACATCTGCCGGGATGTAAACTACGGCTGACTAATCCGAAATATACACGCCAACGGAGCTTCCTTTTTCTTCATTTGCATTTATTTACACATTGGCCGAGGCTTATACTACGGCTCCTACCTTTACAAAGAAACATGAAACATCGGCGTAGTCCTATTACTACTAGTTATGATAACTGCATTCGTAGGTTATGTACTACCATGAGGACAAATATCATTCTGAGGCGCTACCGTAATTACAAACCTGCTCTCCGCCGTACCCTACGTTGGAGATGCCCTAGTACAATGAATCTGAGGGGGCTTCTCCGTAGACAACGCAACCCTAACACGATTCTTTGCCTTCCACTTTCTACTACCTTTCGTAGTCGTCGCTGCAACAGCCCTCCACGCCCTCTTCCTGCACGAAACAGGGTCAAACAACCCCGTCGGACTAAACTCTGACGCAGATAAAATCCCATTCCACCCATACTTCTCCTACAAAGACCTACTTGGCTTCATAGTACTACTGGCAGCTCTTACAGCACTAGCCCTTTTCTCCCCAAATCTCCTAGGAGACCCTGATAACTTCACTCCAGCCAACCCCCTCGTTACACCCACACATATTAAACCAGAATGATACTTCCTATTCGCCTACGCCATTCTACGGTCAATTCCTAACAAATTAGGTGGAGTACTAGCCCTCCTTTTCTCAATTCTAGTTCTTCTACTAGTCCCTCTACTACACACCTCTAAACAACAAGGACTTACATTCCGTCCAATCACCCAATTCCTATTTTGAGCACTAGTAGCAGACGTAATAATCCTAACCTGAATCGGAGGAATGCCAGTAGAACACCCCTTCATCATTATCGGCCAAATCGCCTCAGTCCTTTACTTCACGCTACTCCTAATTCTTAACCCTCTAGCTGGATGACTAGAAAATAATGTCAATACCAAGAGAGTAATCCAGTATTTCGCAAGTATTGCAGCTGCTGCCGGTGCTTGCAAGAAGGACTCCAATAAAGGCACCCTGGAGGACCAAATCATCCAGGCCAATCCTGCACTCGAGGCCTTCGGCAATGCCAAAACACTGAGAAACGACAACTCGTCCCGCTTCGGAAAGTTTATCCGCATCCATTTCGGAACAAGTGGTAAACTGTCTTCGGCTGACATTGAAACATATTTGCTGGAAAAGTCCCGTGTGACCTTTCAGTTAAAATCTGAAAGGAACTATCACATCTTCTTCCAGATATTATCCAACGCAAAGCCTGAGCTGCTGGATATGCTGCTGATTACAAATAATCCCTATGACTACTCTTACATCTCCCAAGGAGAGGTAACTGTCGCAAGTATTAATGACAGCGAGGAGTTGTTTGCCACCGACAATGCCTTCGACGTGCTTGGTTTCACTCCTGATGAGAAGATGGGAGTCTACAAACTGACTGGTGCCATCATGCATTATGGCAACATGAAGTTTAAGCAGAAGCAGCGTGAGGAACAGGCAGAACCTGATGGTACTGAAGCTGCTGACAAATCAGCCTACCTAATGGGGCTGAACTCTGCAGATCTTCTGAAAGGACTCTGTCATCCAAGGGTCAAGGTAGGAAACGAATATGTCACCAAAGGCCAAGGTGTGGATCAGGTGTACTACTCAATAAATGTGTCCACCTCTTGGGATGTAGGTATCATCGATGGGCTCTCTGGCTGGACAGTCTCTGTAGATGATGTACCAGCAGATACCATCTCTAGAAGATTCCGCTATGATGTGGCACTAGTATCAGCTCTAAAAGATTTGGAGGAGGACATCATGGAAGGACTAAGGGAGAGGGGGTTGGATGACAGCACTTGCACTTCCGGTTTCACAGTGGTGATCAAGGAGTCATGTGACGGCATGGGAGACGTGAGCGAGAAGCATGGAGGAGGACCAGCCATTCCAGAGAAGGCGGTAAGGTTCTCTTTTACGGTGATGTCCATCACGGTTCAAGCTGAAGGTGAGGATGAAGCAGTCACAATCTTCCAGGAACCAAAGCCCAACTCCGAGCTCTCCTGCAGGCCCCTGTGCCTGATGTTTGTGGATGAGTCTGATCATGAGATGCTCACTGCCATCTTGGGGCCAGTAGTGGCAGAGCGTAGAGCCATGAAGGAGAGTCGCCTCATTCTGTCCATTGGGGGGCTTCTTCGTTCCTTCCGCTTTTACTTCCGAGGCACAGGCTATGATGAGAAGATGGTGAGAGAAATGGAAGGGTTAGAGGCTTCAGGTTCCACTTACATCTGCACCCTTTGTGACTCCACCCGAGCTGAGGCCTCTCAGAACATGGTGCTGCACTCCATCACCCGAAGCCATGAGGAAAACCTTGATCGCTATGAGATATGGAGGACCAACCCTTTCTCTGAGTCTGCAGACGAGTTGCGCGATCGTGTCAAAGGGGTCTCAGCGAAGCCTTTCATGGAGACCCAGACCACGCTAGACGCCTTGCATTGTGACATTGGCAATGCTACAGAGTTCTACAAGATATTCCAGGATGAGATTGGTGAAGTGTACCAGAGAACCAATCCAACTCGAGAGGAGCGGCGACGCTGGCGATCAGCCCTTGATAAGCAGCTGAGGAAGAAGCTGAAGCTGAAGCCAGTGATGAGGATGAATGGGAACTACGCCCGACGGCTGATGACCCGTGAGTCTGTGGAGGCGTTGTGTGAGCTTGTTCCCTCAGAGGAGCGTCGCAAGGCCCTGAGAGAGCTGATGGAGCTGTACCTCCAGATGAAGCCTGTGTGGCGCTCCACCTGCCCAGCCAGAGATTGCCCTGATCAACTCTTACGTTACAGCTTCAACTCCCAGCGCTTTGCCGAACTCCTGTCCACCACATTCAAATACCGTTATGATGGCAAGATCACCAACTACCTCCACAAAACCTTAGCCCATGTGCCTGAGATTGTGGAACGAGATGGGTCAATTGGTGCCTGGGCCAGCGAGGGGAATGAATCCGGGAACAAGCTTTTCCGCCGCTTCCGTAAGATGAACGCCAGGCAGTCCAAGACCTGAGTGTTACCTCATTCACGGTGGCCGAACACCCAATAATGAGCTGTCCTCTAGCCTCTACTTGCTAAGTGTCGACAGTCGTGGATGCAATCGAAAAGTCACACTGAGATGCCAGGAGAAAGAGCTGGTGGGGGAGCCTCCAGGGCCTCGGTACGGGCACACCATTAGTGTAGTCCACAGCAGGGGGAAAACAGCCTGTGTTCTTTTCGGCGGCAGGTCTTACATGTCACCTGCTGAGAGAACCACAGAGAACTGGAATAGTGTGGTGGACTGTCCACCCCAGGTGTACCTCATTGATCTGGAGTTTGGCTGCTGCTCAGCTTATACACTCCCTGAGCTCACGGATGGCCAGTCATTCCACCTGGCCCTGGCTCGAGAGGATTGTGTTTACTTCTTGGGTGGCCACATTCTCTCCACCGACTGCCGACCAGCTCGCATGTTCAGGCTGCGTGTGGAGCTTCTCTTAGGCAGTCCAGTGCTCTCCTGCGATATGTTTAATGATGGTCCGTCTATCACAAGTGCCATTGCAACTCCTGTAGGCCCTGCTCATGAGTATATGATCCTTGGTGGCTACCAGTCAGACTCCCAGAAGCGGATGCAGTGCACCTACGTGGTACTGGATGACGTAGGCATACGAATGGAACCTCGAGATACACCGCAGTGGAGCAGTGAGATCAGCCAGAGCCGTACTTGGTTTGGTGGAAGCCTGGGAGATGGTAGCGCATTGATCGCTATTCCATCAGAGGGAAGTCCTGCACCTCCAGATGCCTATCACTTTTACCAGGTAAGCTTCCAGCAAGAGGGAGATTCAGAGGATCCAACCCAGACATGCAGCCAGGAGTCCACAGAATTTGAGGACTCAGCCCCTCTCGAGGACTCAGAAGAGCTGTACTTCGGGCGTGATCCTAACGAGATGGAGTACAGCAGCGATGGAGAAGGAGACACCTACAACGAAGATGATGAGGAGGACGTTTCTCAGACCGGCTATTGGATCAAGTGCTGTCTCACATGCCAGGTAGACATC----
	36858Prochilodusnigricans	CAAAAACATCGCCTCCTGCAAAAATCAATGTATAAGAGGTCCTGCCTGCCCAGTGACTATTAGTTAAACGGCCGCGGTATTTTGACCGTGCTAAGGTAGCGCAATCACTTGTCTTTTAAATGAAGACCTGTATGAATGGTGGAACGAGGGCTTAACTGTCTCCCTTCTCCAGTCAATGAAATTGATCTGCCCGTGCAGAAGCGGGCATATATATACAAGACGAGAAGACCCTTTGGAGCTTAAGACAAAAGGCCAATCTTCGGTTGGGGCGACCACGGGGGAAAATAAAGCCCCCATGTGGAACGTAAAACTAAGAGAGACATCTCTAAGCCACAGAATATCTGACCCCGATCAACGAACCAAGTTACCCTAGGGATAACAGCGCAATCCCCTCCAAGAGTTCATATCGACGAGAGGGTTTACGACCTCGATGTTGGATCAGGACATCCTAATGGTGCAGCCGCTATTAAGGGTTCGTTTGTTCAACGATTAAAGTCCTACGTGATCTGA-TCCACCAACCACAAAGACATTGGCACCCTTTATTTAGTATTTGGTGCCTGAGCCGGAATAGTCGGTACAGCCCTTAGCCTTTTGATTCGAGCAGAGCTTAGCCAGCCCGGATCATTGCTAGGCGATGACCAGATTTATAATGTTATCGTTACCGCACATGCTTTCGTAATAATCTTCTTTATAGTAATGCCAATTATGATTGGAGGATTTGGGAACTGACTAATTCCTCTGATGATCGGGGCCCCCGACATGGCATTCCCCCGAATAAATAACATAAGCTTTTGACTACTACCCCCATCCTTCCTTCTCCTCCTAGCCTCCTCCGGAGTTGAAGCCGGAGCCGGAACAGGTTGAACTGTTTATCCCCCTCTCGCCGGAAACTTAGCCCACGCAGGAGCCTCTGTAGACTTAACCATTTTCTCACTTCACCTCGCTGGAGTTTCTTCAATTCTGGGAGCAATTAACTTTATTACAACCATTATTAACATGAAACCTCCAGCCATTTCTCAATATCAAACACCTCTGTTTGTGTGAGCCACTCTAATTACAGCGGTACTCCTTCTCCTCTCTCTACCCGTTCTGGCCGCCGGAATTACAATGCTCTTAACAGACCGAAACCTTAATACCACATTCTTCGACCCTGCTGGAGGAGGAGACTCCTAACAGGATTATTCCTAGCAATACACTACACCTCAGACATCTCCACTGCCTTCTCCTCTGTAGCCCACATCTGCCGGGATGTAAACTACGGCTGACTAATCCGAAATATACACGCCAACGGAGCTTCCTTTTTCTTCATTTGCATTTATTTACACATTGGCCGAGGCTTATACTACGGCTCCTACCTCTACAAAGAAACATGAAACATCGGCGTAGTCCTATTACTACTAGTTATGATAACTGCATTCGTAGGTTATGTACTACCATGAGGGCAAATATCATTCTGAGGCGCTACCGTAATTACAAACCTGCTCTCCGCCGTACCCTACGTTGGAGATGCCCTAGTACAATGAATCTGAGGAGGCTTCTCCGTAGACAACGCAACCCTAACACGATTCTTTGCCTTCCACTTTCTACTACCTTTCGTAGTCGTCGCTGCAACAGCCCTCCACGCCCTCTTCCTGCACGAAACAGGGTCAAACAACCCCGTCGGGCTAAACTCTGACGCAGACAAAATCCCATTCCACCCATACTTCTCCTACAAAGACCTACTTGGCTTCATAGTACTACTGGCAGCTCTTACAGCACTAGCCCTTTTCTCCCCAAATCTCCTAGGAGACCCTGATAACTTCACTCCAGCCAACCCCCTCGTTACACCCACACATATTAAACCAGAATGATACTTCCTATTCGCCTACGCTATTCTACGGTCAATTCCTAACAAATTAGGCGGAGTACTAGCCCTCCTCTTCTCAATTCTAGTTCTTCTACTAGTCCCTCTACTACACACCTCTAAACAACAAGGACTTACATTCCGTCCAATCACCCAATTCCTATTTTGAGCACTAGTAGCAGACGTAATAATCCTAACCTGAATCGGAGGAATGCCAGTAGAACACCCCTTCATCATTATCGGCCAAATCGCCTCAGTCCTTTACTTCACGCTACTCCTAATTCTTAATCCTCTAGCCGGATGACTAGAAAATAATGTCAATACCAAGAGAGTAATCCAGTATTTCGCAAGTATTGCAGCTGCTGCCGGTGCTTGCAAGAAGGACTCCAATAAAGGCACCCTGGAGGACCAAATCATCCAGGCCAATCCTGCACTCGAGGCCTTCGGCAATGCCAAAACACTGAGAAANGACAACTCGTCCCGCTTCGGAAAGTTTATCCGCATCCATTTCGGAACAAGTGGTAAACTGTCTTCGGCTGACATTGAAACATATTTGCTGGAAAAGTCCCGTGTGACCTTTCAGTTAAAATCTGAAAGGAACTATCACATCTTCTTCCAGATATTATCCAACGCAAAGCCTGAGCTGCTGGATATGCTGCTGATTACAAATAATCCCTATGACTACTCTTACATCTCCCAAGGAGAGGTAACTGTCGCAAGTATTAATGACAGCGAGGAGTTGTTTGCCACCGACAATGCCTTCGACGTGCTTGGTTTCACTCCTGATGAGAAGATGGGAGTCTACAAACTGACTGGTGCTATCATGCATTATGGCAACATGAAGTTTAAGCAGAAGCAGCGTGAGGAACAGGCAGAACCTGATGGTACCGAAGCTGCTGACAAATCAGCCTACCTAATGGGGCTGAACTCTGCAGATCTTCTGAAAGGACTCTGTCATCCAAGGGTCAAGGTAGGAAACGAATATGTCACCAAAGGCCAAGGTGTGGATCAGGTGTACTACTCAATAAATGTGTCCACCTCTTGGGATGTAGGTATCATCGATGGGCTCTCTGGCTGGACAGTCTCTGTAGATGATGTACCAGCAGATACCATCTCTAGAAGATTCCGCTATGATGTGGCACTAGTATCAGCTCTAAAAGATTTGGAGGAGGACATCATGGAAGGACTAAGGGAGAGGGGGTTGGATGACAGCACTTGCACTTCCGGTTTCACAGTGGTGATCAAGGAGTCATGTGACGGCATGGGAGACGTGAGCGAGAAGCATGGAGGAGGACCAGCCATTCCAGAGAAGGCGGTAAGGTTCTCTTTTACGGTGATGTCCATCACGGTTCAAGCTGAAGGTGAGGATGAAGCAGTCACAATCTTCCAGGAACCAAAGCCCAACTCTGAGCTCTCCTGCAGGCCCCTGTGCCTGATGTTTGTGGATGAGTCTGATCATGAGATGCTCACTGCCATCTTGGGGCCAGTAGTGGCAGAGCGTAGAGCCATGAAGGAGAGTCGCCTCATTCTGTCCATTGGGGGGCTTCTTCGTTCCTTCCGCTTTTACTTCCGAGGCACTGGCTATGATGAGAAGATGGTGAGAGAAATGGAAGGGTTAGAGGCTTCAGGTTCCACTTACATCTGCACCCTTTGTGACTCCACACGAGCTGAGGCCTCTCAGAACATGGTGCTGCACTCCATCACCCGAAGCCATGAGGAAAACCTTGATCGCTACGAGATATGGAGGACCAACCCTTTCTCTGAGTCTGCAGACGAGTTGCGCGATCGTGTCAAAGGGGTCTCAGCGAAGCCTTTCATGGAGACCCAGACCACGCTAGACGCCTTGCATTGTGACATTGGCAATGCTACAGAGTTCTACAAGATATTCCAGGATGAGATTGGTGAAGTGTACCAGAGAACCAATCCAACTCGAGAGGAGCGGCGACGCTGGCGATCAGCCCTTGATAAGCAGCTGAGGAAGAAGCTGAAGCTGAAGCCAGTGATGAGGATGAATGGGAACTACGCCCGACGGCTGATGACCCGTGAGTCTGTGGAGGCGTTGTGTGAGCTTGTTCCCTCAGAGGAGCGTCGCAAGGCCCTGAGAGAGCTGATGGAGCTGTACCTCCAGATGAAGCCTGTGTGGCGCTCCACCTGCCCAGCCAGAGATTGCCCTGATCAACTCTTACGTTACAGCTTTAACTCCCAGCGCTTTGCCGAACTCCTGTCCACCACATTCAAATACCGTTATGATGGCAAGATCACCAACTACCTCCACAAAACCTTGGCCCATGTGCCTGAGATTGTGGAACGAGATGGGTCAATTGGTGCCTGGGCCAGCGAGGGGAATGAATCTGGGAACAAGCTTTTCCGCCGCTTCCGTAAGATGAACGC---------------------------------------------CACCCAATAATGAGTTGTCCTCTAGCCTCTACCTGCTAAATGTCGACAGTCGTGGATGCAATCGAAAAGTCACACTGAGATGCCAGGAGAAAGAGCTGGTGGGGGAGACCCCAGGGCCTCGCTACGGGCACACCATTAGTGTAGTCCACAGCAGGGGGAAAACAGCCTGTGTTCTTTTCGGCGGCAGGTCTTACATGTCACCTGCTGAGAGAACCACAGAGAACTGGAATAGTGTGGTGGACTGTCCACCCCAGGTGTACCTCATTGATCTGGAGTTTGGCTGCTGCTCAGCTTATACACTCCCTGAGCTCACGGATGGCCAGTCATTCCACCTGGCCCTGGCTCGAGAGGATTGTGTTTACTTCTTGGGTGGCCACATTCTCTCCACCGACTGCCGACCAGCTCGCATGTTCAGGCTGCGTGTGGAGCTTCTCCTAGGCAGTCCAGTGCTCTCCTGCGATATGTTTAATGATGGTCCATCTATCACAAGTGCCATTGCAACTCCTGTAGGCCCTGCTCATGAGTATATGATCCTTGGTGGCTACCAGTCAGACTCCCAGAAGCGAATGCAGTGCACCTACGTGGTACTGGATGACGTAGGCATACGAATGGAACCTCGAGATACACCGCAGTGGAGCAGTGAGATCAGCCAGAGCCGTACTTGGTTTGGTGGAAGCCTGGGAGATGGTAGCGCATTGATCGCTATTCCATCAGAGGGAAGTCCTGCACCTCCAGATGCCTATCACTTTTACCAGGTAAGCTTCCAGCAAGAGGGAGATTCAGAGGATCCAACCCAGACATGCAGCCAGGAGTCCACAGACTTTGAGGACTCAGCCCCTCTCGAGGACTCAGAAGAGCTGTACTTTGGGCGTGATCCTAACGAGATGGAGTACAGCAGCGATGGAGAAGGAGACACCTACAACGAAGATGATGAGGAGGACGTTTCTCAGACCGGCTATTG--------------------------------------
	42731Prochiloduslacustris	CAAAAACATCGCCTCCTGCAAAAATCAATGTATAAGAGGTCCTGCCTGCCCAGTGACTATTAGTTAAACGGCCGCGGTATTTTGACCGTGCTAAGGTAGCGCAATCACTTGTCTTTTAAATGAAGACCTGTATGAATGGTGGAACGAGGGCTTAACTGTCTCCCTTCTCCAGTCAATGAAATTGATCTGCCCGTGCAGAAGCGGGCATATATATACAAGACGAGAAGACCCTTTGGAGCTTAAGACAAAAGGCCAATCTTCGGTTGGGGCGACCACGGGGGAAAATAAAGCCCCCATGTGGAACGTAAAACTAAGAGAGACATCTCTAAGCCACAGAATATCTGACCCCGATCAACGAACCAAGTTACCCTAGGGATAACAGCGCAATCCCCTCCAAGAGTTCATATCGACGAGAGGGTTTACGACCTCGATGTTGGATCAGGACATCCTAATGGTGCAGCCGCTATTAAGGGTTCGTTTGTTCAACGATTAAAGTCCTACGTGATCTGA----------------------------------------------------------------------------------------------------------------------------------------------------------------------------------------------------------------------------------------------------------------------------------------------------------------------------------------------------------------------------------------------------------------------------------------------------------------------------------------------------------------------------------------------------------------------------------------------------------------------------------------------------------------------------------TCCTAACAGGATTATTCCTAGCAATACACTATACCTCAGACATCTCCACTGCCTTCTCCTCTGTAGCCCACATCTGCCGGGATGTAAACTACGGCTGACTAATCCGAAATATACACGCCAACGGAGCTTCCTTTTTCTTCATTTGCATTTATTTACACATTGGCCGAGGCTTATACTACGGCTCCTACCTTTACAAAGAAACATGAAACATCGGCGTAGTCCTATTACTACTAGTTATGATAACTGCATTCGTAGGTTATGTACTACCATGAGGACAAATATCATTCTGAGGCGCTACCGTAATTACAAACCTGCTCTCCGCCGTACCCTACGTTGGAGATGCCCTAGTACAATGAATCTGAGGGGGCTTCTCCGTAGACAACGCAACCCTAACACGATTCTTTGCCTTCCACTTTCTACTACCTTTCGTAGTCGTCGCTGCAACAGCCCTCCACGCCCTCTTCCTGCACGAAACAGGGTCAAACAACCCCGTCGGACTAAACTCTGACGCAGATAAAATCCCATTCCACCCATACTTCTCCTACAAAGACCTACTTGGCTTCATAGTACTACTGGCAGCTCTTACAGCACTAGCCCTTTTCTCCCCAAATCTCCTAGGAGACCCTGATAACTTCACTCCAGCCAACCCCCTCGTTACACCCACACATATTAAACCAGAATGATACTTCCTATTCGCCTACGCCATTCTACGGTCAATTCCTAACAAATTAGGCGGAGTACTAGCCCTCCTCTTCTCAATTCTAGTTCTTCTACTAGTCCCTCTACTACACACCTCTAAACAACAAGGACTTACATTCCGTCCAATCACCCAATTCCTATTTTGAGCACTAGTAGCAGACGTAATAATCCTAACCTGAATCGGAGGAATGCCAGTAGAACACCCCTTCATCATTATCGGCCAAATCGCCTCAGTCCTTTACTTCACGCTACTCCTAATTCTTAACCCTCTAGCTGGATGACTAGAAAATAA-------------------------------GCAAGTATTGCAGCTGCTGCCGGTGCTTGCAAGAAGGACTCCAATAAAGGCACCCTGGAGGACCAAATCATCCAGGCCAATCCTGCCCTTGAGGCCTTCGGCAATGCCAAAACACTGAGAAACGACAACTCATCCCGCTTCGGAAAGTTTATCCGCATCCATTTCGGAACAAGTGGTAAACTGTCTTCGGCTGACATTGAAACATATTTGCTGGAAAAGTCCCGTGTGACCTTTCAGTTAAAATCTGAAAGGAACTATCACATCTTCTTCCAGATATTATCCAACGCAAAGCCTGAGCTGCTGGATATGCTGCTGATTACAAATAATCCCTATGACTACTCTTACATCTCCCAAGGAGAGGTAACTGTCGCAAGTATTAACGACAGCGAGGAGTTGTTTGCCACCGACAATGCCTTCGACGTGCTTGGTTTCACTCCTGAAGAGAAGATGGGAGTCTACAAACTGACTGGTGCTATCATGCATTATGGCAACATGAAGTTTAAGCAGAAGCAGCGTGAGGAACAGGCAGAACCTGATGGTACCGAAGCTGCTGACAAATCAGCCTACCTAATGGGGCTGAACTCTGCAGATCTTCTGAAAGGACTCTGTCATCCAAGGGTCAAGGTAGGAAACGAATATGTCACCAAAGGCCAAGGTGTGGATCAGGTGTACTACTCAATAAATGTGTCCACCTCTTGGGATGTAGGTATTATCGATGGGCTCTCTGGCTGGACAGTCTCTGTAGATGATGTACCAGCAGATACCATCTCTAGAAGATTCCGCTATGATGTGGCACTAGTATCAGCTCTAAAAGATTTGGAGGAGGACATCATGGAAGGACTAAGGGAGAGGGGGTTGGATGACAGCACTTGCACTTCCGGTTTCACAGTGGTGATCAAGGAGTCATGTGACGGCATGGGAGACGTGAGCGAGAAGCATGGAGGAGGGCCAGCCATTCCAGAGAAGGCGGTAAGGTTCTCTTTTACGGTGATGTCCATCACGGTTCAAGCTGAAGGTGAGGATGAAGCAGTCACAATCTTCCAGGAACCAAAGCCCAACTCCGAGCTCTCCTGCAGGCCCCTGTGCCTGATGTTTGTGGATGAGTCTGATCATGAGATGCTCACTGCCATCTTGGGGCCAGTAGTGGCAGAGCGTAGAGCCATGAAGGAGAGTCGCCTCATTCTGTCCATTGGGGGGCTTCTTCGTTCCTTCCGCTTTTACTTCCGAGGCACAGGCTATGATGAGAAGATGGTGAGAGAAATGGAAGGGTTAGAGGCTTCAGGTTCCACTTACATCTGCACCCTTTGTGACTCCACCCGAGCTGAGGCCTCTCAGAACATGGTGCTGCACTCCATCACCCGAAGCCATGAGGAAAACCTTGATCGCTATGAGATATGGAGGACCAACCCTTTCTCTGAGTCTGCAGACGAGTTGCGCGATCGTGTCAAAGGGGTCTCAGCGAAGCCTTTCTTGGAGACCCAGACCACGCTAGACGCCTTGCATTGTGACATTGGCAATGCTACAGAGTTCTACAAGATATTCCAGGATGAGATTGGTGAAGTGTACCAGAGAACCAATCCAACTCGAGAGGAGCGGCGACGCTGGCGATCAGCCCTTGATAAGCAGCTGAGGAAGAAGCTGAAGCTGAAGCCGGTGATGAGGATGAATGGGAACTACGCCCGACGGCTGATGACCCGTGAGTCTGTGGAGGCGTTGTGTGAGCTGGTTCCCTCAGAGGAGCGTCGCAAGGCCCTGAGAGAGCTGATGGAGCTGTACCTCCAGATGAAGCCTGTGTGGCGCTCCACCTGCCCAGCCAGAGATTGCCCTGATCAACTCTTACGTTACAGCTTTAACTCCCAGCGCTTTGCCGAACTCCTGTCCACCACATTCAAATACCGTTATGATGGCAAGATCACCAACTACCTCCACAAAACCTTAGCCCATGTGCC--------------------------------------------------------------------------------------------------------------CCTGAGTGTTACCTCATTCACGGTGGCCGAACACCCAATAATGAGTTGTCCTCTAGCCTCTACCTGCTAAATGTCGACAGTCGTGGATGCAATCGAAAAGTCACACTGAGATGCCAGGAGAAAGAGCTGGTGGGGGAGACCCCAGGGCCTCGCTACGGGCACACCATTAGTGTAGTCCACAGCAGGGGGAAAACAGCCTGTGTTCTTTTCGGCGGCAGGTCTTACATGTCACCTGCTGAGAGAACCACAGAGAACTGGAATAGTGTGGTGGACTGTCCACCCCAGGTGTACCTCATTGATCTGGAGTTTGGCTGCTGCTCAGCTTATACACTCCCTGAGCTCACGGATGGCCAGTCATTCCACCTGGCCCTGGCTCGAGAGGATTGTGTTTACTTCTTGGGTGGCCACATTCTCTCCACCGACTGCCGACCAGCTCGCATGTTCAGGCTGCGTGTGGAGCTTCTCCTAGGCAGTCCAGTGCTCTCCTGCGATATGTTTAATGATGGTCCATCTATCACAAGTGCCATTGCAACTCCTGTAGGCCCTGCTCATGAGTATATGATCCTTGGTGGCTACCAGTCAGACTCCCAGAAGCGAATGCAGTGCACCTACGTGGTACTGGATGACGTAGGCATACGAATGGAACCTCGAGATACACCGCAGTGGAGCAGTGAGATCAGCCAGAGCCGTACTTGGTTTGGTGGAAGCCTGGGAGATGGTAGCGCATTGATCGCTATTCCATCAGAGGGAAGTCCTGCACCTCCAGATGCCTATCACTTTTACCAGGTAAGCTTCCAGCAAGAGGGAGATTCAGAGGATCCAACCCAGACATGCAGCCAGGAGTCCACAGACTTTGAGGACTCAGCCCCTCTCGAGGACTCAGAAGAGCTGTACTTTGGGCGTGATCCTAACGAGATGGAGTACAGCAGCGATGGAGAAGGAGACACCTACAACGAAGATGATGAGGAGGACGTTTCTCAGACCGGCTATTGGATCAAGTGCTGTCTCACATGCCAGGTAGACATCAACA
	53496Prochilodusnigricans	CAAAAACATCGCCTCCTGCAAAAATCAATGTATAAGAGGTCCTGCCTGCCCAGTGACTATTAGTTAAACGGCCGCGGTATTTTGACCGTGCTAAGGTAGCGCAATCACTTGTCTTTTAAATGAAGACCTGTATGAATGGTGGAACGAGGGCTTAACTGTCTCCCTTCTCCAGTCAATGAAATTGATCTGCCCGTGCAGAAGCGGGCATATATATACAAGACGAGAAGACCCTTTGGAGCTTAAGACAAAAGGCCAATCTTCGGTTGGGGCGACCACGGGGGAAAATAAAGCCCCCATGTGGAACGTAAAACTAAGAGAGACATCTCTAAGCCACAGAATATCTGACCCCGATCAACGAACCAAGTTACCCTAGGGATAACAGCGCAATCCCCTCCAAGAGTTCATATCGACGAGAGGGTTTACGACCTCGATGTTGGATCAGGACATCCTAATGGTGCAGCCGCTATTAAGGGTTCGTTTGTTCAACGATTAAAGTCCTACGTGATCTGA-TCCACCAACCACAAAGACATTGGCACCCTTTATTTAGTATTTGGTGCCTGAGCCGGAATAGTCGGTACAGCCCTTAGCCTTTTGATTCGAGCAGAGCTTAGCCAGCCCGGATCATTGCTAGGCGATGACCAGATTTATAATGTTATCGTTACCGCACATGCTTTCGTAATAATCTTCTTTATAGTAATGCCAATTATGATTGGAGGATTTGGGAACTGACTAATTCCTCTGATGATCGGGGCCCCCGACATGGCATTCCCCCGAATAAATAACATAAGCTTTTGACTACTACCCCCATCCTTCCTTCTCCTCCTAGCCTCCTCCGGAGTTGAGGCCGGAGCCGGAACAGGTTGAACTGTTTATCCCCCTCTCGCCGGAAACTTAGCCCACGCAGGAGCCTCTGTAGACTTAACCATTTTCTCACTTCACCTCGCTGGAGTTTCTTCAATTCTGGGAGCAATTAACTTTATTACAACCATTATTAACATGAAACCTCCAGCCATTTCTCAATATCAAACACCTTTGTTTGTGTGAGCCACTCTAATTACAGCGGTACTCCTTCTCCTCTCTCTACCCGTTCTGGCCGCCGGAATTACAATGCTCTTAACAGACCGAAACCTTAATACCACATTCTTCGACCCTGCTGGAGGAGGAGACTCCTAACAGGATTATTCCTAGCAATACACTATACCTCAGACATCTCCACTGCCTTCTCCTCTGTAGCCCACATCTGCCGAGATGTAAACTACGGCTGACTAATCCGAAATATACACGCCAACGGAGCTTCCTTTTTCTTCATTTGCATTTATTTACACATTGGCCGAGGCTTATACTACGGCTCCTACCTTTACAAAGAAACATGAAACATCGGCGTAGTCCTATTACTACTAGTTATGATAACTGCATTCGTAGGTTATGTACTACCATGAGGGCAAATATCATTCTGAGGCGCTACCGTAATTACAAACCTGCTCTCCGCCGTACCCTACGTTGGAGATGCCCTAGTACAATGAATCTGAGGGGGCTTCTCCGTAGACAACGCAACCCTAACACGATTCTTTGCCTTCCACTTTCTACTACCTTTCGTAGTCGTCGCTGCAACAGCCCTCCACGCCCTCTTCCTGCACGAAACAGGGTCAAACAACCCCGTCGGACTAAACTCTGACGCAGACAAAATCCCATTCCACCCATACTTCTCCTACAAAGACCTACTTGGCTTCATAGTACTACTGGCCGCTCTTACAGCACTAGCCCTTTTCTCCCCAAATCTCCTAGGAGACCCTGATAACTTCACTCCAGCCAACCCCCTCGTTACACCCACACACATTAAACCAGAATGATACTTCCTATTCGCCTACGCTATTCTACGGTCAATTCCTAACAAATTAGGCGGAGTACTAGCCCTCCTCTTCTCAATTCTAGTTCTTCTACTAGTCCCTCTACTACACACCTCTAAACAACAAGGACTTACATTCCGTCCAATCACCCAATTCCTATTTTGAGCACTAGTAGCAGACGTAATAATCCTAACCTGAATCGGAGGAATGCCAGTAGAACACCCCTTCATCATTATCGGCCAAGTCGCCTCAGTCCTTTACTTCACACTACTCCTAATTCTTAATCCTCTAGCCGGATGACTAGAAAATAATGTCAATACCAAGAGAGTAATCCAGTATTTCGCAAGTATTGCAGCTGCTGCTGGTGCTTGCAAGAAGGACTCCAATAAAGGCACCCTGGAGGACCAAATCATCCAGGCCAATCCTGCACTCGAGGCCTTCGGCAATGCCAAAACACTGAGAAACGACAACTCGTCCCGCTTCGGAAAGTTTATCCGCATCCATTTCGGAACAAGTGGTAAACTGTCTTCGGCTGACATTGAAACATATTTGCTGGAAAAGTCCCGTGTGACCTTTCAGTTAAAATCTGAAAGGAACTATCACATCTTCTTCCAGATATTATCCAACGCAAAGCCTGAGCTGCTGGATATGCTGCTGATTACAAATAATCCCTATGACTACTCTTACATCTCCCAAGGAGAGGTAACTGTCGCAAGTATTAACGACAGCGAGGAGTTGTTTGCCACCGACAATGCCTTCGACGTGCTTGGTTTCACTCCTGATGAGAAGATGGGAGTCTACAAACTGACTGGTGCTATCATGCATTATGGCAACATGAAGTTTAAGCAGAAGCAGCGTGAGGAACAGGCAGAACCTGATGGTACCGAAGCTGCTGACAAATCAGCCTACCTAATGGGGCTGAACTCTGCAGATCTTCTGAAAGGACTCTGTCATCCAAGGGTCAAGGTAGGAAACGAATATGTCACCAAAGGCCAAGGTGTGGATCAGGTGTACTACTCAATAAATGTGTCCACCTCTTGGGATGTAGGTATCATCGATGGGCTCTCTGGCTGGACAGTCTCTGTAGATGATGTACCAGCAGATACCATCTCTAGAAGATTCCGCTATGATGTGGCACTAGTATCAGCTCTAAAAGATTTGGAGGAGGACATCATGGAAGGACTAAGGGAGAGGGGGTTGGATGACAGCACTTGCACTTCCGGTTTCACAGTGGTGATCAAGGAGTCATGTGACGGCATGGGAGACGTGAGCGAGAAGCATGGAGGAGGACCAGCCATTCCAGAGAAGGCGGTAAGGTTCTCTTTTACGGTGATGTCCATCACGGTTCAAGCTGAAGGTGAGGATGAAGCAGTCACAATCTTCCAGGAACCAAAGCCCAACTCTGAGCTCTCCTGCAGGCCCCTGTGCCTGATGTTTGTGGATGAGTCTGATCATGAGATGCTCACTGCCATCTTGGGGCCAGTAGTGGCAGAGCGTAGAGCCATGAAGGAGAGTCGCCTCATTCTGTCCATTGGGGGGCTTCTTCGTTCCTTCCGCTTTTACTTCCGAGGCACTGGCTATGATGAGAAGATGGTGAGAGAAATGGAAGGGTTAGAGGCTTCAGGTTCCACTTACATCTGCACCCTTTGTGACTCCACACGAGCTGAGGCCTCTCAGAACATGGTGCTGCACTCCATCACCCGAAGCCATGAGGAAAACCTTGATCGCTACGAGATATGGAGGACTAACCCTTTCTCTGAGTCTGCAGACGAGTTGCGCGATCGTGTCAAAGGGGTCTCAGCGAAGCCTTTCATGGAGACCCAGACCACGCTAGACGCCTTGCATTGTGACATTGGCAATGCTACAGAGTTCTACAAGATATTCCAGGATGAGATTGGTGAAGTGTACCAGAGAACCAATCCAACTCGAGAGGAGCGGCGACGCTGGCGATCAGCCCTTGATAAGCAGCTGAGGAAGAAGCTGAAGCTGAAGCCAGTGATGAGGATGAATGGGAACTACGCCCGACGGCTGATGACCCGTGAGTCTGTGGAGGCGTTGTGTGAGCTTGTTCCCTCAGAGGAGCGTCGCAAGGCCCTGAGAGAGCTGATGGAGCTGTACCTCCAGATGAAGCCTGTGTGGCGCTCCACCTGCCCAGCCAGAGATTGCCCTGATCAACTCTTACGTTACAGCTTTAACTCCCAGCGCTTTGCCGAACTCCTGTCCACCACATTCAAATACCGTTATGATGGCAAGATCACCAACTACCTCCACAAAACCTTGGCCCATGTCCCTGAGATTGTGGAACGAGATGGGTCAATTGGTGCCTGGGCCAGCGAAGGGAATGAATCCGGGAACAAGCTTTTCCGCCGCTTCCGTAAGATGAACGCCAGGCAGTCCAAGACCTGAGTGTTACCTCATTCACGGTGGCCGAACACCCAATAATGAGTTGTCCTCTAGCCTCTACCTGCTAAATGTCGACAGTCGTGGATGCAATCGAAAAGTCACACTGAGATGCCAGGAGAAAGAGCTGGTGGGGGAGACCCCAGGGCCTCGCTACGGGCACACCATTAGTGTAGTCCACAGCAGGGGGAAAACAGCCTGTGTTCTTTTCGGCGGCAGGTCTTACATGTCACCTGCTGAGAGAACCACAGAGAACTGGAATAGTGTGGTGGACTGTCCACCCCAGGTGTACCTCATTGATCTGGAGTTTGGCTGCTGCTCAGCTTATACACTCCCTGAGCTCACGGATGGCCAGTCATTCCACCTGGCCCTGGCTCGAGAGGATTGTGTTTACTTCTTGGGTGGCCACATTCTCTCCACCGACTGCCGACCAGCTCGCATGTTCAGGCTGCGTGTGGAGCTTCTCCTAGGCAGTCCAGTGCTCTCCTGCGATATGTTTAATGATGGTCCGTCTATCACAAGCGCCATTGCAACTCCTGTAGGCCCTGCTCATGAGTATATGATCCTTGGTGGCTACCAGTCAGACTCCCAGAAGCGGATGCAGTGCACCTACGTGGTACTGGATGACGTAGGCATACGAATGGAACCTCGAGATACACCACAGTGGAGCAGTGAGATCAGCCAGAGCCGTACTTGGTTTGGTGGAAGCCTGGGAGATGGTAGCGCATTGATCGCTATTCCATCAGAGGGAAGTCCTGCACCTCCAGATGCCTATCACTTTTACCAGGTAAGCTTCCAGCAAGAGGGAGATTCAGAGGATCCAACCCAGACATGCAGCCAGGAGTCCACAGACTTTGAGGACTCAGCCCCTCTCGAGGACTCAGAAGAGCTGTACTTTGGGCGTGATCCTAACGAGATGGAGTACAGCAGCGATGGAGAAGGAGACACCTACAACGAAGATGATGAGGAGGACGTTTCTCAGACCGGCTATTGGATCAAGTGCTGTCTCACATGCC---------------
	15727Prochilodusrubrotaeniatus	CAAAAACATCGCCTCCTGCAAAAATCAATGTATAAGAGGTCCTGCCTGCCCAGTGACTATTAGTTAAACGGCCGCGGTATTTTGACCGTGCTAAGGTAGCGCAATCACTTGTCTTTTAAATGAAGACCTGTATGAATGGTGGAACGAGGGCTTAACTGTCTCCCTTCTCCAGTCAATGAAATTGATCTGCCCGTGCAGAAGCGGGCATATATATACAAGACGAGAAGACCCTTTGGAGCTTAAGACAAAAGGCCAATCTTCGGTTGGGGCGACCACGGGGGAAAATAAAGCCCCCATGTGGAACGTAAAACTAAGAGAGACATCTCTAAGCCACAGAATATCTGACCCCGATCAACGAACCAAGTTACCCTAGGGATAACAGCGCAATCCCCTCCAAGAGTTCATATCGACGAGAGGGTTTACGACCTCGATGTTGGATCAGGACATCCTAATGGTGCAGCCGCTATTAAGGGTTCGTTTGTTCAACGATTAAAGTCCTACGTGATCTGA-TCCACCAACCACAAAGACATTGGCACCCTTTATTTAGTATTTGGTGCCTGAGCCGGAATAGTCGGTACAGCCCTTAGCCTTTTGATTCGAGCAGAGCTTAGCCAGCCCGGATCTTTGCTAGGCGATGACCAGATTTATAATGTTATCGTTACCGCACATGCTTTCGTAATAATCTTCTTTATAGTAATGCCAATTATGATTGGAGGATTTGGGAACTGACTAGTTCCTCTGATGATCGGAGCCCCCGACATAGCATTCCCCCGAATAAATAACATAAGCTTTTGACTACTACCCCCATCCTTCCTTCTCCTCCTAGCCTCCTCCGGAGTTGAGGCCGGAGCCGGGACAGGTTGAACTGTTTATCCCCCTCTCGCCGGGAACTTAGCCCACGCAGGAGCCTCTGTAGACTTAACCATTTTCTCACTTCACCTCGCTGGGGTTTCTTCAATTCTGGGAGCAATTAACTTTATTACAACCATTATTAACATGAAACCTCCAGCCATTTCTCAATATCAAACACCTTTGTTTGTGTGAGCCACTCTAATTACAGCGGTACTCCTTCTCCTCTCTCTACCTGTTCTGGCCGCCGGAATTACAATACTCTTAACAGACCGAAACCTCAATACCACATTCTTCGACCCTGCTGGAGGAGGAGACTCCTAACAGGATTATTCCTAGCAATACACTATACCTCAGACATCTCCACTGCCTTCTCCTCCGTAGCCCACATCTGCCGTGATGTAAACTACGGCTGACTAATCCGAAATATACACGCCAACGGAGCTTCCTTCTTCTTCATTTGCATTTATTTACACATTGGCCGAGGCTTATACTACGGCTCCTACCTTTATAAAGAAACATGAAACATCGGCGTAGTCCTATTACTACTAGTTATGATAACTGCATTCGTAGGTTATGTACTACCATGAGGGCAAATATCATTCTGAGGCGCTACCGTAATTACAAACCTGCTCTCCGCCGTACCCTACGTTGGAGATGCCCTAGTACAATGAATCTGAGGAGGCTTCTCCGTAGACAACGCAACCCTGACACGATTCTTTGCCTTCCACTTTCTACTACCTTTCGTAGTCGTCGCCGCAACAGCCCTCCACGCCCTCTTCCTGCACGAAACAGGGTCAAACAACCCCGTCGGACTAAACTCTGACGCAGACAAAATCCCATTCCACCCATACTTCTCCTACAAAGACCTACTTGGCTTCATAGTACTACTGGCAGCTCTTACAGCACTAGCCCTTTTCTCCCCAAATCTCCTAGGAGACCCTGATAACTTCACTCCAGCCAACCCCCTCGTTACACCCACACATATTAAACCAGAATGATACTTCCTATTCGCCTACGCTATTCTACGATCAATTCCTAACAAACTAGGTGGAGTACTAGCCCTCCTCTTCTCAATCCTAGTTCTTCTACTAGTCCCCCTACTACACACCTCTAAACAACAAGGACTTACATTCCGCCCAATCACTCAATTCCTATTTTGAGCACTAGTAGCAGACGTAATAATCCTAACCTGAATCGGAGGAATGCCAGTAGAACACCCCTTCATCATTATCGGCCAAATCGCCTCAGTCCTTTACTTCATGCTACTCCTAATTCTTAATCCTCTAGCCGGATGACTAGAAAATAATGTCAATACCAAGAGAGTAATCCAGTATTTCGCAAGTATTGCAGCTGCTGCCGGTGCTTGCAAGAAGGACTCCAATAAAGGCACCCTGGAGGACCAAATCATCCAGGCCAATCCTGCACTCGAGGCCTTCGGCAATGCCAAAACACTGAGAAACGACAACTCTTCCCGCTTCGGAAAGTTTATCCGCATCCATTTCGGAACAAGTGGTAAACTGTCTTCGGCTGACATTGAAACATATTTGCTGGAAAAGTCCCGTGTGACCTTTCAGTTAAAATCTGAAAGGAACTATCACATCTTCTTCCAGATATTATCCAACGCAAAGCCTGAGCTGCTGGATATGCTGCTGATTACAAATAATCCCTATGACTACTCTTACATCTCCCAAGGAGAGGTAACTGTCGCAAGTATTAACGACAGCGAGGAGTTGTTTGCCACCGACAATGCCTTCGACGTGCTTGGTTTCACTCCTGATGAGAAGATGGGAGTCTACAAACTGACTGGTGCTATCATGCATTATGGCAACATGAAGTTTAAGCAGAAGCAGCGTGAGGAACAGGCAGAACCTGATGGTACCGAAGCTGCTGACAAATCAGCCTACCTAATGGGGCTGAACTCTGCAGATCTTCTGAAAGGACTCTGTCATCCAAGGGTCAAGGTAGGAAACGAATATGTCACCAAAGGCCAAGGTGTGGATCAGGTGTACTACTCAAT--ATGTGTCCACCTCTTGGGATGTAGGTATCATCGATGGGTTCTCTGGCTGGACAGTCTCTGTAGATGATGTACCAGCAGATACCATCTCTAGAAGATTCCGCTATGATGTGGCACTAGTATCAGCTCTAAAAGATTTAGAGGAGGACATCATGGAAGGACTAAGGGAGAGGGGGTTGGATGACAGCACTTGCACCTCCGGTTTCACAGTGGTGATAAAGGAGTCATGTGATGGCATGGGAGACGTGAGCGAGAAGCATGGAGGAGGACCAGCCATTCCAGAGAAGGCGGTAAGGTTCTCTTTTACGGTGATGTCCATCACGGTTCAAGCTGAAGGTGAGGATGAAGCAGTCACAATCTTCCAGGAACCAAAGCCCAACTCTGAGCTCTCCTGCAGGCCCCTGTGCCTGATGTTTGTGGATGAGTCTGATCATGAGATGCTCACTGCCATCTTGGGGCCAGTAGTGGCAGAGCGTAGAGCCATGAAGGAGAGTCGCCTCATTCTGTCCATTGGGGGGCTTCTTCGTTCCTTCCGCTTTTACTTCCGAGGCACTGGCTATGATGAGAAGATGGTGAGAGAAATGGAAGGGTTAGAGGCTTCAGGTTCCACTTACATCTGCACCCTTTGTGACTCCACCCGAGCTGAGGCCTCTCAGAACATGGTGCTGCACTCCATCACCCGAAGCCATGAGGAAAACTTTGATCGCTACGAGATATGGAGGACCAACCCTTTCTCTGAGTCTGCAGACGAGTTGCGCGATCGTGTCAAAGGGGTCTCAGCGAAGCCTTTCATGGAGACCCAGACCACGCTAGACGCCTTGCATTGTGACATCGGCAATGCTACAGAGTTCTACAAGATATTCCAGGATGAGATTGGTGAAGTGTACCAGAGAACCAATCCAACTCGAGAGGAGCGGCGACGCTGGCGATCAGCCCTTGATAAGCAGCTGAGGAAGAAGCTGAAGCTGAAGCCAGTGATGAGGATGAATGGGAACTACGCCCGACGGCTGATGACCCGTGAGTCTGTGGAGGCGTTGTGTGAGCTTGTTCCCTCAGAGGAGCGTCGCAAGGCCCTGAGAGAGCTGATGGAGCTGTACCTCCAGATGAAGCCTGTGTGGCGCTCCACCTGCCCAGCCAGAGATTGCCCTGATCAACTCTTACGTTACAGCTTCAACTCCCAGCGCTTTGCCGAACTCCTGTCCACCACATTCAAATACCGTTATGATGGCAAGATCACCAACTACCTCCACAAAACCTTGGCCCATGTGCCTGAGATTGTGGAACGAGATGGGTCA-------------------------------------------------------------------------------------CCTGAGTGTTACCTCATTCACGGTGGCCGAACACCCAATAATGAGTTGTCCTCTAGCCTCTACCTGCTAAATGTCGACAGTCGTGGATGCAATCGAAAAGTCACACTGAGATGCCAGGAGAAAGAGCTGGTGGGGGAGACCCCAGGGCCTCGCTACGGGCACACCATTAGTGTAGTCCACAGCAGGGGGAAAACAGCCTGTGTTCTTTTCGGCGGCAGGTCTTACATGTCACCTGCTGAGAGAACCACAGAGAACTGGAATAGTGTGGTGGACTGTCCACCCCAGGTGTACCTCATTGATCTGGAGTTTGGCTGCTGCTCAGCTTATACACTCCCTGAGCTCACGGATGGCCAGTCATTCCACCTGGCCCTGGCTCGAGAGGATTGTGTTTACTTCTTGGGTGGCCACATTCTCTCCACCGACTGCCGACCAGCTCGCATGTTCAGGCTGCGTGTGGAGCTTCTCCTAGGCAGTCCAGTGCTCTCCTGCGATATGTTTAATGATGGTCCGTCTATCACAAGTGCCATTGCAACTCCTGTAGGCCCTGCTCATGAGTATATGATCCTTGGTGGCTACCAGTCAGACTCCCAGAAGCGGATGCAGTGCACCTACGTGGTACTGGATGACGTAGGCATACGAATGGAACCTCGAGATACACCGCAGTGGAGCAGTGAGATCAGCCAGAGCCGTACTTGGTTTGGTGGAAGCCTGGGAGATGGTAGCGCATTGATCGCTATTCCATCAGAGGGAAGTCCTGCACCTCCAGATGCCTATCACTTTTACCAGGTAAGCTTCCAGCAAGAAGGAGATTCAGAGGATCCAACCCAGACATGCAGCCAGGAGTCCACAGACTTTGAGGACTCAGCCCCTCTCGAGGACTCAGAAGAGCTGTACTTTGGGCGTGATCCTAACGAGATGGAGTAC----------------------------------------------------------------------------------------------------------
	P4313Prochiloduscfrubrotaeniatus	CAAAAACATCGCCTCCTGCAAAAATCAATGTATAAGAGGTCCTGCCTGCCCAGTGACTATTAGTTAAACGGCCGCGGTATTTTGACCGTGCTAAGGTAGCGCAATCACTTGTCTTTTAAATGAAGACCTGTATGAATGGTGGAACGAGGGCTTAACTGTCTCCCTTCTCCAGTCAATGAAATTGATCTGCCCGTGCAGAAGCGGGCATATATATACAAGACGAGAAGACCCTTTGGAGCTTAAGACAAAAGGCCAATCTTCGGTTGGGGCGACCACGGGGGAAAATAAAGCCCCCATGTGGAACGTAAAACTAAGAGAGACATCTCTAAGCCACAGAATATCTGACCCCGATCAACGAACCAAGTTACCCTAGGGATAACAGCGCAATCCCCTCCAAGAGTTCATATCGACGAGAGGGTTTACGACCTCGATGTTGGATCAGGACATCCTAATGGTGCAGCCGCTATTAAGGGTTCGTTTGTTCAACGATTAAAGTCCTACGTGATCTGA-TCCACCAACCACAAAGACATTGGCACCCTTTATTTAGTATTTGGTGCCTGAGCCGGAATAGTCGGTACAGCCCTTAGCCTTTTGATTCGAGCAGAGCTTAGCCAGCCCGGATCATTGCTAGGCGATGACCAGATTTATAATGTTATCGTTACCGCACATGCTTTCGTAATAATCTTCTTTATAGTAATGCCAATTATGATTGGAGGATTTGGGAACTGACTAATTCCTCTGATGATCGGGGCCCCCGACATGGCATTCCCCCGAATAAATAACATAAGCTTTTGACTACTACCCCCATCCTTCCTTCTCCTCCTAGCCTCCTCCGGAGTTGAAGCCGGAGCCGGAACAGGTTGAACTGTTTATCCCCCTCTCGCCGGAAACTTAGCCCACGCAGGAGCCTCTGTAGACTTAACCATTTTCTCACTTCACCTCGCTGGAGTTTCTTCAATTCTGGGAGCAATTAACTTTATTACAACCATTATTAACATGAAACCTCCAGCCATTTCTCAATATCAAACACCTTTGTTTGTGTGAGCCACTCTAATTACAGCGGTACTCCTTCTCCTCTCTCTGCCCGTTCTGGCCGCCGGAATTACAATGCTCTTAACAGACCGAAACCTTAATACCACATTCTTCGACCCTGCTGGAGGAGGAGACTCCTAACAGGATTATTCCTAGCAATACACTATACCTCAGACATCTCCACTGCCTTCTCCTCTGTAGCCCACATCTGCCGGGATGTAAACTACGGCTGACTAATCCGAAATATACACGCCAACGGAGCTTCCTTTTTCTTCATTTGCATTTATTTACACATTGGCCGAGGCTTATACTACGGCTCCTACCTTTACAAAGAAACATGAAACATCGGCGTAGTCCTATTACTACTAGTTATGATAACTGCATTCGTAGGTTATGTACTACCATGAGGGCAAATATCATTCTGAGGCGCTACCGTAATTACAAACCTGCTCTCCGCCGTACCCTACATTGGAGATGCCCTAGTACAATGAATCTGAGGGGGCTTCTCCGTAGACAACGCAACCCTAACACGATTCTTTGCCTTCCACTTTCTACTACCTTTCGTAGTCGTCGCTGCAACAGCCCTCCACGCCCTCTTCCTGCACGAAACAGGGTCAAACAACCCCGTCGGACTAAACTCTGACGCAGATAAAATCCCATTCCACCCATACTTCTCCTACAAAGACCTACTTGGCTTCATAGTACTACTGGCAGCTCTTACAGCACTAGCCCTTTTCTCCCCAAACCTCCTAGGAGACCCTGATAACTTCACTCCAGCCAACCCCCTCGTTACACCCACACATATTAAACCAGAATGATACTTCCTATTCGCCTACGCCATTCTACGGTCAATTCCTAACAAATTAGGCGGAGTACTAGCCCTCCTCTTCTCAATTCTAGTTCTTCTACTAGTCCCTCTACTACACACCTCTAAACAACAAGGACTTACATTCCGTCCAATCACCCAATTCCTATTTTGAGCACTAGTAGCAGACGTAATAATCCTAACCTGAATCGGAGGAATGCCAGTAGAACACCCCTTCATCATTATCGGCCAAATCGCCTCAGTCCTTTACTTCACGCTACTCCTAATTCTTAATCCTCTAGCTGGATGATTAGAAAATAA-----ATACCAAGAGAGTAATCCAGTATTTTGCAAGTATTGCAGCTGCTGCCGGTGCTTGCAAGAAGGACTCCAATAAAGGCACCCTGGAGGACCAAATCATCCAGGCCAATCCTGCCCTCGAGGCCTTCGGCAATGCCAAAACACTGAGAAACGACAACTCGTCCCGCTTCGGAAAGTTTATCCGCATCCATTTCGGAACAAGTGGTAAACTGTCTTCGGCTGACATTGAAACATATTTGCTGGAAAAGTCCCGTGTGACCTTTCAGTTAAAATCTGAAAGGAACTATCACATCTTCTTCCAGATATTATCCAACGCAAAGCCCGAGCTGCTGGATATGCTGCTGATTACAAATAATCCCTATGACTACTCTTACATCTCCCAAGGAGAGGTAACTGTCGCAAGTATTAACGACAGTGAGGAGTTGTTTGCCACCGACAATGCCTTCGACGTGCTTGGTTTCACTCCTGATGAGAAGATGGGAGTCTACAAACTGACTGGTGCCATCATGCATTATGGCAACATGAAGTTTAAGCAGAAGCAGCGTGAGGAACAGGCAGAACCTGATGGTACCGAAGCTGCTGACAAATCAGCCTACCTAATGGGGCTGAACTCTGCAGATCTTCTGAAAGGACTCTGTCATCCAAGGGTCAAGGTAGGAAACGAATATGTCACCAAAGGCCAAGGTGTGGATCAGGTGTACTACTCAATAAATGTGTCCACCTCTTGGGATGTAGGTATTATCGATGGGCTCTCTGGCTGGACAGTCTCTGTAGATGATGTACCAGCAGATACCATCTCTAGAAGATTCCGCTATGATGTGGCACTAGTATCAGCTCTAAAAGATTTGGAGGAGGACATCATGGAAGGACTAAGGGAGAGGGGGTTGGATGACAGCACTTGCACTTCCGGTTTCACAGTGGTGATCAAGGAGTCATGTGACGGCATGGGAGACGTGAGCGAGAAGCATGGAGGAGGACCAGCCATTCCAGAGAAGGCGGTAAGGTTCTCTTTTACGGTGATGTCCATCACGGTTCAAGCTGAAGGTGAGGATGAAGCAGTCACAATCTTCCAGGAACCAAAGCCCAACTCCGAGCTCTCCTGCAGGCCCCTGTGCCTGATGTTTGTGGATGAGTCTGATCATGAGATGCTCACTGCCATCTTGGGGCCAGTAGTGGCAGAGCGTAGAGCCATGAAGGAGAGTCGCCTCATTCTGTCCATTGGGGGGCTTCTTCGTTCCTTCCGCTTTTACTTCCGAGGCACTGGCTATGATGAGAAGATGGTGAGAGAAATGGAAGGGTTAGAGGCTTCAGGTTCCACTTACATCTGCACCCTTTGTGACTCCACCCGAGCTGAGGCCTCTCAGAACATGGTGCTGCACTCCATCACCCGAAGCCATGAGGAAAACCTTGATCGCTACGAGATATGGAGGACCAACCCTTTCTCTGAGTCTGCAGACGAGTTGCGCGATCGTGTCAAAGGGGTCTCAGCGAAGCCTTTCATGGAGACCCAGACCACGCTAGACGCCTTGCATTGTGACATTGGCAATGCTACAGAGTTTTACAAGATATTCCAGGATGAGATTGGTGAAGTGTACCAGAGAACCAATCCAACTCGAGAGGAGCGGCGGGGCTGGCGATCAGCCCTTGATAAGCAGCTGAGGAAGAAGCTGAAGCTGAAGCCAGTGATGAGGATGAATGGGAACTACGCCCGACGGCTGATGACCCGTGAGTCTGTGGAGGCGTTGTGTGAGCTTGTTCCCTCAGAGGAGCGTCGCAAGGCCCTGAGAGAGCTGATGGAGCTGTACCTCCAGATGAAGCCTGTGTGGCGCTCCACCTGCCCAGCCAGAGATTGCCCTGATCAACTCTTACGTTACAGCTTTAACTCCCAGCGCTTTGCCGAACTCCTGTCCACCACATTCAAATACCGTTATGATGGCAAGATCACCAACTACCTCCACAAAACCTTGGCCCATGTGCCTGAGATTGTGGAACGAGATGGGTCAATTGGTGCCTGGGCCAGCGAGGGGAATGAATCTGGGAACAAGCTTTTCCGCCGCTTCCGTAAGATGAACGCCAGGCAGTCCAAGACCTGAGTGTTACCTCATTCACGGTGGCCGAACACCCAATAATGAGTTGTCCTCTAGCCTCTACCTGCTAAATGTCGACAGTCGTGGCTGCAATCGAAAAGTCACACTGAGATGCCAGGAGAAAGAGCTGGTGGGGGAGACCCCAGGGCCTCGCTACGGGCACACCATTAGTGTAGTCCACAGCAGGGGGAAAACAGCCTGTGTTCTTTTCGGCGGCAGGTCTTACATGTCACCTGCTGAGAGAACCACAGAGAACTGGAATAGTGTGGTGGACTGTCCACCCCAGGTGTACCTCATTGATCTGGAGTTTGGCTGCTGCTCAGCTTATACACTCCCTGAGCTCACGGATGGCCAGTCATTCCACCTGGCCCTGGCTCGAGAGGATTGTGTTTACTTCTTGGGTGGCCACATTCTCTCCACCGACTGCAGACCAGCTCGCATGTTCAGGCTGCGTGTGGAGCTTCTCCTAGGCAGTCCAGTGCTCTCCTGCGATATGTTTAATGATGGTCCGTCTATCACAAGTGCCATTGCAACTCCTGTAGGCCCTGCTCATGAGTATATGATCCTTGGTGGCTACCAGTCAGACTCCCAGAAGCGAATGCAGTGCACCTACGTGGTACTGGATGACGTAGGCATACGAATGGAACCTCGAGATACACCGCAGTGGAGCAGTGAGATCAGCCAGAGCCGTACTTGGTTTGGTGGAAGCCTGGGAGATGGTAGCGCATTGATTGCTATTCCATCAGARGGAAGTCCTGCACCTCCAGATGCCTATCACTTTTACCAGGTAAGCTTCCAGCAAGAGGGAGATTCAGAGGATCCAACCCAGACATGCAGCCAGGAGTCCACAGACTTTGAGGACTCAGCCCCTCTCGAGGACTCAGAAGAGCTGTACTTTGGGCGTGATCCTAACGAGATGGAGTACAGCAGCGATGGAGAAGGAGACACCTACAACGAAGATGATGAGGAGGACGTTTCTCAGACCGGCTATTGGATCAAGTGCTGTCTCACATGCCAAGTAGACATCAACA
	PE10045Prochilodusnigricans	CAAAAACATCGCCTCCTGCAAAAATCAATGTATAAGAGGTCCTGCCTGCCCAGTGACTATTAGTTAAACGGCCGCGGTATTTTGACCGTGCTAAGGTAGCGCAATCACTTGTCTTTTAAATGAAGACCTGTATGAATGGTGGAACGAGGGCTTAACTGTCTCCCTTCTCCAGTCAATGAAATTGATCTGCCCGTGCAGAAGCGGGCATATATATACAAGACGAGAAGACCCTTTGGAGCTTAAGACAAAAGGCCAATCTTCGGTTGGGGCGACCACGGGGGAAAATAAAGCCCCCATGTGGAACGTAAAACTAAGAGAGACATCTCTAAGCCACAGAATATCTGACCCCGATCAACGAACCAAGTTACCCTAGGGATAACAGCGCAATCCCCTCCAAGAGTTCATATCGACGAGAGGGTTTACGACCTCGATGTTGGATCAGGACATCCTAATGGTGCAGCCGCTATTAAGGGTTCGTTTGTTCAACGATTAAAGTCCTACGTGATCTGA-TCCACCAACCACAAAGACATTGGCACCCTTTATTTAGTATTTGGTGCCTGAGCCGGAATAGTCGGTACAGCCCTTAGCCTTTTGATTCGAGCAGAGCTTAGCCAGCCCGGATCTTTGCTAGGCGATGACCAGATTTATAATGTTATCGTTACCGCACATGCTTTCGTAATAATCTTCTTTATAGTAATGCCAATTATGATTGGAGGATTTGGGAACTGACTAGTTCCTCTGATGATCGGGGCCCCCGACATAGCATTTCCCCGAATAAATAACATAAGCTTTTGACTACTACCCCCATCCTTCCTTCTCCTCCTAGCCTCCTCCGGAGTTGAGGCCGGAGCCGGGACAGGTTGAACTGTTTATCCCCCTCTCGCCGGGAACTTAGCCCACGCAGGAGCCTCTGTAGACTTAACCATTTTCTCACTTCACCTCGCTGGGGTTTCTTCAATTCTGGGAGCAATTAACTTTATTACAACCATTATTAACATGAAACCTCCAGCCATTTCTCAATATCAAACACCTTTGTTTGTGTGAGCCACTCTAATTACAGCGGTACTCCTTCTCCTCTCTCTACCTGTTCTGGCCGCCGGAATTACAATACTCTTAACAGACCGAAACCTCAATACCACATTCTTCGACCCTGCTGGAGGAGGAGACTCCTAACAGGATTATTCCTAGCAATACACTATACCTCAGACATCTCCACTGCCTTCTCCTCCGTAGCCCACATCTGCCGTGATGTAAACTACGGCTGACTAATCCGAAATATACACGCCAACGGAGCTTCCTTCTTCTTCATTTGCATTTATTTACACATTGGCCGAGGCTTATACTACGGCTCCTACCTTTATAAAGAAACATGAAACATCGGCGTAGTCCTATTACTACTAGTTATGATAACTGCATTCGTAGGTTATGTACTACCATGAGGGCAAATATCATTCTGAGGCGCTACCGTAATTACAAACCTGCTCTCCGCTGTACCCTACGTTGGAGATGCCCTAGTACAATGAATCTGAGGAGGCTTCTCCGTAGACAACGCAACCCTGACACGATTCTTTGCCTTCCACTTTCTACTACCTTTCGTAGTCGTCGCCGCAACAGCCCTCCACGCCCTCTTCCTGCACGAAACAGGGTCAAACAACCCCGTCGGACTAAACTCTGACGCAGACAAAATCCCATTCCACCCATACTTCTCCTACAAAGACCTACTTGGCTTCATAGTACTACTGGCAGCTCTTACAGCGCTAGCCCTTTTCTCCCCAAATCTCCTAGGAGACCCTGATAACTTCACTCCAGCCAACCCCCTCGTTACACCCACACATATTAAACCAGAATGATACTTCCTATTCGCCTACGCTATTCTACGATCAATTCCTAACAAACTAGGTGGAGTACTAGCCCTCCTCTTCTCAATCCTAGTTCTTCTACTAGTCCCTCTACTACACACCTCTAAACAACAAGGACTTACATTCCGCCCAATCACTCAATTCCTATTTTGAGCACTAGTAGCAGACGTAATAATCCTAACCTGAATCGGAGGAATGCCAGTAGAACACCCCTTCATCATTATCGGCCAAATCGCCTCAGTCCTTTACTTCATGCTACTCCTAATTCTTAATCCTCTAGCCGGATGACTAGAAAATAA-----ATACCAAGAGAGTAATCCAGTATTTCGCAAGTATTGCAGCTGCTGCYGGTGCTTGCAAGAAGGACTCCAATAAAGGCACCCTGGAGGACCAAATCATCCAGGCCAATCCTGCACTCGAGGCCTTCGGCAATGCCAAAACACTGAGAAACGACAACTCGTCCCGCTTCGGAAAGTTTATCCGCATCCATTTCGGAACAAGTGGTAAACTGTCTTCGGCTGACATTGAAACATATTTGCTGGAAAAGTCCCGTGTGACCTTTCAGTTAAAATCTGAAAGGAACTATCACATCTTCTTCCAGATATTATCCAACGCAAAGCCTGAGCTGCTGGATATGCTGCTGATTACAAATAATCCCTATGACTACTCTTACATCTCCCAAGGAGAGGTAACTGTCGCAAGTATTAATGACAGCGAGGAGTTGTTTGCCACCGACAATGCCTTCGACGTGCTTGGTTTCACTCCTGATGAGAAGATGGGAGTCTACAAACTGACTGGTGCCATCATGCATTATGGCAACATGAAGTTTAAGCAGAAGCAGCGTGAGGAACAGGCCGAACCTGATGGTACCGAAGCTGCTGACAAATCAGCCTACCTAATGGGGCTGAACTCTGCAGATCTTCTGAAAGGACTCTGTCATCCAAGGGTCAAGGTAGGAAACGAATATGTCACCAAAGGCCAAGGTGTGGATCAGGTGTACTACTCACTAAATGTGTCCACCTCTTGGGATGTAGGTATTATCGATGGGCTCTCTGGCTGGACAGTCTCTGTAGATGATGTACCAGCAGATACCATCTCTAGAAGATTCCGCTATGATGTGGCACTAGTATCAGCTCTAAAAGATTTGGAGGAGGACATCATGGAAGGACTAAGGGAGAGGGGGTTGGATGACAGCACTTGCACTTCCGGTTTCACAGTGGTGATAAAGGAGTCATGTGATGGCATGGGAGACGTGAGCGAGAAGCATGGAGGAGGACCAGCCATTCCAGAGAAGGCGGTAAGGTTCTCTTTTACGGTGATGTCCATCACGGTTCAAGCTGAAGGTGAGGATGAAGCAGTCACAATCTTCCAGGAACCAAAGCCCAACTCTGAGCTCTCCTGCAGGCCCCTGTGCCTGATGTTTGTGGATGAGTCTGATCATGAGATGCTCACTGCCATCTTGGGGCCAGTAGTGGCAGAGCGTAGAGCCATGAAGGAGAGTCGCCTCATTCTGTCCATTGGGGGGCTTCTTCGTTCCTTCCGCTTTTACTTCCGAGGCACWGGCTATGATGAGAAGATGGTGAGAGAAATGGAAGGGTTAGAGGCTTCAGGTTCCACTTACATCTGCACCCTTTGTGACTCCACACGAGGTGAGGCCTCTCAGAACATGGTGCTGCACTCCATCACCCGAAGCCATGAGGAAAACCTTGATCGCTACGAGATATGGAGGACCAACCCTTTCTCTGAGTCTGCAGACGAGTTGCGCGATCGTGTCAAAGGGGTCTCAGCGAAGCCTTTCATGGAGACCCAGACCACGCTAGACGCCTTGCATTGTGACATTGGCAATGCTACAGAGTTCTACAAGATATTCCAGGATGAGATTGGTGAAGTGTACCAGAGAACCAATCCAACTCGAGAGGAGCGGCGACGCTGGCGATCAGCCCTTGATAAGCAGCTGAGGAAGAAGCTGAAGCTGAAGCCAGTGATGAGGATGAATGGGAACTACGCCCGACGGCTGATGACCCGTGAGTCTGTGGAGGCGTTGTGTGAGCTTGTTCCCTCAGAGGAGCGTCGCAAGGCCCTGAGAGAGCTGATGGAGCTGTACCTCCAGATGAAGCCTGTGTGGCGCTCCACCTGCCCAGCCAGAGATTGCCCTGATCAACTCTTACGTTACAGCTTTAACTCCCAGCGCTTTGCCGAACTCCTGTCCACCACATTCAAATACCGTTATGATGGCAAGATCACCAACTACCTCCACAAAACCTTAGCCCATGTGCCTGAGATTGTGGAACGAGATGGGTCAATTGGTGCTTGGGCCAGCGAGGGGAATGAATCTGGGAACAAGCTTTTCCGCCGCTTCCGTAAGATGAACGCCAGGCAGTCCAAGACCTGAGTGTTACCTCATTCACGGTGGCCGAACACCCAACAATGAGTTGTCCTCTAGCCTCTACCTGCTAAATGTCGACAGTCGTGGATGCAATCGAAAAGTCACACTGAGATGCCAGGAGAAAGAGCTGGTGGGGGAGACCCCAGGGCCTCGCTACGGGCACACCATTAGTGTAGTCCACAGCAGGGGGAAAACAGCCTGTGTTCTTTTCGGCGGCAGGTCTTACATGTCACCTGCTGAGAGAACCACAGAGAACTGGAATAGTGTGGTGGACTGTCCACCCCAGGTGTACCTCATTGATCTGGAGTTTGGCTGCTGCTCAGCTTATACACTCCCTGAGCTCACGGATGGCCAGTCATTCCACCTGGCCCTGGCTCGAGAGGATTGTGTTTACTTCTTGGGTGGCCACATTCTCTCCACCGACTGCCGACCAGCTCGCATGTTCAGGCTGCGTGTGGAGCTTCTCCTAGGCAGTCCAGTGCTCTCCTGCGATATGTTTAATGATGGTCCGTCTATCACAAGTGCCATTGCAACTCCTGTAGGCCCTGCTCATGAGTATATGATCCTTGGTGGCTACCAGTCAGACTCCCAGAAGCGAATGCAGTGCACCTACGTGGTACTGGATGACGTAGGCATACGAATGGAACCTCGAGATACACCGCAGTGGAGCAGTGAGATCAGCCAGAGCCGTACTTGGTTTGGTGGAAGCCTGGGAGATGGTAGCGCATTGATCGCTATTCCATCAGAAGGAAGTCCTGCACCTCCAGATGCCTATCACTTTTACCAGGTAAGCTTCCAGCAAGAGGGAGATTCAGAGAATCCAACCCAGACATGCAGCCAGGAGTCCACAGACTTTGAGGACTCAGCCCCTCTCGAGGACTCAGAAGAGCTGTACTTTGGGCGTGATCCTAACGAGATGGAGTACAGCAGCGATGGAGAAGGAGACACCTACAACGAAGATGATGAGGAGGACGTTTCTCAGACCGGCTATTGGATCAAGTGCTGTCTCACATGCCAAGTAGACATCAACA
	PE10058Prochilodusnigricans	CAAAAACATCGCCTCCTGCAAAAATCAATGTATAAGAGGTCCTGCCTGCCCAGTGACTATTAGTTAAACGGCCGCGGTATTTTGACCGTGCTAAGGTAGCGCAATCACTTGTCTTTTAAATGAAGACCTGTATGAATGGTGGAACGAGGGCTTAACTGTCTCCCTTCTCCAGTCAATGAAATTGATCTGCCCGTGCAGAAGCGGGCATATATATACAAGACGAGAAGACCCTTTGGAGCTTAAGACAAAAGGCCAATCTTCGGTTGGGGCGACCACGGGGGAAAATAAAGCCCCCATGTGGAACGTAAAACTAAGAGAGACATCTCTAAGCCACAGAATATCTGACCCCGATCAACGAACCAAGTTACCCTAGGGATAACAGCGCAATCCCCTCCAAGAGTTCATATCGACGAGAGGGTTTACGACCTCGATGTTGGATCAGGACATCCTAATGGTGCAGCCGCTATTAAGGGTTCGTTTGTTCAACGATTAAAGTCCTACGTGATCTGA-TCCACCAACCACAAAGACATTGGCACCCTTTATTTAGTATTTGGTGCCTGAGCCGGAATAGTCGGTACAGCCCTTAGCCTTTTGATTCGAGCAGAGCTTAGCCAGCCCGGATCTTTGCTAGGCGATGACCAGATTTATAATGTTATCGTTACCGCACATGCTTTCGTAATAATCTTCTTTATAGTAATGCCAATTATGATTGGAGGATTTGGGAACTGACTAGTTCCTCTGATGATCGGGGCCCCCGACATAGCATTCCCCCGAATAAATAATATAAGCTTTTGACTACTACCCCCATCCTTCCTTCTCCTTCTAGCCTCCTCCGGAGTTGAGGCCGGAGCCGGGACAGGTTGAACTGTTTATCCCCCTCTCGCCGGGAACTTAGCCCACGCAGGAGCCTCTGTAGACTTAACCATTTTCTCACTTCACCTCGCTGGGGTTTCTTCAATTCTGGGAGCAATTAACTTTATTACAACCATTATTAACATGAAACCTCCAGCCATTTCTCAATATCAAACACCTTTGTTTGTGTGGGCCACTCTAATTACAGCGGTACTCCTTCTCCTCTCTCTACCTGTTCTGGCCGCCGGAATTACAATACTCTTAACAGACCGAAACCTCAATACCACATTCTTCGACCCTGCTGGAGGAGGAGAC-GCTAACAGGATTATTCCTAGCAATACACTATACCTCAGACATCTCCACTGCCTTCTCCTCCGTAGCCCACATCTGCCGTGATGTAAACTACGGCTGACTAATCCGAAATATACACGCCAACGGAGCTTCCTTCTTCTTCATTTGCATTTATTTACACATTGGCCGAGGCTTATACTACGGCTCCTACCTTTATAAAGAAACATGAAACATCGGCGTAGTCCTATTACTACTAGTTATGATAACTGCATTCGTAGGTTATGTACTACCATGAGGGCAAATATCATTCTGAGGCGCTACCGTAATTACAAACCTGCTCTCCGCCGTACCCTACGTTGGAGATGCCCTAGTACAATGAATCTGAGGAGGCTTCTCCGTAGACAACGCAACCCTGACACGATTCTTTGCCTTCCACTTTCTACTACCTTTCGTAGTCGTCGCCGCAACAGCCCTCCACGCCCTCTTCCTGCACGAAACAGGGTCAAACAACCCCGTCGGACTAAACTCTGACGCAGACAAAATCCCATTCCACCCATACTTCTCCTACAAAGACCTACTTGGCTTCATAGTACTACTGGCAGCTCTTACAGCACTAGCCCTTTTCTCCCCAAATCTCCTAGGAGACCCTGATAACTTCACTCCAGCCAACCCCCTCGTTACACCCACACATATTAAACCAGAATGATACTTCCTATTCGCCTACGCTATTCTACGATCAATTCCTAACAAACTAGGCGGAGTACTAGCCCTCCTCTTCTCAATCCTAGTTCTTCTACTAGTCCCTCTACTACACACCTCTAAACAACAAGGACTTACATTCCGCCCAATCACTCAATTCCTATTTTGAGCACTAGTAGCAGACGTAATAATCCTAACCTGAATCGGAGGAATGCCAGTAGAACACCCCTTCATCATTATCGGCCAAATCGCCTCAGTCCTTTACTTCGTGCTACTCCTAATTCTTAATCCTCTAGCCGGATGACTAGAA----------ATACCAAGAGAGTAATCCAGTATTTCGCAAGTATTGCAGCTGCTGCCGGTGCTTGCAAGAAGGACTCCAATAAAGGCACCCTGGAGGACCAAATCATCCAGGCCAATCCTGCCCTCGAGGCCTTCGGCAATGCCAAAACACTGAGAAACGACAACTCTTCYCGCTTCGGAAAGTTTATCCGCATCCATTTCGGAACAAGTGGTAAACTGTCTTCGGCTGACATTGAAACATATTTGCTGGAAAAGTCCCGTGTGACCTTTCAGTTAAAATCTGAAAGGAACTATCACATCTTCTTCCAGATATTATCCAACGCAAAGCCCGAGCTGCTGGATATGCTGCTGATTACAAATAATCCCTATGACTACTCTTACATCTCCCAAGGAGAGGTAACTGTCGCAAGTATTAATGACAGCGAGGAGTTGTTTGCCACCGACAATGCCTTCGACGTGCTTGGTTTCACTCCTGATGAGAAGATGGGAGTCTACAAACTGACTGGTGCTATCATGCATTATGGCAACATGAAGTTTAAGCAGAAGCAGCGTGAGGAACAGGCAGAACCTGATGGTACCGAAGCTGCTGACAAATCAGCCTACCTAATGGGGCTGAACTCTGCAGATCTTCTGAAAGGACTCTGTCATCCAAGGGTCAAGGTAGGAAATGAATATGTCACCAAAGGCCAAGGTGTGGATCAGGTGTACTACTCAAT---------------------------------------------------------------------------------------------------------------------------------------------------------------------------------------------------------------------------------------------------------------------------------------------------------------------------------------------------------------------------------------------------------------------------------------------------------------------------------------------------------------------------------------------------------------------------------------------------------------------------------------------------------------------------------------------------------------------------------------------------------------------------------------------------------------------------------------------------------------------------------------------------------------------------------------------------------------------------------------------------------------------------------------------------------------------------------------------------------------------------------------------------------------------------------------------------------------------------------------------------------------------------------------------------------------------------------------------------------------------------------------------------------------------------------------------------------------------------------------------------------------------------------------------------------------------------------------------------------------------------------------------------------------------------------------------------------------------------------------------------------------------------------------------------------------------------------------------------------------------------------------------------------------------------------------------------------------------------------------------------------------------------------------------------------------------------------------------------------------------------------------------------------------------------------------------------------------------------------------------------------------------------------------------------------------------------------------------------------------------------------------------------------------------------------------------------------------------------------------------------------
	T54Prochilodusnigricans	CAAAAACATCGCCTCCTGCAAAAATCAATGTATAAGAGGTCCTGCCTGCCCAGTGACTATTAGTTAAACGGCCGCGGTATTTTGACCGTGCTAAGGTAGCGCAATCACTTGTCTTTTAAATGAAGACCTGTATGAATGGTGGAACGAGGGCTTAACTGTCTCCCTTCTCCAGTCAATGAAATTGATCTGCCCGTGCAGAAGCGGGCATATATATACAAGACGAGAAGACCCTTTGGAGCTTAAGACAAAAGGCCAATCTTCGGTTGGGGCGACCACGGGGGAAAATAAAGCCCCCATGTGGAACGTAAAACTAAGAGAGACATCTCTAAGCCACAGAATATCTGACCCCGATCAACGAACCAAGTTACCCTAGGGATAACAGCGCAATCCCCTCCAAGAGTTCATATCGACGAGAGGGTTTACGACCTCGATGTTGGATCAGGACATCCTAATGGTGCAGCCGCTATTAAGGGTTCGTTTGTTCAACGATTAAAGTCCTACGTGATCTGA-TCCACCAACCACAAAGACATTGGCACCCTTTATTTAGTATTTGGTGCCTGAGCCGGAATAGTCGGTACAGCCCTTAGCCTTTTGATTCGAGCAGAGCTTAGCCAGCCCGGATCTTTGCTAGGCGATGACCAGATTTATAATGTTATCGTTACCGCACATGCTTTCGTAATAATCTTCTTTATAGTAATGCCAATTATGATTGGAGGATTTGGGAACTGACTAGTTCCTCTGATGATCGGGGCCCCCGACATAGCATTCCCCCGAATAAATAACATAAGCTTTTGACTACTACCCCCATCCTTCCTTCTCCTCCTAGCCTCCTCCGGAGTTGAGGCCGGAGCCGGGACAGGTTGAACTGTTTATCCCCCTCTCGCCGGGAACTTAGCCCACGCAGGAGCCTCTGTAGACTTAACCATTTTCTCACTTCACCTCGCTGGGGTTTCTTCAATTCTGGGAGCAATTAACTTTATTACAACCATTATTAACATGAAACCTCCAGCCATTTCTCAATATCAAACACCTTTGTTTGTGTGAGCCACTCTAATTACAGCGGTACTCCTTCTCCTCTCTCTACCTGTTCTGGCCGCCGGAATTACAATACTCTTAACAGACCGAAACCTCAATACCACATTCTTCGACCCTGCTGGAGGAGGAGACTCCTAACAGGATTATTCCTAGCAATACACTATACCTCAGACATCTCCACTGCCTTCTCCTCCGTAGCCCACATCTGCCGTGATGTAAACTACGGCTGACTAATCCGAAATATACACGCCAACGGAGCTTCCTTCTTCTTCATTTGCATTTATTTACACATTGGCCGAGGCTTATACTACGGCTCCTACCTTTATAAAGAAACATGAAACATCGGCGTAGTCCTATTACTACTAGTTATGATAACTGCATTCGTAGGTTATGTACTACCATGAGGGCAAATATCATTCTGAGGCGCTACCGTAATTACAAACCTGCTCTCCGCTGTACCCTACGTTGGAGATGCCCTAGTACAATGAATCTGAGGAGGCTTCTCCGTAGACAACGCAACCCTGACACGATTCTTTGCCTTCCACTTTCTACTACCTTTCGTAGTCGTCGCCGCAACAGCCCTCCACGCCCTCTTCCTGCACGAAACAGGGTCAAACAACCCCGTCGGACTAAACTCTGACGCAGACAAAATCCCATTCCACCCATACTTCTCCTACAAAGACCTACTTGGCTTCATAGTACTACTGGCAGCTCTTACAGCGCTAGCCCTTTTCTCCCCAAATCTCCTAGGAGACCCTGATAACTTCACTCCAGCCAACCCCCTCGTTACACCCACACATATTAAACCAGAATGATACTTCCTATTCGCCTACGCTATTCTACGATCAATTCCTAACAAACTAGGTGGAGTACTAGCCCTCCTCTTCTCAATCCTAGTTCTTCTACTAGTCCCTCTACTACACACCTCTAAACAACAAGGACTTACATTCCGCCCAATCACTCAATTCCTATTTTGAGCACTAGTAGCAGACGTAATAATCCTAACCTGAATCGGGGGAATGCCAGTAGAACACCCCTTCATCATTATCGGCCAAATCGCCTCAGTCCTTTACTTCATGCTACTCCTAATTCTTAATCCTCTAGCCGGATGACTAGAAAATAA-----ACACCAAGAGAGTAATCCAGTATTTCGCAAGTATTGCAGCTGCTGCCGGTGCTTGCAAGAAGGACTCCAATAAAGGCACCCTGGAGGACCAAATCATCCAGGCCAATCCTGCACTCGAGGCCTTCGGCAATGCCAAAACACTGAGAAACGACAACTCGTCCCGCTTCGGAAAGTTTATCCGCATCCATTTCGGAACAAGTGGTAAACTGTCTTCGGCTGACATTGAAACATATTTGCTGGAAAAGTCCCGTGTGACCTTTCAGTTAAAATCTGAAAGGAACTATCACATCTTCTTCCAGATATTATCCAACGCAAAGCCTGAGCTGCTGGATATGCTGCTGATTACAAATAATCCCTATGACTACTCTTACATCTCCCAAGGAGAGGTAACTGTCGCAAGTATTAATGACAGCGAGGAGTTGTTTGCCACCGACAATGCCTTCGACGTGCTTGGTTTCACTCCTGATGAGAAGATGGGAGTCTACAAACTGACTGGTGCTATCATGCATTATGGCAACATGAAGTTTAAGCAGAAGCAGCGTGAGGAACAGGCAGAACCTGATGGTACCGAAGCTGCTGACAAATCAGCCTACCTAATGGGGCTGAACTCTGCAGATCTTCTGAAAGGACTCTGTCATCCAAGGGTCAAGGTAGGAAACGAATATGTCACCAAAGGCCAAGGTGTGGATCAGGTGTACTACTCAATAAATGTGTCCACCTCTTGGGATGTAGGTATTATCGATGGGCTCTCTGGCTGGACAGTCTCTGTAGATGATGTACCAGCAGATACCATCTCTAGAAGATTCCGCTATGATGTGGCACTAGTATCAGCTCTAAAAGATTTGGAGGAGGACATCATGGAAGGACTAAGGGAGAGGGGGTTGGATGACAGCACTTGCACTTCCGGTTTCACAGTGGTGATCAAGGAGTCATGTGACGGCATGGGAGACGTGAGCGAGAAGCATGGAGGAGGACCAGCCATTCCAGAGAAGGCGGTAAGGTTCTCTTTTACGGTGATGTCCATCACGGTTCAAGCTGAAGGTGAGGATGAAGCAGTCACAATCTTCCAGGAACCAAAGCCCAACTCTGAGCTCTCCTGCAGGCCCCTGTGCCTGATGTTTGTGGATGAGTCTGATCATGAGATGCTCACTGCCATCTTGGGGCCAGTAGTGGCAGAGCGTAGAGCCATGAAGGAGAGTCGCCTCATTCTGTCCATTGGGGGGCTTCTTCGTTCCTTCCGCTTTTACTTCCGAGGCACAGGCTATGATGAGAAGATGGTGAGAGAAATGGAAGGGTTAGAGGCTTCAGGTTCCACTTACATCTGCACCCTTTGTGACTCCACACGAGCTGAGGCCTCTCAGAACATGGTGCTGCACTCCATCACCCGAAGCCATGAGGAAAACCTTGATCGCTAYGAGATATGGAGGACCAATCCTTTCTCTGAGTCTGCAGACGAGTTGCGCGATCGTGTCAAAGGGGTCTCAGCGAAGCCTTTCATGGAGACCCAGACCACGCTAGACGCCTTGCATTGTGACATTGGCAATGCTACAGAGTTCTACAAGATATTCCAGGATGAGATTGGTGAAGTGTACCAGAGAACCAATCCAACTCGAGAGGAGCGGCGACGCTGGCGATCAGCCCTTGATAAGCAGCTGAGGAAGAAGCTGAAGCTGAAGCCAGTGATGAGGATGAATGGGAACTACGCCCGACGGCTGATGACCCGTGAGTCTGTGGAGGCGTTGTGTGAGCTTGTTCCCTCAGAGGAGCGTCGCAAGGCCCTGAGAGAGCTGATGGAGCTGTACCTCCAGATGAAGCCTGTGTGGCGCTCCACCTGCCCAGCCAGAGATTGCCCTGATCAACTCTTACGTTACAGCTTCAACTCCCAGCGCTTTGCCGAACTCCTGTCCACCACATTCAAATACCGTTATGATGGCAAGATCACCAACTACCTCCACAAAACCTTGGCCCATGTGCCTGAGATTGTGGAACGAGATGGGTCAATTGGTGCTTGGGCCAGCGAGGGGAATGAATCCGGGAACAAGCTTTTCCGCCGCTTCCGTAAGATGAACGCCAGGCAGTCCAAGACCTGAGTGTTACCTCATTCACGGTGGCCGAACACCCAATAATGAGTTGTCCTCTAGCCTCTACCTGCTAAATGTCGACAGTCGTGGATGCAATCGAAAAGTCACACTGAGATGCCAGGAGAAAGAGCTGGTGGGGGAGACCCCAGGGCCTCGCTACGGACACACCATTAGTGTAGTCCACAGCAGGGGGAAAACAGCCTGTGTTCTTTTCGGCGGCAGGTCTTACATGTCACCTGCTGAGAGAACCACAGAGAACTGGAATAGTGTGGTGGACTGTCCACCCCAGGTGTACCTCATTGATCTGGAGTTTGGCTGCTGCTCAGCTTATACACTCCCTGAGCTCACGGATGGCCAGTCATTCCACCTGGCCCTGGCTCGAGAGGATTGTGTTTACTTCTTGGGTGGCCACATTCTCTCCACCGACTGCCGACCAGCTCGCATGTTCAGGCTGCGTGTGGAGCTTCTCCTAGGCAGTCCAGTGCTCTCCTGCGATATGTTTAATGATGGTCCGTCTATCACAAGTGCCATTGCAACTCCTGTAGGCCCTGCTCATGAGTATATGATCCTTGGTGGCTACCAGTCAGACTCCCAGAAGCGRATGCAGTGCACCTACGTGGTACTGGATGACGTAGGCATACGAATGGAACCTCGAGATACACCGCAGTGGAGCAGTGAGATCAGCCAGAGCCGTACTTGGTTTGGTGGAAGCCTGGGAGATGGTAGCGCATTGATCGCTATTCCATCAGAGGGAAGTCCTGCACCTCCAGATGCCTATCACTTTTACCAGGTAAGCTTCCAGCAAGAGGGAGATTCAGAGGATCCAACCCAGACATGCAGCCAGGAGTCCACAGACTTTGAGGACTCAGCCCCTCTCGAGGACTCAGAAGAGCTGTACTTTGGGCGTGATCCTAACGAGATGGAGTACAGCAGCGATGGAGAAGGAGACACCTACAACGAAGATGATGAGGAGGACGTTTCTCAGACCGGCTATTGGATCAAGTGCTGTCTCACATGCCAGGTAGACATCAACA
	42732Prochiloduslacustris	----AACATCGCCTCCTGCAAAAATCAATGTATAAGAGGTCCTGCCTGCCCAGTGACTATTAGTTAAACGGCCGCGGTATTTTGACCGTGCTAAGGTAGCGCAATCACTTGTCTTTTAAATGAAGACCTGTATGAATGGTGGAACGAGGGCTTAACTGTCTCCCTTCTCCAGTCAATGAAATTGATCTGCCCGTGCAGAAGCGGGCATATATATACAAGACGAGAAGACCCTTTGGAGCTTAAGACAAAAGGCCAATCTTCGGTTGGGGCGACCACGGGGGAAAATAAAGCCCCCATGTGGAACGTAAAACTAAGAGAGACATCTCTAAGCCACAGAATATCTGACCCCGATCAACGAACCAAGTTACCCTAGGGATAACAGCGCAATCCCCTCCAAGAGTTCATATCGACGAGAGGGTTTACGACCTCGATGTTGGATCAGGACATCCTAATGGTGCAGCCGCTATTAAGGGTTCGTTTGTTCAACGATTAAAGTCCTACGTGATCTGA----------------------------------------------------------------------------------------------------------------------------------------------------------------------------------------------------------------------------------------------------------------------------------------------------------------------------------------------------------------------------------------------------------------------------------------------------------------------------------------------------------------------------------------------------------------------------------------------------------------------------------------------------------------------------------TCCTAACAGGATTATTCCTAGCAATACACTATACCTCAGACATCTCCACTGCCTTCTCCTCTGTAGCCCACATCTGCCGGGATGTAAACTACGGCTGACTAATCCGAAATATACACGCCAACGGAGCTTCCTTTTTCTTCATTTGCATTTATTTACACATTGGCCGAGGCTTATACTACGGCTCCTACCTTTACAAAGAAACATGAAACATCGGCGTAGTCCTATTACTACTAGTTATGATAACTGCATTCGTAGGTTATGTACTACCATGAGGACAAATATCATTCTGAGGCGCTACCGTAATTACAAACCTGCTCTCCGCCGTACCCTACGTTGGAGATGCCCTAGTACAATGAATCTGAGGGGGCTTCTCCGTAGACAACGCAACCCTAACACGATTCTTTGCCTTCCACTTTCTACTACCTTTCGTAGTCGTCGCTGCAACAGCCCTCCACGCCCTCTTCCTGCACGAAACAGGGTCAAACAACCCCGTCGGACTAAACTCTGACGCAGATAAAATCCCATTCCACCCATACTTCTCCTACAAAGACCTACTTGGCTTCATAGTACTACTGGCAGCTCTTACAGCACTAGCCCTTTTCTCCCCAAATCTCCTAGGAGACCCTGATAACTTCACTCCAGCCAACCCCCTCGTTACACCCACACATATTAAACCAGAATGATACTTCCTATTCGCCTACGCCATTCTACGGTCAATTCCTAACAAATTAGGCGGAGTACTAGCCCTCCTCTTCTCAATTCTAGTTCTTCTACTAGTCCCTCTACTACACACCTCTAAACAACAAGGACTTACATTCCGTCCAATCACCCAATTCCTATTTTGAGCACTAGTAGCAGACGTAATAATCCTAACCTGAATCGGAGGAATGCCAGTAGAACACCCCTTCATCATTATCGGCCAAATCGCCTCAGTCCTTTACTTCACGCTACTCCTAATTCTTAACCCTCTAGCTGGATGACTAGAAAATAA------------------------------AGCAAGTATTGCAGCTGCTGCCGGTGCTTGCAAGAAGGACTCCAATAAAGGCACCCTGGAGGACCAAATCATCCAGGCCAATCCTGCCCTTGAGGCCTTCGGCAATGCCAAAACACTGAGAAACGACAACTCATCCCGCTTCGGAAAGTTTATCCGCATCCATTTCGGAACAAGTGGTAAACTGTCTTCGGCTGACATTGAAACATATTTGCTGGAAAAGTCCCGTGTGACCTTTCAGTTAAAATCTGAAAGGAACTATCACATCTTCTTCCAGATATTATCCAACGCAAAGCCTGAGCTGCTGGATATGCTGCTGATTACAAATAATCCCTATGACTACTCTTACATCTCCCAAGGAGAGGTAACTGTCGCAAGTATTAACGACAGCGAGGAGTTGTTTGCCACCGACAATGCCTTCGACGTGCTTGGTTTCACTCCTGAAGAGAAGATGGGAGTCTACAAACTGACTGGTGCTATCATGCATTATGGCAACATGAAGTTTAAGCAGAAGCAGCGTGAGGAACAGGCAGAACCTGATGGTACCGAAGCTGCTGACAAATCAGCCTACCTAATGGGGCTGAACTCTGCAGATCTTCTGAAAGGACTCTGTCATCCAAGGGTCAAGGTAGGAAACGAATATGTCACCAAAGGCCAAGGTGTGGATCAGGTGTACTACTCAAT-----------------------------------------------------------------------------------------------------------------------------------------------------------------------------------------------------------------------------------------------------------------------------------------------------------------------------------------------------------------------------------------------------------------------------------------------------------------------------------------------------------------------------------------------------------------------------------------------------------------------------------------------------------------------------------------------------------------------------------------------------------------------------------------------------------------------------------------------------------------------------------------------------------------------------------------------------------------------------------------------------------------------------------------------------------------------------------------------------------------------------------------------------------------------------------------------------------------------------------------------------------------------------------------------------------------------------------------------------------------------------------------------------------------------------------CCTGAGTGTTACCTCATTCACGGTGGCCGAACACCCAATAATGAGTTGTCCTCTAGCCTCTACCTGCTAAATGTCGACAGTCGTGGATGCAATCGAAAAGTCACACTGAGATGCCAGGAGAAAGAGCTGGTGGGGGAGACCCCAGGGCCTCGCTACGGGCACACCATTAGTGTAGTCCACAGCAGGGGGAAAACAGCCTGTGTTCTTTTCGGCGGCAGGTCTTACATGTCACCTGCTGAGAGAACCACAGAGAACTGGAATAGTGTGGTGGACTGTCCACCCCAGGTGTACCTCATTGATCTGGAGTTTGGCTGCTGCTCAGCTTATACACTCCCTGAGCTCACGGATGGCCAGTCATTCCACCTGGCCCTGGCTCGAGAGGATTGTGTTTACTTCTTGGGTGGCCACATTCTCTCCACCGACTGCCGACCAGCTCGCATGTTCAGGCTGCGTGTGGAGCTTCTCCTAGGCAGTCCAGTGCTCTCCTGCGATATGTTTAATGATGGTCCATCTATCACAAGTGCCATTGCAACTCCTGTAGGCCCTGCTCATGAGTATATGATCCTTGGTGGCTACCAGTCAGACTCCCAGAAGCGAATGCAGTGCACCTACGTGGTACTGGATGACGTAGGCATACGAATGGAACCTCGAGATACACCGCAGTGGAGCAGTGAGATCAGCCAGAGCCGTACTTGGTTTGGTGGAAGCCTGGGAGATGGTAGCGCATTGATCGCTATTCCATCAGAGGGAAGTCCTGCACCTCCAGATGCCTATCACTTTTACCAGGTAAGCTTCCAGCAAGAGGGAGATTCAGAGGATCCAACCCAGACATGCAGCCAGGAGTCCACAGACTTTGAGGACTCAGCCCCTCTCGAGGACTCAGAAGAGCTGTACTTTGGGCGTGATCCTAACGAGATGGAGTACAGCAGCGATGGAGAAGGAGACACCTACAACGAAGATGATGAGGAGGACGTTTCTCAGACCGGCTATTGGATCAAGTGCTGTCTCACATGCCAGGTAGACATCAACA
	15728Prochilodusrubrotaeniatus	----AACATCGCCTCCTGCAAAAATCAATGTATAAGAGGTCCTGCCTGCCCAGTGACTATTAGTTAAACGGCCGCGGTATTTTGACCGTGCTAAGGTAGCGCAATCACTTGTCTTTTAAATGAAGACCTGTATGAATGGTGGAACGAGGGCTTAACTGTCTCCCTTCTCCAGTCAATGAAATTGATCTGCCCGTGCAGAAGCGGGCATATATATACAAGACGAGAAGACCCTTTGGAGCTTAAGACAAAAGGCCAATCTTCGGTTGGGGCGACCACGGGGGAAAATAAAGCCCCCATGTGGAACGTAAAACTAAGAGAGACATCTCTAAGCCACAGAATATCTGACCCCGATCAACGAACCAAGTTACCCTAGGGATAACAGCGCAATCCCCTCCAAGAGTTCATATCGACGAGAGGGTTTACGACCTCGATGTTGGATCAGGACATCCTAATGGTGCAGCCGCTATTAAGGGTTCGTTTGTTCAACGATTAAAGTCCTACGTGATCTGA-TCCACCAACCACAAAGACATTGGCACCCTTTATTTAGTATTTGGTGCCTGAGCCGGAATAGTCGGTACAGCCCTTAGCCTTTTGATTCGAGCAGAGCTTAGCCAGCCCGGATCTTTGCTAGGCGATGACCAGATTTATAATGTTATCGTTACCGCACATGCTTTCGTAATAATCTTCTTTATAGTAATGCCAATTATGATTGGAGGATTTGGGAACTGACTAGTTCCTCTGATGATCGGGGCCCCCGACATAGCATTCCCCCGAATAAATAACATAAGCTTTTGACTACTACCCCCATCCTTCCTTCTCCTCCTAGCCTCCTCCGGAGTTGAGGCCGGAGCCGGGACAGGTTGAACTGTTTATCCCCCTCTCGCCGGGAACTTAGCCCACGCAGGAGCCTCTGTAGACTTAACCATTTTCTCACTTCACCTCGCTGGGGTTTCTTCAATTCTGGGAGCAATTAACTTTATTACAACCATTATTAACATGAAACCTCCAGCCATTTCTCAATATCAAACACCTTTGTTTGTGTGAGCCACTCTAATTACAGCGGTACTCCTTCTCCTCTCTCTACCTGTTCTGGCCGCCGGAATTACAATACTCTTAACAGACCGAAACCTCAATACCACATTCTTCGACCCTGCTGGAGGAGGAGACTCCTAACAGGATTATTCCTAGCAATACACTATACCTCAGACATCTCCACTGCCTTCTCCTCCGTAGCCCACATCTGCCGTGATGTAAACTACGGCTGACTAATCCGAAATATACACGCCAACGGAGCTTCCTTCTTCTTCATTTGCATTTATTTACACATTGGCCGAGGCTTATACTACGGCTCCTACCTTTATAAAGAAACATGAAACATCGGCGTAGTCCTATTACTACTAGTTATGATAACTGCATTCGTAGGTTATGTACTACCATGAGGGCAAATATCATTCTGAGGCGCTACCGTAATTACAAACCTGCTCTCCGCCGTACCCTACGTTGGAGATGCCCTAGTACAATGAATCTGAGGAGGCTTCTCCGTAGACAACGCAACCCTGACACGATTCTTTGCCTTCCACTTTCTACTACCTTTCGTAGTCGTCGCCGCAACAGCCCTCCACGCCCTCTTCCTGCACGAAACAGGGTCAAACAACCCCGTCGGACTAAACTCTGACGCAGACAAAATCCCATTCCACCCATACTTCTCCTACAAAGACCTACTTGGCTTCATAGTACTACTGGCAGCTCTTACAGCACTAGCCCTTTTCTCCCCAAATCTCCTAGGAGACCCTGATAACTTCACTCCAGCCAACCCCCTCGTTACACCCACACATATTAAACCAGAATGATACTTCCTATTCGCCTACGCTATTCTACGATCAATTCCTAACAAACTAGGTGGAGTACTAGCCCTCCTCTTCTCAATCCTAGTTCTTCTACTAGTCCCCCTACTACACACCTCTAAACAACAAGGACTTACATTCCGCCCAATCACTCAATTCCTATTTTGAGCACTAGTAGCAGACGTAATAATCCTAACCTGAATCGGAGGAATGCCAGTAGAACACCCCTTCATCATTATCGGCCAAATCGCCTCAGTCCTTTACTTCATGCTACTCCTAATTCTTAATCCTCTAGCCGGATGACTAGAAAATAATGTCAATACCAAGAGAGTAATCCAGTATTTCGCAAGTATTGCAGCTGCTGCCGGTGCTTGCAAGAAGGACTCCAATAAAGGCACCCTGGAGGACCAAATCATCCAGGCCAATCCTGCACTCGAGGCCTTCGGCAATGCCAAAACACTGAGAAACGACAACTCTTCCCGCTTCGGAAAGTTTATCCGCATCCATTTCGGAACAAGTGGTAAACTGTCTTCGGCTGACATTGAAACATATTTGCTGGAAAAGTCCCGTGTGACCTTTCAGTTAAAATCTGAAAGGAACTATCACATCTTCTTCCAGATATTATCCAACGCAAAGCCTGAGCTGCTGGATATGCTGCTGATTACAAATAATCCCTATGACTACTCTTACATCTCCCAAGGAGAGGTAACTGTCGCAAGTATTAACGACAGCGAGGAGTTGTTTGCCACCGACAATGCCTTCGACGTGCTTGGTTTCACTCCTGATGAGAAGATGGGAGTCTACAAACTGACTGGTGCTATCATGCATTATGGCAACATGAAGTTTAAGCAGAAGCAGCGTGAGGAACAGGCAGAACCTGATGGTACCGAAGCTGCTGACAAATCAGCCTACCTAATGGGGCTGAACTCTGCAGATCTTCTGAAAGGACTCTGTCATCCAAGGGTCAAGGTAGGAAACGAATATGTCACCAAAGGCCAAGGTGTGGATCAGGTGTACTACTCAAT------------------------AAGTATCATCGATGGGCTCTCTGGCTGGACAGTCTCTGTAGATGATGTACCAGCAGATACCATCTCTAGAAGATTCCGCTATGATGTGGCACTAGTATCAGCTCTAAAAGATTTAGAGGAGGACATCATGGAAGGACTAAGGGAGAGGGGGTTGGATGACAGCACTTGCACCTCCGGTTTCACAGTGGTGATAAAGGAGTCATGTGATGGCATGGGAGACGTGAGCGAGAAGCATGGAGGAGGACCAGCCATTCCAGAGAAGGCGGTAAGGTTCTCTTTTACGGTGATGTCCATCACGGTTCAAGCTGAAGGTGAGGATGAAGCAGTCACAATCTTCCAGGAACCAAAGCCCAACTCTGAGCTCTCCTGCAGGCCCCTGTGCCTGATGTTTGTGGATGAGTCTGATCATGAGATGCTCACTGCCATCTTGGGGCCAGTAGTGGCAGAGCGTAGAGCCATGAAGGAGAGTCGCCTCATTCTGTCCATTGGGGGGCTTCTTCGTTCCTTCCGCTTTTACTTCCGAGGCACTGGCTATGATGAGAAGATGGTGAGAGAAATGGAAGGGTTAGAGGCTTCAGGTTCCACTTACATCTGCACCCTTTGTGACTCCACCCGAGCTGAGGCCTCTCAGAACATGGTGCTGCACTCCATCACCCGAAGCCATGAGGAAAACCTTGATCGCTACGAGATATGGAGGACCAACCCTTTCTCTGAGTCTGCAGACGAGTTGCGCGATCGTGTCAAAGGGGTCTCAGCGAAGCCTTTCATGGAGTCCCAGACCACGCTAGACTCCACGCATTGTGACATCGGCAATGCTACAGAGTTTTCCAAGATATTCCTGGATGAGATTGGTGAAGTGTACCAGAGAACCAATCCAACTCGAGAGGAGCGGCGACGCTGGCGATCAGCCCTTGATAAGCAGCTGAGGAAGAAGCTGAAGCTGAAGCCAGTGATGAGGATGAATGGGAAGTACGCCCGGCGGCTGATGACCCGTGAGTCTGTGGAGGCGTTGTGTGAGCTTGTTCC-----------------------------------------------------------------------------------------------------------------------------------------------------------------------------------------------------------------------------------------------------------------------------------------------------------------------------------------------------------CACGGTGGCCGAACACCCAATAATGAGTTGTCCTCTAGCCTCTACCTGCTAAATGTCGACAGTCGTGGATGCAATCGAAAAGTCACACTGAGATGCCAGGAGAAAGAGCTGGTGGGGGAGACCCCAGGGCCTCGCTACGGGCACACCATTAGTGTAGTCCACAGCAGGGGGAAAACAGCCTGTGTTCTTTTCGGCGGCAGGTCTTACATGTCACCTGCTGAGAGAACCACAGAGAACTGGAATAGTGTGGTGGACTGTCCACCCCAGGTGTACCTCATTGATCTGGAGTTTGGCTGCTGCTCAGCTTATACACTCCCTGAGCTCACGGATGGCCAGTCATTCCACCTGGCCCTGGCTCGAGAGGATTGTGTTTACTTCTTGGGTGGCCACATTCTCTCCACCGACTGCCGACCAGCTCGCATGTTCAGGCTGCGTGTGGAGCTTCTCCTAGGCAGTCCAGTGCTCTCCTGCGATATGTTTAATGATGGTCCGTCTATCACAAGTGCCATTGCAACTCCTGTAGGCCCTGCTCATGAGTATATGATCCTTGGTGGCTACCAGTCAGACTCCCAGAAGCGGATGCAGTGCACCTACGTGGTACTGGATGACGTAGGCATACGAATGGAACCTCGAGATACACCGCAGTGGAGCAGTGAGATCAGCCAGAGCCGTACTTGGTTTGGTGGAAGCCTGGGAGATGGTAGCGCATTGATCGCTATTCCATCAGAGGGAAGTCCTGCACCTCCAGATGCCTATCACTTTTACCAGGTAAGCTTCCAGCAAGAAGGAGATTCAGAGGATCCAACCCAGACATGCAGCCAGGAGTCCACAGACTTTGAGGACTCAGCCCCTCTCGAGGACTCAGAAGAGCTGTACTTTGGGCGTGATCCTA------------------------------------------------------------------------------------------------------------------------
	33175Prochilodushartii	CAAAAACATCGCCTCCTGCAAAAATCAATGTATAAGAGGTCCTGCCTGCCCAGTGACTATTAGTTAAACGGCCGCGGTATTTTGACCGTGCTAAGGTAGCGCAATCACTTGTCTTTTAAATGAAGACCTGTATGAATGGTGGAACGAGGGCTTAACTGTCTCCCTTCTCCAGTCAATGAAATTGATCTGCCCGTGCAGAAGCGGGCATATATATACAAGACGAGAAGACCCTTTGGAGCTTAAGACAAAAGGCCAATCTTCGGTTGGGGCGACCACGGGGGAAAATAAAGCCCCCATGTGGAACGTAAAACTAAGAGAGACATCTCTAAGCCACAGAACATCTGACCCCGATCAACGAACCAAGTTACCCTAGGGATAACAGCGCAATCCCCTCCAAGAGTTCATATCGACGAGAGGGTTTACGACCTCGATGTTGGATCAGGACATCCTAATGGTGCAGCCGCTATTAAGGGTTCGTTTGTTCAACGATTAAAGTCCTACGTGATCTGT-TCCACCAACCACAAAGACATTGGCACCCTTTATTTAGTATTTGGTGCCTGAGCCGGAATAGTCGGTACAGCCCTTAGCCTTTTGATTCGAGCAGAGCTTAGCCAGCCCGGATCTTTGCTGGGCGATGACCAGATTTATAATGTTATCGTTACCGCACATGCTTTCGTAATAATCTTCTTTATAGTAATGCCAATTATGATTGGAGGATTTGGGAACTGACTAGTTCCTCTAATGATCGGGGCCCCCGACATAGCATTCCCCCGAATAAATAACATAAGCTTTTGACTGCTACCCCCATCCTTCCTTCTCCTCCTAGCCTCCTCCGGAGTTGAGGCCGGGGCCGGAACAGGTTGAACTGTTTATCCCCCTCTTGCCGGAAACTTAGCCCACGCAGGAGCCTCTGTAGACTTAACCATTTTCTCACTTCACCTCGCTGGAGTTTCTTCAATTCTGGGGGCAATTAACTTTATTACAACCATTATTAATATGAAACCTCCAGCCATTTCTCAATATCAAACACCTTTATTTGTGTGAGCCATTCTAATTACAGCGGTACTCCTTCTCCTCTCTCTACCCGTTCTGGCCGCCGGAATTACAATGCTCTTAACAGACCGAAACCTTAATACCACATTCTTCGACCCTGCTGGG---------TCCTAACAGGACTATTCCTAGCAATACACTATACCTCAGACATCTCCACTGCCTTCTCCTCTGTCGCCCACATCTGCCGTGATGTAAACTACGGCTGACTAATCCGAAACATGCACGCCAACGGAGCTTCCTTTTTCTTCATTTGCATTTATTTACACATTGGCCGAGGCTTATACTACGGCTCCTACCTTTATAAAGAAACATGAAACATCGGCGTAGTCCTGTTACTACTAGTTATGATAACTGCATTCGTAGGTTATGTACTACCATGAGGACAAATATCATTCTGAGGCGCTACCGTGATTACAAACCTGCTCTCCGCCGTACCCTACGTTGGAAATGCCCTAGTACAATGAATCTGAGGTGGCTTCTCCGTAGACAACGCAACCCTAACACGATTCTTTGCCTTCCACTTTCTACTACCTTTCGTAGTCGTCGCTGCAACAGCCCTTCACGCCCTCTTCCTGCACGAAACAGGGTCAAACAACCCTGTCGGACTAAACTCTAACGCAGACAAAATCCCATTCAACCCATACTTCTCCTACAAGGACCTACTTGGCTTCATAGTACTACTGGCAGCTCTTACATCACTAGCCCTTTTCTCCCCAAATCTCCTAGGAGACCCTGATAACTTCACTCCAGCCAACCCTCTCGTCACACCCACACATATCAAACCAGAATGATACTTCCTATTCGCCTACGCTATTCTACGATCAATTCCCAACAAACTAGGCGGAGTACTAGCCCTTCTCTTCTCAATCCTAGTTCTTCTACTAGTCCCCCTACTACATACCTCTAAACAACAAGGGCTTACATTCCGCCCAATCACTCAATTCCTATTTTGAGCACTAGTAGCAGACGTAATAATCCTAACCTGAATCGGAGGAATGCCAGTAGAACACCCCTTCATCATTATCGGTCAAATCGCCTCAGTCCTTTACTTCACGCTACTCCTAATTCTTAATCCTCTAGCCGGATGACTAGAAAATAA--------------------------------------------------------------------------------------------------------------------------------------------------------------------------------------------------------------------------------------------------------------------------------------------------------------------------------------------------------------------------------------------------------------------------------------------------------------------------------------------------------------------------------------------------------------------------------------------------------------------------------------------------------------------------------------------------------------------------------------------------------------------------------------------------------------------------------------------------------------------------------------------------------------------------------------------------------------------------------------------------------------------------------------------------------------------------------------------------------------------------------------------------------------------------------------------------------------------------------------------------------------------------------------------------------------------------------------------------------------------------------------------------------------------------------------------------------------------------------------------------------------------------------------------------------------------------------------------------------------------------------------------------------------------------------------------------------------------------------------------------------------------------------------------------------------------------------------------------------------------------------------------------------------------------------------------------------------------------------------------------------------------------------------------------------------------------------------------------------------------------------------------------------------------------CCTGAGTGTTACCTCATTCACGGTGGCCGAACACCCAACAATGAGTTGTCCTCTAGCCTCTACCTGCTAAATGTCGACAGTCGTGGATGCAATCGAAAAGTCACACTGAGATGCCAGGAGAAAGAGCTGGTGGGGGAGACCCCAGGGCCTCGCTACGGGCACACCATTAGTGTAGTCCACAGCAGGGGGAAAACAGCCTGTGTTCTTTTCGGCGGCAGGTCTTACATGTCACCTGCTGAGAGAACCACAGAGAACTGGAATAGTGTGGTGGACTGTCCACCCCAGGTGTACCTCATTGATCTGGAGTTTGGCTGCTGCTCAGCTTATACACTCCCTGAGCTCACGGACGGCCAGTCATTCCACCTGGCCCTGGCTCGAGAGGATTGTGTTTACTTCTTGGGTGGCCACATTCTCTCCACTGACTGCCGACCAGCTCGCCTGTTCAGACTGCGTGTGGAGCTTCTCTTAGGCAGTCCAGTGCTCTCCTGCGATATGTTTAATGATGGTCCGTCTATCACAAGTGCCATTGCAACTCCTGTAGGCCCTGCTCATGAGTATATGATCCTTGGTGGCTACCAGTCAGACTCCCAGAAGCGAATGCAGTGCACCTACGTGGTACTGGATGACGTAGGCATACGAATGGAACCTCGAGATACACCGCAGTGGAGCAGTGAGATCAGCCAGAGCCGTACTTGGTTTGGTGGAAGCCTGGGAGATGGTAGCGCATTGATCGCTATTCCATCAGAGGGAAGTCCTGCACCTCCAGATGCCTATCACTTTTACCAGGTAAGCTTCCAGCAAGAGGGAGATTCAGAGGATCCAACCCAGACATGCAGCCAGGAGTCCACAGACTTTGAGGACTCAGCCCCTCTCGAGGACTCAGAAGAGCTGTACTTTGGGCGTGATCCTAATGAGATGGAATACAGCAGCGATGGAGAAGGAGACACCTACAACGAAGATGATGAGGAGGACGTTTCTCAGACCGGCTATTGGATCAAGTGCTGTCTCACATGCCAGGTAGACATCAACA
	29513Prochilodusreticulatus	CAAAAACATCGCCTCCTGCAAAAATCAATGTATAAGAGGTCCTGCCTGCCCAGTGACTATTAGTTAAACGGCCGCGGTATTTTGACCGTGCTAAGGTAGCGCAATCACTTGTCTTTTAAATGAAGACCTGTATGAATGGTGGAACGAGGGCTTAACTGTCTCCCTTCTCCAGTCAATGAAATTGATCTGCCCGTGCAGAAGCGGGCATATATATACAAGACGAGAAGACCCTTTGGAGCTTAAGACAAAAGGCCAATCTTCGGTTGGGGCGACCACGGGGGAAAATAAAGCCCCCATGTGGAACGTAAAACTAAGAAAGACATCTCTAAGCCACAGAACATCTGACCCCGATCAACGAACCAAGTTACCCTAGGGATAACAGCGCAATCCCCTCCAAGAGTTCATATCGAC-AGGGGGTTTACGACCTCGATGTTGGATCAGGACATCCTAATGGTGCAGCCGCTATTAAGGGTTCGTTTGTTCAACGATTAAAGTCCTACGTGATCTGA-TCCACCAACCACAAAGACATTGGCACCCTTTATTTAGTATTTGGTGCCTGAGCCGGAATAGTCGGTACAGCCCTTAGCCTTTTGATTCGAGCAGAGCTTAGCCAGCCCGGATCCCTGCTAGGCGATGACCAGATTTATAATGTTATCGTTACCGCACATGCTTTCGTAATAATCTTCTTTATAGTAATGCCAATTATGATCGGAGGATTTGGGAACTGATTAGTTCCTCTAATGATCGGAGCCCCCGACATAGCATTCCCTCGAATAAATAACATAAGCTTTTGACTACTACCCCCATCTTTCCTTCTCCTTCTGGCTTCCTCCGGAGTCGAGGCTGGAGCCGGAACAGGTTGAACTGTTTATCCCCCTCTTGCCGGAAATTTAGCCCATGCAGGAGCCTCTGTAGACTTAACCATTTTCTCACTCCACCTCGCCGGGGTTTCTTCAATTCTGGGGGCAATTAATTTTATTACAACCATTATTAACATGAAACCTCCAGCCATTTCTCAATACCAAACACCTTTATTTGTGTGAGCCATCCTAATTACAGCGGTACTCCTTCTTCTTTCCCTACCCGTTCTGGCCGCCGGAATTACAATGCTCTTAACAGACCGAAATCTTAACACCACATTCTTCGATCCTGCTGGAGGAGGAGACTCCTAACAGGACTATTCCTAGCCATACACTACACCTCAGACATCTCCACCGCCTTCTCCTCCGTCGCCCACATCTGCCGTGATGTAAACTACGGCTGACTAATCCGAAACATGCACGCCAACGGAGCTTCCTTTTTCTTCATCTGCATCTATCTGCACATCGGCCGAGGCTTATACTACGGCTCCTATCTTTATAAAGAAACATGAAACATCGGCGTAGTCCTCCTACTGCTAGTTATAATAACTGCATTCGTAGGTTACGTACTACCATGAGGACAAATATCATTCTGAGGCGCTACCGTAATTACAAACCTACTCTCCGCTGTGCCCTACGTCGGAGATGCTTTAGTACAATGAATCTGAGGTGGCTTTTCCGTAGACAACGCAACCCTAACACGATTCTTTGCCTTCCACTTCCTACTGCCTTTCGCAGTCGTCGCCGCCACAGCCCTCCACGCCCTCTTCCTACACGAAACAGGATCAAACAACCCCGTCGGGCTAAACTCTGACGCAGACAAAATCCCATTCCACCCATACTTCTCCTACAAAGACCTACTCGGCTTCATGGTACTACTAGCAGCTCTTACATCACTAGCCCTTTTCTCCCCAAACCTCCTAGGAGATCCTGAAAACTTCACCCCAGCCAACCCTCTCGTCACACCTACACATATTAAACCAGAATGATACTTCCTATTCGCCTACGCCATCCTACGATCAATTCCCAATAAACTAGGCGGGGTACTAGCCCTCCTCTTCTCAATTCTAGTCCTCCTACTAGTCCCTATGTTACACACCTCTAAACAACAAGGACTTACATTCCGCCCAATCACCCAATTCTTATTTTGAGCACTAGTAGCAGACGTAATAATCCTAACCTGAATTGGAGGAATGCCAGTAGAACACCCCTTCATTATCATCGGCCAAGTTGCCTCCGTCCTTTACTTCGCGCTACTCCTATTTCTAAACCCTCTAGCCGGGTGACTAGAAAAT--TGTCAATACCAAGAGAGTAATCCAGTATTTTGCAAGTATTGCAGCTGCTGCCGGTGCTTGCAAGAAGGACTCCAATAAAGGCACCCTGGAGGACCAAATCATCCAGGCCAATCCTGCACTCGAGGCCTTCGGCAATGCCAAAACACTGAGAAACGACAACTCGTCCCGCTTCGGAAAGTTTATCCGCATCCATTTCGGAACAAGTGGTAAACTGTCTTCGGCTGACATTGAAACATATTTGCTGGAAAAGTCCCGTGTGACCTTTCAGTTAAAATCTGAAAGAAACTATCACATCTTCTTCCAGATATTATCCAACGCAAAGCCCGAGCTGCTGGATATGCTGCTGATTACAAATAATCCCTATGACTACTCTTACATCTCCCAAGGAGAGGTAACTGTCGCAAGTATTAACGACAGCGAGGAGTTGTTAGCCACCGACAATGCCTTCGACGTGCTTGGTTTCACTCCTGATGAGAAGATGGGAGTCTACAAACTGACTGGTGCTATCATGCATTATGGCAACATGAAGTTTAAGCAGAAGCAGCGTGAGGAACAGGCAGAACCTGATGGTACCGAAGCTGCTGACAAATCAGCCTACCTAATGGGGCTTAACTCTGCAGATCTTCTGAAAGGACTCTGTCATCCAAGGGTCAAGGTAGGAAACGAATATGTCACCAAAGGCCAAGGTGTGGATCAGGTGTACTACTCAATAAATGTTTCCACCTCTTGGGATGTAGGTATCATCGATGGGCTCTCTGGCTGGACAGTCTCTGTAGATGATGTACCAGCAGATACCATCTCTAGAAGATTCCGCTATGATGTGGCACTAGTATCAGCTCTAAAAGATTTGGAGGAGGACATCATGGAAGGACTAAGGGAGAGGGGGTTGGATGACAGCACTTGCACTTCTGGTTTCACAGTGGTGATCAAAGAGTCATGTGATGGCATGGGAGACGTGAGCGAGAAGCATGGAGGAGGACCAGCCATTCCAGAGAAGGCGGTAAGGTTCTCTTTTACGGTGATGTCCATCACGGTTCAAGCTGAAGGTGAGGATGAAGCAGTCACAATCTTCCAGGAACAAAAGCCCAACTCTGAGCTCTCCTGCAGGCCCCTGTGCCTGATGTTTGTGGATGAGTCTGATCATGAGATGCTCACTGCCATCTTGGGGCCAGTAGTGGCAGAGCGTAGAGCCATGAAGGAGAGTCGCCTCATTCTGTCCATTGGGGGGCTTCTTCGTTCCTTCCGCTTTTACTTCCGAGGCACAGGCTATGATGAGAAGATGGTGAGAGAAATGGAAGGGTTAGAGGCTTCAGGTTCCACTTACATCTGCACCCTTTGTGACTCCACCCGAGCTGAGGCCTCTCAGAACATGGTGCTGCACTCCATCACCCGAAGCCATGAGGAAAACCTTGATCGCTACGAGATATGGAGGACCAACCCTTTCTCTGAGTCTGCAGACGAGTTGCGCGATCGTGTCAAAGGGGTCTCAGCGAAGCCTTTCATGGAGACCCAGCCCACGCTAGACGCCTTGCATTGTGACATTGGCAATGCTACAGAGTTCTACAAGATATTCCAGGATGAGATCGGTGAAGTGTACCAGAGAACCAATCCAACTCGAGAGGAGCGGCGACGCTGGCGATCAGCCCTTGATAAGCAGCTGAGGAAGAAGCTGAAGCTGAAGCCAGTGATGAGGATGAATGGGAACTACGCCCGACGGCTGATGACCCGTGAGTCTGTGGAGGCGTTGTGTGAGCTTGTTCCCTCAGAGGAGCGTCGCAAAGCCCTGAGAGAGCTGATGGAGCTGTACCTCCAGATGAAGCCTGTGTGGCGCTCCACCTGCCCAGCCAGAGACTGCCCTGATCAACTCTTACGTTACAGCTTTAACTCCCAGCGCTTTGCCGATCTCCTGTCCACCACATTCAAATACCGTTATGATGGCAAGATCACCAACTACCTCCACAAAACCTTGGCCCATGTGCCTGAGATTGTGGAACGAGATGG---------------------------------------------------------------------------------------------------ACCTCATTCACGGTGGCCGAACACCCAATAATGAGTTGTCCTCTAGCCTCTACCTGCTAAATGTCGACAGTCGTGGATGCAATCGAAAAGTCACACTGAGATGCCAGGAGAAAGAGCTGGTGGGGGAGACCCCAGGGCCTCGCTACGGGCACACCATTAGTGTAGTCCACAGCAGGGGGAAAACAGCCTGTGTTCTTTTCGGCGGCAGGTCTTACATGTCACCTGCTGAGAGAACCACAGAGAACTGGAATAGTGTGGTGGACTGTCCACCCCAGGTGTACCTCATTGATCTGGAGTTTGGCTGCTGCTCAGCTTATACACTCCCTGAGCTCACGGATGGCCAGTCATTCCACCTGGCCCTGGCTCGAGAGGATTGTGTTTACTTCTTGGGTGGCCACATTCTCTCCACCGACTGCCGACCAGCTCGTCTGTTCAGGCTGCGTGTGGAGCTTCTCCTAGGCAGTCCAGTGCTCTCCTGCGATATGTTTAATGATGGTCTGTCTATCACAAGTGCCATTGCAACTCCTGTAGGCCCTGCTCATGAGTATATGATCCTTGGTGGCTACCAGTCAGACTCCCAGAAGCGGATGCAGTGCACCTACGTGGTACTGGATGACGTAGGCATACGAATGGAACCTCGAGATACACCGCAGTGGAGCAGTGAAATCAGCCAGAGCCGTACTTGGTTTGGTGGAAGCCTGGGAGATGGTAGCGCATTGATCGCTATTCCATCAGAGGGAAGTCCTGCACCTCCAGACGCCTATCACTTTTATCAGATAAGCTTCCAGCAAGAGGGAGATTCAGAGGATCCAACCCAGACATGCAGTCAGGAGTCCACAGACTTTGAGGACTCAGCCCCTCTCGAGGACTCAGAAGAGCTGTACTTCGGCCGTGATCCTAATGAGATGGAGTACAGCAGCGA--------------------------------------------------------------------------------------------------
	33176Prochilodushartii	CAAAAACATCGCCTCCTGCAAAAATCAATGTATAAGAGGTCCTGCCTGCCCAGTGACTATTAGTTAAACGGCCGCGGTATTTTGACCGTGCTAAGGTAGCGCAATCACTTGTCTTTTAAATGAAGACCTGTATGAATGGTGGAACGAGGGCTTAACTGTCTCCCTTCTCCAGTCAATGAAATTGATCTGCCCGTGCAGAAGCGGGCATATATATACAAGACGAGAAGACCCTTTGGAGCTTAAGACAAAAGGCCAATCTTCGGTTGGGGCGACCACGGGGGAAAATAAAGCCCCCATGTGGAACGTAAAACTAAGAAAGACATCTCTAAGCCACAGAACATCTGACCCCGATCAACGAACCAAGTTACCCTAGGGATAACAGCGCAATCCCCTCCAAGAGTTCATATCGACGAGAGGGTTTACGACCTCGATGTTGGATCAGGACATCCTAATGGTGCAGCCGCTATTAAGGGTTCGTTTGTTCAACGATTAAAGTCCTACGTGATCTGA-TCCACCAACCACAAAGACATTGGCACCCTTTATTTAGTATTTGGTGCCTGAGCCGGAATAGTCGGTACAGCCCTTAGCCTTTTGATTCGAGCAGAGCTTAGCCAGCCCGGATCTTTGCTGGGCGATGACCAGATTTATAATGTTATCGTTACCGCACATGCTTTCGTAATAATCTTCTTTATAGTAATGCCAATTATGATTGGAGGATTTGGGAACTGACTAGTTCCTCTAATGATCGGGGCCCCCGACATAGCATTCCCCCGAATAAATAACATAAGCTTTTGACTGCTACCCCCATCCTTCCTTCTCCTCCTAGCCTCCTCCGGAGTTGAAGCCGGGGCCGGAACAGGTTGAACTGTTTATCCCCCTCTTGCCGGAAACTTAGCCCACGCAGGAGCCTCTGTAGACTTAACCATTTTCTCACTTCACCTCGCTGGAGTTTCTTCAATTCTGGGGGCAATTAACTTTATTACAACCATTATTAATATGAAACCTCCAGCCATTTCTCAATATCAAACACCTTTATTTGTGTGAGCCATTCTAATTACAGCGGTACTCCTTCTCCTCTCTCTACCCGTTCTGGCCGCCGGAATTACAATGCTCTTAACAGACCGAAACCTTAATACCACATTCTTCGACCCTGCTGGG---------TCCTAACAGGACTATTCCTAGCAATACACTATACCTCAGACATCTCCACTGCCTTCTCCTCTGTCGCCCACATCTGCCGTGATGTAAACTACGGCTGACTAATCCGAAACATGCACGCCAACGGAGCTTCCTTTTTCTTCATTTGCATTTATTTACACATTGGCCGANGCTTATACTACGGCTCCTACCTTTATAAAGAAACATGAAACATCGGCGTAGGCCTGTTACTACTAGTTATGATAACTGCATTCGTAGGTTATGTACTACCATGAGGACAAATATCATTCTGAGGCGCTACCGTGATTACAAACCTGCTCTCCGCCGTACCCTACGTTGGAAATGCCCTAGTACAATGAATCTGAGGTGGCTTCTCCGTAGACAACGCAACCCTAACACGATTCTTTGCCTTCCACTTTCTACTACCTTTCGTAGTCGTCGCTGCAACAGCCCTTCACGCCCTCTTCCTGCACGAAACAGGGTCAAACAACCCCCTCGGACTAAACTCTGACGCAGACAAAATCCCATTCCACCCATACTTCTCCTACAAGGACCTACTTGGCTTCATAGTACTACTGGCAGCTCTTACATCACTAGCCCTTTTCTCCCCAAATCTCCTAGGAGACCCTGATAACTTCACTCCAGCCAACCCTCTCGTCACACCCACACATATCAAACCAGAATGATACTTCCTATTCGCCTACGCTATTCTACGATCAATTCCCAACAAACTAGGCGGAGTACTAGCCCTTCTCTTCTCAATCCTAGTTCTTCTACTAGTCCCCCTACTACATACCTCTAAACAACAAGGGCTTACATTCCGCCCAATCACTCAATTCCTATTTTGAGCACTAGTAGCAGACGTAATAATCCTAACCTGAATTGGAGGAATGCCAGTAGAACACCCCTTCATCATTATCGGTCAAATCGCCTCAGTCCTTTACTTCACGCTACTCCTAATTCTTAATCCTCTAGCCGGATGACTAGAAAATAATGTCAATACCAAGAGAGTAATCCAGTATTTCGCAAGTATTGCAGCTGCTGCCGGTGCTTGCAAGAAGGACTCCAATAAAGGCACCCTGGAGGACCAAATCATCCAGGCCAATCCTGCACTCGAGGCCTTCGGCAATGCCAAAACACTGAGAAACGACAACTCTTCCCGCTTCGGAAAGTTTATCCGCATCCATTTCGGAACAAGTGGTAAACTGTCTTCGGCTGACATTGAAACATATTTGCTGGAAAAGTCCCGGGTGACCTTTCAGTTAAAATCTGAAAGGAACTATCACATCTTCTTCCAGATATTATCCAACGCAAAGCCCGAGCTGCTGGATATGCTGCTGATTACAAATAATCCCTATGACTACTCTTACATCTCCCAAGGAGAGGTAACTGTCGCAAGTATTAATGACAGCGAGGAGTTGTTTGCCACCGACAATGCCTTCGACGTGCTTGGTTTCACTCCTGATGAGAAGATGGGAGTCTACAAACTGACTGGTGCTATCATGCATTATGGCAACATGAAGTTTAAGCAGAAGCAGCGTGAGGAACAGGCCGAACCTGATGGTACCGAAGCTGCTGACAAATCAGCCTACCTAATGGGGCTGAACTCTGCAGATCTTCTGAAAGGACTCTGTCATCCAAGGGTCAAGGTA-----------------------------------------------------AAATGTGTCCACCTCTTGGGATGTAGGTATCATCGATGGGCTCTCTGGCTGGACAGTCTCTGTAGATGATGTACCAGCAGATACCATCTCTAGAAGATTCCGCTATGATGTGGCACTAGTATCAGCTCTAAAAGATTTGGAGGAGGACATCATGGAAGGACTAAGGGAGAGGGGGTTGGATGACAGCACTTGCACTTCCGGTTTCACAGTGGTGATCAAGGAGTCATGTGACGGCATGGGAGACGTGAGCGAGAAGCATGGAGGAGGACCAGCCATTCCAGAGAAGGCGGTAAGGTTCTCTTTTACGGTGATGTCCATCACGGTTCAAGCTGAAGGTGAGGATGAAGCAGTCACAATCTTCCAGGAACAAAAGCCCAACTCTGAGCTCTCCTGCAGGCCCCTGTGCCTGATGTTTGTGGATGAGTCTGATCATGAGATGCTCACTGCCATCTTGGGGCCAGTAGTGGCAGAGCGTAGAGCCATGAAGGAGAGTCGCCTCATTCTGTCCATTGGGGGGCTTCTTCGTTCCTTCCGCTTTTACTTCCGAGGCACAGGCTATGATGAGAAGATGGTGAGAGAAATGGAAGGGTTAGAGGCTTCAGGTTCCACTTACATCTGCACCCTTTGTGACTCCACACGAGCTGAGGCCTCTCAGAACATGGTGCTGCACTCCATCACCCGAAGCCATGAGGAAAACCTTGATCGCTACGAGATATGGAGGACCAACCCTTTCTCTGAGTCTGCAGACGAGTTGCGCGATCGTGTCAAAGGGGTCTCAGCGAAGCCTTTCATGGAGACCCAGACCACGCTAGACGCCTTGCATTGTGACATTGGCAATGCTACAGAGTTCTACAAGATATTCCAGGATGAGATTGGTGAAGTGTACCAGAGAACCAATCCAACTCGAGAGGAGCGGCGACGCTGGCGATCAGCCCTTGATAAGCAGCTGAGGAAGAAGCTGAAGCTAAAGCCAGTGATGAGGATGAATGGGAACTACGCCCGACGGCTGATGACCCGTGAGTCTGTGGAGGCGTTGTGTGAGCTGGTTCCCTCAGAGGAGCGTCGCAAGGCCCTGAGAGAGCTGATGGAGCTGTACCTCCAGATGAAGCCTGTGTGGCGCTCCACCTGCCCAGCCAGAGATTGCCCTGATCAACTCTTACGTTACAGCTTCAACTCCCAGCGCTTTGCCGAACTCCTGTCCACCACATTCAAATACCGTTATGATGGCAAGATCACCAACTACCTCCACAAAACCTTGGCCCATGTGCCTGAGATTGTGGAACGAGATGGGTCAATTGGTGCTTGGGCCAGCGAGGGGAATGAATCTGGGAACAAGCTTTTCCGCCGCTTCCGTAAGATGAACGCCAGGCAGTCCAAGACCTGAGTGTTACCTCATTCACGGTGGCCGAACACCCAACAATGAGTTGTCCTCTAGCCTCTACCTGCTAAATGTCGACAGTCGTGGATGCAATCAAAAAGTCACACTGAGATGCCAGGAGAAAGAGCTGGTGGGGGAGACCCCAGGGCCTCGCTACGGGCACACCATTAGTGTAGTCCACAGCAGGGGGAAAACAGCCTGTGTTCTTTTCGGCGGCAGGTCTTACATGTCACCTGCTGAGAGAACCACAGAGAACTGGAATAGTGTGGTGGACTGTCCACCCCAGGTGTACCTCATTGATCTGGAGTTTGGCTGCTGCTCAGCTTATACACTCCCTGAGCTCACGGACGGCCAGTCATTCCACCTGGCCCTGGCTCGAGAGGATTGTGTTTACTTCTTGGGTGGCCACATTCTCTCCACTGACTGCCGACCAGCTCGCCTGTTCAGGCTGCGTGTGGAGCTTCTCTTAGGCAGTCCAGTGCTCTCCTGCGATATGTTTAATGATGGTCCGTCTATCACAAGTGCCATTGCAACTCCTGTAGGCCCTGCTCATGAGTATATGATCCTTGGTGGCTACCAGTCAGACTCCCAGAAGCGAATGCAGTGCACCTACGTGGTACTGGATGACGTAGGCATACGAATGGAACCTCGAGATACACCGCAGTGGAGCAGTGAGATCAGCCAGAGCCGTACTTGGTTTGGTGGAAGCCTGGGAGATGGTAGCGCATTGATCGCTATTCCATCAGAGGGAAGTCCTGCACCTCCAGATGCCTATCACTTTTACCAGGTAAGCTTCCAGCAAGAGGGAGATTCAGAGGATCCAACCCAGACATGCAGCCAGGAGTCCACAGACTTTGAGGACTCAGCCCCTCTCGAGGACTCAGAAGAGCTGTACTTTGGGCGTGATCCTAATGAGATGGAATACAGCAGCGATGGAGAAGGAGACACCTACAACGAAGATGATGAGGAGGACGTTTCTCAGACCGGCTATTGGATCAAGTGCTGTCTCACATGCCAGGTAGACATCAACA
	12754Prochilodusnigricans	-------------------------------------------------------------------------------------------------------------------------------------------------------------------------------------------------------------------------------------------------------------------------------------------------------------------------------------------------------------------------------------------------------------------------------------------------------------------------------------------------------------------------------TCCACCAACCACAAAGACATTGGCACCCTTTATTTAGTATTTGGTGCCTGAGCCGGAATAGTCGGTACAGCCCTTAGCCTTTTGATTCGAGCAGAGCTTAGCCAGCCCGGATCTTTGCTAGGCGATGACCAGATTTATAATGTTATCGTTACCGCACATGCTTTCGTAATAATCTTCTTTATAGTAATGCCAATTATGATTGGAGGATTTGGGAACTGACTAGTTCCTCTGATGATCGGGGCCCCCGACATAGCATTCCCCCGAATAAATAACATAAGCTTTTGACTACTACCCCCATCCTTCCTTCTCCTCCTAGCCTCCTCCGGAGTTGAGGCCGGAGCCGGGACAGGTTGAACTGTTTATCCCCCTCTCGCCGGGAACTTAGCCCACGCAGGAGCCTCTGTAGACTTAACCATTTTCTCACTTCACCTCGCTGGGGTTTCTTCAATTCTGGGAGCAATTAACTTTATTACAACCATTATTAACATGAAACCTCCAGCCATTTCTCAATATCAAACACCTTTGTTTGTGTGAGCCACTCTAATTACAGCGGTACTCCTTCTCCTCTCTCTACCTGTTCTGGCCGCCGGAATTACAATACTCTTAACAGACCGAAACCTCAATACCACATTCTTCGACCCTGCTGGAGGAGGAGAC--------------TTCCTCTCCCTACACAATACCTCAGACATCTCCACTGCCTTCTCCTCCGTAGCCCACATCTGCCGTGATGTAAACTACGGCTGACTAATCCGAAATATACACGCCAACGGAGCTTCCTTCTTCTTCATTTGCATTTATTTACACATTGGCCGAGGCTTATACTACGGCTCCTACCTTTATAAAGAAACATGAAACATCGGCGTAGTCCTATTACTACTAGTTATGATAACTGCATTCGTAGGTTATGTACTACCATGAGGGCAAATATCATTCTGAGGCGCTACCGTAATTACAAACCTGCTCTCCGCTGTACCCTACGTTGGAGATGCCCTAGTACAATGAATCTGAGGAGGCTTCTCCGTAGACAACGCAACCCTGACACGATTCTTTGCCTTCCACTTTCTACTACCTTTCGTAGTCGTCGCCGCAACAGCCCTCCACGCCCTCTTCCTGCACGAAACAGGGTCAAACAACCCCGTCGGACTAAACTCTGACGCAGACAAAATCCCATTCCACCCATACTTCTCCTACAAAGACCTACTTGGCTTCATAGTACTACTGGCAGCTCTTACAGCGCTAGCCCTTTTCTCCCCAAATCTCCTAGGAGACCCTGATAACTTCACTCCAGCCAACCCCCTCGTTACACCCACACATATTAAACCAGAATGATACTTCCTATTCGCCTACGCTATTCTACGATCAATTCCTAACAAACTAGGTGGAGTACTAGCCCTCCTCTTCTCAATCCTAGTTCTTCTACTAGTCCCTCTACTACACACCTCTAAACAACAAGGACTTACATTCCGCCCAATCACTCAATTCCTATTTTGAGCACTAGTAGCAGACGTAATAATCCTAACCTGAATCGGGGGAATGCCAGTAGAACACCCCTTCATCATTATCGGCCAAATCGCCTCAGTCCTTTACTTCATGCTACTCCTAATTCTTAATCCTCTAGCCGGATGACTAGAAAATAATGTCAATACCAAGAGAGTAATCCAGTATTTCGCAAGTATTGCAGCTGCTGCCGGTGCTTGCAAGAAGGACTCCAATAAAGGCACCCTGGAGGACCAAATCATCCAGGCCAATCCTGCACTCGAGGCCTTCGGCAATGCCAAAACACTGAGAAACGACAACTCGTCCCGCTTCGGAAAGTTTATCCGCATCCATTTCGGAACAAGTGGTAAACTGTCTTCGGCTGACATTGAAACATATTTGCTGGAAAAGTCCCGTGTGACCTTTCAGTTAAAATCTGAAAGGAACTATCACATCTTCTTCCAGATATTATCCAACGCAAAGCCAGAGCTGCTGGATATGCTGCTGATTACAAATAATCCCTATGACTACTCTTACATCTCCCAAGGAGAGGTAACTGTCGCAAGTATTAACGACAGCGAGGAGTTGTTTGCCACCGACAATGCCTTTGACGTGCTTGGTTTCACTCCTGATGAGAAGATGGGAGTCTACAAACTGACTGGTGCCATCATGCATTATGGCAACATGAAGTTTAAGCAGAAGCAGCGTGAGGAACAGGCCGAACCTGATGGTACCGAAGCTGCTGACAAATCAGCCTACCTAATGGGGCTGAACTCTGCAGATCTTCTGAAAGGACTCTGTCATCCAAGGGTCAAGGTAGGAAACGAATATGTCACCAAAGGTCAAGGTGTGGATCAGGTGTACTACTCACT-----------------------------------------------------------------------------------------------------------------------------------------------------------------------------------------------------------------------------------------------------------------------------------------------------------------------------------------------------------------------------------------------------------------------------------------------------------------------------------------------------------------------------------------------------------------------------------------------------------------------------------------------------------------------------------------------------------------------------------------------------------------------------------------------------------------------------------------------------------------------------------------------------------------------------------------------------------------------------------------------------------------------------------------------------------------------------------------------------------------------------------------------------------------------------------------------------------------------------------------------------------------------------------------------------------------------------------------------------------------------------------------------------------------------------------CCTGAGTGTTACCTCATTCACGGTGGCCGAACACCCAATAATGAGTTGTCCTCTAGCCTCTACCTGCTAAATGTCGACAGTCGTGGATGCAATCGAAAAGTCACACTGAGATGCCAGGAGAAAGAGCTGGTGGGGGAGACCCCAGGGCCTCGCTACGGACACACCATTAGTGTAGTCCACAGCAGGGGGAAAACAGCCTGTGTTCTTTTCGGCGGCAGGTCTTACATGTCCCCTGCTGAGAGAACCACAGAGAACTGGAATAGTGTGGTGGACTGTCCACCCCAGGTGTACCTCATTGATCTGGAGTTTGGCTGCTGCTCAGCTTATACACTCCCTGAGCTCACGGATGGCCAGTCATTCCACCTGGCCCTGGCTCGAGAGGATTGTGTTTACTTCTTGGGTGGCCACATTCTCTCCACCGACTGCCGACCAGCTCGCATGTTCAGGCTGCGTGTGGAGCTTCTCCTAGGCAGTCCAGTGCTCTCCTGCGATATGTTTAATGATGGTCCGTCTATCACAAGTGCCATTGCAACTCCTGTAGGCCCTGCTCATGAGTATATGATCCTTGGTGGCTACCAGTCAGACTCCCAGAAGCGGATGCAGTGCACCTACGTGGTACTGGATGACGTAGGCATACGAATGGAACCTCGAGATACACCGCAGTGGAGCAGTGAGATCAGCCAGAGCCGTACTTGGTTTGGTGGAAGCCTGGGAGATGGTAGCGCATTGATCGCTATTCCATCAGAGGGAAGTCCTGCACCTCCAGATGCCTATCACTTTTACCAGGTAAGCTTCCAGCAAGAGGGAGATTCAGAGGATCCAACCCAGACATGCAGCCAGGAGTCCACAGACTTTGAGGACTCAGCCCCTCTCGAGGACTCAGAAGAGCTGTACTTTGGGCGTGATCCTAATGAGATGGAGTACAGCAGCGATGGAGAAGGAGACACCTACAACGAAGATGATGAGGAGGACGTTTCTCAGACCGGCTATTGGATCAAGTGCTGTCTCACATGCCAGGTAGACATCAACA
	16386Prochilodusbrevis	-------------------------------------------------------------------------------------------------------------------------------------------------------------------------------------------------------------------------------------------------------------------------------------------------------------------------------------------------------------------------------------------------------------------------------------------------------------------------------------------------------------------------------TCCACCAACCACAAAGACATTGGCACCCTTTATTTAGTATTTGGTGCCTGAGCCGGAATAGTCGGTACAGCCCTTAGCCTTTTGATTCGAGCAGAGCTTAGCCAGCCCGGATCATTGCTAGGCGATGACCAGATTTATAATGTTATCGTTACCGCACATGCTTTCGTAATAATCTTCTTTATAGTAATGCCAATTATGATTGGAGGATTTGGGAACTGACTAATTCCTCTGATGATCGGGGCCCCCGACATGGCATTCCCCCGAATAAATAACATAAGCTTTTGACTACTGCCCCCATCCTTCCTTCTCCTCCTAGCCTCCTCCGGAGTTGAGGCCGGAGCCGGAACAGGTTGAACTGTTTATCCCCCTCTCGCCGGAAACTTAGCCCACGCAGGAGCCTCTGTAGACTTAACCATTTTCTCACTTCACCTCGCTGGAGTTTCTTCAATTCTGGGAGCAATTAACTTTATTACAACCATTATTAACATGAAACCTCCAGCCATTTCTCAATATCAAACACCTTTGTTTGTGTGAGCCACTCTAATTACAGCGGTACTCCTTCTCCTCTCTCTACCCGTTCTGGCCGCCGGAATTACAATGCTCTTAACAGACCGAAACCTTAATACCACATTCTTCGACCCTGCTGGAGGAGGAGACTCCTAACAGGATTATTCCTAGCAATACACTATACCTCAGACATCTCCACTGCCTTCTCCTCTGTAGCCCACATCTGCCGGGATGTAAACTACGGCTGACTAATCCGAAATATACACGCCAACGGAGCTTCCTTTTTCTTCATTTGCATTTATTTACACATTGGCCGAGGCTTATACTACGGCTCCTACCTTTACAAAGAAACATGAAACATCGGCGTAGTCCTATTACTACTAGTTATGATAACTGCATTCGTAGGTTATGTACTACCATGAGGACAAATATCATTCTGAGGCGCTACCGTAATTACAAACCTGCTCTCCGCCGTACCCTACGTTGGAGATGCCCTAGTACAATGAATCTGAGGGGGCTTCTCCGTAGACAACGCAACCCTAACACGATTCTTTGCCTTCCACTTTCTACTACCTTTCGTAGTCGTCGCTGCAACAGCCCTCCACGCCCTCTTCCTGCACGAAACAGGGTCAAACAACCCCGTCGGACTAAACTCTGACGCAGATAAAATCCCATTCCACCCATACTTCTCCTACAAAGACCTACTTGGCTTCATAGTACTACTGGCAGCTCTTACAGCACTAGCCCTTTTCTCCCCAAATCTCCTAGGAGACCCTGATAACTTCACTCCAGCCAACCCCCTCGTTACACCCACACATATTAAACCAGAATGATACTTCCTATTCGCCTACGCCATTCTACGGTCAATTCCTAACAAATTAGGTGGAGTACTAGCCCTCCTCTTCTCAATTCTAGTTCTTCTACTAGTCCCTCTACTACACACCTCTAAACAACAAGGACTTACATTCCGTCCAATCACCCAATTCCTATTTTGAGCACTAGTAGCAGACGTAATAATCCTAACCTGAATCGGAGGAATGCCAGTAGAACACCCCTTCATCATTATCGGCCAAATCGCCTCAGTCCTTTACTTCACGCTACTCCTAATTCTTAACCCTCTAGCTGGATGACTAGAAAATAATGTCAATACCAAGAGAGTAATCCAGTATTTCGCAAGTATTGCAGCTGCTGCCGGTGCTTGCAAGAAGGACTCCAATAAAGGCACCCTGGAGGACCAAATCATCCAGGCCAATCCTGCACTCGAGGCCTTCGGCAATGCCAAAACACTGAGAAACGACAACTCGTCCCGCTTCGGAAAGTTTATCCGCATCCATTTCGGAACAAGTGGTAAACTGTCTTCGGCTGACATTGAAACATATTTGCTGGAAAAGTCCCGTGTGACCTTTCAGTTAAAATCTGAAAGGAACTATCACATCTTCTTCCAGATATTATCCAACGCAAAGCCTGAGCTGCTGGATATGCTGCTGATTACAAATAATCCCTATGACTACTCTTACATCTCCCAAGGAGAGGTAACTGTCGCAAGTATTAATGACAGCGAGGAGTTGTTTGCCACCGACAATGCCTTCGACGTGCTTGGTTTCACTCCTGATGAGAAGATGGGAGTCTACAAACTGACTGGTGCCATCATGCATTATGGCAACATGAAGTTTAAGCAGAAGCAGCGTGAGGAACAGGCAGAACCTGATGGTACTGAAGCTGCTGACAAATCAGCCTACCTAATGGGGCTGAACTCTGCAGATCTTCTGAAAGGACTCTGTCATCCAAGGGTCAAGGTAGGAAACGAATATGTCACCAAAGGCCAAGGTGTGGATCAGGTGTACTACTCAATAAATGTGTCCACCTCTTGGGATGTAGGTATCATCGATGGGCTCTCTGGCTGGACAGTCTCTGTAGATGATGTACCAGCAGATACCATCTCTAGAAGATTCCGCTATGATGTGGCACTAGTATCAGCTCTAAAAGATTTGGAGGAGGACATCATGGAAGGACTAAGGGAGAGGGGGTTGGATGACAGCACTTGCACTTCCGGTTTCACAGTGGTGATCAAGGAGTCATGTGACGGCATGGGAGACGTGAGCGAGAAGCATGGAGGAGGACCAGCCATTCCAGAGAAGGCGGTAAGGTTCTCTTTTACGGTGATGTCCATCACGGTTCAAGCTGAAGGTGAGGATGAAGCAGTCACAATCTTCCAGGAACCAAAGCCCAACTCCGAGCTCTCCTGCAGGCCCCTGTGCCTGATGTTTGTGGATGAGTCTGATCATGAGATGCTCACTGCCATCTTGGGGCCAGTAGTGGCAGAGCGTAGAGCCATGAAGGAGAGTCGCCTCATTCTGTCCATTGGGGGGCTTCTTCGTTCCTTCCGCTTTTACTTCCGAGGCACAGGCTATGATGAGAAGATGGTGAGAGAAATGGAAGGGTTAGAGGCTTCAGGTTCCACTTACATCTGCACCCTTTGTGACTCCACCCGAGCTGAGGCCTCTCAGAACATGGTGCTGCACTCCATCACCCGAAGCCATGAGGAAAACCTTGATCGCTATGAGATATGGAGGACCAACCCTTTCTCTGAGTCTGCAGACGAGTTGCGCGATCGTGTCAAAGGGGTCTCAGCGAAGCCTTTCATGGAGACCCAGACCACGCTAGACGCCTTGCATTGTGACATTGGCAATGCTACAGAGTTCTACAAGATATTCCAGGATGAGATTGGTGAAGTGTACCAGAGAACCAATCCAACTCGAGAGGAGCGGCGACGCTGGCGATCAGCCCTTGATAAGCAGCTGAGGAAGAAGCTGAAGCTGAAGCCAGTGATGAGGATGAATGGGAACTACGCCCGACGGCTGATGACCCGTGAGTCTGTGGAGGCGTTGTGTGAGCTTGTTCCCTCAGAGGAGCGTCGCAAGGCCCTGAGAGAGCTGATGGAGCTGTACCTCCAGATGAAGCCTGTGTGGCGCTCCACCTGCCCAGCCAGAGATTGCCCTGATCAACTCTTACGTTACAGCTTCAACTCCCAGCGCTTTGCCGAACTCCTGTCCACCACATTCAAATACCGTTATGATGGCAAGATCACCAACTACCTCCACAAAACCTTAGCCCATGTGCCTGAGATTGTGGAACGAGATGGGTCAATTGGTGCCTGGGCCAGCGAGGGGAATGAATCCGGGAACAAGCTTTTCCGCCGCTTCCGTAAGATGAACGCCAGGCAGTCCAAGACCTGAGTGTTACCTCATTCACGGTGGCCGAACACCCAATAATGAGTTGTCCTCTAGCCTCTACCTGCTAAATGTCGACAGTCGTGGATGCAATCGAAAAGTCACACTGAGATGCCAGGAGAAAGAGCTGGTGGGGGAGACCCCAGGGCCTCGCTACGGGCACACCATTAGTGTAGTCCACAGCAGGGGGAAAACAGCCTGTGTTCTTTTCGGCGGCAGGTCTTACATGTCACCTGCTGAGAGAACCACAGAGAACTGGAATAGTGTGGTGGACTGTCCACCCCAGGTGTACCTCATTGATCTGGAGTTTGGCTGCTGCTCAGCTTATACACTCCCTGAGCTCACGGATGGCCAGTCATTCCACCTGGCCCTGGCTCGAGAGGATTGTGTTTACTTCTTGGGTGGCCACATTCTCTCCACCGACTGCCGACCAGCTCGCATGTTCAGGCTGCGTGTGGAGCTTCTCTTAGGCAGTCCAGTGCTCTCCTGCGATATGTTTAATGATGGTCCGTCTATCACAAGTGCCATTGCAACTCCTGTAGGCCCTGCTCATGAGTATATGATCCTTGGTGGCTACCAGTCAGACTCCCAGAAGCGAATGCAGTGCACCTACGTGGTACTGGATGACGTAGGCATACGAATGGAACCTCGAGATACACCGCAGTGGAGCAGTGAGATCAGCCAGAGCCGTACTTGGTTTGGTGGAAGCCTGGGAGATGGTAGCGCATTGATCGCTATTCCATCAGAGGGAAGTCCTGCACCTCCAGATGCCTATCACTTTTACCAGGTAAGCTTCCAGCAAGAGGGAGATTCAGAGGATCCAACCCAGACATGCAGCCAGGAGTCCACAGACTTTGAGGACTCAGCCCCTCTCGAGGACTCAGAAGAGCTGTACTTTGGGCGTGATCCTAACGAGATGGAGTACAGCAGCGATGGAGAAGGAGACACCTACAACGAAGATGATGAGGAGGACGTTTCTCAGACCGGCTATTGGATCAAGTGCTGTCTCACATGCCAGGTAGACATCAACA
	T09912Leporelluscfvitattus	-------------------------------------------------------------------------------------------------------------------------------------------------------------------------------------------------------------------------------------------------------------------------------------------------------------------------------------------------------------------------------------------------------------------------------------------------------------------------------------------------------------------------------TCCACCAACCACAAAGACATTGGCACCCTCTACCTGGTATTTGGTGCCTGAGCCGGAATAGTTGGAACAGCCCTTAGCCTCCTAATTCGAGCAGAGCTCAGTCAACCCGGATCCCTTCTAGGCGACGACCAAATTTATAATGTTATCGTTACCGCACATGCTTTCGTAATAATCTTCTTTATAGTAATACCAATTATAATTGGGGGCTTCGGGAATTGATTAGTACCACTAATGATTGGTGCACCCGACATAGCATTTCCACGAATAAATAACATAAGTTTTTGACTTCTACCCCCATCTTTTCTTCTTCTATTAGCATCTTCAGGAGTAGAGGCTGGGGCCGGAACAGGTTGAACTGTTTATCCCCCACTTGCTGGAAATTTAGCCCACGCAGGTGCCTCCGTCGATTTAACCATTTTTTCCCTACATCTTGCTGGTGTCTCTTCCATTCTTGGGGCTATTAATTTTATTACAACTATTATTAACATGAAACCCCCGGCTATCTCGCAATATCAAACTCCGCTATTTGTTTGAGCTGTACTAATTACAGCTGTTCTTCTTCTCCTCTCACTACCCGTCCTAGCTGCCGGAATTACTATGCTCCTGACAGACCGAAATCTTAATACCTCATTCTTTGACCCTGCCGGGGGAGGAGACTCCTAACAGGATTATTTCTAGCTATACACTACACCTCAAACATCTCAACCGCTTTTTCTTCCGTTGCTCACATTTGCCGCGATGTAAACTACGGATGATTGATTCGAAACATGCACGCCAACGGAGCCTCTTTTTTCTTTATCTGCATTTACCTTCATATTGGCCGAGGACTATATTATGGCTCCTATCTCTATAAAGAGACCTGAAACATCGGAGTCATTCTTCTCTTACTAGTCATAATAACTGCATTTGTAGGCTACGTACTCCCATGAGGCCAAATATCATTTTGAGGTGCAACCGTAATCACGAACCTCCTTTCTGCTGTCCCATATGTAGGAGACGCACTAGTACAATGAATCTGAGGCGGCTTTTCCGTAGATAATGCAACTCTAACACGATTCTTTGCTTTCCACTTCCTACTGCCATTTACAATTGTGGCAGCCACGGCCCTACATGCTCTTTTTCTCCATGAGACAGGATCCAACAACCCCATAGGCTTAAACTCAGACGCAGATAAAATTTCATTCCACCCATACTTCTCATACAAAGACCTCCTAGGATTCGCTATTTTACTAGTAGCCCTTACATCCCTGGCCTTATTTTCCCCCAACCTTTTAGGAGACCCAGAAAACTTCACCCCTGCTAACCCCCTAGTAACACCGACACATATCAAACCAGAGTGGTATTTCTTATTCGCCTACGCCATCCTGCGATCAATTCCTAACAAACTGGGAGGAGTGTTAGCCTTACTATTTTCTATCCTAGTCCTTATGCTTGTCCCCCTACTTCACACCTCAAAACAACAAGGACTAACATTCCGCCCTTTGACCCAATTCTTATTTTGGGCCCTAGTTGCAGACGTAGCGATTCTAACATGAATTGGAGGAATACCAGTAGAAAATCCATTCATCATTATTGGTCAAATCGCCTCTGTCCTCTACTTTATACTGATTCTTGTTTTTAGTCCCCTAGCAGGGTGACTGGAAAACAATGTTAACACCAAGAGAGTAATCCAGTATTTTGCAAGTATTGCAGCTGCTGGTGGTGCTGCCAAGAAGGACTCCAACAAAGGCACCCTGGAGGACCAAATCATCCAGGCCAATCCTGCACTCGAAGCCTTTGGCAACGCCAAAACAGTGAGAAATGACAACTCGTCTCGCTTTGGAAAGTTCATTCGCATTCACTTTGGAACAAGTGGTAAACTGTCTTCAGCTGACATTGAAACATATTTGCTGGAAAAGTCACGTGTGACCTTTCAGCTAAAAGCAGAAAGGAACTACCACATCTTTTTCCAGATATTATCCAATGCAAAGCCTGAGCTGCTAGATATGCTGTTGATTACAAATAATCCCTACGACTACTCTTACATCTCCCAAGGGGAGGTAACTGTTGCAAGTATCAATGACAGCGAGGAGCTGCTAGCCACCGACAATGCCTTCGATGTGCTTGGCTTCACTCCAGATGAGAAAATGGGAGTCTATAAACTGACTGGTGCCATCATGCATTATGGCAACATGAAGTTTAAGCAGAAGCAGCGTGAGGAACAGGCAGAGCCCGATGGTACAGAAGCTGCTGACAAATCAGCCTACTTAATGGGACTGAACTCTGCAGATCTTCTCAAAGGACTCTGTCATCCAAGGGTCAAGGTAGGAAATGAATATGTCACCAAAGGTCAAGGCGTGGATCAAGTGTACTACTCACTAAATGTGTCCCCCTCTTGGGATGTAGGCATCATTGATGGGCTCTCCGGTTGGACGGTCTCTGTAGATGATGTACCAGCGGACACCATGGCTCGAAGATTCCGCTATGATGTGGCACTGGCGTCAGCTCTGAAAGACTTGGAGGAAGACATCATAGAGGGACTAAGGGAGAGAGGGTTGGATGACAGCACTTGCACTTCAGGTTTCACTGTGGTGGTAAAGGAGTCATGTGACGGCATGGGAGATGTGAGTGAGAAGCATGGAGGAGGACCAGCCGTTCCGGAGAAGGCGGTGAGGTTCTCTTTTACGGTGATGTCCGTCACGGTTCAAGCTGAAGGTGAGGAAGAAGCAGTCACGATCTTCCAGGAGCAAAAGCCCAACTCAGAGCTCTCCTGCAGGCCCCTGTGCCTGATGTTCGTGGATGAGTCTGATCATGAGATGCTGACCGCCATCTTAGGTCCTGTAGTGGCAGAGCGCAGGGCCATGAAGGAGAGTCGTCTCATCCTGTCCATTGGGGGGCTTCTTCGTTCTTTTCGCTTTTACTTCCGAGGCACAGGCTACGATGAGAAGATGGTGAGAGAAATGGAAGGGTTGGAGGCTTCAGGCTCCACTTATGTCTGCACACTGTGCGACTCCACACGAGCTGAAGCCTCTCAGAACATGGTGCTGCACTCCATCACCCGAAGTCATGAGGAAAACCTTGAGCGCTACGAGATATGGAGGACCAATCCTTTCTCTGAGTCTGCAGACGAACTGCGAGATCGGGTCAAAGGAGTCTCAGCTAAGCCTTTCATGGAGACCCAGCCCACACTAGATGCCTTGCATTGTGACATTGGCAATGCTACTGAGTTCTACAAGATATTCCAGGATGAGATAGGCGAACTGTACCAGAAAAAAAATCCAAGTCGAGAGGAGCGCCGACGTTGGCGATCAGCTCTTGATAAGCAGCTGAGGAAGAAGATGAAGCTGAAGCCAGTGATGAGGATGAACGGGAACTACGCCCGGCGGCTGATGACCCGAGAGGCCGTTGAGGTGGTGTGTGAGCTAGTTCCCTCAGAGGAGCGTCGCAAGGCCCTGAGAGAGCTCATGGAGCTGTACCTTCAGATGAAGCCTGTGTGGCGCTCCACCTACCCAGCCAAAGACTGCCCTGATCAACTCTGTCGTTACAGCTTCAACTCCCAACGCTTTGCCGAACTCCTGTCCACCACATTCAAATACCGTTATGATGGCAAGATTACCAACTACCTCCACAAGACGTTGGCCCACGTGCCTGAGATTGTGGAACGAGATGGCTCAATTGGTGCCTGGGCCAGCGAGGGGAATGAGTCTGGGAACAAGCTATTCCGCCGCTTCCGTAAGATGAACGCCAGGCAGTCCAAGACCTGAGTGTTACCTCATTCATGGGGGCCGAACGCCCAATAATGAACTCTCCTCTAGCCTGTACTTGCTAAGTGTCGACAGTCGCGGATGCAATCGAAAAGTCACACTGAGATGCCAGGAGAAAGAGCTGGTAGGGGAGCCTCCAGGGCCTCGGTATGGCCACACCATTAGTGTAGTCCACAGCAGGGGGAAAATGGCCTGTGTTCTTTTTGGCGGCAGGTCTTACATGCCACCTGCTGAGAGAACCACAGAGAACTGGAATAGTGTGGTGGACTGTCCACCCCAGGTGTACCTCATTGATCTGGAGTTTGGCTGTTGCTCAGCCCATACTCTCCCAGAGCTGACAGACGGCCAGTCATTCCACCTGGCACTGGCTCGAGAGGACTGCGTCTACTTCTTGGGTGGCCACATTCTCTCCACCGACTGCCGACCAGCTCGCCTGTTCAGGCTGCGTGTGGAGCTTCTCTTAGGCAGTCCAGTGCTCTCCTGTGACATGTTTAGTGATGGCCCGTCCATCACAAGCGCCATTGCAACTCCTGTAGGCCCTGCTCATGAGTATATGATCATTGGTGGCTACCAGTCAGACTCCCAGAAGCAAATGCAGTGCACCTACGTCTCACTGGATGATGCAGGCATACATATGGAACCTCGAGAACCACCACAGTGGAGCAGTGAGATCATCCAGAGCCGTACTTGGTTTGGCGGAAGTCTGGAAAGCCGGAGCGCATTGCTCGCTATTCCAGCAGAGGGAAACCCTGCACCTCCAGAAGCCTATTACTTTTACCAGGTAAGCTTCCAGCAAGAGGGAGATGCAGAAGATCCAACCCAGACATGCAGCCAAGAGTCCACAGACTTTGAGGACTCAGCTCCTCTTGAGGACTCAGAGGAGCTGTACTTTGGCCGTGATCCTAACGAAATGGAGTACAGCAGCGATGGGGAAGGACAGACCTACAACGAAGAAGATGAAGAGGACGAATCTCAGACAGGCTATTGGATCAAGTGCTGTCTCACCTGCCAGGTGGACATCAACA
	76121Ichthyoelephashumeralis	--------------------------------------------------------------------------------------------------------------------------------------------------------------------------------------------------------------------------------------------------------------------------------------------------------------------------------------------------------------------------------------------------------------------------------------------------------------------------------------------------------------------------------------------------------------------------------------------------------------------------------------------------------------------------------------------------------------------------------------------------------------------------------------------------------------------------------------------------------------------------------------------------------------------------------------------------------------------------------------------------------------------------------------------------------------------------------------------------------------------------------------------------------------------------------------------------------------------------------------------------------------------------------------------------------------------------------------------------------------------------------------------------------------------------------------------------------------------------------------------------------------------------------------------------------------------------------------------------------------------------------------------------------------------------------------------------------------------------------------------------------------------------------------------------------------------------------------------------------------------------------------------------------------------------------------------------------------------------------------------------------------------------------------------------------------------------------------------------------------------------------------------------------------------------------------------------------------------------------------------------------------------------------------------------------------------------------------------------------------------------------------------------------------------------------------------------------------------------------------------------------------------------------------------------------------------------------------------------------------------------------------------------------------------------------------------------------------------------------------------------------------------------------------------------------------------------------------------------------------------------------------------------------------------------------------------------------------------------------------------------------------------------------------------------------------------------------------------------------------------------------------------------------------------------------------------------------------------------------------------------------------------------------------------------------------------------------------------------------------------------------------------------------------------------------------------------------------------------------------------------------------------------------------------------------------------------------------------------------------------------------------------------------------------------------------------------------------------------------------------------------------------------------------------------------------------------------------------------------------------------------------------------------------------------------------------------------------------------------------------------------------------------------------------------------------------------------------------------------------------------------------------------------------------------------------------------------------------------------------------------------------------------------------------------------------------------------------------------------------------------------------------------------------------------------------------------GCCGAACACCTAATAACGAGCTGTCCTCTAGCCTCTACTTGCTAAGTGTTGACAGTCGCGGATGTAATCGAAAAGTCACACTGAGATGCCAGGAGAAAGAGCTGGTGGGGGAGCCTCCAGGGCCTCGGTATGGGCACACCATTAGTGTAGTCCACNGCAGGGGAAAAACGGCCTGTGTTCTTTTCGGCGGCAGGTCTTACATGTCANCTGCTGAGAGAACCACAGAGAACTGGAATAGTGTGGTAGACTGTCCACCCCAGGTGTATCTCATTGACCTAGAGTTTGGCTGCTGCTCAGCTTATACCCTCCCTGAGCTCACGGATGGCCAGTCATTCCACCTGGCACTGGCTCGAGAGGATTGTGTCTACTTCTTGGGAGGCCACATTCTCTCCACCGACTGCCGACCATCTCGCCTGTTCAGGCTGCGTGTGGAGCTTCTCTTAGGCAGTCCAGTGCTCTCCTGCGATATGTTTAATGATGGTCTATCTATCACAAGTGCCATTGCAACTCCTGTAGGCCCTGCTCATGAGTATATGATCCTTGGTGGGTACCAGTCAGACTCCCAGAAGCGAGTGCAGTGCACCTACGTTGCACTGGACGATGTAGGCATACGAATGGAACCTCGAGAGCCACCACAGTGGAACAGTGAGATCAGCCAGAGCCGTACTTGGTTTGGCGGAAGCCTGGGAAAGGGGAGTGCACTGATCGCTATTCCATCAGAGGGAAATCCTGCACCTCCAGATGCCCATCACTTTTATCAGGTAAGCTTCCAGCAAGAGGGAGATGCAGAAGATCCAACCCAGACATGCAGCCAAGAGTCCACAGATTTTGAGGACTCAGCCCCTCTCGAAGACTCAGAAGAGCTGTACTTTGGCCGTGATCCTAATGAGATGGAGTACAGCAGCGATGGAGGAGGAGACACCTACAACGAAGAAGATGAGGAGGACGAATCTCAGACGGGCTATTGGATCAAGTGCTGTCTCACCTGCCA--------------
[truncated: 12,331 more chars]
