# Supplementary material for: Data on the multilocus molecular phylogenies of the Neotropical fish family Prochilodontidae (Teleostei: Characiformes)
Source: Data Brief. 2016 Aug 18;9:128–42. doi: 10.1016/j.dib.2016.08.015 (PMC5018087; doi:10.1016/j.dib.2016.08.015)
Supplement: Supplementary file 2 — Supplementary material [file mmc1.zip › Concatenated data/RAxML_bipartitions.unconstrained_result]

(((24665Apareiodonaffinis:0.06698805219362358176,5635Parodonnasus:0.03852783736096954126)100:0.11176658948430023832,(((PE10044Myleusschomburgkii:0.04325229218870618036,(35624Catoprionmento:0.06631774513340406296,29688Metynnislippincottianus:0.07801426180467560534)68:0.01011461901159428980)100:0.04890377740292307929,26648Colossomamacropomum:0.05700690972016084906)100:0.06299438197821399799,((((T48Caenotropusmestomorgmatos:0.08447830797526875712,T10200Chilodusfritillus:0.13945228888724842120)100:0.05577345142026377683,((GY11103Curimatacyprinoides:0.09987009372456832901,(PE10113Psectrogasteramazonica:0.07039380419955774959,(40130Cyphocharaxgilbert:0.01754353018216046542,25521Cyphocharaxspilotus:0.03162627541759319844)100:0.05564935581696265482)100:0.04208660357800062674)100:0.04390829303310782306,1697Curimatopsismacrolepis:0.17059833974450341887)50:0.00788467780160644234)85:0.01058033133775951665,((((47662Prochilodusvimboides:0.00151578740041933917,16011Prochilodusvimboides:0.00112967466743826091)100:0.02944086640332072013,((((33176Prochilodushartii:0.00191519650084648416,33175Prochilodushartii:0.00196212817952211120)99:0.00353898472803977930,(4217Prochilodusargenteus:0.00038357876485579142,4216Prochilodusargenteus:0.00000100000050002909)100:0.00606575152528802779)99:0.00409449364923694659,(((79757Prochilodusbritskii:0.00281272631129494098,79758Prochilodusbritskii:0.00000100000050002909)97:0.00808370626117356841,(15562Prochilodusmariae:0.00130627191860293820,15561Prochilodusmariae:0.00915965832901231500)94:0.00418933058649828636)32:0.01079350005957210694,((4222Prochiloduscostatus:0.00371570000495314700,((16071Prochiloduslineatus:0.00056905101024007170,3611Prochiloduslineatus:0.00310100439072147739)90:0.00264356676432211122,4223Prochiloduscostatus:0.00409932795370863273)73:0.00188190048204003543)92:0.00406627148349406314,(((PE10058Prochilodusnigricans:0.00381507226052134633,(15727Prochilodusrubrotaeniatus:0.00092376717810394721,15728Prochilodusrubrotaeniatus:0.00320479592885044694)87:0.00218682944029858529)65:0.00112568996240020340,(T54Prochilodusnigricans:0.00136475516166652266,(12754Prochilodusnigricans:0.00477962611744924600,PE10045Prochilodusnigricans:0.00290996123494278612)55:0.00127974381130719337)40:0.00134183762522070813)81:0.00424542572905950086,(53496Prochilodusnigricans:0.00422400720792523617,(((43398Prochilodusnigricans:0.00360476477959353545,43397Prochilodusnigricans:0.00362238780271738336)52:0.00187993441155311146,(((16386Prochilodusbrevis:0.00000100000050002909,16385Prochilodusbrevis:0.00301292438065886266)100:0.00177503885331296461,(42732Prochiloduslacustris:0.00000100000050002909,42731Prochiloduslacustris:0.00000100000050002909)100:0.00461305270344153709)88:0.00200274329521589077,(GY11461Prochilodusrubrotaeniatus:0.00683216672065436667,P4313Prochiloduscfrubrotaeniatus:0.00384321190856197698)29:0.00204218202058079404)26:0.00101992369406833389)8:0.00030197054805188283,36858Prochilodusnigricans:0.00211935250906200232)4:0.00000100000050002909)35:0.00396211950560608657)17:0.00203462787244094436)15:0.00451924829405975313)58:0.00106837596016966002)99:0.01633126965873498218,(GR208Prochilodusmagdalenae:0.00178991462963702902,(GR207Prochilodusmagdalenae:0.00076150957033427726,(29514Prochilodusreticulatus:0.00634579971513705987,29513Prochilodusreticulatus:0.00298768977822012199)89:0.00225418610811033799)54:0.00104063216104414947)100:0.02098729474829209157)87:0.00850682293133183179)100:0.03877287415442320917,((12758Semaprochilodustaeniurus:0.00562026934687120516,(12757Semaprochilodustaeniurus:0.00125045000030125377,12759Semaprochilodustaeniurus:0.00163517089980808744)100:0.00841699272284688292)100:0.04818370714446271880,(((41171Semaprochilodusbrama:0.01126392216629417721,41019Semaprochilodusbrama:0.00614013301251790673)100:0.01308827652301278871,((15729Semaprochilodusvarii:0.00101581979424417330,6929Semaprochilodusvarii:0.00020058681963921595)100:0.01073118867343880734,(12728Semaprochiloduslaticeps:0.00156064441804302199,(2004BSAQ01Semaprochiloduslaticeps:0.00212506016537085960,12727Semaprochiloduslaticeps:0.00071723081921363759)31:0.00000100000050002909)100:0.00598779308695661545)68:0.00508996857988773966)100:0.03448224511651854646,(12761Semaprochilodusinsignis:0.00200796365909135721,((T43Semaprochilodusinsignis:0.00058081941280511257,PE10001Semaprochilodusinsignis:0.00058109598810493046)58:0.00015017093277406703,((12734Semaprochiloduskneri:0.00178557224840711869,(19140Semaprochiloduskneri:0.00000100000050002909,(P4298Semaprochiloduskneri:0.00159224547646111790,19139Semaprochiloduskneri:0.00048984557024298731)62:0.00050951122042683773)68:0.00052281674431351008)87:0.00327478070435411684,12762Semaprochilodusinsignis:0.00208125141773567689)64:0.00098354622977574169)60:0.00162180092257698471)100:0.03822854837033039938)48:0.00518848867981183855)100:0.02324094932874749136)100:0.05872714631474294789,(6609Ichthyoelephaslongirostris:0.02648024052123344740,(76121Ichthyoelephashumeralis:0.00000100000050002909,76122Ichthyoelephashumeralis:0.00000100000050002909)100:0.00989597432421331948)100:0.06811432519295064492)81:0.01571268381774887368)88:0.01668743210988680656,((PE10110Anoduselongatus:0.09102717568376769708,PE10076Hemiodusunimaculatus:0.09101340804386019723)100:0.05572111323491143325,(((V5274Leporinusdesmotes:0.03765592999621990289,7015Leporinusfriderici:0.04205190972079550504)100:0.03126566356185463136,((T08985Abramiteshypselonotus:0.09893293560038864121,16871Leporinusstriatus:0.05401024459013881174)99:0.01388621979076958349,T09707Schizodonscotorhabdotus:0.06570960854369625737)77:0.00315566305461889096)100:0.02311911370365526616,T09912Leporelluscfvitattus:0.07347158865444963771)100:0.05140918784574249195)98:0.02866443350091117323)94:0.01665987391125884134)100:0.05773905517304827456):0.14967222933402762886,PE10072Bryconpesu:0.14967222933402762886);
