# Supplementary material for: Data on the multilocus molecular phylogenies of the Neotropical fish family Prochilodontidae (Teleostei: Characiformes)
Source: Data Brief. 2016 Aug 18;9:128–42. doi: 10.1016/j.dib.2016.08.015 (PMC5018087; doi:10.1016/j.dib.2016.08.015)
Supplement: Supplementary file 2 — Supplementary material [file mmc1.zip › Concatenated data/RAxML_bootstrap.unconstrained_result]

(((5635Parodonnasus	24665Apareiodonaffinis)	((((29688Metynnislippincottianus	PE10044Myleusschomburgkii)	35624Catoprionmento)	26648Colossomamacropomum)	(((PE10076Hemiodusunimaculatus	PE10110Anoduselongatus)	(T09912Leporelluscfvitattus	((T08985Abramiteshypselonotus	16871Leporinusstriatus)	((V5274Leporinusdesmotes	7015Leporinusfriderici)	T09707Schizodonscotorhabdotus))))	(((((((29513Prochilodusreticulatus	29514Prochilodusreticulatus)	(GR208Prochilodusmagdalenae	GR207Prochilodusmagdalenae))	(((((3611Prochiloduslineatus	16071Prochiloduslineatus)	(4223Prochiloduscostatus	4222Prochiloduscostatus))	((T54Prochilodusnigricans	((((79758Prochilodusbritskii	79757Prochilodusbritskii)	12754Prochilodusnigricans)	PE10045Prochilodusnigricans)	((15728Prochilodusrubrotaeniatus	15727Prochilodusrubrotaeniatus)	PE10058Prochilodusnigricans)))	(36858Prochilodusnigricans	((43397Prochilodusnigricans	((42732Prochiloduslacustris	42731Prochiloduslacustris)	(16386Prochilodusbrevis	16385Prochilodusbrevis)))	((P4313Prochiloduscfrubrotaeniatus	(43398Prochilodusnigricans	53496Prochilodusnigricans))	GY11461Prochilodusrubrotaeniatus)))))	((4217Prochilodusargenteus	4216Prochilodusargenteus)	(33175Prochilodushartii	33176Prochilodushartii)))	(15561Prochilodusmariae	15562Prochilodusmariae)))	(16011Prochilodusvimboides	47662Prochilodusvimboides))	(((((19139Semaprochiloduskneri	19140Semaprochiloduskneri)
(((5635Parodonnasus	24665Apareiodonaffinis)	(((PE10044Myleusschomburgkii	(35624Catoprionmento	29688Metynnislippincottianus))	26648Colossomamacropomum)	(((PE10076Hemiodusunimaculatus	PE10110Anoduselongatus)	(T09912Leporelluscfvitattus	((V5274Leporinusdesmotes	7015Leporinusfriderici)	(T09707Schizodonscotorhabdotus	(T08985Abramiteshypselonotus	16871Leporinusstriatus)))))	(((((29513Prochilodusreticulatus	(29514Prochilodusreticulatus	(GR208Prochilodusmagdalenae	GR207Prochilodusmagdalenae)))	((((4217Prochilodusargenteus	4216Prochilodusargenteus)	(33175Prochilodushartii	33176Prochilodushartii))	((4222Prochiloduscostatus	((3611Prochiloduslineatus	16071Prochiloduslineatus)	4223Prochiloduscostatus))	((T54Prochilodusnigricans	((12754Prochilodusnigricans	PE10045Prochilodusnigricans)	((15728Prochilodusrubrotaeniatus	15727Prochilodusrubrotaeniatus)	PE10058Prochilodusnigricans)))	(((36858Prochilodusnigricans	((((15561Prochilodusmariae	15562Prochilodusmariae)	P4313Prochiloduscfrubrotaeniatus)	(79758Prochilodusbritskii	79757Prochilodusbritskii))	GY11461Prochilodusrubrotaeniatus))	((43397Prochilodusnigricans	43398Prochilodusnigricans)	53496Prochilodusnigricans))	((42732Prochiloduslacustris	42731Prochiloduslacustris)	(16386Prochilodusbrevis	16385Prochilodusbrevis))))))	(16011Prochilodusvimboides	47662Prochilodusvimboides)))	(((41171Semaprochilodusbrama	41019Semaprochilodusbrama)
(((5635Parodonnasus	24665Apareiodonaffinis)	(((PE10044Myleusschomburgkii	(35624Catoprionmento	29688Metynnislippincottianus))	26648Colossomamacropomum)	(((PE10076Hemiodusunimaculatus	PE10110Anoduselongatus)	(T09912Leporelluscfvitattus	((V5274Leporinusdesmotes	7015Leporinusfriderici)	(T09707Schizodonscotorhabdotus	(T08985Abramiteshypselonotus	16871Leporinusstriatus)))))	(((((16011Prochilodusvimboides	47662Prochilodusvimboides)	((GR208Prochilodusmagdalenae	(GR207Prochilodusmagdalenae	(29513Prochilodusreticulatus	29514Prochilodusreticulatus)))	((((4217Prochilodusargenteus	4216Prochilodusargenteus)	(33175Prochilodushartii	33176Prochilodushartii))	((4222Prochiloduscostatus	((3611Prochiloduslineatus	4223Prochiloduscostatus)	16071Prochiloduslineatus))	(((12754Prochilodusnigricans	T54Prochilodusnigricans)	(PE10045Prochilodusnigricans	((15728Prochilodusrubrotaeniatus	15727Prochilodusrubrotaeniatus)	PE10058Prochilodusnigricans)))	((36858Prochilodusnigricans	53496Prochilodusnigricans)	(((P4313Prochiloduscfrubrotaeniatus	(79758Prochilodusbritskii	79757Prochilodusbritskii))	(GY11461Prochilodusrubrotaeniatus	(43397Prochilodusnigricans	43398Prochilodusnigricans)))	((42732Prochiloduslacustris	42731Prochiloduslacustris)	(16386Prochilodusbrevis	16385Prochilodusbrevis)))))))	(15561Prochilodusmariae	15562Prochilodusmariae))))	((P4298Semaprochiloduskneri	(19139Semaprochiloduskneri
(((5635Parodonnasus	24665Apareiodonaffinis)	(((PE10044Myleusschomburgkii	(35624Catoprionmento	29688Metynnislippincottianus))	26648Colossomamacropomum)	((((T10200Chilodusfritillus	T48Caenotropusmestomorgmatos)	((GY11103Curimatacyprinoides	(PE10113Psectrogasteramazonica	(40130Cyphocharaxgilbert	25521Cyphocharaxspilotus)))	1697Curimatopsismacrolepis))	(((16011Prochilodusvimboides	47662Prochilodusvimboides)	(((29513Prochilodusreticulatus	29514Prochilodusreticulatus)	(GR208Prochilodusmagdalenae	GR207Prochilodusmagdalenae))	(((4217Prochilodusargenteus	4216Prochilodusargenteus)	(33175Prochilodushartii	33176Prochilodushartii))	(((4222Prochiloduscostatus	(4223Prochiloduscostatus	(16071Prochiloduslineatus	3611Prochiloduslineatus)))	(((PE10045Prochilodusnigricans	(12754Prochilodusnigricans	(15728Prochilodusrubrotaeniatus	15727Prochilodusrubrotaeniatus)))	(PE10058Prochilodusnigricans	T54Prochilodusnigricans))	(((42732Prochiloduslacustris	42731Prochiloduslacustris)	(16386Prochilodusbrevis	16385Prochilodusbrevis))	(((GY11461Prochilodusrubrotaeniatus	(53496Prochilodusnigricans	(43398Prochilodusnigricans	(79758Prochilodusbritskii	79757Prochilodusbritskii))))	43397Prochilodusnigricans)	(36858Prochilodusnigricans	P4313Prochiloduscfrubrotaeniatus)))))	(15561Prochilodusmariae	15562Prochilodusmariae)))))	(((12734Semaprochiloduskneri	((P4298Semaprochiloduskneri	19139Semaprochiloduskneri)
(((5635Parodonnasus	24665Apareiodonaffinis)	(((35624Catoprionmento	(29688Metynnislippincottianus	PE10044Myleusschomburgkii))	26648Colossomamacropomum)	((PE10076Hemiodusunimaculatus	PE10110Anoduselongatus)	((((T10200Chilodusfritillus	T48Caenotropusmestomorgmatos)	1697Curimatopsismacrolepis)	((((16011Prochilodusvimboides	47662Prochilodusvimboides)	((GR207Prochilodusmagdalenae	((29513Prochilodusreticulatus	29514Prochilodusreticulatus)	GR208Prochilodusmagdalenae))	(((4217Prochilodusargenteus	4216Prochilodusargenteus)	(33175Prochilodushartii	33176Prochilodushartii))	(((4222Prochiloduscostatus	(4223Prochiloduscostatus	(16071Prochiloduslineatus	3611Prochiloduslineatus)))	((((15728Prochilodusrubrotaeniatus	15727Prochilodusrubrotaeniatus)	((12754Prochilodusnigricans	PE10045Prochilodusnigricans)	T54Prochilodusnigricans))	PE10058Prochilodusnigricans)	((((GY11461Prochilodusrubrotaeniatus	(16386Prochilodusbrevis	16385Prochilodusbrevis))	((42732Prochiloduslacustris	42731Prochiloduslacustris)	P4313Prochiloduscfrubrotaeniatus))	36858Prochilodusnigricans)	(43397Prochilodusnigricans	(53496Prochilodusnigricans	43398Prochilodusnigricans)))))	(15561Prochilodusmariae	(15562Prochilodusmariae	(79758Prochilodusbritskii	79757Prochilodusbritskii)))))))	(((12734Semaprochiloduskneri	((P4298Semaprochiloduskneri	19139Semaprochiloduskneri)	19140Semaprochiloduskneri))	(12762Semaprochilodusinsignis
(((24665Apareiodonaffinis	5635Parodonnasus)	(((PE10044Myleusschomburgkii	(35624Catoprionmento	29688Metynnislippincottianus))	26648Colossomamacropomum)	(((1697Curimatopsismacrolepis	((T48Caenotropusmestomorgmatos	T10200Chilodusfritillus)	(GY11103Curimatacyprinoides	(PE10113Psectrogasteramazonica	(40130Cyphocharaxgilbert	25521Cyphocharaxspilotus)))))	((((47662Prochilodusvimboides	16011Prochilodusvimboides)	((((33176Prochilodushartii	33175Prochilodushartii)	(4217Prochilodusargenteus	4216Prochilodusargenteus))	(((79757Prochilodusbritskii	79758Prochilodusbritskii)	(15562Prochilodusmariae	15561Prochilodusmariae))	((((16071Prochiloduslineatus	3611Prochiloduslineatus)	4223Prochiloduscostatus)	4222Prochiloduscostatus)	(((T54Prochilodusnigricans	(PE10045Prochilodusnigricans	(12754Prochilodusnigricans	(15727Prochilodusrubrotaeniatus	15728Prochilodusrubrotaeniatus))))	PE10058Prochilodusnigricans)	(((GY11461Prochilodusrubrotaeniatus	P4313Prochiloduscfrubrotaeniatus)	((16386Prochilodusbrevis	16385Prochilodusbrevis)	(42732Prochiloduslacustris	42731Prochiloduslacustris)))	(36858Prochilodusnigricans	(53496Prochilodusnigricans	(43398Prochilodusnigricans	43397Prochilodusnigricans))))))))	((29513Prochilodusreticulatus	29514Prochilodusreticulatus)	(GR208Prochilodusmagdalenae	GR207Prochilodusmagdalenae))))	((12758Semaprochilodustaeniurus	(12757Semaprochilodustaeniurus	12759Semaprochilodustaeniurus))
(((24665Apareiodonaffinis	5635Parodonnasus)	(((PE10044Myleusschomburgkii	(35624Catoprionmento	29688Metynnislippincottianus))	26648Colossomamacropomum)	((((T48Caenotropusmestomorgmatos	T10200Chilodusfritillus)	(GY11103Curimatacyprinoides	(PE10113Psectrogasteramazonica	(40130Cyphocharaxgilbert	25521Cyphocharaxspilotus))))	(((((((79757Prochilodusbritskii	79758Prochilodusbritskii)	(15562Prochilodusmariae	15561Prochilodusmariae))	((((16071Prochiloduslineatus	3611Prochiloduslineatus)	(4223Prochiloduscostatus	4222Prochiloduscostatus))	(((PE10058Prochilodusnigricans	(15727Prochilodusrubrotaeniatus	15728Prochilodusrubrotaeniatus))	((12754Prochilodusnigricans	PE10045Prochilodusnigricans)	T54Prochilodusnigricans))	((GY11461Prochilodusrubrotaeniatus	(16386Prochilodusbrevis	16385Prochilodusbrevis))	((42732Prochiloduslacustris	42731Prochiloduslacustris)	(((53496Prochilodusnigricans	43398Prochilodusnigricans)	36858Prochilodusnigricans)	(43397Prochilodusnigricans	P4313Prochiloduscfrubrotaeniatus))))))	((33176Prochilodushartii	33175Prochilodushartii)	(4217Prochilodusargenteus	4216Prochilodusargenteus))))	(((29513Prochilodusreticulatus	29514Prochilodusreticulatus)	(GR208Prochilodusmagdalenae	GR207Prochilodusmagdalenae))	(47662Prochilodusvimboides	16011Prochilodusvimboides)))	((12761Semaprochilodusinsignis	((T43Semaprochilodusinsignis	((12734Semaprochiloduskneri	(P4298Semaprochiloduskneri
(((24665Apareiodonaffinis	5635Parodonnasus)	(((35624Catoprionmento	(29688Metynnislippincottianus	PE10044Myleusschomburgkii))	26648Colossomamacropomum)	((((1697Curimatopsismacrolepis	(T48Caenotropusmestomorgmatos	T10200Chilodusfritillus))	(GY11103Curimatacyprinoides	(PE10113Psectrogasteramazonica	(40130Cyphocharaxgilbert	25521Cyphocharaxspilotus))))	((((47662Prochilodusvimboides	16011Prochilodusvimboides)	(((((4223Prochiloduscostatus	(3611Prochiloduslineatus	16071Prochiloduslineatus))	4222Prochiloduscostatus)	((15562Prochilodusmariae	15561Prochilodusmariae)	(((PE10045Prochilodusnigricans	(PE10058Prochilodusnigricans	((79757Prochilodusbritskii	79758Prochilodusbritskii)	(15727Prochilodusrubrotaeniatus	15728Prochilodusrubrotaeniatus))))	(12754Prochilodusnigricans	T54Prochilodusnigricans))	(43397Prochilodusnigricans	((36858Prochilodusnigricans	(((16386Prochilodusbrevis	16385Prochilodusbrevis)	(42732Prochiloduslacustris	42731Prochiloduslacustris))	(GY11461Prochilodusrubrotaeniatus	P4313Prochiloduscfrubrotaeniatus)))	(53496Prochilodusnigricans	43398Prochilodusnigricans))))))	((33176Prochilodushartii	33175Prochilodushartii)	(4217Prochilodusargenteus	4216Prochilodusargenteus)))	((29513Prochilodusreticulatus	29514Prochilodusreticulatus)	(GR208Prochilodusmagdalenae	GR207Prochilodusmagdalenae))))	((12761Semaprochilodusinsignis	((((12734Semaprochiloduskneri	19140Semaprochiloduskneri)
(((24665Apareiodonaffinis	5635Parodonnasus)	(((PE10044Myleusschomburgkii	(35624Catoprionmento	29688Metynnislippincottianus))	26648Colossomamacropomum)	((((T48Caenotropusmestomorgmatos	T10200Chilodusfritillus)	((GY11103Curimatacyprinoides	(PE10113Psectrogasteramazonica	(40130Cyphocharaxgilbert	25521Cyphocharaxspilotus)))	1697Curimatopsismacrolepis))	(((47662Prochilodusvimboides	16011Prochilodusvimboides)	(((15562Prochilodusmariae	15561Prochilodusmariae)	(((((PE10045Prochilodusnigricans	(PE10058Prochilodusnigricans	(15727Prochilodusrubrotaeniatus	(15728Prochilodusrubrotaeniatus	(79757Prochilodusbritskii	79758Prochilodusbritskii)))))	(12754Prochilodusnigricans	T54Prochilodusnigricans))	((36858Prochilodusnigricans	53496Prochilodusnigricans)	((43398Prochilodusnigricans	43397Prochilodusnigricans)	(((16386Prochilodusbrevis	16385Prochilodusbrevis)	(42732Prochiloduslacustris	42731Prochiloduslacustris))	(GY11461Prochilodusrubrotaeniatus	P4313Prochiloduscfrubrotaeniatus)))))	((4223Prochiloduscostatus	(3611Prochiloduslineatus	16071Prochiloduslineatus))	4222Prochiloduscostatus))	((33176Prochilodushartii	33175Prochilodushartii)	(4217Prochilodusargenteus	4216Prochilodusargenteus))))	(GR207Prochilodusmagdalenae	((29513Prochilodusreticulatus	29514Prochilodusreticulatus)	GR208Prochilodusmagdalenae))))	((12758Semaprochilodustaeniurus	(12757Semaprochilodustaeniurus	12759Semaprochilodustaeniurus))
(((24665Apareiodonaffinis	5635Parodonnasus)	(((PE10044Myleusschomburgkii	(35624Catoprionmento	29688Metynnislippincottianus))	26648Colossomamacropomum)	((((T48Caenotropusmestomorgmatos	T10200Chilodusfritillus)	(GY11103Curimatacyprinoides	(PE10113Psectrogasteramazonica	(40130Cyphocharaxgilbert	25521Cyphocharaxspilotus))))	(((((47662Prochilodusvimboides	16011Prochilodusvimboides)	(((((16071Prochiloduslineatus	3611Prochiloduslineatus)	(4223Prochiloduscostatus	4222Prochiloduscostatus))	((((12754Prochilodusnigricans	T54Prochilodusnigricans)	(PE10045Prochilodusnigricans	((15727Prochilodusrubrotaeniatus	15728Prochilodusrubrotaeniatus)	PE10058Prochilodusnigricans)))	(79757Prochilodusbritskii	79758Prochilodusbritskii))	(GY11461Prochilodusrubrotaeniatus	((43398Prochilodusnigricans	53496Prochilodusnigricans)	(36858Prochilodusnigricans	(43397Prochilodusnigricans	((P4313Prochiloduscfrubrotaeniatus	(15562Prochilodusmariae	15561Prochilodusmariae))	((16386Prochilodusbrevis	16385Prochilodusbrevis)	(42732Prochiloduslacustris	42731Prochiloduslacustris)))))))))	((33176Prochilodushartii	33175Prochilodushartii)	(4217Prochilodusargenteus	4216Prochilodusargenteus)))	(GR208Prochilodusmagdalenae	(GR207Prochilodusmagdalenae	(29513Prochilodusreticulatus	29514Prochilodusreticulatus)))))	((12758Semaprochilodustaeniurus	(12757Semaprochilodustaeniurus	12759Semaprochilodustaeniurus))	(((41171Semaprochilodusbrama
(((5635Parodonnasus	24665Apareiodonaffinis)	((26648Colossomamacropomum	(35624Catoprionmento	(PE10044Myleusschomburgkii	29688Metynnislippincottianus)))	(((PE10110Anoduselongatus	PE10076Hemiodusunimaculatus)	(((7015Leporinusfriderici	V5274Leporinusdesmotes)	(T09707Schizodonscotorhabdotus	(16871Leporinusstriatus	T08985Abramiteshypselonotus)))	T09912Leporelluscfvitattus))	(((1697Curimatopsismacrolepis	(((40130Cyphocharaxgilbert	25521Cyphocharaxspilotus)	PE10113Psectrogasteramazonica)	GY11103Curimatacyprinoides))	(T48Caenotropusmestomorgmatos	T10200Chilodusfritillus))	(((76121Ichthyoelephashumeralis	76122Ichthyoelephashumeralis)	6609Ichthyoelephaslongirostris)	(((((33175Prochilodushartii	33176Prochilodushartii)	(4217Prochilodusargenteus	4216Prochilodusargenteus))	((((16071Prochiloduslineatus	3611Prochiloduslineatus)	(4222Prochiloduscostatus	4223Prochiloduscostatus))	((((GY11461Prochilodusrubrotaeniatus	((79758Prochilodusbritskii	79757Prochilodusbritskii)	P4313Prochiloduscfrubrotaeniatus))	((16385Prochilodusbrevis	16386Prochilodusbrevis)	(42731Prochiloduslacustris	42732Prochiloduslacustris)))	(((53496Prochilodusnigricans	43398Prochilodusnigricans)	43397Prochilodusnigricans)	36858Prochilodusnigricans))	(((12754Prochilodusnigricans	PE10045Prochilodusnigricans)	T54Prochilodusnigricans)	((15728Prochilodusrubrotaeniatus	15727Prochilodusrubrotaeniatus)	PE10058Prochilodusnigricans))))
(((5635Parodonnasus	24665Apareiodonaffinis)	((26648Colossomamacropomum	(PE10044Myleusschomburgkii	(29688Metynnislippincottianus	35624Catoprionmento)))	(((PE10110Anoduselongatus	PE10076Hemiodusunimaculatus)	(((16871Leporinusstriatus	T08985Abramiteshypselonotus)	((7015Leporinusfriderici	V5274Leporinusdesmotes)	T09707Schizodonscotorhabdotus))	T09912Leporelluscfvitattus))	((1697Curimatopsismacrolepis	((((40130Cyphocharaxgilbert	25521Cyphocharaxspilotus)	PE10113Psectrogasteramazonica)	GY11103Curimatacyprinoides)	(T48Caenotropusmestomorgmatos	T10200Chilodusfritillus)))	(((76121Ichthyoelephashumeralis	76122Ichthyoelephashumeralis)	6609Ichthyoelephaslongirostris)	(((16011Prochilodusvimboides	47662Prochilodusvimboides)	((GR207Prochilodusmagdalenae	((29514Prochilodusreticulatus	29513Prochilodusreticulatus)	GR208Prochilodusmagdalenae))	((15561Prochilodusmariae	15562Prochilodusmariae)	(((33175Prochilodushartii	33176Prochilodushartii)	(4217Prochilodusargenteus	4216Prochilodusargenteus))	((4222Prochiloduscostatus	(4223Prochiloduscostatus	(16071Prochiloduslineatus	3611Prochiloduslineatus)))	((((53496Prochilodusnigricans	(43398Prochilodusnigricans	43397Prochilodusnigricans))	36858Prochilodusnigricans)	((GY11461Prochilodusrubrotaeniatus	((79758Prochilodusbritskii	79757Prochilodusbritskii)	P4313Prochiloduscfrubrotaeniatus))	((16385Prochilodusbrevis	16386Prochilodusbrevis)
(((5635Parodonnasus	24665Apareiodonaffinis)	((26648Colossomamacropomum	(PE10044Myleusschomburgkii	(29688Metynnislippincottianus	35624Catoprionmento)))	(((PE10110Anoduselongatus	PE10076Hemiodusunimaculatus)	(((7015Leporinusfriderici	V5274Leporinusdesmotes)	(T09707Schizodonscotorhabdotus	(16871Leporinusstriatus	T08985Abramiteshypselonotus)))	T09912Leporelluscfvitattus))	((1697Curimatopsismacrolepis	((((40130Cyphocharaxgilbert	25521Cyphocharaxspilotus)	PE10113Psectrogasteramazonica)	GY11103Curimatacyprinoides)	(T48Caenotropusmestomorgmatos	T10200Chilodusfritillus)))	(((76121Ichthyoelephashumeralis	76122Ichthyoelephashumeralis)	6609Ichthyoelephaslongirostris)	((((15561Prochilodusmariae	15562Prochilodusmariae)	(((33175Prochilodushartii	33176Prochilodushartii)	(4217Prochilodusargenteus	4216Prochilodusargenteus))	(((16071Prochiloduslineatus	3611Prochiloduslineatus)	(4222Prochiloduscostatus	4223Prochiloduscostatus))	((((((P4313Prochiloduscfrubrotaeniatus	GY11461Prochilodusrubrotaeniatus)	((16385Prochilodusbrevis	16386Prochilodusbrevis)	(42731Prochiloduslacustris	42732Prochiloduslacustris)))	(((79758Prochilodusbritskii	79757Prochilodusbritskii)	43398Prochilodusnigricans)	43397Prochilodusnigricans))	53496Prochilodusnigricans)	36858Prochilodusnigricans)	(PE10058Prochilodusnigricans	(((PE10045Prochilodusnigricans	12754Prochilodusnigricans)	(15728Prochilodusrubrotaeniatus
(((24665Apareiodonaffinis	5635Parodonnasus)	((26648Colossomamacropomum	(35624Catoprionmento	(29688Metynnislippincottianus	PE10044Myleusschomburgkii)))	(((6609Ichthyoelephaslongirostris	(76122Ichthyoelephashumeralis	76121Ichthyoelephashumeralis))	((PE10110Anoduselongatus	PE10076Hemiodusunimaculatus)	(T09912Leporelluscfvitattus	((16871Leporinusstriatus	T08985Abramiteshypselonotus)	((7015Leporinusfriderici	V5274Leporinusdesmotes)	T09707Schizodonscotorhabdotus)))))	(((((((33175Prochilodushartii	33176Prochilodushartii)	(4217Prochilodusargenteus	4216Prochilodusargenteus))	((15561Prochilodusmariae	15562Prochilodusmariae)	(((T54Prochilodusnigricans	(PE10045Prochilodusnigricans	12754Prochilodusnigricans))	(15728Prochilodusrubrotaeniatus	(PE10058Prochilodusnigricans	15727Prochilodusrubrotaeniatus)))	(((43397Prochilodusnigricans	43398Prochilodusnigricans)	((((16385Prochilodusbrevis	16386Prochilodusbrevis)	(42732Prochiloduslacustris	42731Prochiloduslacustris))	(GY11461Prochilodusrubrotaeniatus	((79758Prochilodusbritskii	79757Prochilodusbritskii)	P4313Prochiloduscfrubrotaeniatus)))	(53496Prochilodusnigricans	36858Prochilodusnigricans)))	((4223Prochiloduscostatus	(16071Prochiloduslineatus	3611Prochiloduslineatus))	4222Prochiloduscostatus)))))	(GR207Prochilodusmagdalenae	((29513Prochilodusreticulatus	29514Prochilodusreticulatus)	GR208Prochilodusmagdalenae)))	(16011Prochilodusvimboides
(((24665Apareiodonaffinis	5635Parodonnasus)	((26648Colossomamacropomum	(PE10044Myleusschomburgkii	(35624Catoprionmento	29688Metynnislippincottianus)))	(((PE10110Anoduselongatus	PE10076Hemiodusunimaculatus)	(T09912Leporelluscfvitattus	((7015Leporinusfriderici	V5274Leporinusdesmotes)	(T09707Schizodonscotorhabdotus	(16871Leporinusstriatus	T08985Abramiteshypselonotus)))))	((((6609Ichthyoelephaslongirostris	(76122Ichthyoelephashumeralis	76121Ichthyoelephashumeralis))	(((((15561Prochilodusmariae	15562Prochilodusmariae)	((((16071Prochiloduslineatus	3611Prochiloduslineatus)	(4222Prochiloduscostatus	4223Prochiloduscostatus))	((T54Prochilodusnigricans	(PE10045Prochilodusnigricans	(12754Prochilodusnigricans	(PE10058Prochilodusnigricans	(15727Prochilodusrubrotaeniatus	15728Prochilodusrubrotaeniatus)))))	(53496Prochilodusnigricans	(36858Prochilodusnigricans	((43397Prochilodusnigricans	((79758Prochilodusbritskii	79757Prochilodusbritskii)	43398Prochilodusnigricans))	(GY11461Prochilodusrubrotaeniatus	(((16385Prochilodusbrevis	16386Prochilodusbrevis)	(42732Prochiloduslacustris	42731Prochiloduslacustris))	P4313Prochiloduscfrubrotaeniatus)))))))	((33175Prochilodushartii	33176Prochilodushartii)	(4217Prochilodusargenteus	4216Prochilodusargenteus))))	(GR208Prochilodusmagdalenae	(GR207Prochilodusmagdalenae	(29513Prochilodusreticulatus	29514Prochilodusreticulatus))))	(16011Prochilodusvimboides
(((24665Apareiodonaffinis	5635Parodonnasus)	((26648Colossomamacropomum	(35624Catoprionmento	(29688Metynnislippincottianus	PE10044Myleusschomburgkii)))	(((PE10110Anoduselongatus	PE10076Hemiodusunimaculatus)	(T09912Leporelluscfvitattus	((7015Leporinusfriderici	V5274Leporinusdesmotes)	(T09707Schizodonscotorhabdotus	(16871Leporinusstriatus	T08985Abramiteshypselonotus)))))	(((GY11103Curimatacyprinoides	((25521Cyphocharaxspilotus	40130Cyphocharaxgilbert)	PE10113Psectrogasteramazonica))	(1697Curimatopsismacrolepis	(T48Caenotropusmestomorgmatos	T10200Chilodusfritillus)))	((6609Ichthyoelephaslongirostris	(76122Ichthyoelephashumeralis	76121Ichthyoelephashumeralis))	(((((((16071Prochiloduslineatus	3611Prochiloduslineatus)	(4222Prochiloduscostatus	4223Prochiloduscostatus))	(((PE10058Prochilodusnigricans	(15727Prochilodusrubrotaeniatus	15728Prochilodusrubrotaeniatus))	((12754Prochilodusnigricans	PE10045Prochilodusnigricans)	T54Prochilodusnigricans))	(((43398Prochilodusnigricans	53496Prochilodusnigricans)	((P4313Prochiloduscfrubrotaeniatus	GY11461Prochilodusrubrotaeniatus)	(43397Prochilodusnigricans	((16385Prochilodusbrevis	16386Prochilodusbrevis)	(42732Prochiloduslacustris	42731Prochiloduslacustris)))))	36858Prochilodusnigricans)))	(((33175Prochilodushartii	33176Prochilodushartii)	(4217Prochilodusargenteus	4216Prochilodusargenteus))	((79758Prochilodusbritskii	79757Prochilodusbritskii)
(((24665Apareiodonaffinis	5635Parodonnasus)	((26648Colossomamacropomum	(35624Catoprionmento	(29688Metynnislippincottianus	PE10044Myleusschomburgkii)))	(((PE10110Anoduselongatus	PE10076Hemiodusunimaculatus)	(T09912Leporelluscfvitattus	((7015Leporinusfriderici	V5274Leporinusdesmotes)	(T09707Schizodonscotorhabdotus	(16871Leporinusstriatus	T08985Abramiteshypselonotus)))))	(((T48Caenotropusmestomorgmatos	T10200Chilodusfritillus)	((GY11103Curimatacyprinoides	((25521Cyphocharaxspilotus	40130Cyphocharaxgilbert)	PE10113Psectrogasteramazonica))	1697Curimatopsismacrolepis))	((6609Ichthyoelephaslongirostris	(76122Ichthyoelephashumeralis	76121Ichthyoelephashumeralis))	((((((T54Prochilodusnigricans	((PE10058Prochilodusnigricans	(15727Prochilodusrubrotaeniatus	15728Prochilodusrubrotaeniatus))	(12754Prochilodusnigricans	PE10045Prochilodusnigricans)))	((36858Prochilodusnigricans	53496Prochilodusnigricans)	((((((79758Prochilodusbritskii	79757Prochilodusbritskii)	(15561Prochilodusmariae	15562Prochilodusmariae))	P4313Prochiloduscfrubrotaeniatus)	GY11461Prochilodusrubrotaeniatus)	((16385Prochilodusbrevis	16386Prochilodusbrevis)	(42732Prochiloduslacustris	42731Prochiloduslacustris)))	(43398Prochilodusnigricans	43397Prochilodusnigricans))))	((16071Prochiloduslineatus	(4223Prochiloduscostatus	3611Prochiloduslineatus))	(((33175Prochilodushartii	33176Prochilodushartii)	(4217Prochilodusargenteus
(((24665Apareiodonaffinis	5635Parodonnasus)	((26648Colossomamacropomum	(35624Catoprionmento	(29688Metynnislippincottianus	PE10044Myleusschomburgkii)))	(((PE10110Anoduselongatus	PE10076Hemiodusunimaculatus)	(T09912Leporelluscfvitattus	((7015Leporinusfriderici	V5274Leporinusdesmotes)	(T09707Schizodonscotorhabdotus	(16871Leporinusstriatus	T08985Abramiteshypselonotus)))))	(((T48Caenotropusmestomorgmatos	T10200Chilodusfritillus)	((GY11103Curimatacyprinoides	((25521Cyphocharaxspilotus	40130Cyphocharaxgilbert)	PE10113Psectrogasteramazonica))	1697Curimatopsismacrolepis))	((6609Ichthyoelephaslongirostris	(76122Ichthyoelephashumeralis	76121Ichthyoelephashumeralis))	((((((15561Prochilodusmariae	15562Prochilodusmariae)	((33175Prochilodushartii	33176Prochilodushartii)	(4217Prochilodusargenteus	4216Prochilodusargenteus)))	((((T54Prochilodusnigricans	((15727Prochilodusrubrotaeniatus	15728Prochilodusrubrotaeniatus)	(12754Prochilodusnigricans	PE10045Prochilodusnigricans)))	PE10058Prochilodusnigricans)	(((16385Prochilodusbrevis	16386Prochilodusbrevis)	(42732Prochiloduslacustris	42731Prochiloduslacustris))	((43397Prochilodusnigricans	(43398Prochilodusnigricans	53496Prochilodusnigricans))	((((79758Prochilodusbritskii	79757Prochilodusbritskii)	P4313Prochiloduscfrubrotaeniatus)	GY11461Prochilodusrubrotaeniatus)	36858Prochilodusnigricans))))	((4222Prochiloduscostatus	4223Prochiloduscostatus)
(((24665Apareiodonaffinis	5635Parodonnasus)	(((PE10044Myleusschomburgkii	(35624Catoprionmento	29688Metynnislippincottianus))	26648Colossomamacropomum)	((((T48Caenotropusmestomorgmatos	T10200Chilodusfritillus)	((GY11103Curimatacyprinoides	(PE10113Psectrogasteramazonica	(40130Cyphocharaxgilbert	25521Cyphocharaxspilotus)))	1697Curimatopsismacrolepis))	((((47662Prochilodusvimboides	16011Prochilodusvimboides)	((((33176Prochilodushartii	33175Prochilodushartii)	(4217Prochilodusargenteus	4216Prochilodusargenteus))	(((79757Prochilodusbritskii	79758Prochilodusbritskii)	(15562Prochilodusmariae	15561Prochilodusmariae))	(((PE10058Prochilodusnigricans	(15727Prochilodusrubrotaeniatus	15728Prochilodusrubrotaeniatus))	((12754Prochilodusnigricans	PE10045Prochilodusnigricans)	T54Prochilodusnigricans))	(((43397Prochilodusnigricans	((((16386Prochilodusbrevis	16385Prochilodusbrevis)	(42732Prochiloduslacustris	42731Prochiloduslacustris))	(GY11461Prochilodusrubrotaeniatus	P4313Prochiloduscfrubrotaeniatus))	36858Prochilodusnigricans))	(53496Prochilodusnigricans	43398Prochilodusnigricans))	((16071Prochiloduslineatus	3611Prochiloduslineatus)	(4223Prochiloduscostatus	4222Prochiloduscostatus))))))	((29514Prochilodusreticulatus	(GR208Prochilodusmagdalenae	GR207Prochilodusmagdalenae))	29513Prochilodusreticulatus)))	(((15729Semaprochilodusvarii	6929Semaprochilodusvarii)	((12727Semaprochiloduslaticeps
(((24665Apareiodonaffinis	5635Parodonnasus)	(((35624Catoprionmento	(29688Metynnislippincottianus	PE10044Myleusschomburgkii))	26648Colossomamacropomum)	((PE10110Anoduselongatus	PE10076Hemiodusunimaculatus)	((((V5274Leporinusdesmotes	7015Leporinusfriderici)	((T08985Abramiteshypselonotus	16871Leporinusstriatus)	T09707Schizodonscotorhabdotus))	T09912Leporelluscfvitattus)	(((T48Caenotropusmestomorgmatos	T10200Chilodusfritillus)	((GY11103Curimatacyprinoides	(PE10113Psectrogasteramazonica	(40130Cyphocharaxgilbert	25521Cyphocharaxspilotus)))	1697Curimatopsismacrolepis))	((((47662Prochilodusvimboides	16011Prochilodusvimboides)	((((79757Prochilodusbritskii	79758Prochilodusbritskii)	(15562Prochilodusmariae	15561Prochilodusmariae))	((((PE10045Prochilodusnigricans	(PE10058Prochilodusnigricans	(15727Prochilodusrubrotaeniatus	15728Prochilodusrubrotaeniatus)))	(12754Prochilodusnigricans	T54Prochilodusnigricans))	((((((16386Prochilodusbrevis	16385Prochilodusbrevis)	(42732Prochiloduslacustris	42731Prochiloduslacustris))	(GY11461Prochilodusrubrotaeniatus	P4313Prochiloduscfrubrotaeniatus))	36858Prochilodusnigricans)	(53496Prochilodusnigricans	(43398Prochilodusnigricans	43397Prochilodusnigricans)))	((16071Prochiloduslineatus	3611Prochiloduslineatus)	(4223Prochiloduscostatus	4222Prochiloduscostatus))))	((33176Prochilodushartii	33175Prochilodushartii)	(4217Prochilodusargenteus
(((24665Apareiodonaffinis	5635Parodonnasus)	(((35624Catoprionmento	(29688Metynnislippincottianus	PE10044Myleusschomburgkii))	26648Colossomamacropomum)	((((T48Caenotropusmestomorgmatos	T10200Chilodusfritillus)	((GY11103Curimatacyprinoides	(PE10113Psectrogasteramazonica	(40130Cyphocharaxgilbert	25521Cyphocharaxspilotus)))	1697Curimatopsismacrolepis))	((((47662Prochilodusvimboides	16011Prochilodusvimboides)	((((33176Prochilodushartii	33175Prochilodushartii)	(4217Prochilodusargenteus	4216Prochilodusargenteus))	((15562Prochilodusmariae	(15561Prochilodusmariae	(79757Prochilodusbritskii	79758Prochilodusbritskii)))	((4222Prochiloduscostatus	((16071Prochiloduslineatus	3611Prochiloduslineatus)	4223Prochiloduscostatus))	((((12754Prochilodusnigricans	PE10045Prochilodusnigricans)	(PE10058Prochilodusnigricans	(15727Prochilodusrubrotaeniatus	15728Prochilodusrubrotaeniatus)))	T54Prochilodusnigricans)	((53496Prochilodusnigricans	(GY11461Prochilodusrubrotaeniatus	(43398Prochilodusnigricans	43397Prochilodusnigricans)))	((((16386Prochilodusbrevis	16385Prochilodusbrevis)	(42732Prochiloduslacustris	42731Prochiloduslacustris))	P4313Prochiloduscfrubrotaeniatus)	36858Prochilodusnigricans))))))	(GR207Prochilodusmagdalenae	((29514Prochilodusreticulatus	29513Prochilodusreticulatus)	GR208Prochilodusmagdalenae))))	(((41171Semaprochilodusbrama	41019Semaprochilodusbrama)	((15729Semaprochilodusvarii
(((24665Apareiodonaffinis	5635Parodonnasus)	(((35624Catoprionmento	(29688Metynnislippincottianus	PE10044Myleusschomburgkii))	26648Colossomamacropomum)	((((T48Caenotropusmestomorgmatos	T10200Chilodusfritillus)	((GY11103Curimatacyprinoides	(PE10113Psectrogasteramazonica	(40130Cyphocharaxgilbert	25521Cyphocharaxspilotus)))	1697Curimatopsismacrolepis))	((((47662Prochilodusvimboides	16011Prochilodusvimboides)	(((15562Prochilodusmariae	15561Prochilodusmariae)	((((33176Prochilodushartii	33175Prochilodushartii)	(4217Prochilodusargenteus	4216Prochilodusargenteus))	4222Prochiloduscostatus)	(((16071Prochiloduslineatus	3611Prochiloduslineatus)	4223Prochiloduscostatus)	(((((79757Prochilodusbritskii	79758Prochilodusbritskii)	PE10058Prochilodusnigricans)	(15727Prochilodusrubrotaeniatus	15728Prochilodusrubrotaeniatus))	(T54Prochilodusnigricans	(12754Prochilodusnigricans	PE10045Prochilodusnigricans)))	(53496Prochilodusnigricans	(((43398Prochilodusnigricans	43397Prochilodusnigricans)	(((16386Prochilodusbrevis	16385Prochilodusbrevis)	(42732Prochiloduslacustris	42731Prochiloduslacustris))	(GY11461Prochilodusrubrotaeniatus	P4313Prochiloduscfrubrotaeniatus)))	36858Prochilodusnigricans))))))	(GR208Prochilodusmagdalenae	(GR207Prochilodusmagdalenae	(29514Prochilodusreticulatus	29513Prochilodusreticulatus)))))	((12758Semaprochilodustaeniurus	(12757Semaprochilodustaeniurus	12759Semaprochilodustaeniurus))
(((24665Apareiodonaffinis	5635Parodonnasus)	(((PE10044Myleusschomburgkii	(35624Catoprionmento	29688Metynnislippincottianus))	26648Colossomamacropomum)	((((T48Caenotropusmestomorgmatos	T10200Chilodusfritillus)	((GY11103Curimatacyprinoides	(PE10113Psectrogasteramazonica	(40130Cyphocharaxgilbert	25521Cyphocharaxspilotus)))	1697Curimatopsismacrolepis))	((((GR207Prochilodusmagdalenae	((29513Prochilodusreticulatus	29514Prochilodusreticulatus)	GR208Prochilodusmagdalenae))	((47662Prochilodusvimboides	16011Prochilodusvimboides)	((((((16071Prochiloduslineatus	3611Prochiloduslineatus)	4223Prochiloduscostatus)	4222Prochiloduscostatus)	(((((T54Prochilodusnigricans	12754Prochilodusnigricans)	PE10045Prochilodusnigricans)	(15728Prochilodusrubrotaeniatus	15727Prochilodusrubrotaeniatus))	PE10058Prochilodusnigricans)	((((GY11461Prochilodusrubrotaeniatus	((79757Prochilodusbritskii	79758Prochilodusbritskii)	P4313Prochiloduscfrubrotaeniatus))	((16386Prochilodusbrevis	16385Prochilodusbrevis)	(42732Prochiloduslacustris	42731Prochiloduslacustris)))	(53496Prochilodusnigricans	36858Prochilodusnigricans))	(43397Prochilodusnigricans	43398Prochilodusnigricans))))	(15562Prochilodusmariae	15561Prochilodusmariae))	((33176Prochilodushartii	33175Prochilodushartii)	(4217Prochilodusargenteus	4216Prochilodusargenteus)))))	(((PE10001Semaprochilodusinsignis	((T43Semaprochilodusinsignis	((P4298Semaprochiloduskneri
(((24665Apareiodonaffinis	5635Parodonnasus)	(((PE10044Myleusschomburgkii	(35624Catoprionmento	29688Metynnislippincottianus))	26648Colossomamacropomum)	(((PE10076Hemiodusunimaculatus	PE10110Anoduselongatus)	(T09912Leporelluscfvitattus	((T09707Schizodonscotorhabdotus	(16871Leporinusstriatus	T08985Abramiteshypselonotus))	(V5274Leporinusdesmotes	7015Leporinusfriderici))))	(((((16011Prochilodusvimboides	47662Prochilodusvimboides)	(((GR207Prochilodusmagdalenae	(29513Prochilodusreticulatus	29514Prochilodusreticulatus))	GR208Prochilodusmagdalenae)	(((4216Prochilodusargenteus	4217Prochilodusargenteus)	(33176Prochilodushartii	33175Prochilodushartii))	(((((PE10045Prochilodusnigricans	12754Prochilodusnigricans)	(PE10058Prochilodusnigricans	(15727Prochilodusrubrotaeniatus	15728Prochilodusrubrotaeniatus)))	T54Prochilodusnigricans)	((36858Prochilodusnigricans	(53496Prochilodusnigricans	(((GY11461Prochilodusrubrotaeniatus	((79757Prochilodusbritskii	79758Prochilodusbritskii)	P4313Prochiloduscfrubrotaeniatus))	((42731Prochiloduslacustris	42732Prochiloduslacustris)	(16386Prochilodusbrevis	16385Prochilodusbrevis)))	(43397Prochilodusnigricans	43398Prochilodusnigricans))))	((16071Prochiloduslineatus	3611Prochiloduslineatus)	(4223Prochiloduscostatus	4222Prochiloduscostatus))))	(15561Prochilodusmariae	15562Prochilodusmariae)))))	((((6929Semaprochilodusvarii	15729Semaprochilodusvarii)
(((24665Apareiodonaffinis	5635Parodonnasus)	(((PE10044Myleusschomburgkii	(35624Catoprionmento	29688Metynnislippincottianus))	26648Colossomamacropomum)	(((PE10076Hemiodusunimaculatus	PE10110Anoduselongatus)	(T09912Leporelluscfvitattus	((T09707Schizodonscotorhabdotus	(16871Leporinusstriatus	T08985Abramiteshypselonotus))	(V5274Leporinusdesmotes	7015Leporinusfriderici))))	(((((16011Prochilodusvimboides	47662Prochilodusvimboides)	((GR207Prochilodusmagdalenae	((29513Prochilodusreticulatus	29514Prochilodusreticulatus)	GR208Prochilodusmagdalenae))	((15561Prochilodusmariae	15562Prochilodusmariae)	(((4216Prochilodusargenteus	4217Prochilodusargenteus)	(33176Prochilodushartii	33175Prochilodushartii))	((4222Prochiloduscostatus	((16071Prochiloduslineatus	3611Prochiloduslineatus)	4223Prochiloduscostatus))	((((PE10045Prochilodusnigricans	12754Prochilodusnigricans)	(PE10058Prochilodusnigricans	(15727Prochilodusrubrotaeniatus	15728Prochilodusrubrotaeniatus)))	T54Prochilodusnigricans)	((43397Prochilodusnigricans	((79757Prochilodusbritskii	79758Prochilodusbritskii)	(53496Prochilodusnigricans	43398Prochilodusnigricans)))	(((P4313Prochiloduscfrubrotaeniatus	GY11461Prochilodusrubrotaeniatus)	((42731Prochiloduslacustris	42732Prochiloduslacustris)	(16386Prochilodusbrevis	16385Prochilodusbrevis)))	36858Prochilodusnigricans))))))))	(((6929Semaprochilodusvarii	15729Semaprochilodusvarii)
(((24665Apareiodonaffinis	5635Parodonnasus)	(((35624Catoprionmento	(29688Metynnislippincottianus	PE10044Myleusschomburgkii))	26648Colossomamacropomum)	(((PE10076Hemiodusunimaculatus	PE10110Anoduselongatus)	(T09912Leporelluscfvitattus	((T09707Schizodonscotorhabdotus	(16871Leporinusstriatus	T08985Abramiteshypselonotus))	(V5274Leporinusdesmotes	7015Leporinusfriderici))))	(((((16011Prochilodusvimboides	47662Prochilodusvimboides)	((GR208Prochilodusmagdalenae	(GR207Prochilodusmagdalenae	(29513Prochilodusreticulatus	29514Prochilodusreticulatus)))	((15561Prochilodusmariae	15562Prochilodusmariae)	(((4216Prochilodusargenteus	4217Prochilodusargenteus)	(33176Prochilodushartii	33175Prochilodushartii))	((4222Prochiloduscostatus	((16071Prochiloduslineatus	3611Prochiloduslineatus)	4223Prochiloduscostatus))	((((PE10045Prochilodusnigricans	12754Prochilodusnigricans)	(PE10058Prochilodusnigricans	(15727Prochilodusrubrotaeniatus	15728Prochilodusrubrotaeniatus)))	T54Prochilodusnigricans)	((36858Prochilodusnigricans	((43398Prochilodusnigricans	43397Prochilodusnigricans)	((((79757Prochilodusbritskii	79758Prochilodusbritskii)	P4313Prochiloduscfrubrotaeniatus)	GY11461Prochilodusrubrotaeniatus)	((42731Prochiloduslacustris	42732Prochiloduslacustris)	(16386Prochilodusbrevis	16385Prochilodusbrevis)))))	53496Prochilodusnigricans)))))))	(((41171Semaprochilodusbrama	41019Semaprochilodusbrama)
((((26648Colossomamacropomum	(PE10044Myleusschomburgkii	(35624Catoprionmento	29688Metynnislippincottianus)))	(((PE10076Hemiodusunimaculatus	PE10110Anoduselongatus)	(T09912Leporelluscfvitattus	((T09707Schizodonscotorhabdotus	(T08985Abramiteshypselonotus	16871Leporinusstriatus))	(V5274Leporinusdesmotes	7015Leporinusfriderici))))	(((T48Caenotropusmestomorgmatos	T10200Chilodusfritillus)	((GY11103Curimatacyprinoides	(PE10113Psectrogasteramazonica	(25521Cyphocharaxspilotus	40130Cyphocharaxgilbert)))	1697Curimatopsismacrolepis))	(((((((4217Prochilodusargenteus	4216Prochilodusargenteus)	(33176Prochilodushartii	33175Prochilodushartii))	(((79758Prochilodusbritskii	79757Prochilodusbritskii)	(15562Prochilodusmariae	15561Prochilodusmariae))	((((((12754Prochilodusnigricans	PE10045Prochilodusnigricans)	(15727Prochilodusrubrotaeniatus	15728Prochilodusrubrotaeniatus))	T54Prochilodusnigricans)	PE10058Prochilodusnigricans)	(36858Prochilodusnigricans	(((53496Prochilodusnigricans	43398Prochilodusnigricans)	43397Prochilodusnigricans)	(((16385Prochilodusbrevis	16386Prochilodusbrevis)	(42731Prochiloduslacustris	42732Prochiloduslacustris))	(GY11461Prochilodusrubrotaeniatus	P4313Prochiloduscfrubrotaeniatus)))))	(4222Prochiloduscostatus	((3611Prochiloduslineatus	16071Prochiloduslineatus)	4223Prochiloduscostatus)))))	(GR207Prochilodusmagdalenae	((29514Prochilodusreticulatus	29513Prochilodusreticulatus)
((((26648Colossomamacropomum	(35624Catoprionmento	(29688Metynnislippincottianus	PE10044Myleusschomburgkii)))	(((6609Ichthyoelephaslongirostris	(76122Ichthyoelephashumeralis	76121Ichthyoelephashumeralis))	((PE10076Hemiodusunimaculatus	PE10110Anoduselongatus)	(T09912Leporelluscfvitattus	((T09707Schizodonscotorhabdotus	(T08985Abramiteshypselonotus	16871Leporinusstriatus))	(V5274Leporinusdesmotes	7015Leporinusfriderici)))))	((1697Curimatopsismacrolepis	((T48Caenotropusmestomorgmatos	T10200Chilodusfritillus)	(GY11103Curimatacyprinoides	(PE10113Psectrogasteramazonica	(25521Cyphocharaxspilotus	40130Cyphocharaxgilbert)))))	((((((15562Prochilodusmariae	15561Prochilodusmariae)	(79758Prochilodusbritskii	79757Prochilodusbritskii))	(((((12754Prochilodusnigricans	PE10045Prochilodusnigricans)	(15727Prochilodusrubrotaeniatus	(PE10058Prochilodusnigricans	15728Prochilodusrubrotaeniatus)))	T54Prochilodusnigricans)	((36858Prochilodusnigricans	((53496Prochilodusnigricans	(43398Prochilodusnigricans	43397Prochilodusnigricans))	(((16385Prochilodusbrevis	16386Prochilodusbrevis)	(42731Prochiloduslacustris	42732Prochiloduslacustris))	(GY11461Prochilodusrubrotaeniatus	P4313Prochiloduscfrubrotaeniatus))))	(4222Prochiloduscostatus	((3611Prochiloduslineatus	16071Prochiloduslineatus)	4223Prochiloduscostatus))))	((4217Prochilodusargenteus	4216Prochilodusargenteus)	(33176Prochilodushartii	33175Prochilodushartii))))
((((26648Colossomamacropomum	(PE10044Myleusschomburgkii	(35624Catoprionmento	29688Metynnislippincottianus)))	(((PE10076Hemiodusunimaculatus	PE10110Anoduselongatus)	(T09912Leporelluscfvitattus	((T09707Schizodonscotorhabdotus	(T08985Abramiteshypselonotus	16871Leporinusstriatus))	(V5274Leporinusdesmotes	7015Leporinusfriderici))))	(((GY11103Curimatacyprinoides	(PE10113Psectrogasteramazonica	(25521Cyphocharaxspilotus	40130Cyphocharaxgilbert)))	(1697Curimatopsismacrolepis	(T48Caenotropusmestomorgmatos	T10200Chilodusfritillus)))	((((((15562Prochilodusmariae	15561Prochilodusmariae)	(((4222Prochiloduscostatus	((3611Prochiloduslineatus	16071Prochiloduslineatus)	4223Prochiloduscostatus))	(((((79758Prochilodusbritskii	79757Prochilodusbritskii)	(15727Prochilodusrubrotaeniatus	15728Prochilodusrubrotaeniatus))	((12754Prochilodusnigricans	T54Prochilodusnigricans)	PE10045Prochilodusnigricans))	PE10058Prochilodusnigricans)	(((16385Prochilodusbrevis	16386Prochilodusbrevis)	(P4313Prochiloduscfrubrotaeniatus	(42731Prochiloduslacustris	42732Prochiloduslacustris)))	(((GY11461Prochilodusrubrotaeniatus	53496Prochilodusnigricans)	(43398Prochilodusnigricans	43397Prochilodusnigricans))	36858Prochilodusnigricans))))	((4217Prochilodusargenteus	4216Prochilodusargenteus)	(33176Prochilodushartii	33175Prochilodushartii))))	(GR207Prochilodusmagdalenae	((29514Prochilodusreticulatus	29513Prochilodusreticulatus)
((((((T48Caenotropusmestomorgmatos	T10200Chilodusfritillus)	((GY11103Curimatacyprinoides	(PE10113Psectrogasteramazonica	(25521Cyphocharaxspilotus	40130Cyphocharaxgilbert)))	1697Curimatopsismacrolepis))	(((((((4222Prochiloduscostatus	((3611Prochiloduslineatus	16071Prochiloduslineatus)	4223Prochiloduscostatus))	((79758Prochilodusbritskii	((15562Prochilodusmariae	15561Prochilodusmariae)	79757Prochilodusbritskii))	((((15727Prochilodusrubrotaeniatus	15728Prochilodusrubrotaeniatus)	PE10058Prochilodusnigricans)	((12754Prochilodusnigricans	T54Prochilodusnigricans)	PE10045Prochilodusnigricans))	((((((16385Prochilodusbrevis	16386Prochilodusbrevis)	(42731Prochiloduslacustris	42732Prochiloduslacustris))	(43398Prochilodusnigricans	53496Prochilodusnigricans))	36858Prochilodusnigricans)	(P4313Prochiloduscfrubrotaeniatus	43397Prochilodusnigricans))	GY11461Prochilodusrubrotaeniatus))))	((4217Prochilodusargenteus	4216Prochilodusargenteus)	(33176Prochilodushartii	33175Prochilodushartii)))	((GR207Prochilodusmagdalenae	(29513Prochilodusreticulatus	29514Prochilodusreticulatus))	GR208Prochilodusmagdalenae))	(16011Prochilodusvimboides	47662Prochilodusvimboides))	(((41019Semaprochilodusbrama	41171Semaprochilodusbrama)	((12727Semaprochiloduslaticeps	(12728Semaprochiloduslaticeps	2004BSAQ01Semaprochiloduslaticeps))	(15729Semaprochilodusvarii	6929Semaprochilodusvarii)))	((((PE10001Semaprochilodusinsignis	T43Semaprochilodusinsignis)
((((26648Colossomamacropomum	(PE10044Myleusschomburgkii	(35624Catoprionmento	29688Metynnislippincottianus)))	(((PE10076Hemiodusunimaculatus	PE10110Anoduselongatus)	(T09912Leporelluscfvitattus	((T09707Schizodonscotorhabdotus	(T08985Abramiteshypselonotus	16871Leporinusstriatus))	(V5274Leporinusdesmotes	7015Leporinusfriderici))))	(((T48Caenotropusmestomorgmatos	T10200Chilodusfritillus)	((GY11103Curimatacyprinoides	(PE10113Psectrogasteramazonica	(25521Cyphocharaxspilotus	40130Cyphocharaxgilbert)))	1697Curimatopsismacrolepis))	(((((((4222Prochiloduscostatus	((3611Prochiloduslineatus	16071Prochiloduslineatus)	4223Prochiloduscostatus))	((((15727Prochilodusrubrotaeniatus	(15728Prochilodusrubrotaeniatus	PE10058Prochilodusnigricans))	PE10045Prochilodusnigricans)	(12754Prochilodusnigricans	T54Prochilodusnigricans))	((((36858Prochilodusnigricans	(((15562Prochilodusmariae	15561Prochilodusmariae)	P4313Prochiloduscfrubrotaeniatus)	((16385Prochilodusbrevis	16386Prochilodusbrevis)	(42731Prochiloduslacustris	42732Prochiloduslacustris))))	53496Prochilodusnigricans)	((43397Prochilodusnigricans	43398Prochilodusnigricans)	GY11461Prochilodusrubrotaeniatus))	(79757Prochilodusbritskii	79758Prochilodusbritskii))))	((4217Prochilodusargenteus	4216Prochilodusargenteus)	(33176Prochilodushartii	33175Prochilodushartii)))	(((GR207Prochilodusmagdalenae	29513Prochilodusreticulatus)	GR208Prochilodusmagdalenae)
(((24665Apareiodonaffinis	5635Parodonnasus)	(((PE10044Myleusschomburgkii	(35624Catoprionmento	29688Metynnislippincottianus))	26648Colossomamacropomum)	((((T48Caenotropusmestomorgmatos	T10200Chilodusfritillus)	((GY11103Curimatacyprinoides	(PE10113Psectrogasteramazonica	(40130Cyphocharaxgilbert	25521Cyphocharaxspilotus)))	1697Curimatopsismacrolepis))	((((((33176Prochilodushartii	33175Prochilodushartii)	(4217Prochilodusargenteus	4216Prochilodusargenteus))	(((79757Prochilodusbritskii	79758Prochilodusbritskii)	(15562Prochilodusmariae	15561Prochilodusmariae))	(((16071Prochiloduslineatus	3611Prochiloduslineatus)	(4223Prochiloduscostatus	4222Prochiloduscostatus))	(((PE10058Prochilodusnigricans	(T54Prochilodusnigricans	(12754Prochilodusnigricans	PE10045Prochilodusnigricans)))	(15727Prochilodusrubrotaeniatus	15728Prochilodusrubrotaeniatus))	((43398Prochilodusnigricans	(((((16386Prochilodusbrevis	16385Prochilodusbrevis)	(42732Prochiloduslacustris	42731Prochiloduslacustris))	43397Prochilodusnigricans)	P4313Prochiloduscfrubrotaeniatus)	GY11461Prochilodusrubrotaeniatus))	(36858Prochilodusnigricans	53496Prochilodusnigricans))))))	((GR207Prochilodusmagdalenae	((29513Prochilodusreticulatus	29514Prochilodusreticulatus)	GR208Prochilodusmagdalenae))	(47662Prochilodusvimboides	16011Prochilodusvimboides)))	((12761Semaprochilodusinsignis	((((12734Semaprochiloduskneri	((P4298Semaprochiloduskneri
(((24665Apareiodonaffinis	5635Parodonnasus)	(((PE10044Myleusschomburgkii	(35624Catoprionmento	29688Metynnislippincottianus))	26648Colossomamacropomum)	((((T48Caenotropusmestomorgmatos	T10200Chilodusfritillus)	((GY11103Curimatacyprinoides	(PE10113Psectrogasteramazonica	(40130Cyphocharaxgilbert	25521Cyphocharaxspilotus)))	1697Curimatopsismacrolepis))	((((47662Prochilodusvimboides	16011Prochilodusvimboides)	((4223Prochiloduscostatus	((((PE10058Prochilodusnigricans	((PE10045Prochilodusnigricans	(T54Prochilodusnigricans	12754Prochilodusnigricans))	(15727Prochilodusrubrotaeniatus	15728Prochilodusrubrotaeniatus)))	((53496Prochilodusnigricans	(36858Prochilodusnigricans	(43397Prochilodusnigricans	(P4313Prochiloduscfrubrotaeniatus	((16386Prochilodusbrevis	16385Prochilodusbrevis)	(42732Prochiloduslacustris	42731Prochiloduslacustris))))))	((79757Prochilodusbritskii	79758Prochilodusbritskii)	(43398Prochilodusnigricans	GY11461Prochilodusrubrotaeniatus))))	(4222Prochiloduscostatus	(((33176Prochilodushartii	33175Prochilodushartii)	(4217Prochilodusargenteus	4216Prochilodusargenteus))	(15562Prochilodusmariae	15561Prochilodusmariae))))	(16071Prochiloduslineatus	3611Prochiloduslineatus)))	(GR208Prochilodusmagdalenae	(GR207Prochilodusmagdalenae	(29513Prochilodusreticulatus	29514Prochilodusreticulatus)))))	((12758Semaprochilodustaeniurus	(12757Semaprochilodustaeniurus	12759Semaprochilodustaeniurus))
(((24665Apareiodonaffinis	5635Parodonnasus)	(((35624Catoprionmento	(29688Metynnislippincottianus	PE10044Myleusschomburgkii))	26648Colossomamacropomum)	(((6609Ichthyoelephaslongirostris	(76121Ichthyoelephashumeralis	76122Ichthyoelephashumeralis))	(((GY11103Curimatacyprinoides	(PE10113Psectrogasteramazonica	(40130Cyphocharaxgilbert	25521Cyphocharaxspilotus)))	(1697Curimatopsismacrolepis	(T48Caenotropusmestomorgmatos	T10200Chilodusfritillus)))	(((47662Prochilodusvimboides	16011Prochilodusvimboides)	((((((T54Prochilodusnigricans	12754Prochilodusnigricans)	(((15727Prochilodusrubrotaeniatus	15728Prochilodusrubrotaeniatus)	PE10058Prochilodusnigricans)	PE10045Prochilodusnigricans))	((((P4313Prochiloduscfrubrotaeniatus	((16386Prochilodusbrevis	16385Prochilodusbrevis)	(42732Prochiloduslacustris	42731Prochiloduslacustris)))	43397Prochilodusnigricans)	36858Prochilodusnigricans)	((43398Prochilodusnigricans	53496Prochilodusnigricans)	GY11461Prochilodusrubrotaeniatus)))	((16071Prochiloduslineatus	(4223Prochiloduscostatus	3611Prochiloduslineatus))	(((33176Prochilodushartii	33175Prochilodushartii)	(4217Prochilodusargenteus	4216Prochilodusargenteus))	4222Prochiloduscostatus)))	(15561Prochilodusmariae	(15562Prochilodusmariae	(79757Prochilodusbritskii	79758Prochilodusbritskii))))	(GR207Prochilodusmagdalenae	((29513Prochilodusreticulatus	29514Prochilodusreticulatus)	GR208Prochilodusmagdalenae))))
(((24665Apareiodonaffinis	5635Parodonnasus)	(((PE10044Myleusschomburgkii	(35624Catoprionmento	29688Metynnislippincottianus))	26648Colossomamacropomum)	((((T48Caenotropusmestomorgmatos	T10200Chilodusfritillus)	((GY11103Curimatacyprinoides	(PE10113Psectrogasteramazonica	(40130Cyphocharaxgilbert	25521Cyphocharaxspilotus)))	1697Curimatopsismacrolepis))	((((((33176Prochilodushartii	33175Prochilodushartii)	(4217Prochilodusargenteus	4216Prochilodusargenteus))	(((4222Prochiloduscostatus	(16071Prochiloduslineatus	(4223Prochiloduscostatus	3611Prochiloduslineatus)))	((T54Prochilodusnigricans	((PE10045Prochilodusnigricans	12754Prochilodusnigricans)	((15727Prochilodusrubrotaeniatus	15728Prochilodusrubrotaeniatus)	PE10058Prochilodusnigricans)))	(((43398Prochilodusnigricans	53496Prochilodusnigricans)	(((((79757Prochilodusbritskii	79758Prochilodusbritskii)	P4313Prochiloduscfrubrotaeniatus)	(42732Prochiloduslacustris	42731Prochiloduslacustris))	(GY11461Prochilodusrubrotaeniatus	(16386Prochilodusbrevis	16385Prochilodusbrevis)))	43397Prochilodusnigricans))	36858Prochilodusnigricans)))	(15561Prochilodusmariae	15562Prochilodusmariae)))	((GR208Prochilodusmagdalenae	(GR207Prochilodusmagdalenae	(29513Prochilodusreticulatus	29514Prochilodusreticulatus)))	(47662Prochilodusvimboides	16011Prochilodusvimboides)))	(((41171Semaprochilodusbrama	41019Semaprochilodusbrama)	((15729Semaprochilodusvarii
(((24665Apareiodonaffinis	5635Parodonnasus)	(((35624Catoprionmento	(29688Metynnislippincottianus	PE10044Myleusschomburgkii))	26648Colossomamacropomum)	((((T48Caenotropusmestomorgmatos	T10200Chilodusfritillus)	((GY11103Curimatacyprinoides	(PE10113Psectrogasteramazonica	(40130Cyphocharaxgilbert	25521Cyphocharaxspilotus)))	1697Curimatopsismacrolepis))	((((47662Prochilodusvimboides	16011Prochilodusvimboides)	((((((16071Prochiloduslineatus	3611Prochiloduslineatus)	4223Prochiloduscostatus)	4222Prochiloduscostatus)	(((12754Prochilodusnigricans	PE10045Prochilodusnigricans)	T54Prochilodusnigricans)	(((16385Prochilodusbrevis	16386Prochilodusbrevis)	(42732Prochiloduslacustris	42731Prochiloduslacustris))	((36858Prochilodusnigricans	(P4313Prochiloduscfrubrotaeniatus	((79757Prochilodusbritskii	79758Prochilodusbritskii)	(15562Prochilodusmariae	15561Prochilodusmariae))))	(((43397Prochilodusnigricans	43398Prochilodusnigricans)	(((15727Prochilodusrubrotaeniatus	15728Prochilodusrubrotaeniatus)	PE10058Prochilodusnigricans)	GY11461Prochilodusrubrotaeniatus))	53496Prochilodusnigricans)))))	((33176Prochilodushartii	33175Prochilodushartii)	(4217Prochilodusargenteus	4216Prochilodusargenteus)))	(GR208Prochilodusmagdalenae	(GR207Prochilodusmagdalenae	(29513Prochilodusreticulatus	29514Prochilodusreticulatus)))))	((((T43Semaprochilodusinsignis	PE10001Semaprochilodusinsignis)	((19139Semaprochiloduskneri
(((5635Parodonnasus	24665Apareiodonaffinis)	((26648Colossomamacropomum	(PE10044Myleusschomburgkii	(35624Catoprionmento	29688Metynnislippincottianus)))	(((PE10110Anoduselongatus	PE10076Hemiodusunimaculatus)	(T09912Leporelluscfvitattus	((7015Leporinusfriderici	V5274Leporinusdesmotes)	((16871Leporinusstriatus	T08985Abramiteshypselonotus)	T09707Schizodonscotorhabdotus))))	(((T48Caenotropusmestomorgmatos	T10200Chilodusfritillus)	(GY11103Curimatacyprinoides	(PE10113Psectrogasteramazonica	(40130Cyphocharaxgilbert	25521Cyphocharaxspilotus))))	(1697Curimatopsismacrolepis	((((12761Semaprochilodusinsignis	((PE10001Semaprochilodusinsignis	T43Semaprochilodusinsignis)	(12762Semaprochilodusinsignis	(12734Semaprochiloduskneri	(19140Semaprochiloduskneri	(P4298Semaprochiloduskneri	19139Semaprochiloduskneri))))))	(((41171Semaprochilodusbrama	41019Semaprochilodusbrama)	((12728Semaprochiloduslaticeps	(2004BSAQ01Semaprochiloduslaticeps	12727Semaprochiloduslaticeps))	(6929Semaprochilodusvarii	15729Semaprochilodusvarii)))	(12758Semaprochilodustaeniurus	(12759Semaprochilodustaeniurus	12757Semaprochilodustaeniurus))))	((16011Prochilodusvimboides	47662Prochilodusvimboides)	(((79757Prochilodusbritskii	(15561Prochilodusmariae	15562Prochilodusmariae))	(((4216Prochilodusargenteus	4217Prochilodusargenteus)	(33175Prochilodushartii	33176Prochilodushartii))	(((16071Prochiloduslineatus	(3611Prochiloduslineatus
(((5635Parodonnasus	24665Apareiodonaffinis)	((26648Colossomamacropomum	(PE10044Myleusschomburgkii	(35624Catoprionmento	29688Metynnislippincottianus)))	(((PE10110Anoduselongatus	PE10076Hemiodusunimaculatus)	(T09912Leporelluscfvitattus	((7015Leporinusfriderici	V5274Leporinusdesmotes)	((16871Leporinusstriatus	T08985Abramiteshypselonotus)	T09707Schizodonscotorhabdotus))))	(((1697Curimatopsismacrolepis	(T48Caenotropusmestomorgmatos	T10200Chilodusfritillus))	(GY11103Curimatacyprinoides	(PE10113Psectrogasteramazonica	(40130Cyphocharaxgilbert	25521Cyphocharaxspilotus))))	((((12761Semaprochilodusinsignis	(12762Semaprochilodusinsignis	((T43Semaprochilodusinsignis	((P4298Semaprochiloduskneri	19139Semaprochiloduskneri)	(19140Semaprochiloduskneri	12734Semaprochiloduskneri)))	PE10001Semaprochilodusinsignis)))	(((6929Semaprochilodusvarii	15729Semaprochilodusvarii)	((41171Semaprochilodusbrama	41019Semaprochilodusbrama)	((2004BSAQ01Semaprochiloduslaticeps	12727Semaprochiloduslaticeps)	12728Semaprochiloduslaticeps)))	(12758Semaprochilodustaeniurus	(12759Semaprochilodustaeniurus	12757Semaprochilodustaeniurus))))	((16011Prochilodusvimboides	47662Prochilodusvimboides)	((((4216Prochilodusargenteus	4217Prochilodusargenteus)	(33175Prochilodushartii	33176Prochilodushartii))	((((16071Prochiloduslineatus	(3611Prochiloduslineatus	4223Prochiloduscostatus))	4222Prochiloduscostatus)	(((53496Prochilodusnigricans
(((5635Parodonnasus	24665Apareiodonaffinis)	((26648Colossomamacropomum	(PE10044Myleusschomburgkii	(35624Catoprionmento	29688Metynnislippincottianus)))	(((PE10110Anoduselongatus	PE10076Hemiodusunimaculatus)	(T09912Leporelluscfvitattus	((7015Leporinusfriderici	V5274Leporinusdesmotes)	((16871Leporinusstriatus	T08985Abramiteshypselonotus)	T09707Schizodonscotorhabdotus))))	(((T48Caenotropusmestomorgmatos	T10200Chilodusfritillus)	((GY11103Curimatacyprinoides	(PE10113Psectrogasteramazonica	(40130Cyphocharaxgilbert	25521Cyphocharaxspilotus)))	1697Curimatopsismacrolepis))	(((((6929Semaprochilodusvarii	15729Semaprochilodusvarii)	((41171Semaprochilodusbrama	41019Semaprochilodusbrama)	((2004BSAQ01Semaprochiloduslaticeps	12727Semaprochiloduslaticeps)	12728Semaprochiloduslaticeps)))	((12758Semaprochilodustaeniurus	(12759Semaprochilodustaeniurus	12757Semaprochilodustaeniurus))	((12762Semaprochilodusinsignis	(12734Semaprochiloduskneri	((P4298Semaprochiloduskneri	19139Semaprochiloduskneri)	19140Semaprochiloduskneri)))	((T43Semaprochilodusinsignis	12761Semaprochilodusinsignis)	PE10001Semaprochilodusinsignis))))	((16011Prochilodusvimboides	47662Prochilodusvimboides)	(((15562Prochilodusmariae	(79757Prochilodusbritskii	15561Prochilodusmariae))	(((4216Prochilodusargenteus	4217Prochilodusargenteus)	(33175Prochilodushartii	33176Prochilodushartii))	(((4222Prochiloduscostatus	4223Prochiloduscostatus)
(((24665Apareiodonaffinis	5635Parodonnasus)	((26648Colossomamacropomum	(PE10044Myleusschomburgkii	(29688Metynnislippincottianus	35624Catoprionmento)))	((((T10200Chilodusfritillus	T48Caenotropusmestomorgmatos)	(1697Curimatopsismacrolepis	(GY11103Curimatacyprinoides	(PE10113Psectrogasteramazonica	(25521Cyphocharaxspilotus	40130Cyphocharaxgilbert)))))	((((12759Semaprochilodustaeniurus	12757Semaprochilodustaeniurus)	12758Semaprochilodustaeniurus)	((12761Semaprochilodusinsignis	((12762Semaprochilodusinsignis	((P4298Semaprochiloduskneri	12734Semaprochiloduskneri)	(19139Semaprochiloduskneri	19140Semaprochiloduskneri)))	(PE10001Semaprochilodusinsignis	T43Semaprochilodusinsignis)))	((41019Semaprochilodusbrama	41171Semaprochilodusbrama)	((12727Semaprochiloduslaticeps	(12728Semaprochiloduslaticeps	2004BSAQ01Semaprochiloduslaticeps))	(6929Semaprochilodusvarii	15729Semaprochilodusvarii)))))	((47662Prochilodusvimboides	16011Prochilodusvimboides)	((GR207Prochilodusmagdalenae	(GR208Prochilodusmagdalenae	(29513Prochilodusreticulatus	29514Prochilodusreticulatus)))	((((33176Prochilodushartii	33175Prochilodushartii)	(4216Prochilodusargenteus	4217Prochilodusargenteus))	((4222Prochiloduscostatus	((16071Prochiloduslineatus	3611Prochiloduslineatus)	4223Prochiloduscostatus))	((((36858Prochilodusnigricans	(((79757Prochilodusbritskii	79758Prochilodusbritskii)	P4313Prochiloduscfrubrotaeniatus)	GY11461Prochilodusrubrotaeniatus))
(((24665Apareiodonaffinis	5635Parodonnasus)	((26648Colossomamacropomum	(PE10044Myleusschomburgkii	(29688Metynnislippincottianus	35624Catoprionmento)))	((((T10200Chilodusfritillus	T48Caenotropusmestomorgmatos)	(1697Curimatopsismacrolepis	(GY11103Curimatacyprinoides	(PE10113Psectrogasteramazonica	(25521Cyphocharaxspilotus	40130Cyphocharaxgilbert)))))	((6609Ichthyoelephaslongirostris	(76122Ichthyoelephashumeralis	76121Ichthyoelephashumeralis))	((((12759Semaprochilodustaeniurus	12757Semaprochilodustaeniurus)	12758Semaprochilodustaeniurus)	((12734Semaprochiloduskneri	((P4298Semaprochiloduskneri	(19139Semaprochiloduskneri	19140Semaprochiloduskneri))	(((PE10001Semaprochilodusinsignis	T43Semaprochilodusinsignis)	12761Semaprochilodusinsignis)	12762Semaprochilodusinsignis)))	((41019Semaprochilodusbrama	41171Semaprochilodusbrama)	((12727Semaprochiloduslaticeps	(12728Semaprochiloduslaticeps	2004BSAQ01Semaprochiloduslaticeps))	(6929Semaprochilodusvarii	15729Semaprochilodusvarii)))))	((47662Prochilodusvimboides	16011Prochilodusvimboides)	((GR208Prochilodusmagdalenae	((29513Prochilodusreticulatus	29514Prochilodusreticulatus)	GR207Prochilodusmagdalenae))	((((33176Prochilodushartii	33175Prochilodushartii)	(4216Prochilodusargenteus	4217Prochilodusargenteus))	((4222Prochiloduscostatus	((16071Prochiloduslineatus	3611Prochiloduslineatus)	4223Prochiloduscostatus))	(((((43397Prochilodusnigricans	(36858Prochilodusnigricans
(((24665Apareiodonaffinis	5635Parodonnasus)	((26648Colossomamacropomum	(PE10044Myleusschomburgkii	(29688Metynnislippincottianus	35624Catoprionmento)))	(((1697Curimatopsismacrolepis	((GY11103Curimatacyprinoides	(PE10113Psectrogasteramazonica	(25521Cyphocharaxspilotus	40130Cyphocharaxgilbert)))	(T10200Chilodusfritillus	T48Caenotropusmestomorgmatos)))	((6609Ichthyoelephaslongirostris	(76122Ichthyoelephashumeralis	76121Ichthyoelephashumeralis))	((((6929Semaprochilodusvarii	15729Semaprochilodusvarii)	((41019Semaprochilodusbrama	41171Semaprochilodusbrama)	((2004BSAQ01Semaprochiloduslaticeps	12728Semaprochiloduslaticeps)	12727Semaprochiloduslaticeps)))	(((12759Semaprochilodustaeniurus	12757Semaprochilodustaeniurus)	12758Semaprochilodustaeniurus)	(12761Semaprochilodusinsignis	((12762Semaprochilodusinsignis	(12734Semaprochiloduskneri	(19140Semaprochiloduskneri	(P4298Semaprochiloduskneri	19139Semaprochiloduskneri))))	(PE10001Semaprochilodusinsignis	T43Semaprochilodusinsignis)))))	((47662Prochilodusvimboides	16011Prochilodusvimboides)	((GR208Prochilodusmagdalenae	((29513Prochilodusreticulatus	29514Prochilodusreticulatus)	GR207Prochilodusmagdalenae))	(((33176Prochilodushartii	33175Prochilodushartii)	(4216Prochilodusargenteus	4217Prochilodusargenteus))	(((16071Prochiloduslineatus	3611Prochiloduslineatus)	(4223Prochiloduscostatus	4222Prochiloduscostatus))	((((79757Prochilodusbritskii	79758Prochilodusbritskii)
(((24665Apareiodonaffinis	5635Parodonnasus)	(((1697Curimatopsismacrolepis	((GY11103Curimatacyprinoides	(PE10113Psectrogasteramazonica	(25521Cyphocharaxspilotus	40130Cyphocharaxgilbert)))	(T10200Chilodusfritillus	T48Caenotropusmestomorgmatos)))	((6609Ichthyoelephaslongirostris	(76122Ichthyoelephashumeralis	76121Ichthyoelephashumeralis))	((((12759Semaprochilodustaeniurus	12757Semaprochilodustaeniurus)	12758Semaprochilodustaeniurus)	((12761Semaprochilodusinsignis	((12762Semaprochilodusinsignis	(12734Semaprochiloduskneri	(19140Semaprochiloduskneri	(P4298Semaprochiloduskneri	19139Semaprochiloduskneri))))	(PE10001Semaprochilodusinsignis	T43Semaprochilodusinsignis)))	((6929Semaprochilodusvarii	15729Semaprochilodusvarii)	((41019Semaprochilodusbrama	41171Semaprochilodusbrama)	(12728Semaprochiloduslaticeps	(12727Semaprochiloduslaticeps	2004BSAQ01Semaprochiloduslaticeps))))))	((47662Prochilodusvimboides	16011Prochilodusvimboides)	((GR208Prochilodusmagdalenae	((29513Prochilodusreticulatus	29514Prochilodusreticulatus)	GR207Prochilodusmagdalenae))	((((36858Prochilodusnigricans	53496Prochilodusnigricans)	((((16385Prochilodusbrevis	16386Prochilodusbrevis)	(42731Prochiloduslacustris	42732Prochiloduslacustris))	(79758Prochilodusbritskii	(GY11461Prochilodusrubrotaeniatus	((79757Prochilodusbritskii	(15562Prochilodusmariae	15561Prochilodusmariae))	P4313Prochiloduscfrubrotaeniatus))))	(43398Prochilodusnigricans	43397Prochilodusnigricans)))
(((24665Apareiodonaffinis	5635Parodonnasus)	((26648Colossomamacropomum	(PE10044Myleusschomburgkii	(29688Metynnislippincottianus	35624Catoprionmento)))	(((6609Ichthyoelephaslongirostris	(76122Ichthyoelephashumeralis	76121Ichthyoelephashumeralis))	(((((41019Semaprochilodusbrama	41171Semaprochilodusbrama)	((12728Semaprochiloduslaticeps	(12727Semaprochiloduslaticeps	2004BSAQ01Semaprochiloduslaticeps))	(6929Semaprochilodusvarii	15729Semaprochilodusvarii)))	(((12759Semaprochilodustaeniurus	12757Semaprochilodustaeniurus)	12758Semaprochilodustaeniurus)	(12761Semaprochilodusinsignis	((PE10001Semaprochilodusinsignis	T43Semaprochilodusinsignis)	(12762Semaprochilodusinsignis	(12734Semaprochiloduskneri	(19139Semaprochiloduskneri	(19140Semaprochiloduskneri	P4298Semaprochiloduskneri))))))))	((47662Prochilodusvimboides	16011Prochilodusvimboides)	((GR208Prochilodusmagdalenae	((29513Prochilodusreticulatus	29514Prochilodusreticulatus)	GR207Prochilodusmagdalenae))	((((33176Prochilodushartii	33175Prochilodushartii)	(4216Prochilodusargenteus	4217Prochilodusargenteus))	((((16071Prochiloduslineatus	3611Prochiloduslineatus)	4223Prochiloduscostatus)	4222Prochiloduscostatus)	((((((43397Prochilodusnigricans	(P4313Prochiloduscfrubrotaeniatus	(42731Prochiloduslacustris	42732Prochiloduslacustris)))	(16385Prochilodusbrevis	16386Prochilodusbrevis))	GY11461Prochilodusrubrotaeniatus)	(43398Prochilodusnigricans	53496Prochilodusnigricans))
(((24665Apareiodonaffinis	5635Parodonnasus)	((((T48Caenotropusmestomorgmatos	T10200Chilodusfritillus)	((GY11103Curimatacyprinoides	(PE10113Psectrogasteramazonica	(40130Cyphocharaxgilbert	25521Cyphocharaxspilotus)))	1697Curimatopsismacrolepis))	((((47662Prochilodusvimboides	16011Prochilodusvimboides)	((((((16071Prochiloduslineatus	3611Prochiloduslineatus)	4223Prochiloduscostatus)	4222Prochiloduscostatus)	((PE10058Prochilodusnigricans	((15727Prochilodusrubrotaeniatus	15728Prochilodusrubrotaeniatus)	(T54Prochilodusnigricans	(12754Prochilodusnigricans	PE10045Prochilodusnigricans))))	((43398Prochilodusnigricans	((79757Prochilodusbritskii	79758Prochilodusbritskii)	GY11461Prochilodusrubrotaeniatus))	(((43397Prochilodusnigricans	((16386Prochilodusbrevis	16385Prochilodusbrevis)	((42732Prochiloduslacustris	42731Prochiloduslacustris)	((15562Prochilodusmariae	15561Prochilodusmariae)	P4313Prochiloduscfrubrotaeniatus))))	36858Prochilodusnigricans)	53496Prochilodusnigricans))))	((33176Prochilodushartii	33175Prochilodushartii)	(4217Prochilodusargenteus	4216Prochilodusargenteus)))	((29514Prochilodusreticulatus	(GR207Prochilodusmagdalenae	29513Prochilodusreticulatus))	GR208Prochilodusmagdalenae)))	((12758Semaprochilodustaeniurus	(12757Semaprochilodustaeniurus	12759Semaprochilodustaeniurus))	(((41171Semaprochilodusbrama	41019Semaprochilodusbrama)	((15729Semaprochilodusvarii	6929Semaprochilodusvarii)
(((24665Apareiodonaffinis	5635Parodonnasus)	(((PE10044Myleusschomburgkii	(35624Catoprionmento	29688Metynnislippincottianus))	26648Colossomamacropomum)	(((((47662Prochilodusvimboides	16011Prochilodusvimboides)	(((((PE10058Prochilodusnigricans	((15727Prochilodusrubrotaeniatus	15728Prochilodusrubrotaeniatus)	(T54Prochilodusnigricans	(12754Prochilodusnigricans	PE10045Prochilodusnigricans))))	((43398Prochilodusnigricans	GY11461Prochilodusrubrotaeniatus)	(((43397Prochilodusnigricans	((((79757Prochilodusbritskii	79758Prochilodusbritskii)	(15562Prochilodusmariae	15561Prochilodusmariae))	P4313Prochiloduscfrubrotaeniatus)	((16386Prochilodusbrevis	16385Prochilodusbrevis)	(42732Prochiloduslacustris	42731Prochiloduslacustris))))	36858Prochilodusnigricans)	53496Prochilodusnigricans)))	(4222Prochiloduscostatus	((33176Prochilodushartii	33175Prochilodushartii)	(4217Prochilodusargenteus	4216Prochilodusargenteus))))	((3611Prochiloduslineatus	4223Prochiloduscostatus)	16071Prochiloduslineatus))	(GR208Prochilodusmagdalenae	((29514Prochilodusreticulatus	29513Prochilodusreticulatus)	GR207Prochilodusmagdalenae))))	((12758Semaprochilodustaeniurus	(12757Semaprochilodustaeniurus	12759Semaprochilodustaeniurus))	(((41171Semaprochilodusbrama	41019Semaprochilodusbrama)	((15729Semaprochilodusvarii	6929Semaprochilodusvarii)	(2004BSAQ01Semaprochiloduslaticeps	(12727Semaprochiloduslaticeps	12728Semaprochiloduslaticeps))))
(((24665Apareiodonaffinis	5635Parodonnasus)	(((PE10044Myleusschomburgkii	(35624Catoprionmento	29688Metynnislippincottianus))	26648Colossomamacropomum)	((((6609Ichthyoelephaslongirostris	(76121Ichthyoelephashumeralis	76122Ichthyoelephashumeralis))	(((47662Prochilodusvimboides	16011Prochilodusvimboides)	(((((33176Prochilodushartii	33175Prochilodushartii)	(4217Prochilodusargenteus	4216Prochilodusargenteus))	((((T54Prochilodusnigricans	(12754Prochilodusnigricans	PE10045Prochilodusnigricans))	(PE10058Prochilodusnigricans	(15727Prochilodusrubrotaeniatus	15728Prochilodusrubrotaeniatus)))	((((GY11461Prochilodusrubrotaeniatus	((79757Prochilodusbritskii	79758Prochilodusbritskii)	P4313Prochiloduscfrubrotaeniatus))	((16386Prochilodusbrevis	16385Prochilodusbrevis)	(42732Prochiloduslacustris	42731Prochiloduslacustris)))	36858Prochilodusnigricans)	(43397Prochilodusnigricans	(43398Prochilodusnigricans	53496Prochilodusnigricans))))	((4223Prochiloduscostatus	(16071Prochiloduslineatus	3611Prochiloduslineatus))	4222Prochiloduscostatus)))	(15562Prochilodusmariae	15561Prochilodusmariae))	((29514Prochilodusreticulatus	29513Prochilodusreticulatus)	(GR207Prochilodusmagdalenae	GR208Prochilodusmagdalenae))))	(((41171Semaprochilodusbrama	41019Semaprochilodusbrama)	((15729Semaprochilodusvarii	6929Semaprochilodusvarii)	(12728Semaprochiloduslaticeps	(2004BSAQ01Semaprochiloduslaticeps	12727Semaprochiloduslaticeps))))
(((24665Apareiodonaffinis	5635Parodonnasus)	(((PE10044Myleusschomburgkii	(35624Catoprionmento	29688Metynnislippincottianus))	26648Colossomamacropomum)	(((((47662Prochilodusvimboides	16011Prochilodusvimboides)	((((33176Prochilodushartii	33175Prochilodushartii)	(4217Prochilodusargenteus	4216Prochilodusargenteus))	((((T54Prochilodusnigricans	(12754Prochilodusnigricans	PE10045Prochilodusnigricans))	(PE10058Prochilodusnigricans	(15727Prochilodusrubrotaeniatus	15728Prochilodusrubrotaeniatus)))	((((GY11461Prochilodusrubrotaeniatus	((15562Prochilodusmariae	((79757Prochilodusbritskii	79758Prochilodusbritskii)	15561Prochilodusmariae))	P4313Prochiloduscfrubrotaeniatus))	((16386Prochilodusbrevis	16385Prochilodusbrevis)	(42732Prochiloduslacustris	42731Prochiloduslacustris)))	36858Prochilodusnigricans)	(43397Prochilodusnigricans	(43398Prochilodusnigricans	53496Prochilodusnigricans))))	((4223Prochiloduscostatus	(16071Prochiloduslineatus	3611Prochiloduslineatus))	4222Prochiloduscostatus)))	((29514Prochilodusreticulatus	29513Prochilodusreticulatus)	(GR207Prochilodusmagdalenae	GR208Prochilodusmagdalenae))))	((12761Semaprochilodusinsignis	(PE10001Semaprochilodusinsignis	(((12734Semaprochiloduskneri	(P4298Semaprochiloduskneri	(19140Semaprochiloduskneri	19139Semaprochiloduskneri)))	12762Semaprochilodusinsignis)	T43Semaprochilodusinsignis)))	((12758Semaprochilodustaeniurus	(12757Semaprochilodustaeniurus
(((24665Apareiodonaffinis	5635Parodonnasus)	(((35624Catoprionmento	(29688Metynnislippincottianus	PE10044Myleusschomburgkii))	26648Colossomamacropomum)	(((6609Ichthyoelephaslongirostris	(76121Ichthyoelephashumeralis	76122Ichthyoelephashumeralis))	(((T48Caenotropusmestomorgmatos	T10200Chilodusfritillus)	((GY11103Curimatacyprinoides	(PE10113Psectrogasteramazonica	(40130Cyphocharaxgilbert	25521Cyphocharaxspilotus)))	1697Curimatopsismacrolepis))	(((47662Prochilodusvimboides	16011Prochilodusvimboides)	(((((((16071Prochiloduslineatus	3611Prochiloduslineatus)	4223Prochiloduscostatus)	4222Prochiloduscostatus)	((((15727Prochilodusrubrotaeniatus	15728Prochilodusrubrotaeniatus)	(T54Prochilodusnigricans	(12754Prochilodusnigricans	PE10045Prochilodusnigricans)))	PE10058Prochilodusnigricans)	(((43398Prochilodusnigricans	43397Prochilodusnigricans)	((GY11461Prochilodusrubrotaeniatus	P4313Prochiloduscfrubrotaeniatus)	((16386Prochilodusbrevis	16385Prochilodusbrevis)	(42732Prochiloduslacustris	42731Prochiloduslacustris))))	(36858Prochilodusnigricans	53496Prochilodusnigricans))))	((79757Prochilodusbritskii	79758Prochilodusbritskii)	(15562Prochilodusmariae	15561Prochilodusmariae)))	((33176Prochilodushartii	33175Prochilodushartii)	(4217Prochilodusargenteus	4216Prochilodusargenteus)))	(GR208Prochilodusmagdalenae	(GR207Prochilodusmagdalenae	(29513Prochilodusreticulatus	29514Prochilodusreticulatus)))))
(((24665Apareiodonaffinis	5635Parodonnasus)	(((PE10044Myleusschomburgkii	(35624Catoprionmento	29688Metynnislippincottianus))	26648Colossomamacropomum)	(((PE10076Hemiodusunimaculatus	PE10110Anoduselongatus)	(((7015Leporinusfriderici	V5274Leporinusdesmotes)	(T09707Schizodonscotorhabdotus	(16871Leporinusstriatus	T08985Abramiteshypselonotus)))	T09912Leporelluscfvitattus))	((((76121Ichthyoelephashumeralis	76122Ichthyoelephashumeralis)	6609Ichthyoelephaslongirostris)	((((GR208Prochilodusmagdalenae	((29514Prochilodusreticulatus	29513Prochilodusreticulatus)	GR207Prochilodusmagdalenae))	((15562Prochilodusmariae	15561Prochilodusmariae)	(((((GY11461Prochilodusrubrotaeniatus	(43397Prochilodusnigricans	((79757Prochilodusbritskii	79758Prochilodusbritskii)	43398Prochilodusnigricans)))	(53496Prochilodusnigricans	((((16385Prochilodusbrevis	16386Prochilodusbrevis)	(42732Prochiloduslacustris	42731Prochiloduslacustris))	P4313Prochiloduscfrubrotaeniatus)	36858Prochilodusnigricans)))	(((PE10045Prochilodusnigricans	(T54Prochilodusnigricans	12754Prochilodusnigricans))	(15728Prochilodusrubrotaeniatus	15727Prochilodusrubrotaeniatus))	PE10058Prochilodusnigricans))	(4222Prochiloduscostatus	((3611Prochiloduslineatus	16071Prochiloduslineatus)	4223Prochiloduscostatus)))	((33176Prochilodushartii	33175Prochilodushartii)	(4217Prochilodusargenteus	4216Prochilodusargenteus)))))	(47662Prochilodusvimboides
(((24665Apareiodonaffinis	5635Parodonnasus)	(((35624Catoprionmento	(29688Metynnislippincottianus	PE10044Myleusschomburgkii))	26648Colossomamacropomum)	(((PE10076Hemiodusunimaculatus	PE10110Anoduselongatus)	(((7015Leporinusfriderici	V5274Leporinusdesmotes)	(T09707Schizodonscotorhabdotus	(16871Leporinusstriatus	T08985Abramiteshypselonotus)))	T09912Leporelluscfvitattus))	((((76121Ichthyoelephashumeralis	76122Ichthyoelephashumeralis)	6609Ichthyoelephaslongirostris)	((((((((79757Prochilodusbritskii	79758Prochilodusbritskii)	(((16385Prochilodusbrevis	16386Prochilodusbrevis)	GY11461Prochilodusrubrotaeniatus)	43398Prochilodusnigricans))	(53496Prochilodusnigricans	((((42732Prochiloduslacustris	42731Prochiloduslacustris)	P4313Prochiloduscfrubrotaeniatus)	43397Prochilodusnigricans)	36858Prochilodusnigricans)))	(((T54Prochilodusnigricans	(12754Prochilodusnigricans	PE10045Prochilodusnigricans))	(15728Prochilodusrubrotaeniatus	15727Prochilodusrubrotaeniatus))	PE10058Prochilodusnigricans))	(4222Prochiloduscostatus	((3611Prochiloduslineatus	16071Prochiloduslineatus)	4223Prochiloduscostatus)))	(((33176Prochilodushartii	33175Prochilodushartii)	(4217Prochilodusargenteus	4216Prochilodusargenteus))	(15562Prochilodusmariae	15561Prochilodusmariae)))	((47662Prochilodusvimboides	16011Prochilodusvimboides)	(GR208Prochilodusmagdalenae	((29514Prochilodusreticulatus	29513Prochilodusreticulatus)
(((24665Apareiodonaffinis	5635Parodonnasus)	(((PE10044Myleusschomburgkii	(35624Catoprionmento	29688Metynnislippincottianus))	26648Colossomamacropomum)	(((PE10076Hemiodusunimaculatus	PE10110Anoduselongatus)	(((16871Leporinusstriatus	T08985Abramiteshypselonotus)	((7015Leporinusfriderici	V5274Leporinusdesmotes)	T09707Schizodonscotorhabdotus))	T09912Leporelluscfvitattus))	((1697Curimatopsismacrolepis	(((76121Ichthyoelephashumeralis	76122Ichthyoelephashumeralis)	6609Ichthyoelephaslongirostris)	(((47662Prochilodusvimboides	16011Prochilodusvimboides)	((GR207Prochilodusmagdalenae	(GR208Prochilodusmagdalenae	(29514Prochilodusreticulatus	29513Prochilodusreticulatus)))	(((33176Prochilodushartii	33175Prochilodushartii)	(4217Prochilodusargenteus	4216Prochilodusargenteus))	((4222Prochiloduscostatus	((3611Prochiloduslineatus	16071Prochiloduslineatus)	4223Prochiloduscostatus))	((((42732Prochiloduslacustris	42731Prochiloduslacustris)	((15562Prochilodusmariae	15561Prochilodusmariae)	P4313Prochiloduscfrubrotaeniatus))	43397Prochilodusnigricans)	(36858Prochilodusnigricans	((((((12754Prochilodusnigricans	((79757Prochilodusbritskii	79758Prochilodusbritskii)	PE10045Prochilodusnigricans))	(15728Prochilodusrubrotaeniatus	15727Prochilodusrubrotaeniatus))	T54Prochilodusnigricans)	PE10058Prochilodusnigricans)	(((16385Prochilodusbrevis	16386Prochilodusbrevis)	GY11461Prochilodusrubrotaeniatus)
(((24665Apareiodonaffinis	5635Parodonnasus)	((((6609Ichthyoelephaslongirostris	(76122Ichthyoelephashumeralis	76121Ichthyoelephashumeralis))	(((((6929Semaprochilodusvarii	15729Semaprochilodusvarii)	((12727Semaprochiloduslaticeps	(2004BSAQ01Semaprochiloduslaticeps	12728Semaprochiloduslaticeps))	(41171Semaprochilodusbrama	41019Semaprochilodusbrama)))	(12761Semaprochilodusinsignis	((PE10001Semaprochilodusinsignis	T43Semaprochilodusinsignis)	((12734Semaprochiloduskneri	(19140Semaprochiloduskneri	(19139Semaprochiloduskneri	P4298Semaprochiloduskneri)))	12762Semaprochilodusinsignis))))	((12759Semaprochilodustaeniurus	12757Semaprochilodustaeniurus)	12758Semaprochilodustaeniurus))	((47662Prochilodusvimboides	16011Prochilodusvimboides)	(((GR207Prochilodusmagdalenae	(29513Prochilodusreticulatus	29514Prochilodusreticulatus))	GR208Prochilodusmagdalenae)	(((33176Prochilodushartii	33175Prochilodushartii)	(4217Prochilodusargenteus	4216Prochilodusargenteus))	((((((43398Prochilodusnigricans	43397Prochilodusnigricans)	GY11461Prochilodusrubrotaeniatus)	(((79758Prochilodusbritskii	79757Prochilodusbritskii)	((15562Prochilodusmariae	15561Prochilodusmariae)	P4313Prochiloduscfrubrotaeniatus))	((16386Prochilodusbrevis	16385Prochilodusbrevis)	(42732Prochiloduslacustris	42731Prochiloduslacustris))))	(53496Prochilodusnigricans	36858Prochilodusnigricans))	(T54Prochilodusnigricans	((PE10045Prochilodusnigricans	12754Prochilodusnigricans)
(((24665Apareiodonaffinis	5635Parodonnasus)	(((35624Catoprionmento	(PE10044Myleusschomburgkii	29688Metynnislippincottianus))	26648Colossomamacropomum)	(((((6609Ichthyoelephaslongirostris	(76122Ichthyoelephashumeralis	76121Ichthyoelephashumeralis))	(((((6929Semaprochilodusvarii	15729Semaprochilodusvarii)	((12727Semaprochiloduslaticeps	(2004BSAQ01Semaprochiloduslaticeps	12728Semaprochiloduslaticeps))	(41171Semaprochilodusbrama	41019Semaprochilodusbrama)))	(12761Semaprochilodusinsignis	((PE10001Semaprochilodusinsignis	T43Semaprochilodusinsignis)	((12734Semaprochiloduskneri	(19140Semaprochiloduskneri	(19139Semaprochiloduskneri	P4298Semaprochiloduskneri)))	12762Semaprochilodusinsignis))))	((12759Semaprochilodustaeniurus	12757Semaprochilodustaeniurus)	12758Semaprochilodustaeniurus))	((47662Prochilodusvimboides	16011Prochilodusvimboides)	(((GR207Prochilodusmagdalenae	(29513Prochilodusreticulatus	29514Prochilodusreticulatus))	GR208Prochilodusmagdalenae)	(((33176Prochilodushartii	33175Prochilodushartii)	(4217Prochilodusargenteus	4216Prochilodusargenteus))	((((53496Prochilodusnigricans	(36858Prochilodusnigricans	((43398Prochilodusnigricans	43397Prochilodusnigricans)	((GY11461Prochilodusrubrotaeniatus	P4313Prochiloduscfrubrotaeniatus)	((16386Prochilodusbrevis	16385Prochilodusbrevis)	(42732Prochiloduslacustris	42731Prochiloduslacustris))))))	(T54Prochilodusnigricans	((PE10045Prochilodusnigricans	12754Prochilodusnigricans)
(((24665Apareiodonaffinis	5635Parodonnasus)	(((PE10044Myleusschomburgkii	(29688Metynnislippincottianus	35624Catoprionmento))	26648Colossomamacropomum)	((((6609Ichthyoelephaslongirostris	(76122Ichthyoelephashumeralis	76121Ichthyoelephashumeralis))	(((((41171Semaprochilodusbrama	41019Semaprochilodusbrama)	((6929Semaprochilodusvarii	15729Semaprochilodusvarii)	(12727Semaprochiloduslaticeps	(2004BSAQ01Semaprochiloduslaticeps	12728Semaprochiloduslaticeps))))	(12761Semaprochilodusinsignis	((PE10001Semaprochilodusinsignis	T43Semaprochilodusinsignis)	((12734Semaprochiloduskneri	(19140Semaprochiloduskneri	(19139Semaprochiloduskneri	P4298Semaprochiloduskneri)))	12762Semaprochilodusinsignis))))	((12759Semaprochilodustaeniurus	12757Semaprochilodustaeniurus)	12758Semaprochilodustaeniurus))	((47662Prochilodusvimboides	16011Prochilodusvimboides)	(((GR208Prochilodusmagdalenae	29514Prochilodusreticulatus)	(GR207Prochilodusmagdalenae	29513Prochilodusreticulatus))	((15562Prochilodusmariae	15561Prochilodusmariae)	(((33176Prochilodushartii	33175Prochilodushartii)	(4217Prochilodusargenteus	4216Prochilodusargenteus))	((((53496Prochilodusnigricans	(43398Prochilodusnigricans	43397Prochilodusnigricans))	(((((79758Prochilodusbritskii	79757Prochilodusbritskii)	GY11461Prochilodusrubrotaeniatus)	P4313Prochiloduscfrubrotaeniatus)	((16386Prochilodusbrevis	16385Prochilodusbrevis)	(42732Prochiloduslacustris	42731Prochiloduslacustris)))
(((24665Apareiodonaffinis	5635Parodonnasus)	(((PE10044Myleusschomburgkii	(29688Metynnislippincottianus	35624Catoprionmento))	26648Colossomamacropomum)	((((6609Ichthyoelephaslongirostris	(76122Ichthyoelephashumeralis	76121Ichthyoelephashumeralis))	(((12734Semaprochiloduskneri	((19140Semaprochiloduskneri	(19139Semaprochiloduskneri	P4298Semaprochiloduskneri))	(12762Semaprochilodusinsignis	(12761Semaprochilodusinsignis	(PE10001Semaprochilodusinsignis	T43Semaprochilodusinsignis)))))	(((12759Semaprochilodustaeniurus	12757Semaprochilodustaeniurus)	12758Semaprochilodustaeniurus)	((41171Semaprochilodusbrama	41019Semaprochilodusbrama)	((6929Semaprochilodusvarii	15729Semaprochilodusvarii)	(2004BSAQ01Semaprochiloduslaticeps	(12728Semaprochiloduslaticeps	12727Semaprochiloduslaticeps))))))	((47662Prochilodusvimboides	16011Prochilodusvimboides)	((GR208Prochilodusmagdalenae	(GR207Prochilodusmagdalenae	(29514Prochilodusreticulatus	29513Prochilodusreticulatus)))	((15562Prochilodusmariae	15561Prochilodusmariae)	(((33176Prochilodushartii	33175Prochilodushartii)	(4217Prochilodusargenteus	4216Prochilodusargenteus))	(((53496Prochilodusnigricans	(((43398Prochilodusnigricans	43397Prochilodusnigricans)	((((79758Prochilodusbritskii	79757Prochilodusbritskii)	GY11461Prochilodusrubrotaeniatus)	P4313Prochiloduscfrubrotaeniatus)	((16386Prochilodusbrevis	16385Prochilodusbrevis)	(42732Prochiloduslacustris	42731Prochiloduslacustris))))
(((24665Apareiodonaffinis	5635Parodonnasus)	(((PE10044Myleusschomburgkii	(29688Metynnislippincottianus	35624Catoprionmento))	26648Colossomamacropomum)	(((GY11103Curimatacyprinoides	(PE10113Psectrogasteramazonica	(40130Cyphocharaxgilbert	25521Cyphocharaxspilotus)))	((1697Curimatopsismacrolepis	(T10200Chilodusfritillus	T48Caenotropusmestomorgmatos))	((6609Ichthyoelephaslongirostris	(76122Ichthyoelephashumeralis	76121Ichthyoelephashumeralis))	((((12759Semaprochilodustaeniurus	12757Semaprochilodustaeniurus)	12758Semaprochilodustaeniurus)	(((41171Semaprochilodusbrama	41019Semaprochilodusbrama)	((6929Semaprochilodusvarii	15729Semaprochilodusvarii)	(2004BSAQ01Semaprochiloduslaticeps	(12728Semaprochiloduslaticeps	12727Semaprochiloduslaticeps))))	(12761Semaprochilodusinsignis	((PE10001Semaprochilodusinsignis	T43Semaprochilodusinsignis)	(((19139Semaprochiloduskneri	P4298Semaprochiloduskneri)	(19140Semaprochiloduskneri	12734Semaprochiloduskneri))	12762Semaprochilodusinsignis)))))	((47662Prochilodusvimboides	16011Prochilodusvimboides)	((GR208Prochilodusmagdalenae	(GR207Prochilodusmagdalenae	(29514Prochilodusreticulatus	29513Prochilodusreticulatus)))	(((33176Prochilodushartii	33175Prochilodushartii)	(4217Prochilodusargenteus	4216Prochilodusargenteus))	((((36858Prochilodusnigricans	(43397Prochilodusnigricans	((GY11461Prochilodusrubrotaeniatus	P4313Prochiloduscfrubrotaeniatus)	(((15562Prochilodusmariae	((79758Prochilodusbritskii
(((24665Apareiodonaffinis	5635Parodonnasus)	(((35624Catoprionmento	(29688Metynnislippincottianus	PE10044Myleusschomburgkii))	26648Colossomamacropomum)	((((GY11103Curimatacyprinoides	(PE10113Psectrogasteramazonica	(40130Cyphocharaxgilbert	25521Cyphocharaxspilotus)))	(1697Curimatopsismacrolepis	(T48Caenotropusmestomorgmatos	T10200Chilodusfritillus)))	(((((79757Prochilodusbritskii	79758Prochilodusbritskii)	(47662Prochilodusvimboides	16011Prochilodusvimboides))	(((((16071Prochiloduslineatus	(3611Prochiloduslineatus	4223Prochiloduscostatus))	4222Prochiloduscostatus)	((((T54Prochilodusnigricans	12754Prochilodusnigricans)	PE10045Prochilodusnigricans)	(PE10058Prochilodusnigricans	(15727Prochilodusrubrotaeniatus	15728Prochilodusrubrotaeniatus)))	((((43398Prochilodusnigricans	53496Prochilodusnigricans)	((16386Prochilodusbrevis	16385Prochilodusbrevis)	(42732Prochiloduslacustris	42731Prochiloduslacustris)))	((GY11461Prochilodusrubrotaeniatus	P4313Prochiloduscfrubrotaeniatus)	36858Prochilodusnigricans))	43397Prochilodusnigricans)))	(((33176Prochilodushartii	33175Prochilodushartii)	(4217Prochilodusargenteus	4216Prochilodusargenteus))	(15562Prochilodusmariae	15561Prochilodusmariae)))	((GR207Prochilodusmagdalenae	(29513Prochilodusreticulatus	29514Prochilodusreticulatus))	GR208Prochilodusmagdalenae)))	((12758Semaprochilodustaeniurus	(12757Semaprochilodustaeniurus	12759Semaprochilodustaeniurus))
(((24665Apareiodonaffinis	5635Parodonnasus)	(((35624Catoprionmento	(29688Metynnislippincottianus	PE10044Myleusschomburgkii))	26648Colossomamacropomum)	((((((47662Prochilodusvimboides	16011Prochilodusvimboides)	(((((4223Prochiloduscostatus	(16071Prochiloduslineatus	3611Prochiloduslineatus))	4222Prochiloduscostatus)	((15562Prochilodusmariae	15561Prochilodusmariae)	((PE10058Prochilodusnigricans	((15727Prochilodusrubrotaeniatus	15728Prochilodusrubrotaeniatus)	((12754Prochilodusnigricans	PE10045Prochilodusnigricans)	T54Prochilodusnigricans)))	((36858Prochilodusnigricans	53496Prochilodusnigricans)	((((16386Prochilodusbrevis	16385Prochilodusbrevis)	(42732Prochiloduslacustris	42731Prochiloduslacustris))	(GY11461Prochilodusrubrotaeniatus	((79757Prochilodusbritskii	79758Prochilodusbritskii)	P4313Prochiloduscfrubrotaeniatus)))	(43398Prochilodusnigricans	43397Prochilodusnigricans))))))	((33176Prochilodushartii	33175Prochilodushartii)	(4217Prochilodusargenteus	4216Prochilodusargenteus)))	((GR207Prochilodusmagdalenae	(29513Prochilodusreticulatus	29514Prochilodusreticulatus))	GR208Prochilodusmagdalenae)))	(((15729Semaprochilodusvarii	6929Semaprochilodusvarii)	((2004BSAQ01Semaprochiloduslaticeps	(12727Semaprochiloduslaticeps	12728Semaprochiloduslaticeps))	(41171Semaprochilodusbrama	41019Semaprochilodusbrama)))	((PE10001Semaprochilodusinsignis	(((((P4298Semaprochiloduskneri	(19139Semaprochiloduskneri
(((24665Apareiodonaffinis	5635Parodonnasus)	(((PE10044Myleusschomburgkii	(35624Catoprionmento	29688Metynnislippincottianus))	26648Colossomamacropomum)	((((((47662Prochilodusvimboides	16011Prochilodusvimboides)	((((33176Prochilodushartii	33175Prochilodushartii)	(4217Prochilodusargenteus	4216Prochilodusargenteus))	(((16071Prochiloduslineatus	3611Prochiloduslineatus)	(4222Prochiloduscostatus	4223Prochiloduscostatus))	((T54Prochilodusnigricans	((PE10058Prochilodusnigricans	(15727Prochilodusrubrotaeniatus	15728Prochilodusrubrotaeniatus))	(12754Prochilodusnigricans	PE10045Prochilodusnigricans)))	((36858Prochilodusnigricans	((((79757Prochilodusbritskii	79758Prochilodusbritskii)	((15562Prochilodusmariae	15561Prochilodusmariae)	P4313Prochiloduscfrubrotaeniatus))	((16386Prochilodusbrevis	16385Prochilodusbrevis)	(42732Prochiloduslacustris	42731Prochiloduslacustris)))	((43398Prochilodusnigricans	43397Prochilodusnigricans)	GY11461Prochilodusrubrotaeniatus)))	53496Prochilodusnigricans))))	((29514Prochilodusreticulatus	(GR207Prochilodusmagdalenae	29513Prochilodusreticulatus))	GR208Prochilodusmagdalenae)))	((12758Semaprochilodustaeniurus	(12757Semaprochilodustaeniurus	12759Semaprochilodustaeniurus))	(((41171Semaprochilodusbrama	41019Semaprochilodusbrama)	((15729Semaprochilodusvarii	6929Semaprochilodusvarii)	(2004BSAQ01Semaprochiloduslaticeps	(12727Semaprochiloduslaticeps	12728Semaprochiloduslaticeps))))
(((24665Apareiodonaffinis	5635Parodonnasus)	(((1697Curimatopsismacrolepis	((GY11103Curimatacyprinoides	(PE10113Psectrogasteramazonica	(40130Cyphocharaxgilbert	25521Cyphocharaxspilotus)))	(T48Caenotropusmestomorgmatos	T10200Chilodusfritillus)))	((6609Ichthyoelephaslongirostris	(76121Ichthyoelephashumeralis	76122Ichthyoelephashumeralis))	(((((33176Prochilodushartii	33175Prochilodushartii)	(4217Prochilodusargenteus	4216Prochilodusargenteus))	(((4223Prochiloduscostatus	(16071Prochiloduslineatus	3611Prochiloduslineatus))	4222Prochiloduscostatus)	((T54Prochilodusnigricans	((79757Prochilodusbritskii	79758Prochilodusbritskii)	((PE10058Prochilodusnigricans	(15727Prochilodusrubrotaeniatus	15728Prochilodusrubrotaeniatus))	(12754Prochilodusnigricans	PE10045Prochilodusnigricans))))	((43398Prochilodusnigricans	GY11461Prochilodusrubrotaeniatus)	((36858Prochilodusnigricans	(43397Prochilodusnigricans	(((16386Prochilodusbrevis	16385Prochilodusbrevis)	(42732Prochiloduslacustris	42731Prochiloduslacustris))	((15562Prochilodusmariae	15561Prochilodusmariae)	P4313Prochiloduscfrubrotaeniatus))))	53496Prochilodusnigricans)))))	((GR208Prochilodusmagdalenae	(GR207Prochilodusmagdalenae	(29514Prochilodusreticulatus	29513Prochilodusreticulatus)))	(47662Prochilodusvimboides	16011Prochilodusvimboides)))	(((((12762Semaprochilodusinsignis	12761Semaprochilodusinsignis)	PE10001Semaprochilodusinsignis)	T43Semaprochilodusinsignis)
(((24665Apareiodonaffinis	5635Parodonnasus)	(((PE10044Myleusschomburgkii	(35624Catoprionmento	29688Metynnislippincottianus))	26648Colossomamacropomum)	(((6609Ichthyoelephaslongirostris	(76121Ichthyoelephashumeralis	76122Ichthyoelephashumeralis))	(((GY11103Curimatacyprinoides	(PE10113Psectrogasteramazonica	(40130Cyphocharaxgilbert	25521Cyphocharaxspilotus)))	(1697Curimatopsismacrolepis	(T48Caenotropusmestomorgmatos	T10200Chilodusfritillus)))	(((47662Prochilodusvimboides	16011Prochilodusvimboides)	(((((((16071Prochiloduslineatus	3611Prochiloduslineatus)	4223Prochiloduscostatus)	4222Prochiloduscostatus)	(((T54Prochilodusnigricans	12754Prochilodusnigricans)	(PE10045Prochilodusnigricans	((15727Prochilodusrubrotaeniatus	15728Prochilodusrubrotaeniatus)	PE10058Prochilodusnigricans)))	((53496Prochilodusnigricans	36858Prochilodusnigricans)	(((GY11461Prochilodusrubrotaeniatus	(P4313Prochiloduscfrubrotaeniatus	(79757Prochilodusbritskii	79758Prochilodusbritskii)))	((16386Prochilodusbrevis	16385Prochilodusbrevis)	(42732Prochiloduslacustris	42731Prochiloduslacustris)))	(43397Prochilodusnigricans	43398Prochilodusnigricans)))))	((33176Prochilodushartii	33175Prochilodushartii)	(4217Prochilodusargenteus	4216Prochilodusargenteus)))	(15562Prochilodusmariae	15561Prochilodusmariae))	(GR208Prochilodusmagdalenae	(GR207Prochilodusmagdalenae	(29513Prochilodusreticulatus	29514Prochilodusreticulatus)))))
(((5635Parodonnasus	24665Apareiodonaffinis)	((((((25521Cyphocharaxspilotus	40130Cyphocharaxgilbert)	PE10113Psectrogasteramazonica)	GY11103Curimatacyprinoides)	((1697Curimatopsismacrolepis	(T48Caenotropusmestomorgmatos	T10200Chilodusfritillus))	((6609Ichthyoelephaslongirostris	(76122Ichthyoelephashumeralis	76121Ichthyoelephashumeralis))	(((((4216Prochilodusargenteus	4217Prochilodusargenteus)	(33175Prochilodushartii	33176Prochilodushartii))	((4222Prochiloduscostatus	(4223Prochiloduscostatus	(3611Prochiloduslineatus	16071Prochiloduslineatus)))	((PE10058Prochilodusnigricans	(T54Prochilodusnigricans	((PE10045Prochilodusnigricans	12754Prochilodusnigricans)	(15727Prochilodusrubrotaeniatus	15728Prochilodusrubrotaeniatus))))	((43398Prochilodusnigricans	43397Prochilodusnigricans)	((((GY11461Prochilodusrubrotaeniatus	(((15562Prochilodusmariae	15561Prochilodusmariae)	(79758Prochilodusbritskii	79757Prochilodusbritskii))	P4313Prochiloduscfrubrotaeniatus))	((16386Prochilodusbrevis	16385Prochilodusbrevis)	(42731Prochiloduslacustris	42732Prochiloduslacustris)))	36858Prochilodusnigricans)	53496Prochilodusnigricans)))))	((16011Prochilodusvimboides	47662Prochilodusvimboides)	(GR208Prochilodusmagdalenae	(GR207Prochilodusmagdalenae	(29514Prochilodusreticulatus	29513Prochilodusreticulatus)))))	((12758Semaprochilodustaeniurus	(12757Semaprochilodustaeniurus	12759Semaprochilodustaeniurus))	((12761Semaprochilodusinsignis
(((5635Parodonnasus	24665Apareiodonaffinis)	(((((6609Ichthyoelephaslongirostris	(76122Ichthyoelephashumeralis	76121Ichthyoelephashumeralis))	(((16011Prochilodusvimboides	47662Prochilodusvimboides)	((GR207Prochilodusmagdalenae	((29514Prochilodusreticulatus	29513Prochilodusreticulatus)	GR208Prochilodusmagdalenae))	(((4216Prochilodusargenteus	4217Prochilodusargenteus)	(33175Prochilodushartii	33176Prochilodushartii))	((4222Prochiloduscostatus	(4223Prochiloduscostatus	(3611Prochiloduslineatus	16071Prochiloduslineatus)))	(((((T54Prochilodusnigricans	12754Prochilodusnigricans)	PE10045Prochilodusnigricans)	(15727Prochilodusrubrotaeniatus	15728Prochilodusrubrotaeniatus))	PE10058Prochilodusnigricans)	(((43398Prochilodusnigricans	43397Prochilodusnigricans)	(((P4313Prochiloduscfrubrotaeniatus	GY11461Prochilodusrubrotaeniatus)	((16386Prochilodusbrevis	16385Prochilodusbrevis)	(42731Prochiloduslacustris	42732Prochiloduslacustris)))	(36858Prochilodusnigricans	53496Prochilodusnigricans)))	((15562Prochilodusmariae	15561Prochilodusmariae)	(79758Prochilodusbritskii	79757Prochilodusbritskii))))))))	((12758Semaprochilodustaeniurus	(12757Semaprochilodustaeniurus	12759Semaprochilodustaeniurus))	((12761Semaprochilodusinsignis	((PE10001Semaprochilodusinsignis	T43Semaprochilodusinsignis)	(((P4298Semaprochiloduskneri	12734Semaprochiloduskneri)	(19139Semaprochiloduskneri	19140Semaprochiloduskneri))	12762Semaprochilodusinsignis)))
(((5635Parodonnasus	24665Apareiodonaffinis)	(((((6609Ichthyoelephaslongirostris	(76122Ichthyoelephashumeralis	76121Ichthyoelephashumeralis))	(((16011Prochilodusvimboides	47662Prochilodusvimboides)	(((29514Prochilodusreticulatus	(GR207Prochilodusmagdalenae	29513Prochilodusreticulatus))	GR208Prochilodusmagdalenae)	(((4216Prochilodusargenteus	4217Prochilodusargenteus)	(33175Prochilodushartii	33176Prochilodushartii))	((4222Prochiloduscostatus	(4223Prochiloduscostatus	(3611Prochiloduslineatus	16071Prochiloduslineatus)))	((15562Prochilodusmariae	15561Prochilodusmariae)	(((T54Prochilodusnigricans	12754Prochilodusnigricans)	(PE10045Prochilodusnigricans	((PE10058Prochilodusnigricans	(15727Prochilodusrubrotaeniatus	15728Prochilodusrubrotaeniatus))	(79758Prochilodusbritskii	79757Prochilodusbritskii))))	((43397Prochilodusnigricans	(43398Prochilodusnigricans	53496Prochilodusnigricans))	(((P4313Prochiloduscfrubrotaeniatus	GY11461Prochilodusrubrotaeniatus)	((16386Prochilodusbrevis	16385Prochilodusbrevis)	(42731Prochiloduslacustris	42732Prochiloduslacustris)))	36858Prochilodusnigricans))))))))	((12758Semaprochilodustaeniurus	(12757Semaprochilodustaeniurus	12759Semaprochilodustaeniurus))	((12761Semaprochilodusinsignis	((PE10001Semaprochilodusinsignis	T43Semaprochilodusinsignis)	((((P4298Semaprochiloduskneri	19139Semaprochiloduskneri)	19140Semaprochiloduskneri)	12734Semaprochiloduskneri)	12762Semaprochilodusinsignis)))
(((5635Parodonnasus	24665Apareiodonaffinis)	((26648Colossomamacropomum	(PE10044Myleusschomburgkii	(35624Catoprionmento	29688Metynnislippincottianus)))	(((PE10076Hemiodusunimaculatus	PE10110Anoduselongatus)	(T09912Leporelluscfvitattus	((7015Leporinusfriderici	V5274Leporinusdesmotes)	(T09707Schizodonscotorhabdotus	(16871Leporinusstriatus	T08985Abramiteshypselonotus)))))	(((((((12757Semaprochilodustaeniurus	12759Semaprochilodustaeniurus)	12758Semaprochilodustaeniurus)	(((12734Semaprochiloduskneri	((P4298Semaprochiloduskneri	19139Semaprochiloduskneri)	19140Semaprochiloduskneri))	((T43Semaprochilodusinsignis	(12761Semaprochilodusinsignis	PE10001Semaprochilodusinsignis))	12762Semaprochilodusinsignis))	(((15729Semaprochilodusvarii	6929Semaprochilodusvarii)	(12728Semaprochiloduslaticeps	(2004BSAQ01Semaprochiloduslaticeps	12727Semaprochiloduslaticeps)))	(41171Semaprochilodusbrama	41019Semaprochilodusbrama))))	((47662Prochilodusvimboides	16011Prochilodusvimboides)	((GR207Prochilodusmagdalenae	(GR208Prochilodusmagdalenae	(29514Prochilodusreticulatus	29513Prochilodusreticulatus)))	(((33176Prochilodushartii	33175Prochilodushartii)	(4216Prochilodusargenteus	4217Prochilodusargenteus))	(((4222Prochiloduscostatus	(16071Prochiloduslineatus	(3611Prochiloduslineatus	4223Prochiloduscostatus)))	((((42731Prochiloduslacustris	42732Prochiloduslacustris)	(16385Prochilodusbrevis	16386Prochilodusbrevis))
(((5635Parodonnasus	24665Apareiodonaffinis)	((26648Colossomamacropomum	(PE10044Myleusschomburgkii	(35624Catoprionmento	29688Metynnislippincottianus)))	(((PE10076Hemiodusunimaculatus	PE10110Anoduselongatus)	(T09912Leporelluscfvitattus	((7015Leporinusfriderici	V5274Leporinusdesmotes)	(T09707Schizodonscotorhabdotus	(16871Leporinusstriatus	T08985Abramiteshypselonotus)))))	(((1697Curimatopsismacrolepis	(T10200Chilodusfritillus	T48Caenotropusmestomorgmatos))	(GY11103Curimatacyprinoides	((40130Cyphocharaxgilbert	25521Cyphocharaxspilotus)	PE10113Psectrogasteramazonica)))	((6609Ichthyoelephaslongirostris	(76122Ichthyoelephashumeralis	76121Ichthyoelephashumeralis))	(((((15729Semaprochilodusvarii	6929Semaprochilodusvarii)	(12728Semaprochiloduslaticeps	(2004BSAQ01Semaprochiloduslaticeps	12727Semaprochiloduslaticeps)))	(41171Semaprochilodusbrama	41019Semaprochilodusbrama))	(((12757Semaprochilodustaeniurus	12759Semaprochilodustaeniurus)	12758Semaprochilodustaeniurus)	(((12761Semaprochilodusinsignis	(PE10001Semaprochilodusinsignis	T43Semaprochilodusinsignis))	12762Semaprochilodusinsignis)	((19139Semaprochiloduskneri	(19140Semaprochiloduskneri	12734Semaprochiloduskneri))	P4298Semaprochiloduskneri))))	((47662Prochilodusvimboides	16011Prochilodusvimboides)	((GR207Prochilodusmagdalenae	(GR208Prochilodusmagdalenae	(29514Prochilodusreticulatus	29513Prochilodusreticulatus)))	(((33176Prochilodushartii	33175Prochilodushartii)
(((5635Parodonnasus	24665Apareiodonaffinis)	((26648Colossomamacropomum	(PE10044Myleusschomburgkii	(35624Catoprionmento	29688Metynnislippincottianus)))	(((PE10076Hemiodusunimaculatus	PE10110Anoduselongatus)	(T09912Leporelluscfvitattus	((7015Leporinusfriderici	V5274Leporinusdesmotes)	(T09707Schizodonscotorhabdotus	(16871Leporinusstriatus	T08985Abramiteshypselonotus)))))	(((T10200Chilodusfritillus	T48Caenotropusmestomorgmatos)	((GY11103Curimatacyprinoides	((40130Cyphocharaxgilbert	25521Cyphocharaxspilotus)	PE10113Psectrogasteramazonica))	1697Curimatopsismacrolepis))	((6609Ichthyoelephaslongirostris	(76122Ichthyoelephashumeralis	76121Ichthyoelephashumeralis))	((((12734Semaprochiloduskneri	(12761Semaprochilodusinsignis	((T43Semaprochilodusinsignis	PE10001Semaprochilodusinsignis)	12762Semaprochilodusinsignis)))	((P4298Semaprochiloduskneri	19140Semaprochiloduskneri)	19139Semaprochiloduskneri))	((((15729Semaprochilodusvarii	6929Semaprochilodusvarii)	(12728Semaprochiloduslaticeps	(2004BSAQ01Semaprochiloduslaticeps	12727Semaprochiloduslaticeps)))	(41171Semaprochilodusbrama	41019Semaprochilodusbrama))	((12757Semaprochilodustaeniurus	12759Semaprochilodustaeniurus)	12758Semaprochilodustaeniurus)))	((47662Prochilodusvimboides	16011Prochilodusvimboides)	((GR208Prochilodusmagdalenae	((29514Prochilodusreticulatus	29513Prochilodusreticulatus)	GR207Prochilodusmagdalenae))	(((33176Prochilodushartii	33175Prochilodushartii)
(((5635Parodonnasus	24665Apareiodonaffinis)	((26648Colossomamacropomum	(PE10044Myleusschomburgkii	(35624Catoprionmento	29688Metynnislippincottianus)))	(((PE10076Hemiodusunimaculatus	PE10110Anoduselongatus)	(T09912Leporelluscfvitattus	((7015Leporinusfriderici	V5274Leporinusdesmotes)	(T09707Schizodonscotorhabdotus	(16871Leporinusstriatus	T08985Abramiteshypselonotus)))))	(((6609Ichthyoelephaslongirostris	(76122Ichthyoelephashumeralis	76121Ichthyoelephashumeralis))	((((12757Semaprochilodustaeniurus	12759Semaprochilodustaeniurus)	12758Semaprochilodustaeniurus)	((12761Semaprochilodusinsignis	(PE10001Semaprochilodusinsignis	(T43Semaprochilodusinsignis	(12762Semaprochilodusinsignis	(((P4298Semaprochiloduskneri	19139Semaprochiloduskneri)	19140Semaprochiloduskneri)	12734Semaprochiloduskneri)))))	(((15729Semaprochilodusvarii	6929Semaprochilodusvarii)	(12728Semaprochiloduslaticeps	(2004BSAQ01Semaprochiloduslaticeps	12727Semaprochiloduslaticeps)))	(41171Semaprochilodusbrama	41019Semaprochilodusbrama))))	((47662Prochilodusvimboides	16011Prochilodusvimboides)	((GR208Prochilodusmagdalenae	((29514Prochilodusreticulatus	29513Prochilodusreticulatus)	GR207Prochilodusmagdalenae))	(((33176Prochilodushartii	33175Prochilodushartii)	(4216Prochilodusargenteus	4217Prochilodusargenteus))	(((16071Prochiloduslineatus	3611Prochiloduslineatus)	(4222Prochiloduscostatus	4223Prochiloduscostatus))	(((36858Prochilodusnigricans
(((5635Parodonnasus	24665Apareiodonaffinis)	((26648Colossomamacropomum	(35624Catoprionmento	(29688Metynnislippincottianus	PE10044Myleusschomburgkii)))	(((PE10076Hemiodusunimaculatus	PE10110Anoduselongatus)	(T09912Leporelluscfvitattus	((16871Leporinusstriatus	T08985Abramiteshypselonotus)	((7015Leporinusfriderici	V5274Leporinusdesmotes)	T09707Schizodonscotorhabdotus))))	(((GY11103Curimatacyprinoides	((40130Cyphocharaxgilbert	25521Cyphocharaxspilotus)	PE10113Psectrogasteramazonica))	1697Curimatopsismacrolepis)	(((6609Ichthyoelephaslongirostris	(76122Ichthyoelephashumeralis	76121Ichthyoelephashumeralis))	(((12761Semaprochilodusinsignis	((12762Semaprochilodusinsignis	(((P4298Semaprochiloduskneri	19139Semaprochiloduskneri)	19140Semaprochiloduskneri)	12734Semaprochiloduskneri))	(PE10001Semaprochilodusinsignis	T43Semaprochilodusinsignis)))	((((15729Semaprochilodusvarii	6929Semaprochilodusvarii)	(12728Semaprochiloduslaticeps	(2004BSAQ01Semaprochiloduslaticeps	12727Semaprochiloduslaticeps)))	(41171Semaprochilodusbrama	41019Semaprochilodusbrama))	((12757Semaprochilodustaeniurus	12759Semaprochilodustaeniurus)	12758Semaprochilodustaeniurus)))	((47662Prochilodusvimboides	16011Prochilodusvimboides)	((GR208Prochilodusmagdalenae	((29514Prochilodusreticulatus	29513Prochilodusreticulatus)	GR207Prochilodusmagdalenae))	(((33176Prochilodushartii	33175Prochilodushartii)	(4216Prochilodusargenteus	4217Prochilodusargenteus))
(((24665Apareiodonaffinis	5635Parodonnasus)	(((PE10044Myleusschomburgkii	(35624Catoprionmento	29688Metynnislippincottianus))	26648Colossomamacropomum)	((((T48Caenotropusmestomorgmatos	T10200Chilodusfritillus)	((GY11103Curimatacyprinoides	(PE10113Psectrogasteramazonica	(40130Cyphocharaxgilbert	25521Cyphocharaxspilotus)))	1697Curimatopsismacrolepis))	((((47662Prochilodusvimboides	16011Prochilodusvimboides)	((((((15727Prochilodusrubrotaeniatus	(PE10058Prochilodusnigricans	15728Prochilodusrubrotaeniatus))	(12754Prochilodusnigricans	((79757Prochilodusbritskii	79758Prochilodusbritskii)	PE10045Prochilodusnigricans)))	T54Prochilodusnigricans)	((((43397Prochilodusnigricans	(((16386Prochilodusbrevis	16385Prochilodusbrevis)	(42732Prochiloduslacustris	42731Prochiloduslacustris))	(GY11461Prochilodusrubrotaeniatus	((15562Prochilodusmariae	15561Prochilodusmariae)	P4313Prochiloduscfrubrotaeniatus))))	36858Prochilodusnigricans)	(53496Prochilodusnigricans	43398Prochilodusnigricans))	(((16071Prochiloduslineatus	3611Prochiloduslineatus)	4223Prochiloduscostatus)	4222Prochiloduscostatus)))	((33176Prochilodushartii	33175Prochilodushartii)	(4217Prochilodusargenteus	4216Prochilodusargenteus)))	(GR208Prochilodusmagdalenae	(GR207Prochilodusmagdalenae	(29513Prochilodusreticulatus	29514Prochilodusreticulatus)))))	((PE10001Semaprochilodusinsignis	((((((19140Semaprochiloduskneri	19139Semaprochiloduskneri)
(((24665Apareiodonaffinis	5635Parodonnasus)	(((PE10044Myleusschomburgkii	(35624Catoprionmento	29688Metynnislippincottianus))	26648Colossomamacropomum)	((((T48Caenotropusmestomorgmatos	T10200Chilodusfritillus)	((GY11103Curimatacyprinoides	(PE10113Psectrogasteramazonica	(40130Cyphocharaxgilbert	25521Cyphocharaxspilotus)))	1697Curimatopsismacrolepis))	((((47662Prochilodusvimboides	16011Prochilodusvimboides)	((4222Prochiloduscostatus	(((((T54Prochilodusnigricans	12754Prochilodusnigricans)	((15727Prochilodusrubrotaeniatus	(PE10058Prochilodusnigricans	15728Prochilodusrubrotaeniatus))	PE10045Prochilodusnigricans))	(((43398Prochilodusnigricans	43397Prochilodusnigricans)	(((16386Prochilodusbrevis	16385Prochilodusbrevis)	(42732Prochiloduslacustris	42731Prochiloduslacustris))	(GY11461Prochilodusrubrotaeniatus	((79757Prochilodusbritskii	79758Prochilodusbritskii)	P4313Prochiloduscfrubrotaeniatus))))	(36858Prochilodusnigricans	53496Prochilodusnigricans)))	((15562Prochilodusmariae	15561Prochilodusmariae)	((33176Prochilodushartii	33175Prochilodushartii)	(4217Prochilodusargenteus	4216Prochilodusargenteus))))	(16071Prochiloduslineatus	(3611Prochiloduslineatus	4223Prochiloduscostatus))))	(GR208Prochilodusmagdalenae	(GR207Prochilodusmagdalenae	(29513Prochilodusreticulatus	29514Prochilodusreticulatus)))))	(((41171Semaprochilodusbrama	41019Semaprochilodusbrama)	((15729Semaprochilodusvarii
(((24665Apareiodonaffinis	5635Parodonnasus)	(((35624Catoprionmento	(29688Metynnislippincottianus	PE10044Myleusschomburgkii))	26648Colossomamacropomum)	((((GY11103Curimatacyprinoides	(PE10113Psectrogasteramazonica	(40130Cyphocharaxgilbert	25521Cyphocharaxspilotus)))	(1697Curimatopsismacrolepis	(T48Caenotropusmestomorgmatos	T10200Chilodusfritillus)))	((((47662Prochilodusvimboides	16011Prochilodusvimboides)	((((4222Prochiloduscostatus	((16071Prochiloduslineatus	3611Prochiloduslineatus)	4223Prochiloduscostatus))	(((T54Prochilodusnigricans	(PE10045Prochilodusnigricans	12754Prochilodusnigricans))	(PE10058Prochilodusnigricans	(15728Prochilodusrubrotaeniatus	15727Prochilodusrubrotaeniatus)))	((53496Prochilodusnigricans	(43398Prochilodusnigricans	43397Prochilodusnigricans))	((((16386Prochilodusbrevis	16385Prochilodusbrevis)	(42732Prochiloduslacustris	42731Prochiloduslacustris))	(GY11461Prochilodusrubrotaeniatus	(((79757Prochilodusbritskii	79758Prochilodusbritskii)	(15562Prochilodusmariae	15561Prochilodusmariae))	P4313Prochiloduscfrubrotaeniatus)))	36858Prochilodusnigricans))))	((33176Prochilodushartii	33175Prochilodushartii)	(4217Prochilodusargenteus	4216Prochilodusargenteus)))	(GR207Prochilodusmagdalenae	((29513Prochilodusreticulatus	29514Prochilodusreticulatus)	GR208Prochilodusmagdalenae))))	((12758Semaprochilodustaeniurus	(12757Semaprochilodustaeniurus	12759Semaprochilodustaeniurus))
(((24665Apareiodonaffinis	5635Parodonnasus)	(((35624Catoprionmento	(29688Metynnislippincottianus	PE10044Myleusschomburgkii))	26648Colossomamacropomum)	(((1697Curimatopsismacrolepis	(((47662Prochilodusvimboides	16011Prochilodusvimboides)	(((((16071Prochiloduslineatus	3611Prochiloduslineatus)	(4223Prochiloduscostatus	4222Prochiloduscostatus))	(((PE10045Prochilodusnigricans	(12754Prochilodusnigricans	T54Prochilodusnigricans))	(PE10058Prochilodusnigricans	(15728Prochilodusrubrotaeniatus	15727Prochilodusrubrotaeniatus)))	(((((16386Prochilodusbrevis	16385Prochilodusbrevis)	(42732Prochiloduslacustris	42731Prochiloduslacustris))	(GY11461Prochilodusrubrotaeniatus	((15562Prochilodusmariae	15561Prochilodusmariae)	(P4313Prochiloduscfrubrotaeniatus	(79757Prochilodusbritskii	79758Prochilodusbritskii)))))	((53496Prochilodusnigricans	43398Prochilodusnigricans)	43397Prochilodusnigricans))	36858Prochilodusnigricans)))	((33176Prochilodushartii	33175Prochilodushartii)	(4217Prochilodusargenteus	4216Prochilodusargenteus)))	(GR208Prochilodusmagdalenae	(GR207Prochilodusmagdalenae	(29513Prochilodusreticulatus	29514Prochilodusreticulatus)))))	((12758Semaprochilodustaeniurus	(12757Semaprochilodustaeniurus	12759Semaprochilodustaeniurus))	(((41171Semaprochilodusbrama	41019Semaprochilodusbrama)	((15729Semaprochilodusvarii	6929Semaprochilodusvarii)	(12728Semaprochiloduslaticeps	(2004BSAQ01Semaprochiloduslaticeps
(((24665Apareiodonaffinis	5635Parodonnasus)	(((PE10044Myleusschomburgkii	(35624Catoprionmento	29688Metynnislippincottianus))	26648Colossomamacropomum)	(((1697Curimatopsismacrolepis	((T48Caenotropusmestomorgmatos	T10200Chilodusfritillus)	(GY11103Curimatacyprinoides	(PE10113Psectrogasteramazonica	(40130Cyphocharaxgilbert	25521Cyphocharaxspilotus)))))	((((47662Prochilodusvimboides	16011Prochilodusvimboides)	((((((16071Prochiloduslineatus	3611Prochiloduslineatus)	4223Prochiloduscostatus)	4222Prochiloduscostatus)	((((43397Prochilodusnigricans	((GY11461Prochilodusrubrotaeniatus	(P4313Prochiloduscfrubrotaeniatus	((79757Prochilodusbritskii	79758Prochilodusbritskii)	(15562Prochilodusmariae	15561Prochilodusmariae))))	((16386Prochilodusbrevis	16385Prochilodusbrevis)	(42732Prochiloduslacustris	42731Prochiloduslacustris))))	36858Prochilodusnigricans)	(43398Prochilodusnigricans	53496Prochilodusnigricans))	((T54Prochilodusnigricans	12754Prochilodusnigricans)	(PE10045Prochilodusnigricans	((15727Prochilodusrubrotaeniatus	15728Prochilodusrubrotaeniatus)	PE10058Prochilodusnigricans)))))	((33176Prochilodushartii	33175Prochilodushartii)	(4217Prochilodusargenteus	4216Prochilodusargenteus)))	(GR207Prochilodusmagdalenae	((29513Prochilodusreticulatus	29514Prochilodusreticulatus)	GR208Prochilodusmagdalenae))))	((12734Semaprochiloduskneri	((12762Semaprochilodusinsignis	(T43Semaprochilodusinsignis
((((26648Colossomamacropomum	(PE10044Myleusschomburgkii	(29688Metynnislippincottianus	35624Catoprionmento)))	(((PE10110Anoduselongatus	PE10076Hemiodusunimaculatus)	(T09912Leporelluscfvitattus	((T08985Abramiteshypselonotus	16871Leporinusstriatus)	(T09707Schizodonscotorhabdotus	(7015Leporinusfriderici	V5274Leporinusdesmotes)))))	(((6609Ichthyoelephaslongirostris	(76121Ichthyoelephashumeralis	76122Ichthyoelephashumeralis))	((((12757Semaprochilodustaeniurus	12759Semaprochilodustaeniurus)	12758Semaprochilodustaeniurus)	(((41019Semaprochilodusbrama	41171Semaprochilodusbrama)	((12727Semaprochiloduslaticeps	(2004BSAQ01Semaprochiloduslaticeps	12728Semaprochiloduslaticeps))	(15729Semaprochilodusvarii	6929Semaprochilodusvarii)))	(12761Semaprochilodusinsignis	(PE10001Semaprochilodusinsignis	(((12734Semaprochiloduskneri	(19140Semaprochiloduskneri	(P4298Semaprochiloduskneri	19139Semaprochiloduskneri)))	12762Semaprochilodusinsignis)	T43Semaprochilodusinsignis)))))	((16011Prochilodusvimboides	47662Prochilodusvimboides)	((GR207Prochilodusmagdalenae	(GR208Prochilodusmagdalenae	(29514Prochilodusreticulatus	29513Prochilodusreticulatus)))	(((4217Prochilodusargenteus	4216Prochilodusargenteus)	(33175Prochilodushartii	33176Prochilodushartii))	((((4223Prochiloduscostatus	4222Prochiloduscostatus)	(3611Prochiloduslineatus	16071Prochiloduslineatus))	((((PE10045Prochilodusnigricans	(T54Prochilodusnigricans	12754Prochilodusnigricans))
((((26648Colossomamacropomum	(PE10044Myleusschomburgkii	(29688Metynnislippincottianus	35624Catoprionmento)))	(((PE10110Anoduselongatus	PE10076Hemiodusunimaculatus)	(T09912Leporelluscfvitattus	((7015Leporinusfriderici	V5274Leporinusdesmotes)	((T08985Abramiteshypselonotus	16871Leporinusstriatus)	T09707Schizodonscotorhabdotus))))	(((T10200Chilodusfritillus	T48Caenotropusmestomorgmatos)	(GY11103Curimatacyprinoides	(PE10113Psectrogasteramazonica	(25521Cyphocharaxspilotus	40130Cyphocharaxgilbert))))	(((6609Ichthyoelephaslongirostris	(76121Ichthyoelephashumeralis	76122Ichthyoelephashumeralis))	((((12757Semaprochilodustaeniurus	12759Semaprochilodustaeniurus)	12758Semaprochilodustaeniurus)	(((15729Semaprochilodusvarii	6929Semaprochilodusvarii)	((41019Semaprochilodusbrama	41171Semaprochilodusbrama)	(12727Semaprochiloduslaticeps	(2004BSAQ01Semaprochiloduslaticeps	12728Semaprochiloduslaticeps))))	(PE10001Semaprochilodusinsignis	((12761Semaprochilodusinsignis	((12734Semaprochiloduskneri	((19139Semaprochiloduskneri	19140Semaprochiloduskneri)	P4298Semaprochiloduskneri))	12762Semaprochilodusinsignis))	T43Semaprochilodusinsignis))))	((16011Prochilodusvimboides	47662Prochilodusvimboides)	(((29514Prochilodusreticulatus	29513Prochilodusreticulatus)	(GR207Prochilodusmagdalenae	GR208Prochilodusmagdalenae))	(((4217Prochilodusargenteus	4216Prochilodusargenteus)	(33175Prochilodushartii	33176Prochilodushartii))	((4222Prochiloduscostatus
((((26648Colossomamacropomum	(PE10044Myleusschomburgkii	(29688Metynnislippincottianus	35624Catoprionmento)))	(((PE10110Anoduselongatus	PE10076Hemiodusunimaculatus)	(T09912Leporelluscfvitattus	((7015Leporinusfriderici	V5274Leporinusdesmotes)	((T08985Abramiteshypselonotus	16871Leporinusstriatus)	T09707Schizodonscotorhabdotus))))	(((T10200Chilodusfritillus	T48Caenotropusmestomorgmatos)	(GY11103Curimatacyprinoides	(PE10113Psectrogasteramazonica	(25521Cyphocharaxspilotus	40130Cyphocharaxgilbert))))	(((6609Ichthyoelephaslongirostris	(76121Ichthyoelephashumeralis	76122Ichthyoelephashumeralis))	((((12757Semaprochilodustaeniurus	12759Semaprochilodustaeniurus)	12758Semaprochilodustaeniurus)	(((41019Semaprochilodusbrama	41171Semaprochilodusbrama)	((12727Semaprochiloduslaticeps	(2004BSAQ01Semaprochiloduslaticeps	12728Semaprochiloduslaticeps))	(15729Semaprochilodusvarii	6929Semaprochilodusvarii)))	(P4298Semaprochiloduskneri	((19140Semaprochiloduskneri	(19139Semaprochiloduskneri	(12762Semaprochilodusinsignis	((T43Semaprochilodusinsignis	PE10001Semaprochilodusinsignis)	12761Semaprochilodusinsignis))))	12734Semaprochiloduskneri))))	((16011Prochilodusvimboides	47662Prochilodusvimboides)	(((29514Prochilodusreticulatus	29513Prochilodusreticulatus)	(GR207Prochilodusmagdalenae	GR208Prochilodusmagdalenae))	(((4217Prochilodusargenteus	4216Prochilodusargenteus)	(33175Prochilodushartii	33176Prochilodushartii))	((4222Prochiloduscostatus
(((24665Apareiodonaffinis	5635Parodonnasus)	((26648Colossomamacropomum	(PE10044Myleusschomburgkii	(29688Metynnislippincottianus	35624Catoprionmento)))	(((6609Ichthyoelephaslongirostris	(76122Ichthyoelephashumeralis	76121Ichthyoelephashumeralis))	((((V5274Leporinusdesmotes	7015Leporinusfriderici)	((T08985Abramiteshypselonotus	16871Leporinusstriatus)	T09707Schizodonscotorhabdotus))	T09912Leporelluscfvitattus)	(PE10076Hemiodusunimaculatus	PE10110Anoduselongatus)))	((((47662Prochilodusvimboides	16011Prochilodusvimboides)	((GR208Prochilodusmagdalenae	(GR207Prochilodusmagdalenae	(29513Prochilodusreticulatus	29514Prochilodusreticulatus)))	(((33176Prochilodushartii	33175Prochilodushartii)	(4217Prochilodusargenteus	4216Prochilodusargenteus))	(((4222Prochiloduscostatus	((3611Prochiloduslineatus	16071Prochiloduslineatus)	4223Prochiloduscostatus))	((PE10058Prochilodusnigricans	((T54Prochilodusnigricans	(12754Prochilodusnigricans	PE10045Prochilodusnigricans))	(15727Prochilodusrubrotaeniatus	15728Prochilodusrubrotaeniatus)))	(((((16385Prochilodusbrevis	16386Prochilodusbrevis)	(42732Prochiloduslacustris	42731Prochiloduslacustris))	(P4313Prochiloduscfrubrotaeniatus	((79758Prochilodusbritskii	79757Prochilodusbritskii)	GY11461Prochilodusrubrotaeniatus)))	((53496Prochilodusnigricans	43398Prochilodusnigricans)	43397Prochilodusnigricans))	36858Prochilodusnigricans)))	(15562Prochilodusmariae
(((24665Apareiodonaffinis	5635Parodonnasus)	((26648Colossomamacropomum	(PE10044Myleusschomburgkii	(29688Metynnislippincottianus	35624Catoprionmento)))	(((((V5274Leporinusdesmotes	7015Leporinusfriderici)	((T08985Abramiteshypselonotus	16871Leporinusstriatus)	T09707Schizodonscotorhabdotus))	T09912Leporelluscfvitattus)	(PE10076Hemiodusunimaculatus	PE10110Anoduselongatus))	(((T48Caenotropusmestomorgmatos	T10200Chilodusfritillus)	(((PE10113Psectrogasteramazonica	(40130Cyphocharaxgilbert	25521Cyphocharaxspilotus))	GY11103Curimatacyprinoides)	1697Curimatopsismacrolepis))	((6609Ichthyoelephaslongirostris	(76122Ichthyoelephashumeralis	76121Ichthyoelephashumeralis))	(((47662Prochilodusvimboides	16011Prochilodusvimboides)	((GR208Prochilodusmagdalenae	(GR207Prochilodusmagdalenae	(29513Prochilodusreticulatus	29514Prochilodusreticulatus)))	(((33176Prochilodushartii	33175Prochilodushartii)	(4217Prochilodusargenteus	4216Prochilodusargenteus))	(((4222Prochiloduscostatus	((3611Prochiloduslineatus	16071Prochiloduslineatus)	4223Prochiloduscostatus))	((((12754Prochilodusnigricans	PE10045Prochilodusnigricans)	((15727Prochilodusrubrotaeniatus	15728Prochilodusrubrotaeniatus)	PE10058Prochilodusnigricans))	T54Prochilodusnigricans)	(36858Prochilodusnigricans	(((43397Prochilodusnigricans	((16385Prochilodusbrevis	16386Prochilodusbrevis)	(42732Prochiloduslacustris	42731Prochiloduslacustris)))
(((24665Apareiodonaffinis	5635Parodonnasus)	((26648Colossomamacropomum	(35624Catoprionmento	(PE10044Myleusschomburgkii	29688Metynnislippincottianus)))	(((((T08985Abramiteshypselonotus	16871Leporinusstriatus)	(T09707Schizodonscotorhabdotus	(V5274Leporinusdesmotes	7015Leporinusfriderici)))	T09912Leporelluscfvitattus)	(PE10076Hemiodusunimaculatus	PE10110Anoduselongatus))	(((T48Caenotropusmestomorgmatos	T10200Chilodusfritillus)	(((PE10113Psectrogasteramazonica	(40130Cyphocharaxgilbert	25521Cyphocharaxspilotus))	GY11103Curimatacyprinoides)	1697Curimatopsismacrolepis))	((6609Ichthyoelephaslongirostris	(76122Ichthyoelephashumeralis	76121Ichthyoelephashumeralis))	(((47662Prochilodusvimboides	16011Prochilodusvimboides)	(((29513Prochilodusreticulatus	29514Prochilodusreticulatus)	(GR208Prochilodusmagdalenae	GR207Prochilodusmagdalenae))	((15562Prochilodusmariae	15561Prochilodusmariae)	(((33176Prochilodushartii	33175Prochilodushartii)	(4217Prochilodusargenteus	4216Prochilodusargenteus))	((4222Prochiloduscostatus	((3611Prochiloduslineatus	16071Prochiloduslineatus)	4223Prochiloduscostatus))	((((12754Prochilodusnigricans	PE10045Prochilodusnigricans)	(15727Prochilodusrubrotaeniatus	(15728Prochilodusrubrotaeniatus	PE10058Prochilodusnigricans)))	T54Prochilodusnigricans)	((36858Prochilodusnigricans	(((16385Prochilodusbrevis	16386Prochilodusbrevis)	(42732Prochiloduslacustris
(((24665Apareiodonaffinis	5635Parodonnasus)	((26648Colossomamacropomum	(PE10044Myleusschomburgkii	(29688Metynnislippincottianus	35624Catoprionmento)))	(((((T08985Abramiteshypselonotus	16871Leporinusstriatus)	(T09707Schizodonscotorhabdotus	(V5274Leporinusdesmotes	7015Leporinusfriderici)))	T09912Leporelluscfvitattus)	(PE10076Hemiodusunimaculatus	PE10110Anoduselongatus))	(((T48Caenotropusmestomorgmatos	T10200Chilodusfritillus)	(((PE10113Psectrogasteramazonica	(40130Cyphocharaxgilbert	25521Cyphocharaxspilotus))	GY11103Curimatacyprinoides)	1697Curimatopsismacrolepis))	((6609Ichthyoelephaslongirostris	(76122Ichthyoelephashumeralis	76121Ichthyoelephashumeralis))	((((15562Prochilodusmariae	15561Prochilodusmariae)	(((33176Prochilodushartii	33175Prochilodushartii)	(4217Prochilodusargenteus	4216Prochilodusargenteus))	((4222Prochiloduscostatus	((3611Prochiloduslineatus	16071Prochiloduslineatus)	4223Prochiloduscostatus))	(((T54Prochilodusnigricans	12754Prochilodusnigricans)	(PE10045Prochilodusnigricans	((15727Prochilodusrubrotaeniatus	15728Prochilodusrubrotaeniatus)	PE10058Prochilodusnigricans)))	(36858Prochilodusnigricans	(((43398Prochilodusnigricans	53496Prochilodusnigricans)	43397Prochilodusnigricans)	(((16385Prochilodusbrevis	16386Prochilodusbrevis)	(42732Prochiloduslacustris	42731Prochiloduslacustris))	(GY11461Prochilodusrubrotaeniatus	((79758Prochilodusbritskii
(((24665Apareiodonaffinis	5635Parodonnasus)	((26648Colossomamacropomum	(PE10044Myleusschomburgkii	(29688Metynnislippincottianus	35624Catoprionmento)))	(((((V5274Leporinusdesmotes	7015Leporinusfriderici)	((T08985Abramiteshypselonotus	16871Leporinusstriatus)	T09707Schizodonscotorhabdotus))	T09912Leporelluscfvitattus)	(PE10076Hemiodusunimaculatus	PE10110Anoduselongatus))	((((PE10113Psectrogasteramazonica	(40130Cyphocharaxgilbert	25521Cyphocharaxspilotus))	GY11103Curimatacyprinoides)	(1697Curimatopsismacrolepis	(T48Caenotropusmestomorgmatos	T10200Chilodusfritillus)))	((6609Ichthyoelephaslongirostris	(76122Ichthyoelephashumeralis	76121Ichthyoelephashumeralis))	(((47662Prochilodusvimboides	16011Prochilodusvimboides)	((GR208Prochilodusmagdalenae	(GR207Prochilodusmagdalenae	(29513Prochilodusreticulatus	29514Prochilodusreticulatus)))	(((33176Prochilodushartii	33175Prochilodushartii)	(4217Prochilodusargenteus	4216Prochilodusargenteus))	((4222Prochiloduscostatus	(16071Prochiloduslineatus	(4223Prochiloduscostatus	3611Prochiloduslineatus)))	(((((79758Prochilodusbritskii	79757Prochilodusbritskii)	(15727Prochilodusrubrotaeniatus	15728Prochilodusrubrotaeniatus))	((T54Prochilodusnigricans	12754Prochilodusnigricans)	PE10045Prochilodusnigricans))	PE10058Prochilodusnigricans)	((53496Prochilodusnigricans	36858Prochilodusnigricans)	((43397Prochilodusnigricans	43398Prochilodusnigricans)
(((24665Apareiodonaffinis	5635Parodonnasus)	(((PE10044Myleusschomburgkii	(35624Catoprionmento	29688Metynnislippincottianus))	26648Colossomamacropomum)	((((T48Caenotropusmestomorgmatos	T10200Chilodusfritillus)	((GY11103Curimatacyprinoides	(PE10113Psectrogasteramazonica	(40130Cyphocharaxgilbert	25521Cyphocharaxspilotus)))	1697Curimatopsismacrolepis))	((((47662Prochilodusvimboides	16011Prochilodusvimboides)	((((((16071Prochiloduslineatus	3611Prochiloduslineatus)	(4223Prochiloduscostatus	4222Prochiloduscostatus))	((PE10058Prochilodusnigricans	((PE10045Prochilodusnigricans	(15727Prochilodusrubrotaeniatus	15728Prochilodusrubrotaeniatus))	(12754Prochilodusnigricans	T54Prochilodusnigricans)))	((GY11461Prochilodusrubrotaeniatus	(43398Prochilodusnigricans	43397Prochilodusnigricans))	(((((79757Prochilodusbritskii	79758Prochilodusbritskii)	P4313Prochiloduscfrubrotaeniatus)	((16386Prochilodusbrevis	16385Prochilodusbrevis)	(42732Prochiloduslacustris	42731Prochiloduslacustris)))	53496Prochilodusnigricans)	36858Prochilodusnigricans))))	((33176Prochilodushartii	33175Prochilodushartii)	(4217Prochilodusargenteus	4216Prochilodusargenteus)))	(15562Prochilodusmariae	15561Prochilodusmariae))	(29514Prochilodusreticulatus	(GR208Prochilodusmagdalenae	(GR207Prochilodusmagdalenae	29513Prochilodusreticulatus)))))	(((12761Semaprochilodusinsignis	((((((P4298Semaprochiloduskneri	19139Semaprochiloduskneri)
(((24665Apareiodonaffinis	5635Parodonnasus)	(((PE10044Myleusschomburgkii	(35624Catoprionmento	29688Metynnislippincottianus))	26648Colossomamacropomum)	(((((((47662Prochilodusvimboides	16011Prochilodusvimboides)	((((16071Prochiloduslineatus	3611Prochiloduslineatus)	(4223Prochiloduscostatus	4222Prochiloduscostatus))	(((15562Prochilodusmariae	15561Prochilodusmariae)	(((PE10058Prochilodusnigricans	((((79757Prochilodusbritskii	79758Prochilodusbritskii)	PE10045Prochilodusnigricans)	12754Prochilodusnigricans)	T54Prochilodusnigricans))	(15727Prochilodusrubrotaeniatus	15728Prochilodusrubrotaeniatus))	((53496Prochilodusnigricans	43398Prochilodusnigricans)	(43397Prochilodusnigricans	(((GY11461Prochilodusrubrotaeniatus	P4313Prochiloduscfrubrotaeniatus)	((16386Prochilodusbrevis	16385Prochilodusbrevis)	(42732Prochiloduslacustris	42731Prochiloduslacustris)))	36858Prochilodusnigricans)))))	((33176Prochilodushartii	33175Prochilodushartii)	(4217Prochilodusargenteus	4216Prochilodusargenteus))))	(GR207Prochilodusmagdalenae	((29514Prochilodusreticulatus	29513Prochilodusreticulatus)	GR208Prochilodusmagdalenae))))	(((P4298Semaprochiloduskneri	(12734Semaprochiloduskneri	(((12762Semaprochilodusinsignis	((T43Semaprochilodusinsignis	PE10001Semaprochilodusinsignis)	12761Semaprochilodusinsignis))	19139Semaprochiloduskneri)	19140Semaprochiloduskneri)))	((41171Semaprochilodusbrama	41019Semaprochilodusbrama)
(((24665Apareiodonaffinis	5635Parodonnasus)	(((PE10044Myleusschomburgkii	(35624Catoprionmento	29688Metynnislippincottianus))	26648Colossomamacropomum)	(((((GY11103Curimatacyprinoides	(PE10113Psectrogasteramazonica	(40130Cyphocharaxgilbert	25521Cyphocharaxspilotus)))	1697Curimatopsismacrolepis)	(T48Caenotropusmestomorgmatos	T10200Chilodusfritillus))	((6609Ichthyoelephaslongirostris	(76121Ichthyoelephashumeralis	76122Ichthyoelephashumeralis))	(((47662Prochilodusvimboides	16011Prochilodusvimboides)	((((33176Prochilodushartii	33175Prochilodushartii)	(4217Prochilodusargenteus	4216Prochilodusargenteus))	((15562Prochilodusmariae	15561Prochilodusmariae)	((4222Prochiloduscostatus	((16071Prochiloduslineatus	3611Prochiloduslineatus)	4223Prochiloduscostatus))	(((((15727Prochilodusrubrotaeniatus	15728Prochilodusrubrotaeniatus)	(79757Prochilodusbritskii	79758Prochilodusbritskii))	(PE10045Prochilodusnigricans	(12754Prochilodusnigricans	T54Prochilodusnigricans)))	PE10058Prochilodusnigricans)	(((P4313Prochiloduscfrubrotaeniatus	((16386Prochilodusbrevis	16385Prochilodusbrevis)	(42732Prochiloduslacustris	42731Prochiloduslacustris)))	(53496Prochilodusnigricans	36858Prochilodusnigricans))	(GY11461Prochilodusrubrotaeniatus	(43397Prochilodusnigricans	43398Prochilodusnigricans)))))))	(GR207Prochilodusmagdalenae	((29514Prochilodusreticulatus	29513Prochilodusreticulatus)	GR208Prochilodusmagdalenae))))
(((24665Apareiodonaffinis	5635Parodonnasus)	(((PE10044Myleusschomburgkii	(35624Catoprionmento	29688Metynnislippincottianus))	26648Colossomamacropomum)	((((6609Ichthyoelephaslongirostris	(76121Ichthyoelephashumeralis	76122Ichthyoelephashumeralis))	(((47662Prochilodusvimboides	16011Prochilodusvimboides)	((((4222Prochiloduscostatus	((16071Prochiloduslineatus	3611Prochiloduslineatus)	4223Prochiloduscostatus))	(((((15727Prochilodusrubrotaeniatus	15728Prochilodusrubrotaeniatus)	(79757Prochilodusbritskii	79758Prochilodusbritskii))	(PE10045Prochilodusnigricans	(12754Prochilodusnigricans	T54Prochilodusnigricans)))	PE10058Prochilodusnigricans)	((53496Prochilodusnigricans	(36858Prochilodusnigricans	((GY11461Prochilodusrubrotaeniatus	((15562Prochilodusmariae	15561Prochilodusmariae)	P4313Prochiloduscfrubrotaeniatus))	((16386Prochilodusbrevis	16385Prochilodusbrevis)	(42732Prochiloduslacustris	42731Prochiloduslacustris)))))	(43397Prochilodusnigricans	43398Prochilodusnigricans))))	((33176Prochilodushartii	33175Prochilodushartii)	(4217Prochilodusargenteus	4216Prochilodusargenteus)))	(GR208Prochilodusmagdalenae	(GR207Prochilodusmagdalenae	(29514Prochilodusreticulatus	29513Prochilodusreticulatus)))))	(((41171Semaprochilodusbrama	41019Semaprochilodusbrama)	((15729Semaprochilodusvarii	6929Semaprochilodusvarii)	(2004BSAQ01Semaprochiloduslaticeps	(12727Semaprochiloduslaticeps	12728Semaprochiloduslaticeps))))
(((24665Apareiodonaffinis	5635Parodonnasus)	(((PE10044Myleusschomburgkii	(35624Catoprionmento	29688Metynnislippincottianus))	26648Colossomamacropomum)	((((T48Caenotropusmestomorgmatos	T10200Chilodusfritillus)	((GY11103Curimatacyprinoides	(PE10113Psectrogasteramazonica	(40130Cyphocharaxgilbert	25521Cyphocharaxspilotus)))	1697Curimatopsismacrolepis))	((((47662Prochilodusvimboides	16011Prochilodusvimboides)	(((((16071Prochiloduslineatus	3611Prochiloduslineatus)	(4223Prochiloduscostatus	4222Prochiloduscostatus))	(((T54Prochilodusnigricans	12754Prochilodusnigricans)	(((79757Prochilodusbritskii	79758Prochilodusbritskii)	PE10045Prochilodusnigricans)	(15727Prochilodusrubrotaeniatus	(15728Prochilodusrubrotaeniatus	PE10058Prochilodusnigricans))))	((36858Prochilodusnigricans	(43397Prochilodusnigricans	(GY11461Prochilodusrubrotaeniatus	((P4313Prochiloduscfrubrotaeniatus	(15562Prochilodusmariae	15561Prochilodusmariae))	((16386Prochilodusbrevis	16385Prochilodusbrevis)	(42732Prochiloduslacustris	42731Prochiloduslacustris))))))	(43398Prochilodusnigricans	53496Prochilodusnigricans))))	((33176Prochilodushartii	33175Prochilodushartii)	(4217Prochilodusargenteus	4216Prochilodusargenteus)))	(GR208Prochilodusmagdalenae	(GR207Prochilodusmagdalenae	(29513Prochilodusreticulatus	29514Prochilodusreticulatus)))))	((((T43Semaprochilodusinsignis	PE10001Semaprochilodusinsignis)	((((P4298Semaprochiloduskneri
(((((PE10044Myleusschomburgkii	(29688Metynnislippincottianus	35624Catoprionmento))	26648Colossomamacropomum)	((((((47662Prochilodusvimboides	16011Prochilodusvimboides)	((GR208Prochilodusmagdalenae	(GR207Prochilodusmagdalenae	(29514Prochilodusreticulatus	29513Prochilodusreticulatus)))	((((16071Prochiloduslineatus	3611Prochiloduslineatus)	(4223Prochiloduscostatus	4222Prochiloduscostatus))	(((53496Prochilodusnigricans	(43398Prochilodusnigricans	43397Prochilodusnigricans))	((((16386Prochilodusbrevis	16385Prochilodusbrevis)	(42731Prochiloduslacustris	42732Prochiloduslacustris))	(P4313Prochiloduscfrubrotaeniatus	GY11461Prochilodusrubrotaeniatus))	36858Prochilodusnigricans))	(T54Prochilodusnigricans	((15728Prochilodusrubrotaeniatus	(15727Prochilodusrubrotaeniatus	PE10058Prochilodusnigricans))	(12754Prochilodusnigricans	PE10045Prochilodusnigricans)))))	(((79757Prochilodusbritskii	79758Prochilodusbritskii)	(15561Prochilodusmariae	15562Prochilodusmariae))	((4217Prochilodusargenteus	4216Prochilodusargenteus)	(33176Prochilodushartii	33175Prochilodushartii))))))	((PE10001Semaprochilodusinsignis	(T43Semaprochilodusinsignis	((((P4298Semaprochiloduskneri	12734Semaprochiloduskneri)	(19140Semaprochiloduskneri	19139Semaprochiloduskneri))	12762Semaprochilodusinsignis)	12761Semaprochilodusinsignis)))	((12758Semaprochilodustaeniurus	(12759Semaprochilodustaeniurus	12757Semaprochilodustaeniurus))	((41171Semaprochilodusbrama
(((((35624Catoprionmento	(PE10044Myleusschomburgkii	29688Metynnislippincottianus))	26648Colossomamacropomum)	((((((47662Prochilodusvimboides	16011Prochilodusvimboides)	((GR207Prochilodusmagdalenae	((29514Prochilodusreticulatus	29513Prochilodusreticulatus)	GR208Prochilodusmagdalenae))	(((15561Prochilodusmariae	15562Prochilodusmariae)	((4217Prochilodusargenteus	4216Prochilodusargenteus)	(33176Prochilodushartii	33175Prochilodushartii)))	(((16071Prochiloduslineatus	3611Prochiloduslineatus)	(4223Prochiloduscostatus	4222Prochiloduscostatus))	(((43398Prochilodusnigricans	43397Prochilodusnigricans)	((53496Prochilodusnigricans	((16386Prochilodusbrevis	16385Prochilodusbrevis)	(42731Prochiloduslacustris	42732Prochiloduslacustris)))	((((79757Prochilodusbritskii	79758Prochilodusbritskii)	P4313Prochiloduscfrubrotaeniatus)	GY11461Prochilodusrubrotaeniatus)	36858Prochilodusnigricans)))	((T54Prochilodusnigricans	(12754Prochilodusnigricans	PE10045Prochilodusnigricans))	((15728Prochilodusrubrotaeniatus	15727Prochilodusrubrotaeniatus)	PE10058Prochilodusnigricans)))))))	(((15729Semaprochilodusvarii	6929Semaprochilodusvarii)	((41171Semaprochilodusbrama	41019Semaprochilodusbrama)	((2004BSAQ01Semaprochiloduslaticeps	12728Semaprochiloduslaticeps)	12727Semaprochiloduslaticeps)))	(((12762Semaprochilodusinsignis	((12761Semaprochilodusinsignis	PE10001Semaprochilodusinsignis)	T43Semaprochilodusinsignis))	(12734Semaprochiloduskneri
(((((PE10044Myleusschomburgkii	(29688Metynnislippincottianus	35624Catoprionmento))	26648Colossomamacropomum)	((((((47662Prochilodusvimboides	16011Prochilodusvimboides)	(((29514Prochilodusreticulatus	29513Prochilodusreticulatus)	(GR208Prochilodusmagdalenae	GR207Prochilodusmagdalenae))	((15561Prochilodusmariae	15562Prochilodusmariae)	(((4217Prochilodusargenteus	4216Prochilodusargenteus)	(33176Prochilodushartii	33175Prochilodushartii))	((4222Prochiloduscostatus	((16071Prochiloduslineatus	3611Prochiloduslineatus)	4223Prochiloduscostatus))	(((43398Prochilodusnigricans	53496Prochilodusnigricans)	(((79757Prochilodusbritskii	79758Prochilodusbritskii)	(43397Prochilodusnigricans	((16386Prochilodusbrevis	16385Prochilodusbrevis)	(42731Prochiloduslacustris	42732Prochiloduslacustris))))	((P4313Prochiloduscfrubrotaeniatus	GY11461Prochilodusrubrotaeniatus)	36858Prochilodusnigricans)))	(T54Prochilodusnigricans	((12754Prochilodusnigricans	PE10045Prochilodusnigricans)	((PE10058Prochilodusnigricans	15728Prochilodusrubrotaeniatus)	15727Prochilodusrubrotaeniatus)))))))))	((12758Semaprochilodustaeniurus	(12759Semaprochilodustaeniurus	12757Semaprochilodustaeniurus))	(((15729Semaprochilodusvarii	6929Semaprochilodusvarii)	((41171Semaprochilodusbrama	41019Semaprochilodusbrama)	((2004BSAQ01Semaprochiloduslaticeps	12728Semaprochiloduslaticeps)	12727Semaprochiloduslaticeps)))	((12762Semaprochilodusinsignis	(12761Semaprochilodusinsignis
(((5635Parodonnasus	24665Apareiodonaffinis)	((((6609Ichthyoelephaslongirostris	(76122Ichthyoelephashumeralis	76121Ichthyoelephashumeralis))	(((((6929Semaprochilodusvarii	15729Semaprochilodusvarii)	((12728Semaprochiloduslaticeps	(2004BSAQ01Semaprochiloduslaticeps	12727Semaprochiloduslaticeps))	(41019Semaprochilodusbrama	41171Semaprochilodusbrama)))	(12761Semaprochilodusinsignis	(PE10001Semaprochilodusinsignis	(T43Semaprochilodusinsignis	(12762Semaprochilodusinsignis	(((P4298Semaprochiloduskneri	19139Semaprochiloduskneri)	19140Semaprochiloduskneri)	12734Semaprochiloduskneri))))))	((12757Semaprochilodustaeniurus	12759Semaprochilodustaeniurus)	12758Semaprochilodustaeniurus))	((47662Prochilodusvimboides	16011Prochilodusvimboides)	((GR207Prochilodusmagdalenae	(GR208Prochilodusmagdalenae	(29514Prochilodusreticulatus	29513Prochilodusreticulatus)))	((15561Prochilodusmariae	15562Prochilodusmariae)	(((4222Prochiloduscostatus	((3611Prochiloduslineatus	16071Prochiloduslineatus)	4223Prochiloduscostatus))	((T54Prochilodusnigricans	((PE10045Prochilodusnigricans	12754Prochilodusnigricans)	((15727Prochilodusrubrotaeniatus	15728Prochilodusrubrotaeniatus)	PE10058Prochilodusnigricans)))	(((((42731Prochiloduslacustris	42732Prochiloduslacustris)	(16386Prochilodusbrevis	16385Prochilodusbrevis))	(((79758Prochilodusbritskii	79757Prochilodusbritskii)	P4313Prochiloduscfrubrotaeniatus)	GY11461Prochilodusrubrotaeniatus))	((43397Prochilodusnigricans
(((5635Parodonnasus	24665Apareiodonaffinis)	((26648Colossomamacropomum	(35624Catoprionmento	(PE10044Myleusschomburgkii	29688Metynnislippincottianus)))	(((((((41019Semaprochilodusbrama	41171Semaprochilodusbrama)	((6929Semaprochilodusvarii	15729Semaprochilodusvarii)	(12727Semaprochiloduslaticeps	(12728Semaprochiloduslaticeps	2004BSAQ01Semaprochiloduslaticeps))))	(12761Semaprochilodusinsignis	((12762Semaprochilodusinsignis	((P4298Semaprochiloduskneri	(19139Semaprochiloduskneri	19140Semaprochiloduskneri))	12734Semaprochiloduskneri))	(PE10001Semaprochilodusinsignis	T43Semaprochilodusinsignis))))	((12757Semaprochilodustaeniurus	12759Semaprochilodustaeniurus)	12758Semaprochilodustaeniurus))	((47662Prochilodusvimboides	16011Prochilodusvimboides)	((GR208Prochilodusmagdalenae	((29514Prochilodusreticulatus	29513Prochilodusreticulatus)	GR207Prochilodusmagdalenae))	(((4222Prochiloduscostatus	((3611Prochiloduslineatus	16071Prochiloduslineatus)	4223Prochiloduscostatus))	((15561Prochilodusmariae	15562Prochilodusmariae)	(((T54Prochilodusnigricans	12754Prochilodusnigricans)	(((15727Prochilodusrubrotaeniatus	15728Prochilodusrubrotaeniatus)	((79758Prochilodusbritskii	79757Prochilodusbritskii)	PE10058Prochilodusnigricans))	PE10045Prochilodusnigricans))	(((43397Prochilodusnigricans	43398Prochilodusnigricans)	53496Prochilodusnigricans)	(36858Prochilodusnigricans	(((42731Prochiloduslacustris	42732Prochiloduslacustris)
(((5635Parodonnasus	24665Apareiodonaffinis)	((((T10200Chilodusfritillus	T48Caenotropusmestomorgmatos)	((GY11103Curimatacyprinoides	(PE10113Psectrogasteramazonica	(25521Cyphocharaxspilotus	40130Cyphocharaxgilbert)))	1697Curimatopsismacrolepis))	((6609Ichthyoelephaslongirostris	(76122Ichthyoelephashumeralis	76121Ichthyoelephashumeralis))	(((((41019Semaprochilodusbrama	41171Semaprochilodusbrama)	((6929Semaprochilodusvarii	15729Semaprochilodusvarii)	(12727Semaprochiloduslaticeps	(12728Semaprochiloduslaticeps	2004BSAQ01Semaprochiloduslaticeps))))	(P4298Semaprochiloduskneri	(12734Semaprochiloduskneri	((19140Semaprochiloduskneri	19139Semaprochiloduskneri)	((T43Semaprochilodusinsignis	(12761Semaprochilodusinsignis	PE10001Semaprochilodusinsignis))	12762Semaprochilodusinsignis)))))	((12757Semaprochilodustaeniurus	12759Semaprochilodustaeniurus)	12758Semaprochilodustaeniurus))	((47662Prochilodusvimboides	16011Prochilodusvimboides)	((GR208Prochilodusmagdalenae	((29514Prochilodusreticulatus	29513Prochilodusreticulatus)	GR207Prochilodusmagdalenae))	((((3611Prochiloduslineatus	16071Prochiloduslineatus)	(4223Prochiloduscostatus	4222Prochiloduscostatus))	(((T54Prochilodusnigricans	12754Prochilodusnigricans)	(((15727Prochilodusrubrotaeniatus	15728Prochilodusrubrotaeniatus)	PE10058Prochilodusnigricans)	PE10045Prochilodusnigricans))	(((43397Prochilodusnigricans	43398Prochilodusnigricans)	(((42731Prochiloduslacustris	42732Prochiloduslacustris)
(((5635Parodonnasus	24665Apareiodonaffinis)	((26648Colossomamacropomum	(35624Catoprionmento	(PE10044Myleusschomburgkii	29688Metynnislippincottianus)))	(((((7015Leporinusfriderici	V5274Leporinusdesmotes)	(T09707Schizodonscotorhabdotus	(16871Leporinusstriatus	T08985Abramiteshypselonotus)))	T09912Leporelluscfvitattus)	(PE10076Hemiodusunimaculatus	PE10110Anoduselongatus))	(((T10200Chilodusfritillus	T48Caenotropusmestomorgmatos)	(GY11103Curimatacyprinoides	(PE10113Psectrogasteramazonica	(25521Cyphocharaxspilotus	40130Cyphocharaxgilbert))))	(1697Curimatopsismacrolepis	((6609Ichthyoelephaslongirostris	(76122Ichthyoelephashumeralis	76121Ichthyoelephashumeralis))	((((12757Semaprochilodustaeniurus	12759Semaprochilodustaeniurus)	12758Semaprochilodustaeniurus)	(((41019Semaprochilodusbrama	41171Semaprochilodusbrama)	((6929Semaprochilodusvarii	15729Semaprochilodusvarii)	(12727Semaprochiloduslaticeps	(12728Semaprochiloduslaticeps	2004BSAQ01Semaprochiloduslaticeps))))	(12761Semaprochilodusinsignis	((T43Semaprochilodusinsignis	(12762Semaprochilodusinsignis	(12734Semaprochiloduskneri	(P4298Semaprochiloduskneri	(19140Semaprochiloduskneri	19139Semaprochiloduskneri)))))	PE10001Semaprochilodusinsignis))))	((47662Prochilodusvimboides	16011Prochilodusvimboides)	(((29514Prochilodusreticulatus	29513Prochilodusreticulatus)	(GR207Prochilodusmagdalenae	GR208Prochilodusmagdalenae))	(((((T54Prochilodusnigricans	12754Prochilodusnigricans)
(((5635Parodonnasus	24665Apareiodonaffinis)	((26648Colossomamacropomum	(PE10044Myleusschomburgkii	(29688Metynnislippincottianus	35624Catoprionmento)))	(((((16871Leporinusstriatus	T08985Abramiteshypselonotus)	((7015Leporinusfriderici	V5274Leporinusdesmotes)	T09707Schizodonscotorhabdotus))	T09912Leporelluscfvitattus)	(PE10076Hemiodusunimaculatus	PE10110Anoduselongatus))	(((6609Ichthyoelephaslongirostris	(76122Ichthyoelephashumeralis	76121Ichthyoelephashumeralis))	((((12757Semaprochilodustaeniurus	12759Semaprochilodustaeniurus)	12758Semaprochilodustaeniurus)	(((6929Semaprochilodusvarii	15729Semaprochilodusvarii)	((12727Semaprochiloduslaticeps	(12728Semaprochiloduslaticeps	2004BSAQ01Semaprochiloduslaticeps))	(41019Semaprochilodusbrama	41171Semaprochilodusbrama)))	((T43Semaprochilodusinsignis	(12761Semaprochilodusinsignis	(12762Semaprochilodusinsignis	(12734Semaprochiloduskneri	((P4298Semaprochiloduskneri	19139Semaprochiloduskneri)	19140Semaprochiloduskneri)))))	PE10001Semaprochilodusinsignis)))	((((15561Prochilodusmariae	15562Prochilodusmariae)	(((T54Prochilodusnigricans	((PE10045Prochilodusnigricans	12754Prochilodusnigricans)	((15727Prochilodusrubrotaeniatus	15728Prochilodusrubrotaeniatus)	PE10058Prochilodusnigricans)))	((53496Prochilodusnigricans	36858Prochilodusnigricans)	((43397Prochilodusnigricans	(GY11461Prochilodusrubrotaeniatus	((79758Prochilodusbritskii	79757Prochilodusbritskii)	43398Prochilodusnigricans)))
(((24665Apareiodonaffinis	5635Parodonnasus)	(((35624Catoprionmento	(29688Metynnislippincottianus	PE10044Myleusschomburgkii))	26648Colossomamacropomum)	((((GY11103Curimatacyprinoides	(PE10113Psectrogasteramazonica	(40130Cyphocharaxgilbert	25521Cyphocharaxspilotus)))	(1697Curimatopsismacrolepis	(T48Caenotropusmestomorgmatos	T10200Chilodusfritillus)))	((((47662Prochilodusvimboides	16011Prochilodusvimboides)	(((((16071Prochiloduslineatus	(3611Prochiloduslineatus	4223Prochiloduscostatus))	4222Prochiloduscostatus)	((PE10058Prochilodusnigricans	((15727Prochilodusrubrotaeniatus	15728Prochilodusrubrotaeniatus)	((12754Prochilodusnigricans	PE10045Prochilodusnigricans)	T54Prochilodusnigricans)))	(36858Prochilodusnigricans	((53496Prochilodusnigricans	43398Prochilodusnigricans)	((43397Prochilodusnigricans	((16386Prochilodusbrevis	16385Prochilodusbrevis)	(42732Prochiloduslacustris	42731Prochiloduslacustris)))	(GY11461Prochilodusrubrotaeniatus	((79757Prochilodusbritskii	79758Prochilodusbritskii)	((15562Prochilodusmariae	15561Prochilodusmariae)	P4313Prochiloduscfrubrotaeniatus))))))))	((33176Prochilodushartii	33175Prochilodushartii)	(4217Prochilodusargenteus	4216Prochilodusargenteus)))	(GR207Prochilodusmagdalenae	((29513Prochilodusreticulatus	29514Prochilodusreticulatus)	GR208Prochilodusmagdalenae))))	(((41171Semaprochilodusbrama	41019Semaprochilodusbrama)	((15729Semaprochilodusvarii
(((24665Apareiodonaffinis	5635Parodonnasus)	(((35624Catoprionmento	(29688Metynnislippincottianus	PE10044Myleusschomburgkii))	26648Colossomamacropomum)	(((1697Curimatopsismacrolepis	((T48Caenotropusmestomorgmatos	T10200Chilodusfritillus)	(GY11103Curimatacyprinoides	(PE10113Psectrogasteramazonica	(40130Cyphocharaxgilbert	25521Cyphocharaxspilotus)))))	(((((((16071Prochiloduslineatus	3611Prochiloduslineatus)	(4223Prochiloduscostatus	4222Prochiloduscostatus))	((PE10058Prochilodusnigricans	((15727Prochilodusrubrotaeniatus	15728Prochilodusrubrotaeniatus)	((12754Prochilodusnigricans	PE10045Prochilodusnigricans)	T54Prochilodusnigricans)))	(36858Prochilodusnigricans	(53496Prochilodusnigricans	((43398Prochilodusnigricans	43397Prochilodusnigricans)	(((16386Prochilodusbrevis	16385Prochilodusbrevis)	(42732Prochiloduslacustris	42731Prochiloduslacustris))	(GY11461Prochilodusrubrotaeniatus	(P4313Prochiloduscfrubrotaeniatus	(79757Prochilodusbritskii	79758Prochilodusbritskii)))))))))	((33176Prochilodushartii	33175Prochilodushartii)	(4217Prochilodusargenteus	4216Prochilodusargenteus)))	(15562Prochilodusmariae	15561Prochilodusmariae))	((GR208Prochilodusmagdalenae	(GR207Prochilodusmagdalenae	(29513Prochilodusreticulatus	29514Prochilodusreticulatus)))	(47662Prochilodusvimboides	16011Prochilodusvimboides)))	((12758Semaprochilodustaeniurus	(12757Semaprochilodustaeniurus	12759Semaprochilodustaeniurus))
(((24665Apareiodonaffinis	5635Parodonnasus)	(((PE10044Myleusschomburgkii	(35624Catoprionmento	29688Metynnislippincottianus))	26648Colossomamacropomum)	((((T48Caenotropusmestomorgmatos	T10200Chilodusfritillus)	((GY11103Curimatacyprinoides	(PE10113Psectrogasteramazonica	(40130Cyphocharaxgilbert	25521Cyphocharaxspilotus)))	1697Curimatopsismacrolepis))	((6609Ichthyoelephaslongirostris	(76121Ichthyoelephashumeralis	76122Ichthyoelephashumeralis))	(((47662Prochilodusvimboides	16011Prochilodusvimboides)	((((16071Prochiloduslineatus	3611Prochiloduslineatus)	4223Prochiloduscostatus)	((((PE10058Prochilodusnigricans	(15727Prochilodusrubrotaeniatus	15728Prochilodusrubrotaeniatus))	((12754Prochilodusnigricans	PE10045Prochilodusnigricans)	T54Prochilodusnigricans))	((79757Prochilodusbritskii	79758Prochilodusbritskii)	((((16386Prochilodusbrevis	16385Prochilodusbrevis)	(((15562Prochilodusmariae	15561Prochilodusmariae)	P4313Prochiloduscfrubrotaeniatus)	(42732Prochiloduslacustris	42731Prochiloduslacustris)))	(GY11461Prochilodusrubrotaeniatus	(43398Prochilodusnigricans	43397Prochilodusnigricans)))	(36858Prochilodusnigricans	53496Prochilodusnigricans))))	(4222Prochiloduscostatus	((33176Prochilodushartii	33175Prochilodushartii)	(4217Prochilodusargenteus	4216Prochilodusargenteus)))))	(GR208Prochilodusmagdalenae	(GR207Prochilodusmagdalenae	(29513Prochilodusreticulatus	29514Prochilodusreticulatus)))))
(((24665Apareiodonaffinis	5635Parodonnasus)	(((PE10044Myleusschomburgkii	(35624Catoprionmento	29688Metynnislippincottianus))	26648Colossomamacropomum)	((((T48Caenotropusmestomorgmatos	T10200Chilodusfritillus)	((GY11103Curimatacyprinoides	(PE10113Psectrogasteramazonica	(40130Cyphocharaxgilbert	25521Cyphocharaxspilotus)))	1697Curimatopsismacrolepis))	((6609Ichthyoelephaslongirostris	(76121Ichthyoelephashumeralis	76122Ichthyoelephashumeralis))	(((47662Prochilodusvimboides	16011Prochilodusvimboides)	((((33176Prochilodushartii	33175Prochilodushartii)	(4217Prochilodusargenteus	4216Prochilodusargenteus))	((4222Prochiloduscostatus	(4223Prochiloduscostatus	(16071Prochiloduslineatus	3611Prochiloduslineatus)))	((((53496Prochilodusnigricans	(43398Prochilodusnigricans	43397Prochilodusnigricans))	(36858Prochilodusnigricans	(GY11461Prochilodusrubrotaeniatus	((((79757Prochilodusbritskii	79758Prochilodusbritskii)	15562Prochilodusmariae)	15561Prochilodusmariae)	P4313Prochiloduscfrubrotaeniatus))))	((42732Prochiloduslacustris	42731Prochiloduslacustris)	(16386Prochilodusbrevis	16385Prochilodusbrevis)))	((15727Prochilodusrubrotaeniatus	(15728Prochilodusrubrotaeniatus	PE10058Prochilodusnigricans))	((12754Prochilodusnigricans	PE10045Prochilodusnigricans)	T54Prochilodusnigricans)))))	(GR208Prochilodusmagdalenae	(GR207Prochilodusmagdalenae	(29513Prochilodusreticulatus	29514Prochilodusreticulatus)))))
(((24665Apareiodonaffinis	5635Parodonnasus)	((((T48Caenotropusmestomorgmatos	T10200Chilodusfritillus)	(GY11103Curimatacyprinoides	(PE10113Psectrogasteramazonica	(40130Cyphocharaxgilbert	25521Cyphocharaxspilotus))))	(((((47662Prochilodusvimboides	16011Prochilodusvimboides)	(((((16071Prochiloduslineatus	3611Prochiloduslineatus)	(4223Prochiloduscostatus	4222Prochiloduscostatus))	((((15727Prochilodusrubrotaeniatus	15728Prochilodusrubrotaeniatus)	PE10058Prochilodusnigricans)	(T54Prochilodusnigricans	(12754Prochilodusnigricans	PE10045Prochilodusnigricans)))	((43398Prochilodusnigricans	((43397Prochilodusnigricans	(((79757Prochilodusbritskii	79758Prochilodusbritskii)	(P4313Prochiloduscfrubrotaeniatus	(15562Prochilodusmariae	15561Prochilodusmariae)))	((16386Prochilodusbrevis	16385Prochilodusbrevis)	(42732Prochiloduslacustris	42731Prochiloduslacustris))))	GY11461Prochilodusrubrotaeniatus))	(53496Prochilodusnigricans	36858Prochilodusnigricans))))	((33176Prochilodushartii	33175Prochilodushartii)	(4217Prochilodusargenteus	4216Prochilodusargenteus)))	(GR208Prochilodusmagdalenae	(GR207Prochilodusmagdalenae	(29513Prochilodusreticulatus	29514Prochilodusreticulatus)))))	((12758Semaprochilodustaeniurus	(12757Semaprochilodustaeniurus	12759Semaprochilodustaeniurus))	(((2004BSAQ01Semaprochiloduslaticeps	(12727Semaprochiloduslaticeps	12728Semaprochiloduslaticeps))	((41171Semaprochilodusbrama	41019Semaprochilodusbrama)
((((26648Colossomamacropomum	(PE10044Myleusschomburgkii	(35624Catoprionmento	29688Metynnislippincottianus)))	(((((47662Prochilodusvimboides	16011Prochilodusvimboides)	((GR207Prochilodusmagdalenae	(GR208Prochilodusmagdalenae	(29514Prochilodusreticulatus	29513Prochilodusreticulatus)))	((((4223Prochiloduscostatus	4222Prochiloduscostatus)	(3611Prochiloduslineatus	16071Prochiloduslineatus))	((((43398Prochilodusnigricans	43397Prochilodusnigricans)	((GY11461Prochilodusrubrotaeniatus	P4313Prochiloduscfrubrotaeniatus)	((16385Prochilodusbrevis	16386Prochilodusbrevis)	(42732Prochiloduslacustris	42731Prochiloduslacustris))))	(36858Prochilodusnigricans	53496Prochilodusnigricans))	(T54Prochilodusnigricans	((15727Prochilodusrubrotaeniatus	(PE10058Prochilodusnigricans	15728Prochilodusrubrotaeniatus))	(PE10045Prochilodusnigricans	12754Prochilodusnigricans)))))	(((79757Prochilodusbritskii	79758Prochilodusbritskii)	(15562Prochilodusmariae	15561Prochilodusmariae))	((33176Prochilodushartii	33175Prochilodushartii)	(4216Prochilodusargenteus	4217Prochilodusargenteus))))))	((PE10001Semaprochilodusinsignis	(((((P4298Semaprochiloduskneri	12734Semaprochiloduskneri)	(19140Semaprochiloduskneri	19139Semaprochiloduskneri))	12762Semaprochilodusinsignis)	12761Semaprochilodusinsignis)	T43Semaprochilodusinsignis))	(((41171Semaprochilodusbrama	41019Semaprochilodusbrama)	((12727Semaprochiloduslaticeps	(2004BSAQ01Semaprochiloduslaticeps
((((26648Colossomamacropomum	(PE10044Myleusschomburgkii	(35624Catoprionmento	29688Metynnislippincottianus)))	((((6609Ichthyoelephaslongirostris	(76121Ichthyoelephashumeralis	76122Ichthyoelephashumeralis))	(((47662Prochilodusvimboides	16011Prochilodusvimboides)	((GR208Prochilodusmagdalenae	((29514Prochilodusreticulatus	29513Prochilodusreticulatus)	GR207Prochilodusmagdalenae))	((15562Prochilodusmariae	15561Prochilodusmariae)	(((33176Prochilodushartii	33175Prochilodushartii)	(4216Prochilodusargenteus	4217Prochilodusargenteus))	((T54Prochilodusnigricans	((PE10058Prochilodusnigricans	(15727Prochilodusrubrotaeniatus	15728Prochilodusrubrotaeniatus))	(PE10045Prochilodusnigricans	12754Prochilodusnigricans)))	(((4223Prochiloduscostatus	4222Prochiloduscostatus)	(3611Prochiloduslineatus	16071Prochiloduslineatus))	(((79757Prochilodusbritskii	79758Prochilodusbritskii)	53496Prochilodusnigricans)	(((43398Prochilodusnigricans	43397Prochilodusnigricans)	((GY11461Prochilodusrubrotaeniatus	P4313Prochiloduscfrubrotaeniatus)	((16385Prochilodusbrevis	16386Prochilodusbrevis)	(42732Prochiloduslacustris	42731Prochiloduslacustris))))	36858Prochilodusnigricans))))))))	((12758Semaprochilodustaeniurus	(12757Semaprochilodustaeniurus	12759Semaprochilodustaeniurus))	((PE10001Semaprochilodusinsignis	((((12734Semaprochiloduskneri	(19140Semaprochiloduskneri	(P4298Semaprochiloduskneri	19139Semaprochiloduskneri)))	12762Semaprochilodusinsignis)
((((26648Colossomamacropomum	(35624Catoprionmento	(29688Metynnislippincottianus	PE10044Myleusschomburgkii)))	(((((47662Prochilodusvimboides	16011Prochilodusvimboides)	((GR208Prochilodusmagdalenae	((29514Prochilodusreticulatus	29513Prochilodusreticulatus)	GR207Prochilodusmagdalenae))	(((33176Prochilodushartii	33175Prochilodushartii)	(4216Prochilodusargenteus	4217Prochilodusargenteus))	(((4223Prochiloduscostatus	4222Prochiloduscostatus)	(3611Prochiloduslineatus	16071Prochiloduslineatus))	(((43398Prochilodusnigricans	53496Prochilodusnigricans)	((((42732Prochiloduslacustris	42731Prochiloduslacustris)	((16385Prochilodusbrevis	16386Prochilodusbrevis)	(((15562Prochilodusmariae	15561Prochilodusmariae)	P4313Prochiloduscfrubrotaeniatus)	43397Prochilodusnigricans)))	GY11461Prochilodusrubrotaeniatus)	36858Prochilodusnigricans))	(T54Prochilodusnigricans	((PE10058Prochilodusnigricans	(15727Prochilodusrubrotaeniatus	15728Prochilodusrubrotaeniatus))	(((79757Prochilodusbritskii	79758Prochilodusbritskii)	PE10045Prochilodusnigricans)	12754Prochilodusnigricans))))))))	(((41171Semaprochilodusbrama	41019Semaprochilodusbrama)	((12727Semaprochiloduslaticeps	(2004BSAQ01Semaprochiloduslaticeps	12728Semaprochiloduslaticeps))	(6929Semaprochilodusvarii	15729Semaprochilodusvarii)))	((12758Semaprochilodustaeniurus	(12757Semaprochilodustaeniurus	12759Semaprochilodustaeniurus))	(((((19140Semaprochiloduskneri	(P4298Semaprochiloduskneri
(((24665Apareiodonaffinis	5635Parodonnasus)	((((29688Metynnislippincottianus	PE10044Myleusschomburgkii)	35624Catoprionmento)	26648Colossomamacropomum)	((((T10200Chilodusfritillus	T48Caenotropusmestomorgmatos)	((GY11103Curimatacyprinoides	(PE10113Psectrogasteramazonica	(40130Cyphocharaxgilbert	25521Cyphocharaxspilotus)))	1697Curimatopsismacrolepis))	(((((T43Semaprochilodusinsignis	(((19140Semaprochiloduskneri	19139Semaprochiloduskneri)	(P4298Semaprochiloduskneri	12734Semaprochiloduskneri))	12762Semaprochilodusinsignis))	PE10001Semaprochilodusinsignis)	12761Semaprochilodusinsignis)	(((15729Semaprochilodusvarii	6929Semaprochilodusvarii)	((2004BSAQ01Semaprochiloduslaticeps	(12728Semaprochiloduslaticeps	12727Semaprochiloduslaticeps))	(41171Semaprochilodusbrama	41019Semaprochilodusbrama)))	((12757Semaprochilodustaeniurus	12759Semaprochilodustaeniurus)	12758Semaprochilodustaeniurus)))	((16011Prochilodusvimboides	47662Prochilodusvimboides)	((GR207Prochilodusmagdalenae	((29514Prochilodusreticulatus	29513Prochilodusreticulatus)	GR208Prochilodusmagdalenae))	(((33175Prochilodushartii	33176Prochilodushartii)	(4217Prochilodusargenteus	4216Prochilodusargenteus))	(((4222Prochiloduscostatus	((16071Prochiloduslineatus	3611Prochiloduslineatus)	4223Prochiloduscostatus))	(((((12754Prochilodusnigricans	PE10045Prochilodusnigricans)	(15727Prochilodusrubrotaeniatus	15728Prochilodusrubrotaeniatus))	T54Prochilodusnigricans)
(((24665Apareiodonaffinis	5635Parodonnasus)	(((PE10044Myleusschomburgkii	(35624Catoprionmento	29688Metynnislippincottianus))	26648Colossomamacropomum)	(((PE10110Anoduselongatus	PE10076Hemiodusunimaculatus)	(T09912Leporelluscfvitattus	((7015Leporinusfriderici	V5274Leporinusdesmotes)	((T08985Abramiteshypselonotus	16871Leporinusstriatus)	T09707Schizodonscotorhabdotus))))	(((T10200Chilodusfritillus	T48Caenotropusmestomorgmatos)	((GY11103Curimatacyprinoides	(PE10113Psectrogasteramazonica	(40130Cyphocharaxgilbert	25521Cyphocharaxspilotus)))	1697Curimatopsismacrolepis))	(((((12757Semaprochilodustaeniurus	12759Semaprochilodustaeniurus)	12758Semaprochilodustaeniurus)	((((T43Semaprochilodusinsignis	((((P4298Semaprochiloduskneri	19139Semaprochiloduskneri)	19140Semaprochiloduskneri)	12734Semaprochiloduskneri)	12762Semaprochilodusinsignis))	PE10001Semaprochilodusinsignis)	12761Semaprochilodusinsignis)	((41171Semaprochilodusbrama	41019Semaprochilodusbrama)	((15729Semaprochilodusvarii	6929Semaprochilodusvarii)	(2004BSAQ01Semaprochiloduslaticeps	(12728Semaprochiloduslaticeps	12727Semaprochiloduslaticeps))))))	((16011Prochilodusvimboides	47662Prochilodusvimboides)	((GR207Prochilodusmagdalenae	((29514Prochilodusreticulatus	29513Prochilodusreticulatus)	GR208Prochilodusmagdalenae))	(((79758Prochilodusbritskii	79757Prochilodusbritskii)	(15562Prochilodusmariae	15561Prochilodusmariae))	(((33175Prochilodushartii
(((24665Apareiodonaffinis	5635Parodonnasus)	(((PE10044Myleusschomburgkii	(35624Catoprionmento	29688Metynnislippincottianus))	26648Colossomamacropomum)	(((PE10110Anoduselongatus	PE10076Hemiodusunimaculatus)	(T09912Leporelluscfvitattus	((7015Leporinusfriderici	V5274Leporinusdesmotes)	((T08985Abramiteshypselonotus	16871Leporinusstriatus)	T09707Schizodonscotorhabdotus))))	(((T10200Chilodusfritillus	T48Caenotropusmestomorgmatos)	((GY11103Curimatacyprinoides	(PE10113Psectrogasteramazonica	(40130Cyphocharaxgilbert	25521Cyphocharaxspilotus)))	1697Curimatopsismacrolepis))	(((((12757Semaprochilodustaeniurus	12759Semaprochilodustaeniurus)	12758Semaprochilodustaeniurus)	((PE10001Semaprochilodusinsignis	(T43Semaprochilodusinsignis	(12761Semaprochilodusinsignis	(((19139Semaprochiloduskneri	(P4298Semaprochiloduskneri	12734Semaprochiloduskneri))	19140Semaprochiloduskneri)	12762Semaprochilodusinsignis))))	((41171Semaprochilodusbrama	41019Semaprochilodusbrama)	((15729Semaprochilodusvarii	6929Semaprochilodusvarii)	(12727Semaprochiloduslaticeps	(2004BSAQ01Semaprochiloduslaticeps	12728Semaprochiloduslaticeps))))))	((((33175Prochilodushartii	33176Prochilodushartii)	(4217Prochilodusargenteus	4216Prochilodusargenteus))	(((4222Prochiloduscostatus	((16071Prochiloduslineatus	3611Prochiloduslineatus)	4223Prochiloduscostatus))	(((T54Prochilodusnigricans	12754Prochilodusnigricans)	(PE10045Prochilodusnigricans
(((24665Apareiodonaffinis	5635Parodonnasus)	(((PE10044Myleusschomburgkii	(35624Catoprionmento	29688Metynnislippincottianus))	26648Colossomamacropomum)	(((PE10110Anoduselongatus	PE10076Hemiodusunimaculatus)	(T09912Leporelluscfvitattus	((T08985Abramiteshypselonotus	16871Leporinusstriatus)	(T09707Schizodonscotorhabdotus	(7015Leporinusfriderici	V5274Leporinusdesmotes)))))	((((((12757Semaprochilodustaeniurus	12759Semaprochilodustaeniurus)	12758Semaprochilodustaeniurus)	((12734Semaprochiloduskneri	((12762Semaprochilodusinsignis	((PE10001Semaprochilodusinsignis	T43Semaprochilodusinsignis)	12761Semaprochilodusinsignis))	((19139Semaprochiloduskneri	P4298Semaprochiloduskneri)	19140Semaprochiloduskneri)))	((41171Semaprochilodusbrama	41019Semaprochilodusbrama)	((15729Semaprochilodusvarii	6929Semaprochilodusvarii)	(12727Semaprochiloduslaticeps	(2004BSAQ01Semaprochiloduslaticeps	12728Semaprochiloduslaticeps))))))	((16011Prochilodusvimboides	47662Prochilodusvimboides)	((((29513Prochilodusreticulatus	29514Prochilodusreticulatus)	GR207Prochilodusmagdalenae)	GR208Prochilodusmagdalenae)	(((16071Prochiloduslineatus	3611Prochiloduslineatus)	4223Prochiloduscostatus)	(((((T54Prochilodusnigricans	12754Prochilodusnigricans)	(PE10045Prochilodusnigricans	((PE10058Prochilodusnigricans	15728Prochilodusrubrotaeniatus)	15727Prochilodusrubrotaeniatus)))	((((43398Prochilodusnigricans	53496Prochilodusnigricans)	43397Prochilodusnigricans)
(((24665Apareiodonaffinis	5635Parodonnasus)	(((35624Catoprionmento	(29688Metynnislippincottianus	PE10044Myleusschomburgkii))	26648Colossomamacropomum)	(((PE10110Anoduselongatus	PE10076Hemiodusunimaculatus)	(T09912Leporelluscfvitattus	((T08985Abramiteshypselonotus	16871Leporinusstriatus)	(T09707Schizodonscotorhabdotus	(7015Leporinusfriderici	V5274Leporinusdesmotes)))))	((((((41171Semaprochilodusbrama	41019Semaprochilodusbrama)	((15729Semaprochilodusvarii	6929Semaprochilodusvarii)	(2004BSAQ01Semaprochiloduslaticeps	(12728Semaprochiloduslaticeps	12727Semaprochiloduslaticeps))))	(((12757Semaprochilodustaeniurus	12759Semaprochilodustaeniurus)	12758Semaprochilodustaeniurus)	(12761Semaprochilodusinsignis	(((((19139Semaprochiloduskneri	P4298Semaprochiloduskneri)	19140Semaprochiloduskneri)	12734Semaprochiloduskneri)	12762Semaprochilodusinsignis)	(PE10001Semaprochilodusinsignis	T43Semaprochilodusinsignis)))))	((16011Prochilodusvimboides	47662Prochilodusvimboides)	((GR207Prochilodusmagdalenae	(GR208Prochilodusmagdalenae	(29513Prochilodusreticulatus	29514Prochilodusreticulatus)))	(((16071Prochiloduslineatus	3611Prochiloduslineatus)	4223Prochiloduscostatus)	((((((PE10045Prochilodusnigricans	12754Prochilodusnigricans)	((15728Prochilodusrubrotaeniatus	15727Prochilodusrubrotaeniatus)	PE10058Prochilodusnigricans))	T54Prochilodusnigricans)	((53496Prochilodusnigricans	(43397Prochilodusnigricans	43398Prochilodusnigricans))
(((24665Apareiodonaffinis	5635Parodonnasus)	(((PE10044Myleusschomburgkii	(35624Catoprionmento	29688Metynnislippincottianus))	26648Colossomamacropomum)	((((GY11103Curimatacyprinoides	(PE10113Psectrogasteramazonica	(40130Cyphocharaxgilbert	25521Cyphocharaxspilotus)))	(1697Curimatopsismacrolepis	(T48Caenotropusmestomorgmatos	T10200Chilodusfritillus)))	((((47662Prochilodusvimboides	16011Prochilodusvimboides)	((((((16071Prochiloduslineatus	3611Prochiloduslineatus)	(4223Prochiloduscostatus	4222Prochiloduscostatus))	((((12754Prochilodusnigricans	PE10045Prochilodusnigricans)	(PE10058Prochilodusnigricans	(15727Prochilodusrubrotaeniatus	15728Prochilodusrubrotaeniatus)))	T54Prochilodusnigricans)	(36858Prochilodusnigricans	(((53496Prochilodusnigricans	43398Prochilodusnigricans)	43397Prochilodusnigricans)	(((16386Prochilodusbrevis	16385Prochilodusbrevis)	(42732Prochiloduslacustris	42731Prochiloduslacustris))	(GY11461Prochilodusrubrotaeniatus	((79757Prochilodusbritskii	79758Prochilodusbritskii)	P4313Prochiloduscfrubrotaeniatus)))))))	((33176Prochilodushartii	33175Prochilodushartii)	(4217Prochilodusargenteus	4216Prochilodusargenteus)))	(15562Prochilodusmariae	15561Prochilodusmariae))	((29513Prochilodusreticulatus	29514Prochilodusreticulatus)	(GR208Prochilodusmagdalenae	GR207Prochilodusmagdalenae))))	((((41171Semaprochilodusbrama	41019Semaprochilodusbrama)	((15729Semaprochilodusvarii
(((24665Apareiodonaffinis	5635Parodonnasus)	(((35624Catoprionmento	(29688Metynnislippincottianus	PE10044Myleusschomburgkii))	26648Colossomamacropomum)	((((((47662Prochilodusvimboides	16011Prochilodusvimboides)	((((33176Prochilodushartii	33175Prochilodushartii)	(4217Prochilodusargenteus	4216Prochilodusargenteus))	((15562Prochilodusmariae	((79757Prochilodusbritskii	79758Prochilodusbritskii)	15561Prochilodusmariae))	(((4223Prochiloduscostatus	(3611Prochiloduslineatus	16071Prochiloduslineatus))	4222Prochiloduscostatus)	((PE10058Prochilodusnigricans	((15727Prochilodusrubrotaeniatus	15728Prochilodusrubrotaeniatus)	(T54Prochilodusnigricans	(12754Prochilodusnigricans	PE10045Prochilodusnigricans))))	(((43398Prochilodusnigricans	43397Prochilodusnigricans)	(GY11461Prochilodusrubrotaeniatus	(((42732Prochiloduslacustris	42731Prochiloduslacustris)	P4313Prochiloduscfrubrotaeniatus)	(16386Prochilodusbrevis	16385Prochilodusbrevis))))	(53496Prochilodusnigricans	36858Prochilodusnigricans))))))	(GR208Prochilodusmagdalenae	(GR207Prochilodusmagdalenae	(29513Prochilodusreticulatus	29514Prochilodusreticulatus)))))	((12758Semaprochilodustaeniurus	(12757Semaprochilodustaeniurus	12759Semaprochilodustaeniurus))	((12761Semaprochilodusinsignis	((T43Semaprochilodusinsignis	PE10001Semaprochilodusinsignis)	((12734Semaprochiloduskneri	(19140Semaprochiloduskneri	(P4298Semaprochiloduskneri	19139Semaprochiloduskneri)))
(((24665Apareiodonaffinis	5635Parodonnasus)	(((PE10044Myleusschomburgkii	(35624Catoprionmento	29688Metynnislippincottianus))	26648Colossomamacropomum)	((((((47662Prochilodusvimboides	16011Prochilodusvimboides)	((((33176Prochilodushartii	33175Prochilodushartii)	(4217Prochilodusargenteus	4216Prochilodusargenteus))	((15562Prochilodusmariae	15561Prochilodusmariae)	(((4223Prochiloduscostatus	(3611Prochiloduslineatus	16071Prochiloduslineatus))	4222Prochiloduscostatus)	(((PE10045Prochilodusnigricans	(PE10058Prochilodusnigricans	(15727Prochilodusrubrotaeniatus	15728Prochilodusrubrotaeniatus)))	(T54Prochilodusnigricans	12754Prochilodusnigricans))	(36858Prochilodusnigricans	((((GY11461Prochilodusrubrotaeniatus	((79757Prochilodusbritskii	79758Prochilodusbritskii)	P4313Prochiloduscfrubrotaeniatus))	((42732Prochiloduslacustris	42731Prochiloduslacustris)	(16386Prochilodusbrevis	16385Prochilodusbrevis)))	(43398Prochilodusnigricans	43397Prochilodusnigricans))	53496Prochilodusnigricans))))))	(GR208Prochilodusmagdalenae	(GR207Prochilodusmagdalenae	(29513Prochilodusreticulatus	29514Prochilodusreticulatus)))))	((12758Semaprochilodustaeniurus	(12757Semaprochilodustaeniurus	12759Semaprochilodustaeniurus))	((((12734Semaprochiloduskneri	(19140Semaprochiloduskneri	(P4298Semaprochiloduskneri	19139Semaprochiloduskneri)))	12762Semaprochilodusinsignis)	(12761Semaprochilodusinsignis	(T43Semaprochilodusinsignis
(((24665Apareiodonaffinis	5635Parodonnasus)	(((35624Catoprionmento	(29688Metynnislippincottianus	PE10044Myleusschomburgkii))	26648Colossomamacropomum)	((((((47662Prochilodusvimboides	16011Prochilodusvimboides)	((((((PE10058Prochilodusnigricans	((15727Prochilodusrubrotaeniatus	15728Prochilodusrubrotaeniatus)	(T54Prochilodusnigricans	(PE10045Prochilodusnigricans	12754Prochilodusnigricans))))	(53496Prochilodusnigricans	(36858Prochilodusnigricans	(((GY11461Prochilodusrubrotaeniatus	((15562Prochilodusmariae	15561Prochilodusmariae)	P4313Prochiloduscfrubrotaeniatus))	((42732Prochiloduslacustris	42731Prochiloduslacustris)	(16386Prochilodusbrevis	16385Prochilodusbrevis)))	(43398Prochilodusnigricans	43397Prochilodusnigricans)))))	(79757Prochilodusbritskii	79758Prochilodusbritskii))	((4222Prochiloduscostatus	4223Prochiloduscostatus)	(3611Prochiloduslineatus	16071Prochiloduslineatus)))	((33176Prochilodushartii	33175Prochilodushartii)	(4217Prochilodusargenteus	4216Prochilodusargenteus)))	(GR208Prochilodusmagdalenae	(GR207Prochilodusmagdalenae	(29513Prochilodusreticulatus	29514Prochilodusreticulatus)))))	(((12734Semaprochiloduskneri	(19140Semaprochiloduskneri	(P4298Semaprochiloduskneri	19139Semaprochiloduskneri)))	(12762Semaprochilodusinsignis	(T43Semaprochilodusinsignis	(PE10001Semaprochilodusinsignis	12761Semaprochilodusinsignis))))	(((41171Semaprochilodusbrama	41019Semaprochilodusbrama)
(((24665Apareiodonaffinis	5635Parodonnasus)	(((PE10044Myleusschomburgkii	(35624Catoprionmento	29688Metynnislippincottianus))	26648Colossomamacropomum)	(((1697Curimatopsismacrolepis	((T48Caenotropusmestomorgmatos	T10200Chilodusfritillus)	(GY11103Curimatacyprinoides	(PE10113Psectrogasteramazonica	(40130Cyphocharaxgilbert	25521Cyphocharaxspilotus)))))	((((47662Prochilodusvimboides	16011Prochilodusvimboides)	(((((16071Prochiloduslineatus	3611Prochiloduslineatus)	(4223Prochiloduscostatus	4222Prochiloduscostatus))	((T54Prochilodusnigricans	((12754Prochilodusnigricans	PE10045Prochilodusnigricans)	((15727Prochilodusrubrotaeniatus	15728Prochilodusrubrotaeniatus)	PE10058Prochilodusnigricans)))	((((GY11461Prochilodusrubrotaeniatus	((P4313Prochiloduscfrubrotaeniatus	(15562Prochilodusmariae	15561Prochilodusmariae))	(79757Prochilodusbritskii	79758Prochilodusbritskii)))	((16386Prochilodusbrevis	16385Prochilodusbrevis)	(42732Prochiloduslacustris	42731Prochiloduslacustris)))	(36858Prochilodusnigricans	53496Prochilodusnigricans))	(43397Prochilodusnigricans	43398Prochilodusnigricans))))	((33176Prochilodushartii	33175Prochilodushartii)	(4217Prochilodusargenteus	4216Prochilodusargenteus)))	(GR208Prochilodusmagdalenae	(GR207Prochilodusmagdalenae	(29513Prochilodusreticulatus	29514Prochilodusreticulatus)))))	((12758Semaprochilodustaeniurus	(12757Semaprochilodustaeniurus	12759Semaprochilodustaeniurus))
(((24665Apareiodonaffinis	5635Parodonnasus)	((26648Colossomamacropomum	(PE10044Myleusschomburgkii	(35624Catoprionmento	29688Metynnislippincottianus)))	((((((16011Prochilodusvimboides	47662Prochilodusvimboides)	((29514Prochilodusreticulatus	(GR208Prochilodusmagdalenae	(GR207Prochilodusmagdalenae	29513Prochilodusreticulatus)))	(((4216Prochilodusargenteus	4217Prochilodusargenteus)	(33176Prochilodushartii	33175Prochilodushartii))	((4222Prochiloduscostatus	(4223Prochiloduscostatus	(16071Prochiloduslineatus	3611Prochiloduslineatus)))	(((79758Prochilodusbritskii	79757Prochilodusbritskii)	(15562Prochilodusmariae	15561Prochilodusmariae))	(((36858Prochilodusnigricans	((P4313Prochiloduscfrubrotaeniatus	GY11461Prochilodusrubrotaeniatus)	((16385Prochilodusbrevis	16386Prochilodusbrevis)	(42731Prochiloduslacustris	42732Prochiloduslacustris))))	((43398Prochilodusnigricans	43397Prochilodusnigricans)	53496Prochilodusnigricans))	((12754Prochilodusnigricans	T54Prochilodusnigricans)	(((15728Prochilodusrubrotaeniatus	15727Prochilodusrubrotaeniatus)	PE10058Prochilodusnigricans)	PE10045Prochilodusnigricans))))))))	(((12757Semaprochilodustaeniurus	12759Semaprochilodustaeniurus)	12758Semaprochilodustaeniurus)	((((P4298Semaprochiloduskneri	12734Semaprochiloduskneri)	(19140Semaprochiloduskneri	19139Semaprochiloduskneri))	(12762Semaprochilodusinsignis	((T43Semaprochilodusinsignis	PE10001Semaprochilodusinsignis)
(((24665Apareiodonaffinis	5635Parodonnasus)	((26648Colossomamacropomum	(PE10044Myleusschomburgkii	(35624Catoprionmento	29688Metynnislippincottianus)))	(((((16011Prochilodusvimboides	47662Prochilodusvimboides)	((GR208Prochilodusmagdalenae	(GR207Prochilodusmagdalenae	(29514Prochilodusreticulatus	29513Prochilodusreticulatus)))	((4223Prochiloduscostatus	(16071Prochiloduslineatus	3611Prochiloduslineatus))	(((79758Prochilodusbritskii	79757Prochilodusbritskii)	((43398Prochilodusnigricans	((53496Prochilodusnigricans	GY11461Prochilodusrubrotaeniatus)	(36858Prochilodusnigricans	(43397Prochilodusnigricans	(((15562Prochilodusmariae	15561Prochilodusmariae)	P4313Prochiloduscfrubrotaeniatus)	((16385Prochilodusbrevis	16386Prochilodusbrevis)	(42731Prochiloduslacustris	42732Prochiloduslacustris)))))))	((12754Prochilodusnigricans	T54Prochilodusnigricans)	(((15728Prochilodusrubrotaeniatus	15727Prochilodusrubrotaeniatus)	PE10058Prochilodusnigricans)	PE10045Prochilodusnigricans))))	(4222Prochiloduscostatus	((4216Prochilodusargenteus	4217Prochilodusargenteus)	(33176Prochilodushartii	33175Prochilodushartii)))))))	(((12757Semaprochilodustaeniurus	12759Semaprochilodustaeniurus)	12758Semaprochilodustaeniurus)	((12761Semaprochilodusinsignis	((((12734Semaprochiloduskneri	(19140Semaprochiloduskneri	(P4298Semaprochiloduskneri	19139Semaprochiloduskneri)))	12762Semaprochilodusinsignis)	T43Semaprochilodusinsignis)
(((24665Apareiodonaffinis	5635Parodonnasus)	((26648Colossomamacropomum	(PE10044Myleusschomburgkii	(35624Catoprionmento	29688Metynnislippincottianus)))	(((PE10076Hemiodusunimaculatus	PE10110Anoduselongatus)	(((T09707Schizodonscotorhabdotus	(T08985Abramiteshypselonotus	16871Leporinusstriatus))	(7015Leporinusfriderici	V5274Leporinusdesmotes))	T09912Leporelluscfvitattus))	(((T48Caenotropusmestomorgmatos	T10200Chilodusfritillus)	(1697Curimatopsismacrolepis	(GY11103Curimatacyprinoides	(PE10113Psectrogasteramazonica	(25521Cyphocharaxspilotus	40130Cyphocharaxgilbert)))))	((6609Ichthyoelephaslongirostris	(76122Ichthyoelephashumeralis	76121Ichthyoelephashumeralis))	(((16011Prochilodusvimboides	47662Prochilodusvimboides)	((GR207Prochilodusmagdalenae	((29514Prochilodusreticulatus	29513Prochilodusreticulatus)	GR208Prochilodusmagdalenae))	(((15562Prochilodusmariae	15561Prochilodusmariae)	((4216Prochilodusargenteus	4217Prochilodusargenteus)	(33176Prochilodushartii	33175Prochilodushartii)))	(((4222Prochiloduscostatus	4223Prochiloduscostatus)	(16071Prochiloduslineatus	3611Prochiloduslineatus))	(((12754Prochilodusnigricans	T54Prochilodusnigricans)	((79758Prochilodusbritskii	79757Prochilodusbritskii)	(((15728Prochilodusrubrotaeniatus	15727Prochilodusrubrotaeniatus)	PE10058Prochilodusnigricans)	PE10045Prochilodusnigricans)))	(((53496Prochilodusnigricans	36858Prochilodusnigricans)
(((24665Apareiodonaffinis	5635Parodonnasus)	((26648Colossomamacropomum	(PE10044Myleusschomburgkii	(29688Metynnislippincottianus	35624Catoprionmento)))	(((PE10076Hemiodusunimaculatus	PE10110Anoduselongatus)	(T09912Leporelluscfvitattus	((7015Leporinusfriderici	V5274Leporinusdesmotes)	(T09707Schizodonscotorhabdotus	(16871Leporinusstriatus	T08985Abramiteshypselonotus)))))	(((T48Caenotropusmestomorgmatos	T10200Chilodusfritillus)	((GY11103Curimatacyprinoides	((40130Cyphocharaxgilbert	25521Cyphocharaxspilotus)	PE10113Psectrogasteramazonica))	1697Curimatopsismacrolepis))	(((76121Ichthyoelephashumeralis	76122Ichthyoelephashumeralis)	6609Ichthyoelephaslongirostris)	((((6929Semaprochilodusvarii	15729Semaprochilodusvarii)	((12728Semaprochiloduslaticeps	(12727Semaprochiloduslaticeps	2004BSAQ01Semaprochiloduslaticeps))	(41019Semaprochilodusbrama	41171Semaprochilodusbrama)))	((12761Semaprochilodusinsignis	((T43Semaprochilodusinsignis	(((19139Semaprochiloduskneri	(19140Semaprochiloduskneri	12734Semaprochiloduskneri))	P4298Semaprochiloduskneri)	12762Semaprochilodusinsignis))	PE10001Semaprochilodusinsignis))	(12758Semaprochilodustaeniurus	(12759Semaprochilodustaeniurus	12757Semaprochilodustaeniurus))))	((16011Prochilodusvimboides	47662Prochilodusvimboides)	(((29513Prochilodusreticulatus	29514Prochilodusreticulatus)	(GR208Prochilodusmagdalenae	GR207Prochilodusmagdalenae))	(((4216Prochilodusargenteus	4217Prochilodusargenteus)
(((24665Apareiodonaffinis	5635Parodonnasus)	((26648Colossomamacropomum	(PE10044Myleusschomburgkii	(29688Metynnislippincottianus	35624Catoprionmento)))	(((PE10076Hemiodusunimaculatus	PE10110Anoduselongatus)	(T09912Leporelluscfvitattus	((7015Leporinusfriderici	V5274Leporinusdesmotes)	(T09707Schizodonscotorhabdotus	(16871Leporinusstriatus	T08985Abramiteshypselonotus)))))	(((T48Caenotropusmestomorgmatos	T10200Chilodusfritillus)	(GY11103Curimatacyprinoides	((40130Cyphocharaxgilbert	25521Cyphocharaxspilotus)	PE10113Psectrogasteramazonica)))	(1697Curimatopsismacrolepis	(((76121Ichthyoelephashumeralis	76122Ichthyoelephashumeralis)	6609Ichthyoelephaslongirostris)	(((12758Semaprochilodustaeniurus	(12759Semaprochilodustaeniurus	12757Semaprochilodustaeniurus))	(((41019Semaprochilodusbrama	41171Semaprochilodusbrama)	((6929Semaprochilodusvarii	15729Semaprochilodusvarii)	((2004BSAQ01Semaprochiloduslaticeps	12727Semaprochiloduslaticeps)	12728Semaprochiloduslaticeps)))	(12761Semaprochilodusinsignis	((12762Semaprochilodusinsignis	(T43Semaprochilodusinsignis	(12734Semaprochiloduskneri	((19139Semaprochiloduskneri	P4298Semaprochiloduskneri)	19140Semaprochiloduskneri))))	PE10001Semaprochilodusinsignis))))	((16011Prochilodusvimboides	47662Prochilodusvimboides)	((GR208Prochilodusmagdalenae	(GR207Prochilodusmagdalenae	(29513Prochilodusreticulatus	29514Prochilodusreticulatus)))	(((4216Prochilodusargenteus	4217Prochilodusargenteus)
(((24665Apareiodonaffinis	5635Parodonnasus)	((26648Colossomamacropomum	(35624Catoprionmento	(PE10044Myleusschomburgkii	29688Metynnislippincottianus)))	(((PE10076Hemiodusunimaculatus	PE10110Anoduselongatus)	(T09912Leporelluscfvitattus	((16871Leporinusstriatus	T08985Abramiteshypselonotus)	((7015Leporinusfriderici	V5274Leporinusdesmotes)	T09707Schizodonscotorhabdotus))))	(((T48Caenotropusmestomorgmatos	T10200Chilodusfritillus)	(1697Curimatopsismacrolepis	(GY11103Curimatacyprinoides	((40130Cyphocharaxgilbert	25521Cyphocharaxspilotus)	PE10113Psectrogasteramazonica))))	(((76121Ichthyoelephashumeralis	76122Ichthyoelephashumeralis)	6609Ichthyoelephaslongirostris)	(((12758Semaprochilodustaeniurus	(12759Semaprochilodustaeniurus	12757Semaprochilodustaeniurus))	(((41019Semaprochilodusbrama	41171Semaprochilodusbrama)	((6929Semaprochilodusvarii	15729Semaprochilodusvarii)	((2004BSAQ01Semaprochiloduslaticeps	12727Semaprochiloduslaticeps)	12728Semaprochiloduslaticeps)))	(12761Semaprochilodusinsignis	((12762Semaprochilodusinsignis	(T43Semaprochilodusinsignis	(12734Semaprochiloduskneri	((19139Semaprochiloduskneri	P4298Semaprochiloduskneri)	19140Semaprochiloduskneri))))	PE10001Semaprochilodusinsignis))))	((16011Prochilodusvimboides	47662Prochilodusvimboides)	((GR208Prochilodusmagdalenae	(GR207Prochilodusmagdalenae	(29513Prochilodusreticulatus	29514Prochilodusreticulatus)))	(((4216Prochilodusargenteus	4217Prochilodusargenteus)
(((24665Apareiodonaffinis	5635Parodonnasus)	((26648Colossomamacropomum	(PE10044Myleusschomburgkii	(29688Metynnislippincottianus	35624Catoprionmento)))	(((PE10076Hemiodusunimaculatus	PE10110Anoduselongatus)	(T09912Leporelluscfvitattus	((7015Leporinusfriderici	V5274Leporinusdesmotes)	(T09707Schizodonscotorhabdotus	(16871Leporinusstriatus	T08985Abramiteshypselonotus)))))	(((((12761Semaprochilodusinsignis	((((P4298Semaprochiloduskneri	12734Semaprochiloduskneri)	(19139Semaprochiloduskneri	19140Semaprochiloduskneri))	12762Semaprochilodusinsignis)	(T43Semaprochilodusinsignis	PE10001Semaprochilodusinsignis)))	((12758Semaprochilodustaeniurus	(12759Semaprochilodustaeniurus	12757Semaprochilodustaeniurus))	((41019Semaprochilodusbrama	41171Semaprochilodusbrama)	((6929Semaprochilodusvarii	15729Semaprochilodusvarii)	((2004BSAQ01Semaprochiloduslaticeps	12727Semaprochiloduslaticeps)	12728Semaprochiloduslaticeps)))))	((16011Prochilodusvimboides	47662Prochilodusvimboides)	((GR208Prochilodusmagdalenae	(GR207Prochilodusmagdalenae	(29513Prochilodusreticulatus	29514Prochilodusreticulatus)))	(((4216Prochilodusargenteus	4217Prochilodusargenteus)	(33176Prochilodushartii	33175Prochilodushartii))	((T54Prochilodusnigricans	((PE10058Prochilodusnigricans	(15728Prochilodusrubrotaeniatus	15727Prochilodusrubrotaeniatus))	(12754Prochilodusnigricans	PE10045Prochilodusnigricans)))	((36858Prochilodusnigricans	(53496Prochilodusnigricans
(((24665Apareiodonaffinis	5635Parodonnasus)	((26648Colossomamacropomum	(PE10044Myleusschomburgkii	(29688Metynnislippincottianus	35624Catoprionmento)))	(((PE10076Hemiodusunimaculatus	PE10110Anoduselongatus)	(T09912Leporelluscfvitattus	((16871Leporinusstriatus	T08985Abramiteshypselonotus)	((7015Leporinusfriderici	V5274Leporinusdesmotes)	T09707Schizodonscotorhabdotus))))	((((((((P4298Semaprochiloduskneri	19139Semaprochiloduskneri)	19140Semaprochiloduskneri)	12734Semaprochiloduskneri)	(12762Semaprochilodusinsignis	((T43Semaprochilodusinsignis	PE10001Semaprochilodusinsignis)	12761Semaprochilodusinsignis)))	((12758Semaprochilodustaeniurus	(12759Semaprochilodustaeniurus	12757Semaprochilodustaeniurus))	((6929Semaprochilodusvarii	15729Semaprochilodusvarii)	(((2004BSAQ01Semaprochiloduslaticeps	12727Semaprochiloduslaticeps)	12728Semaprochiloduslaticeps)	(41019Semaprochilodusbrama	41171Semaprochilodusbrama)))))	((16011Prochilodusvimboides	47662Prochilodusvimboides)	((GR207Prochilodusmagdalenae	((29513Prochilodusreticulatus	29514Prochilodusreticulatus)	GR208Prochilodusmagdalenae))	(((4216Prochilodusargenteus	4217Prochilodusargenteus)	(33176Prochilodushartii	33175Prochilodushartii))	((4222Prochiloduscostatus	(4223Prochiloduscostatus	(16071Prochiloduslineatus	3611Prochiloduslineatus)))	((((15727Prochilodusrubrotaeniatus	15728Prochilodusrubrotaeniatus)	((12754Prochilodusnigricans	PE10045Prochilodusnigricans)
(((24665Apareiodonaffinis	5635Parodonnasus)	(((PE10044Myleusschomburgkii	(35624Catoprionmento	29688Metynnislippincottianus))	26648Colossomamacropomum)	((((T48Caenotropusmestomorgmatos	T10200Chilodusfritillus)	((GY11103Curimatacyprinoides	(PE10113Psectrogasteramazonica	(40130Cyphocharaxgilbert	25521Cyphocharaxspilotus)))	1697Curimatopsismacrolepis))	((((47662Prochilodusvimboides	16011Prochilodusvimboides)	(((((((16071Prochiloduslineatus	3611Prochiloduslineatus)	4223Prochiloduscostatus)	4222Prochiloduscostatus)	((((T54Prochilodusnigricans	12754Prochilodusnigricans)	PE10045Prochilodusnigricans)	(PE10058Prochilodusnigricans	((15727Prochilodusrubrotaeniatus	15728Prochilodusrubrotaeniatus)	(79757Prochilodusbritskii	79758Prochilodusbritskii))))	((36858Prochilodusnigricans	((GY11461Prochilodusrubrotaeniatus	P4313Prochiloduscfrubrotaeniatus)	((16386Prochilodusbrevis	16385Prochilodusbrevis)	(42732Prochiloduslacustris	42731Prochiloduslacustris))))	(43397Prochilodusnigricans	(43398Prochilodusnigricans	53496Prochilodusnigricans)))))	((33176Prochilodushartii	33175Prochilodushartii)	(4217Prochilodusargenteus	4216Prochilodusargenteus)))	(15562Prochilodusmariae	15561Prochilodusmariae))	(GR207Prochilodusmagdalenae	((29513Prochilodusreticulatus	29514Prochilodusreticulatus)	GR208Prochilodusmagdalenae))))	(((15729Semaprochilodusvarii	6929Semaprochilodusvarii)	((12728Semaprochiloduslaticeps
(((24665Apareiodonaffinis	5635Parodonnasus)	(((PE10044Myleusschomburgkii	(35624Catoprionmento	29688Metynnislippincottianus))	26648Colossomamacropomum)	((((T48Caenotropusmestomorgmatos	T10200Chilodusfritillus)	(GY11103Curimatacyprinoides	(PE10113Psectrogasteramazonica	(40130Cyphocharaxgilbert	25521Cyphocharaxspilotus))))	(1697Curimatopsismacrolepis	((((47662Prochilodusvimboides	16011Prochilodusvimboides)	((((((16071Prochiloduslineatus	3611Prochiloduslineatus)	4223Prochiloduscostatus)	4222Prochiloduscostatus)	(((79757Prochilodusbritskii	79758Prochilodusbritskii)	(15562Prochilodusmariae	15561Prochilodusmariae))	(((PE10058Prochilodusnigricans	(15727Prochilodusrubrotaeniatus	15728Prochilodusrubrotaeniatus))	(T54Prochilodusnigricans	(12754Prochilodusnigricans	PE10045Prochilodusnigricans)))	(43397Prochilodusnigricans	((43398Prochilodusnigricans	53496Prochilodusnigricans)	(36858Prochilodusnigricans	((GY11461Prochilodusrubrotaeniatus	P4313Prochiloduscfrubrotaeniatus)	((16386Prochilodusbrevis	16385Prochilodusbrevis)	(42732Prochiloduslacustris	42731Prochiloduslacustris)))))))))	((33176Prochilodushartii	33175Prochilodushartii)	(4217Prochilodusargenteus	4216Prochilodusargenteus)))	((29513Prochilodusreticulatus	29514Prochilodusreticulatus)	(GR208Prochilodusmagdalenae	GR207Prochilodusmagdalenae))))	((12758Semaprochilodustaeniurus	(12757Semaprochilodustaeniurus	12759Semaprochilodustaeniurus))
(((24665Apareiodonaffinis	5635Parodonnasus)	(((PE10044Myleusschomburgkii	(35624Catoprionmento	29688Metynnislippincottianus))	26648Colossomamacropomum)	((((T48Caenotropusmestomorgmatos	T10200Chilodusfritillus)	(1697Curimatopsismacrolepis	(GY11103Curimatacyprinoides	(PE10113Psectrogasteramazonica	(40130Cyphocharaxgilbert	25521Cyphocharaxspilotus)))))	((((47662Prochilodusvimboides	16011Prochilodusvimboides)	((((((16071Prochiloduslineatus	3611Prochiloduslineatus)	4223Prochiloduscostatus)	4222Prochiloduscostatus)	(((PE10058Prochilodusnigricans	(15727Prochilodusrubrotaeniatus	15728Prochilodusrubrotaeniatus))	(T54Prochilodusnigricans	(12754Prochilodusnigricans	PE10045Prochilodusnigricans)))	((((79758Prochilodusbritskii	(79757Prochilodusbritskii	43398Prochilodusnigricans))	43397Prochilodusnigricans)	((53496Prochilodusnigricans	36858Prochilodusnigricans)	((GY11461Prochilodusrubrotaeniatus	P4313Prochiloduscfrubrotaeniatus)	((16386Prochilodusbrevis	16385Prochilodusbrevis)	(42732Prochiloduslacustris	42731Prochiloduslacustris)))))	(15562Prochilodusmariae	15561Prochilodusmariae))))	((33176Prochilodushartii	33175Prochilodushartii)	(4217Prochilodusargenteus	4216Prochilodusargenteus)))	((29513Prochilodusreticulatus	29514Prochilodusreticulatus)	(GR208Prochilodusmagdalenae	GR207Prochilodusmagdalenae))))	((((PE10001Semaprochilodusinsignis	T43Semaprochilodusinsignis)	((12734Semaprochiloduskneri
(((24665Apareiodonaffinis	5635Parodonnasus)	(((PE10044Myleusschomburgkii	(35624Catoprionmento	29688Metynnislippincottianus))	26648Colossomamacropomum)	((((T48Caenotropusmestomorgmatos	T10200Chilodusfritillus)	(1697Curimatopsismacrolepis	(GY11103Curimatacyprinoides	(PE10113Psectrogasteramazonica	(40130Cyphocharaxgilbert	25521Cyphocharaxspilotus)))))	((((47662Prochilodusvimboides	16011Prochilodusvimboides)	((((((16071Prochiloduslineatus	3611Prochiloduslineatus)	4223Prochiloduscostatus)	4222Prochiloduscostatus)	(((PE10045Prochilodusnigricans	(PE10058Prochilodusnigricans	(15727Prochilodusrubrotaeniatus	15728Prochilodusrubrotaeniatus)))	(T54Prochilodusnigricans	12754Prochilodusnigricans))	((53496Prochilodusnigricans	36858Prochilodusnigricans)	(((GY11461Prochilodusrubrotaeniatus	(((79758Prochilodusbritskii	79757Prochilodusbritskii)	(15562Prochilodusmariae	15561Prochilodusmariae))	P4313Prochiloduscfrubrotaeniatus))	((16386Prochilodusbrevis	16385Prochilodusbrevis)	(42732Prochiloduslacustris	42731Prochiloduslacustris)))	(43398Prochilodusnigricans	43397Prochilodusnigricans)))))	((33176Prochilodushartii	33175Prochilodushartii)	(4217Prochilodusargenteus	4216Prochilodusargenteus)))	(GR208Prochilodusmagdalenae	(GR207Prochilodusmagdalenae	(29513Prochilodusreticulatus	29514Prochilodusreticulatus)))))	((12758Semaprochilodustaeniurus	(12757Semaprochilodustaeniurus	12759Semaprochilodustaeniurus))
(((24665Apareiodonaffinis	5635Parodonnasus)	(((PE10044Myleusschomburgkii	(35624Catoprionmento	29688Metynnislippincottianus))	26648Colossomamacropomum)	((((T48Caenotropusmestomorgmatos	T10200Chilodusfritillus)	((GY11103Curimatacyprinoides	(PE10113Psectrogasteramazonica	(40130Cyphocharaxgilbert	25521Cyphocharaxspilotus)))	1697Curimatopsismacrolepis))	((((47662Prochilodusvimboides	16011Prochilodusvimboides)	(((((16071Prochiloduslineatus	(4223Prochiloduscostatus	3611Prochiloduslineatus))	4222Prochiloduscostatus)	(((12754Prochilodusnigricans	T54Prochilodusnigricans)	(PE10045Prochilodusnigricans	((15727Prochilodusrubrotaeniatus	15728Prochilodusrubrotaeniatus)	PE10058Prochilodusnigricans)))	((36858Prochilodusnigricans	(GY11461Prochilodusrubrotaeniatus	(((16386Prochilodusbrevis	16385Prochilodusbrevis)	(43397Prochilodusnigricans	(P4313Prochiloduscfrubrotaeniatus	((79757Prochilodusbritskii	79758Prochilodusbritskii)	(15562Prochilodusmariae	15561Prochilodusmariae)))))	(42732Prochiloduslacustris	42731Prochiloduslacustris))))	(43398Prochilodusnigricans	53496Prochilodusnigricans))))	((33176Prochilodushartii	33175Prochilodushartii)	(4217Prochilodusargenteus	4216Prochilodusargenteus)))	(GR207Prochilodusmagdalenae	((29513Prochilodusreticulatus	29514Prochilodusreticulatus)	GR208Prochilodusmagdalenae))))	(((41171Semaprochilodusbrama	41019Semaprochilodusbrama)	((15729Semaprochilodusvarii
(((24665Apareiodonaffinis	5635Parodonnasus)	((26648Colossomamacropomum	(PE10044Myleusschomburgkii	(29688Metynnislippincottianus	35624Catoprionmento)))	(((PE10110Anoduselongatus	PE10076Hemiodusunimaculatus)	(((7015Leporinusfriderici	V5274Leporinusdesmotes)	((16871Leporinusstriatus	T08985Abramiteshypselonotus)	T09707Schizodonscotorhabdotus))	T09912Leporelluscfvitattus))	((((76122Ichthyoelephashumeralis	76121Ichthyoelephashumeralis)	6609Ichthyoelephaslongirostris)	((((((33175Prochilodushartii	33176Prochilodushartii)	(4217Prochilodusargenteus	4216Prochilodusargenteus))	((((((GY11461Prochilodusrubrotaeniatus	P4313Prochiloduscfrubrotaeniatus)	((42731Prochiloduslacustris	42732Prochiloduslacustris)	(16386Prochilodusbrevis	16385Prochilodusbrevis)))	36858Prochilodusnigricans)	((43398Prochilodusnigricans	53496Prochilodusnigricans)	43397Prochilodusnigricans))	(((T54Prochilodusnigricans	(PE10045Prochilodusnigricans	12754Prochilodusnigricans))	(((79758Prochilodusbritskii	79757Prochilodusbritskii)	PE10058Prochilodusnigricans)	(15727Prochilodusrubrotaeniatus	15728Prochilodusrubrotaeniatus)))	(4222Prochiloduscostatus	(4223Prochiloduscostatus	(3611Prochiloduslineatus	16071Prochiloduslineatus)))))	(15561Prochilodusmariae	15562Prochilodusmariae)))	(29513Prochilodusreticulatus	((GR208Prochilodusmagdalenae	GR207Prochilodusmagdalenae)	29514Prochilodusreticulatus)))	(47662Prochilodusvimboides
(((24665Apareiodonaffinis	5635Parodonnasus)	((26648Colossomamacropomum	(35624Catoprionmento	(PE10044Myleusschomburgkii	29688Metynnislippincottianus)))	(((PE10110Anoduselongatus	PE10076Hemiodusunimaculatus)	(((7015Leporinusfriderici	V5274Leporinusdesmotes)	((16871Leporinusstriatus	T08985Abramiteshypselonotus)	T09707Schizodonscotorhabdotus))	T09912Leporelluscfvitattus))	((((76122Ichthyoelephashumeralis	76121Ichthyoelephashumeralis)	6609Ichthyoelephaslongirostris)	((((((33175Prochilodushartii	33176Prochilodushartii)	(4217Prochilodusargenteus	4216Prochilodusargenteus))	((4222Prochiloduscostatus	(4223Prochiloduscostatus	(3611Prochiloduslineatus	16071Prochiloduslineatus)))	((36858Prochilodusnigricans	(((43398Prochilodusnigricans	43397Prochilodusnigricans)	((GY11461Prochilodusrubrotaeniatus	((79758Prochilodusbritskii	79757Prochilodusbritskii)	((15561Prochilodusmariae	15562Prochilodusmariae)	P4313Prochiloduscfrubrotaeniatus)))	((42731Prochiloduslacustris	42732Prochiloduslacustris)	(16386Prochilodusbrevis	16385Prochilodusbrevis))))	53496Prochilodusnigricans))	(((PE10058Prochilodusnigricans	15727Prochilodusrubrotaeniatus)	15728Prochilodusrubrotaeniatus)	(PE10045Prochilodusnigricans	(T54Prochilodusnigricans	12754Prochilodusnigricans))))))	(GR208Prochilodusmagdalenae	(GR207Prochilodusmagdalenae	(29514Prochilodusreticulatus	29513Prochilodusreticulatus))))	(47662Prochilodusvimboides
(((24665Apareiodonaffinis	5635Parodonnasus)	((26648Colossomamacropomum	(PE10044Myleusschomburgkii	(29688Metynnislippincottianus	35624Catoprionmento)))	(((PE10110Anoduselongatus	PE10076Hemiodusunimaculatus)	(((7015Leporinusfriderici	V5274Leporinusdesmotes)	((16871Leporinusstriatus	T08985Abramiteshypselonotus)	T09707Schizodonscotorhabdotus))	T09912Leporelluscfvitattus))	((((76122Ichthyoelephashumeralis	76121Ichthyoelephashumeralis)	6609Ichthyoelephaslongirostris)	(((((((33175Prochilodushartii	33176Prochilodushartii)	(4217Prochilodusargenteus	4216Prochilodusargenteus))	((4222Prochiloduscostatus	(4223Prochiloduscostatus	(3611Prochiloduslineatus	16071Prochiloduslineatus)))	((((43398Prochilodusnigricans	43397Prochilodusnigricans)	53496Prochilodusnigricans)	(36858Prochilodusnigricans	(GY11461Prochilodusrubrotaeniatus	((P4313Prochiloduscfrubrotaeniatus	(42731Prochiloduslacustris	42732Prochiloduslacustris))	(16386Prochilodusbrevis	16385Prochilodusbrevis)))))	(T54Prochilodusnigricans	((12754Prochilodusnigricans	((79758Prochilodusbritskii	79757Prochilodusbritskii)	PE10045Prochilodusnigricans))	(PE10058Prochilodusnigricans	(15727Prochilodusrubrotaeniatus	15728Prochilodusrubrotaeniatus)))))))	(15561Prochilodusmariae	15562Prochilodusmariae))	(GR208Prochilodusmagdalenae	(GR207Prochilodusmagdalenae	(29514Prochilodusreticulatus	29513Prochilodusreticulatus))))	(47662Prochilodusvimboides
((((26648Colossomamacropomum	(35624Catoprionmento	(PE10044Myleusschomburgkii	29688Metynnislippincottianus)))	(((PE10076Hemiodusunimaculatus	PE10110Anoduselongatus)	(T09912Leporelluscfvitattus	((T09707Schizodonscotorhabdotus	(16871Leporinusstriatus	T08985Abramiteshypselonotus))	(7015Leporinusfriderici	V5274Leporinusdesmotes))))	((6609Ichthyoelephaslongirostris	(76122Ichthyoelephashumeralis	76121Ichthyoelephashumeralis))	((((12761Semaprochilodusinsignis	((((12734Semaprochiloduskneri	(19140Semaprochiloduskneri	(P4298Semaprochiloduskneri	19139Semaprochiloduskneri)))	12762Semaprochilodusinsignis)	T43Semaprochilodusinsignis)	PE10001Semaprochilodusinsignis))	(((15729Semaprochilodusvarii	6929Semaprochilodusvarii)	((41171Semaprochilodusbrama	41019Semaprochilodusbrama)	(2004BSAQ01Semaprochiloduslaticeps	(12727Semaprochiloduslaticeps	12728Semaprochiloduslaticeps))))	((12757Semaprochilodustaeniurus	12759Semaprochilodustaeniurus)	12758Semaprochilodustaeniurus)))	((16011Prochilodusvimboides	47662Prochilodusvimboides)	(((((4223Prochiloduscostatus	(16071Prochiloduslineatus	3611Prochiloduslineatus))	4222Prochiloduscostatus)	((((((53496Prochilodusnigricans	43398Prochilodusnigricans)	43397Prochilodusnigricans)	(GY11461Prochilodusrubrotaeniatus	(((16386Prochilodusbrevis	16385Prochilodusbrevis)	(42731Prochiloduslacustris	42732Prochiloduslacustris))	((15562Prochilodusmariae	15561Prochilodusmariae)	P4313Prochiloduscfrubrotaeniatus))))
((((26648Colossomamacropomum	(PE10044Myleusschomburgkii	(29688Metynnislippincottianus	35624Catoprionmento)))	(((PE10076Hemiodusunimaculatus	PE10110Anoduselongatus)	(T09912Leporelluscfvitattus	((T09707Schizodonscotorhabdotus	(16871Leporinusstriatus	T08985Abramiteshypselonotus))	(7015Leporinusfriderici	V5274Leporinusdesmotes))))	(((T48Caenotropusmestomorgmatos	T10200Chilodusfritillus)	(((PE10113Psectrogasteramazonica	(25521Cyphocharaxspilotus	40130Cyphocharaxgilbert))	GY11103Curimatacyprinoides)	1697Curimatopsismacrolepis))	((6609Ichthyoelephaslongirostris	(76122Ichthyoelephashumeralis	76121Ichthyoelephashumeralis))	((((12757Semaprochilodustaeniurus	12759Semaprochilodustaeniurus)	12758Semaprochilodustaeniurus)	((12761Semaprochilodusinsignis	((((P4298Semaprochiloduskneri	12734Semaprochiloduskneri)	(19140Semaprochiloduskneri	19139Semaprochiloduskneri))	12762Semaprochilodusinsignis)	(T43Semaprochilodusinsignis	PE10001Semaprochilodusinsignis)))	((41171Semaprochilodusbrama	41019Semaprochilodusbrama)	((12728Semaprochiloduslaticeps	(2004BSAQ01Semaprochiloduslaticeps	12727Semaprochiloduslaticeps))	(15729Semaprochilodusvarii	6929Semaprochilodusvarii)))))	((16011Prochilodusvimboides	47662Prochilodusvimboides)	(((((16071Prochiloduslineatus	3611Prochiloduslineatus)	(4222Prochiloduscostatus	4223Prochiloduscostatus))	(((((((16386Prochilodusbrevis	16385Prochilodusbrevis)	(42731Prochiloduslacustris	42732Prochiloduslacustris))
((((26648Colossomamacropomum	(PE10044Myleusschomburgkii	(29688Metynnislippincottianus	35624Catoprionmento)))	(((6609Ichthyoelephaslongirostris	(76122Ichthyoelephashumeralis	76121Ichthyoelephashumeralis))	((PE10076Hemiodusunimaculatus	PE10110Anoduselongatus)	(T09912Leporelluscfvitattus	((T09707Schizodonscotorhabdotus	(16871Leporinusstriatus	T08985Abramiteshypselonotus))	(7015Leporinusfriderici	V5274Leporinusdesmotes)))))	((((PE10113Psectrogasteramazonica	(25521Cyphocharaxspilotus	40130Cyphocharaxgilbert))	GY11103Curimatacyprinoides)	(1697Curimatopsismacrolepis	(T48Caenotropusmestomorgmatos	T10200Chilodusfritillus)))	((((12757Semaprochilodustaeniurus	12759Semaprochilodustaeniurus)	12758Semaprochilodustaeniurus)	((12761Semaprochilodusinsignis	((((P4298Semaprochiloduskneri	12734Semaprochiloduskneri)	(19140Semaprochiloduskneri	19139Semaprochiloduskneri))	12762Semaprochilodusinsignis)	(T43Semaprochilodusinsignis	PE10001Semaprochilodusinsignis)))	((15729Semaprochilodusvarii	6929Semaprochilodusvarii)	((41171Semaprochilodusbrama	41019Semaprochilodusbrama)	(12728Semaprochiloduslaticeps	(2004BSAQ01Semaprochiloduslaticeps	12727Semaprochiloduslaticeps))))))	((16011Prochilodusvimboides	47662Prochilodusvimboides)	((((((4223Prochiloduscostatus	(3611Prochiloduslineatus	16071Prochiloduslineatus))	4222Prochiloduscostatus)	(((36858Prochilodusnigricans	((43397Prochilodusnigricans	((16386Prochilodusbrevis	16385Prochilodusbrevis)
((((26648Colossomamacropomum	(PE10044Myleusschomburgkii	(29688Metynnislippincottianus	35624Catoprionmento)))	(((PE10076Hemiodusunimaculatus	PE10110Anoduselongatus)	(T09912Leporelluscfvitattus	((T09707Schizodonscotorhabdotus	(16871Leporinusstriatus	T08985Abramiteshypselonotus))	(7015Leporinusfriderici	V5274Leporinusdesmotes))))	((6609Ichthyoelephaslongirostris	(76122Ichthyoelephashumeralis	76121Ichthyoelephashumeralis))	((1697Curimatopsismacrolepis	((((12757Semaprochilodustaeniurus	12759Semaprochilodustaeniurus)	12758Semaprochilodustaeniurus)	((12761Semaprochilodusinsignis	(((((P4298Semaprochiloduskneri	19139Semaprochiloduskneri)	19140Semaprochiloduskneri)	12734Semaprochiloduskneri)	12762Semaprochilodusinsignis)	(T43Semaprochilodusinsignis	PE10001Semaprochilodusinsignis)))	((15729Semaprochilodusvarii	6929Semaprochilodusvarii)	((41171Semaprochilodusbrama	41019Semaprochilodusbrama)	(12728Semaprochiloduslaticeps	(2004BSAQ01Semaprochiloduslaticeps	12727Semaprochiloduslaticeps))))))	((16011Prochilodusvimboides	47662Prochilodusvimboides)	(((15562Prochilodusmariae	((79758Prochilodusbritskii	79757Prochilodusbritskii)	15561Prochilodusmariae))	(((4217Prochilodusargenteus	4216Prochilodusargenteus)	(33176Prochilodushartii	33175Prochilodushartii))	(((16071Prochiloduslineatus	(4223Prochiloduscostatus	3611Prochiloduslineatus))	4222Prochiloduscostatus)	((((16386Prochilodusbrevis	16385Prochilodusbrevis)
((((26648Colossomamacropomum	(35624Catoprionmento	(PE10044Myleusschomburgkii	29688Metynnislippincottianus)))	(((PE10076Hemiodusunimaculatus	PE10110Anoduselongatus)	(T09912Leporelluscfvitattus	((16871Leporinusstriatus	T08985Abramiteshypselonotus)	((7015Leporinusfriderici	V5274Leporinusdesmotes)	T09707Schizodonscotorhabdotus))))	((1697Curimatopsismacrolepis	((6609Ichthyoelephaslongirostris	(76122Ichthyoelephashumeralis	76121Ichthyoelephashumeralis))	((((41171Semaprochilodusbrama	41019Semaprochilodusbrama)	((12728Semaprochiloduslaticeps	(2004BSAQ01Semaprochiloduslaticeps	12727Semaprochiloduslaticeps))	(15729Semaprochilodusvarii	6929Semaprochilodusvarii)))	(((12757Semaprochilodustaeniurus	12759Semaprochilodustaeniurus)	12758Semaprochilodustaeniurus)	(12761Semaprochilodusinsignis	((((19139Semaprochiloduskneri	19140Semaprochiloduskneri)	(P4298Semaprochiloduskneri	12734Semaprochiloduskneri))	12762Semaprochilodusinsignis)	(T43Semaprochilodusinsignis	PE10001Semaprochilodusinsignis)))))	((16011Prochilodusvimboides	47662Prochilodusvimboides)	(((((16071Prochiloduslineatus	3611Prochiloduslineatus)	(4223Prochiloduscostatus	4222Prochiloduscostatus))	(((43398Prochilodusnigricans	53496Prochilodusnigricans)	(((((16385Prochilodusbrevis	16386Prochilodusbrevis)	(42731Prochiloduslacustris	42732Prochiloduslacustris))	(P4313Prochiloduscfrubrotaeniatus	GY11461Prochilodusrubrotaeniatus))	43397Prochilodusnigricans)	36858Prochilodusnigricans))
(((24665Apareiodonaffinis	5635Parodonnasus)	(((35624Catoprionmento	(29688Metynnislippincottianus	PE10044Myleusschomburgkii))	26648Colossomamacropomum)	((((T48Caenotropusmestomorgmatos	T10200Chilodusfritillus)	((GY11103Curimatacyprinoides	(PE10113Psectrogasteramazonica	(40130Cyphocharaxgilbert	25521Cyphocharaxspilotus)))	1697Curimatopsismacrolepis))	((((((((16071Prochiloduslineatus	3611Prochiloduslineatus)	4223Prochiloduscostatus)	4222Prochiloduscostatus)	(((T54Prochilodusnigricans	12754Prochilodusnigricans)	(PE10045Prochilodusnigricans	(15728Prochilodusrubrotaeniatus	(PE10058Prochilodusnigricans	15727Prochilodusrubrotaeniatus))))	((GY11461Prochilodusrubrotaeniatus	43398Prochilodusnigricans)	((((43397Prochilodusnigricans	((16386Prochilodusbrevis	16385Prochilodusbrevis)	(42732Prochiloduslacustris	42731Prochiloduslacustris)))	((15562Prochilodusmariae	15561Prochilodusmariae)	P4313Prochiloduscfrubrotaeniatus))	36858Prochilodusnigricans)	53496Prochilodusnigricans))))	((33176Prochilodushartii	33175Prochilodushartii)	(4217Prochilodusargenteus	4216Prochilodusargenteus)))	((GR208Prochilodusmagdalenae	(GR207Prochilodusmagdalenae	(29513Prochilodusreticulatus	29514Prochilodusreticulatus)))	((79757Prochilodusbritskii	79758Prochilodusbritskii)	(47662Prochilodusvimboides	16011Prochilodusvimboides))))	((12761Semaprochilodusinsignis	((T43Semaprochilodusinsignis	PE10001Semaprochilodusinsignis)
(((24665Apareiodonaffinis	5635Parodonnasus)	(((PE10044Myleusschomburgkii	(35624Catoprionmento	29688Metynnislippincottianus))	26648Colossomamacropomum)	(((1697Curimatopsismacrolepis	((T48Caenotropusmestomorgmatos	T10200Chilodusfritillus)	(GY11103Curimatacyprinoides	(PE10113Psectrogasteramazonica	(40130Cyphocharaxgilbert	25521Cyphocharaxspilotus)))))	((((GR208Prochilodusmagdalenae	(GR207Prochilodusmagdalenae	(29513Prochilodusreticulatus	29514Prochilodusreticulatus)))	((47662Prochilodusvimboides	16011Prochilodusvimboides)	((((16071Prochiloduslineatus	3611Prochiloduslineatus)	(4223Prochiloduscostatus	4222Prochiloduscostatus))	((((12754Prochilodusnigricans	T54Prochilodusnigricans)	(PE10045Prochilodusnigricans	(PE10058Prochilodusnigricans	(15727Prochilodusrubrotaeniatus	15728Prochilodusrubrotaeniatus))))	((53496Prochilodusnigricans	(43397Prochilodusnigricans	43398Prochilodusnigricans))	(((GY11461Prochilodusrubrotaeniatus	P4313Prochiloduscfrubrotaeniatus)	((16386Prochilodusbrevis	16385Prochilodusbrevis)	(42732Prochiloduslacustris	42731Prochiloduslacustris)))	36858Prochilodusnigricans)))	((79757Prochilodusbritskii	79758Prochilodusbritskii)	(15562Prochilodusmariae	15561Prochilodusmariae))))	((33176Prochilodushartii	33175Prochilodushartii)	(4217Prochilodusargenteus	4216Prochilodusargenteus)))))	((12761Semaprochilodusinsignis	((T43Semaprochilodusinsignis	PE10001Semaprochilodusinsignis)
(((24665Apareiodonaffinis	5635Parodonnasus)	(((35624Catoprionmento	(29688Metynnislippincottianus	PE10044Myleusschomburgkii))	26648Colossomamacropomum)	(((((T48Caenotropusmestomorgmatos	T10200Chilodusfritillus)	(GY11103Curimatacyprinoides	(PE10113Psectrogasteramazonica	(40130Cyphocharaxgilbert	25521Cyphocharaxspilotus))))	(((((47662Prochilodusvimboides	16011Prochilodusvimboides)	((((15561Prochilodusmariae	15562Prochilodusmariae)	((4222Prochiloduscostatus	((16071Prochiloduslineatus	3611Prochiloduslineatus)	4223Prochiloduscostatus))	((((15727Prochilodusrubrotaeniatus	15728Prochilodusrubrotaeniatus)	PE10058Prochilodusnigricans)	((PE10045Prochilodusnigricans	12754Prochilodusnigricans)	T54Prochilodusnigricans))	(((16386Prochilodusbrevis	16385Prochilodusbrevis)	(53496Prochilodusnigricans	(36858Prochilodusnigricans	((79757Prochilodusbritskii	79758Prochilodusbritskii)	(GY11461Prochilodusrubrotaeniatus	P4313Prochiloduscfrubrotaeniatus)))))	((43397Prochilodusnigricans	(42732Prochiloduslacustris	42731Prochiloduslacustris))	43398Prochilodusnigricans)))))	((33176Prochilodushartii	33175Prochilodushartii)	(4217Prochilodusargenteus	4216Prochilodusargenteus)))	(GR207Prochilodusmagdalenae	((29513Prochilodusreticulatus	29514Prochilodusreticulatus)	GR208Prochilodusmagdalenae))))	(((15729Semaprochilodusvarii	6929Semaprochilodusvarii)	(((2004BSAQ01Semaprochiloduslaticeps	12728Semaprochiloduslaticeps)
(((24665Apareiodonaffinis	5635Parodonnasus)	(((PE10044Myleusschomburgkii	(35624Catoprionmento	29688Metynnislippincottianus))	26648Colossomamacropomum)	((((T48Caenotropusmestomorgmatos	T10200Chilodusfritillus)	(GY11103Curimatacyprinoides	(PE10113Psectrogasteramazonica	(40130Cyphocharaxgilbert	25521Cyphocharaxspilotus))))	(((((47662Prochilodusvimboides	16011Prochilodusvimboides)	((((15561Prochilodusmariae	15562Prochilodusmariae)	((4222Prochiloduscostatus	((16071Prochiloduslineatus	3611Prochiloduslineatus)	4223Prochiloduscostatus))	((((15727Prochilodusrubrotaeniatus	15728Prochilodusrubrotaeniatus)	PE10058Prochilodusnigricans)	((PE10045Prochilodusnigricans	12754Prochilodusnigricans)	T54Prochilodusnigricans))	((53496Prochilodusnigricans	((((GY11461Prochilodusrubrotaeniatus	(79757Prochilodusbritskii	79758Prochilodusbritskii))	P4313Prochiloduscfrubrotaeniatus)	((42732Prochiloduslacustris	42731Prochiloduslacustris)	(16386Prochilodusbrevis	16385Prochilodusbrevis)))	36858Prochilodusnigricans))	(43398Prochilodusnigricans	43397Prochilodusnigricans)))))	((33176Prochilodushartii	33175Prochilodushartii)	(4217Prochilodusargenteus	4216Prochilodusargenteus)))	(GR207Prochilodusmagdalenae	((29513Prochilodusreticulatus	29514Prochilodusreticulatus)	GR208Prochilodusmagdalenae))))	((12758Semaprochilodustaeniurus	(12757Semaprochilodustaeniurus	12759Semaprochilodustaeniurus))	(((41171Semaprochilodusbrama
(((24665Apareiodonaffinis	5635Parodonnasus)	(((35624Catoprionmento	(29688Metynnislippincottianus	PE10044Myleusschomburgkii))	26648Colossomamacropomum)	((((T48Caenotropusmestomorgmatos	T10200Chilodusfritillus)	((GY11103Curimatacyprinoides	(PE10113Psectrogasteramazonica	(40130Cyphocharaxgilbert	25521Cyphocharaxspilotus)))	1697Curimatopsismacrolepis))	((((((T54Prochilodusnigricans	((12754Prochilodusnigricans	PE10045Prochilodusnigricans)	((15727Prochilodusrubrotaeniatus	15728Prochilodusrubrotaeniatus)	PE10058Prochilodusnigricans)))	(((43398Prochilodusnigricans	53496Prochilodusnigricans)	(36858Prochilodusnigricans	(43397Prochilodusnigricans	(GY11461Prochilodusrubrotaeniatus	((16386Prochilodusbrevis	16385Prochilodusbrevis)	((42732Prochiloduslacustris	42731Prochiloduslacustris)	(P4313Prochiloduscfrubrotaeniatus	((15562Prochilodusmariae	15561Prochilodusmariae)	(79757Prochilodusbritskii	79758Prochilodusbritskii)))))))))	((16071Prochiloduslineatus	3611Prochiloduslineatus)	(4223Prochiloduscostatus	4222Prochiloduscostatus))))	((33176Prochilodushartii	33175Prochilodushartii)	(4217Prochilodusargenteus	4216Prochilodusargenteus)))	((GR208Prochilodusmagdalenae	(GR207Prochilodusmagdalenae	(29513Prochilodusreticulatus	29514Prochilodusreticulatus)))	(47662Prochilodusvimboides	16011Prochilodusvimboides)))	((12758Semaprochilodustaeniurus	(12757Semaprochilodustaeniurus	12759Semaprochilodustaeniurus))
((((26648Colossomamacropomum	(PE10044Myleusschomburgkii	(29688Metynnislippincottianus	35624Catoprionmento)))	(((T09912Leporelluscfvitattus	((7015Leporinusfriderici	V5274Leporinusdesmotes)	((T08985Abramiteshypselonotus	16871Leporinusstriatus)	T09707Schizodonscotorhabdotus)))	(PE10076Hemiodusunimaculatus	PE10110Anoduselongatus))	((((76121Ichthyoelephashumeralis	76122Ichthyoelephashumeralis)	6609Ichthyoelephaslongirostris)	((((12757Semaprochilodustaeniurus	12759Semaprochilodustaeniurus)	12758Semaprochilodustaeniurus)	(((41019Semaprochilodusbrama	41171Semaprochilodusbrama)	((12727Semaprochiloduslaticeps	(12728Semaprochiloduslaticeps	2004BSAQ01Semaprochiloduslaticeps))	(6929Semaprochilodusvarii	15729Semaprochilodusvarii)))	(12761Semaprochilodusinsignis	((T43Semaprochilodusinsignis	PE10001Semaprochilodusinsignis)	((12734Semaprochiloduskneri	(19140Semaprochiloduskneri	(19139Semaprochiloduskneri	P4298Semaprochiloduskneri)))	12762Semaprochilodusinsignis)))))	((47662Prochilodusvimboides	16011Prochilodusvimboides)	(((GR207Prochilodusmagdalenae	(29514Prochilodusreticulatus	29513Prochilodusreticulatus))	GR208Prochilodusmagdalenae)	((((12754Prochilodusnigricans	PE10045Prochilodusnigricans)	(((15727Prochilodusrubrotaeniatus	15728Prochilodusrubrotaeniatus)	PE10058Prochilodusnigricans)	T54Prochilodusnigricans))	((36858Prochilodusnigricans	53496Prochilodusnigricans)	((((42732Prochiloduslacustris	42731Prochiloduslacustris)	(16386Prochilodusbrevis
((((26648Colossomamacropomum	(PE10044Myleusschomburgkii	(29688Metynnislippincottianus	35624Catoprionmento)))	(((T09912Leporelluscfvitattus	(T09707Schizodonscotorhabdotus	((7015Leporinusfriderici	V5274Leporinusdesmotes)	(T08985Abramiteshypselonotus	16871Leporinusstriatus))))	(PE10076Hemiodusunimaculatus	PE10110Anoduselongatus))	((((76121Ichthyoelephashumeralis	76122Ichthyoelephashumeralis)	6609Ichthyoelephaslongirostris)	((((12757Semaprochilodustaeniurus	12759Semaprochilodustaeniurus)	12758Semaprochilodustaeniurus)	(((41019Semaprochilodusbrama	41171Semaprochilodusbrama)	((12727Semaprochiloduslaticeps	(12728Semaprochiloduslaticeps	2004BSAQ01Semaprochiloduslaticeps))	(6929Semaprochilodusvarii	15729Semaprochilodusvarii)))	(12761Semaprochilodusinsignis	((T43Semaprochilodusinsignis	PE10001Semaprochilodusinsignis)	(((P4298Semaprochiloduskneri	12734Semaprochiloduskneri)	(19140Semaprochiloduskneri	19139Semaprochiloduskneri))	12762Semaprochilodusinsignis)))))	((GR207Prochilodusmagdalenae	((29514Prochilodusreticulatus	29513Prochilodusreticulatus)	GR208Prochilodusmagdalenae))	((((33176Prochilodushartii	33175Prochilodushartii)	(4216Prochilodusargenteus	4217Prochilodusargenteus))	(((((12754Prochilodusnigricans	PE10045Prochilodusnigricans)	((15727Prochilodusrubrotaeniatus	15728Prochilodusrubrotaeniatus)	PE10058Prochilodusnigricans))	T54Prochilodusnigricans)	((53496Prochilodusnigricans	((((42732Prochiloduslacustris	42731Prochiloduslacustris)
((((26648Colossomamacropomum	(35624Catoprionmento	(PE10044Myleusschomburgkii	29688Metynnislippincottianus)))	(((T09912Leporelluscfvitattus	((7015Leporinusfriderici	V5274Leporinusdesmotes)	((T08985Abramiteshypselonotus	16871Leporinusstriatus)	T09707Schizodonscotorhabdotus)))	(PE10076Hemiodusunimaculatus	PE10110Anoduselongatus))	((((76121Ichthyoelephashumeralis	76122Ichthyoelephashumeralis)	6609Ichthyoelephaslongirostris)	(((PE10001Semaprochilodusinsignis	((((12734Semaprochiloduskneri	(P4298Semaprochiloduskneri	(19139Semaprochiloduskneri	19140Semaprochiloduskneri)))	12762Semaprochilodusinsignis)	12761Semaprochilodusinsignis)	T43Semaprochilodusinsignis))	(((12757Semaprochilodustaeniurus	12759Semaprochilodustaeniurus)	12758Semaprochilodustaeniurus)	((41019Semaprochilodusbrama	41171Semaprochilodusbrama)	((12727Semaprochiloduslaticeps	(12728Semaprochiloduslaticeps	2004BSAQ01Semaprochiloduslaticeps))	(6929Semaprochilodusvarii	15729Semaprochilodusvarii)))))	((47662Prochilodusvimboides	16011Prochilodusvimboides)	((GR208Prochilodusmagdalenae	(GR207Prochilodusmagdalenae	(29514Prochilodusreticulatus	29513Prochilodusreticulatus)))	(((4223Prochiloduscostatus	3611Prochiloduslineatus)	16071Prochiloduslineatus)	(4222Prochiloduscostatus	(((33176Prochilodushartii	33175Prochilodushartii)	(4216Prochilodusargenteus	4217Prochilodusargenteus))	(((T54Prochilodusnigricans	12754Prochilodusnigricans)	(PE10045Prochilodusnigricans
(((24665Apareiodonaffinis	5635Parodonnasus)	(((1697Curimatopsismacrolepis	((GY11103Curimatacyprinoides	(PE10113Psectrogasteramazonica	(40130Cyphocharaxgilbert	25521Cyphocharaxspilotus)))	(T48Caenotropusmestomorgmatos	T10200Chilodusfritillus)))	((((47662Prochilodusvimboides	16011Prochilodusvimboides)	((((79757Prochilodusbritskii	79758Prochilodusbritskii)	(15562Prochilodusmariae	15561Prochilodusmariae))	(((((16071Prochiloduslineatus	3611Prochiloduslineatus)	4223Prochiloduscostatus)	4222Prochiloduscostatus)	(((PE10045Prochilodusnigricans	(T54Prochilodusnigricans	12754Prochilodusnigricans))	(PE10058Prochilodusnigricans	(15727Prochilodusrubrotaeniatus	15728Prochilodusrubrotaeniatus)))	(53496Prochilodusnigricans	(((43398Prochilodusnigricans	43397Prochilodusnigricans)	((P4313Prochiloduscfrubrotaeniatus	GY11461Prochilodusrubrotaeniatus)	((16386Prochilodusbrevis	16385Prochilodusbrevis)	(42732Prochiloduslacustris	42731Prochiloduslacustris))))	36858Prochilodusnigricans))))	((33176Prochilodushartii	33175Prochilodushartii)	(4217Prochilodusargenteus	4216Prochilodusargenteus))))	(GR208Prochilodusmagdalenae	(GR207Prochilodusmagdalenae	(29513Prochilodusreticulatus	29514Prochilodusreticulatus)))))	((12758Semaprochilodustaeniurus	(12757Semaprochilodustaeniurus	12759Semaprochilodustaeniurus))	(((15729Semaprochilodusvarii	6929Semaprochilodusvarii)	((12728Semaprochiloduslaticeps	(2004BSAQ01Semaprochiloduslaticeps
(((24665Apareiodonaffinis	5635Parodonnasus)	(((35624Catoprionmento	(29688Metynnislippincottianus	PE10044Myleusschomburgkii))	26648Colossomamacropomum)	((((GY11103Curimatacyprinoides	(PE10113Psectrogasteramazonica	(40130Cyphocharaxgilbert	25521Cyphocharaxspilotus)))	(T48Caenotropusmestomorgmatos	T10200Chilodusfritillus))	(((((47662Prochilodusvimboides	16011Prochilodusvimboides)	((((33176Prochilodushartii	33175Prochilodushartii)	(4217Prochilodusargenteus	4216Prochilodusargenteus))	(((79757Prochilodusbritskii	79758Prochilodusbritskii)	(15562Prochilodusmariae	15561Prochilodusmariae))	((53496Prochilodusnigricans	((((42732Prochiloduslacustris	42731Prochiloduslacustris)	P4313Prochiloduscfrubrotaeniatus)	((GY11461Prochilodusrubrotaeniatus	(43398Prochilodusnigricans	43397Prochilodusnigricans))	(16386Prochilodusbrevis	16385Prochilodusbrevis)))	36858Prochilodusnigricans))	((((16071Prochiloduslineatus	3611Prochiloduslineatus)	4223Prochiloduscostatus)	4222Prochiloduscostatus)	((12754Prochilodusnigricans	T54Prochilodusnigricans)	(PE10045Prochilodusnigricans	(PE10058Prochilodusnigricans	(15727Prochilodusrubrotaeniatus	15728Prochilodusrubrotaeniatus))))))))	(GR208Prochilodusmagdalenae	((GR207Prochilodusmagdalenae	29513Prochilodusreticulatus)	29514Prochilodusreticulatus))))	((12758Semaprochilodustaeniurus	(12757Semaprochilodustaeniurus	12759Semaprochilodustaeniurus))	(((41171Semaprochilodusbrama
(((24665Apareiodonaffinis	5635Parodonnasus)	(((35624Catoprionmento	(29688Metynnislippincottianus	PE10044Myleusschomburgkii))	26648Colossomamacropomum)	((((1697Curimatopsismacrolepis	(T48Caenotropusmestomorgmatos	T10200Chilodusfritillus))	(GY11103Curimatacyprinoides	(PE10113Psectrogasteramazonica	(40130Cyphocharaxgilbert	25521Cyphocharaxspilotus))))	((((47662Prochilodusvimboides	16011Prochilodusvimboides)	(((((T54Prochilodusnigricans	(PE10045Prochilodusnigricans	12754Prochilodusnigricans))	(15727Prochilodusrubrotaeniatus	(15728Prochilodusrubrotaeniatus	PE10058Prochilodusnigricans)))	((43398Prochilodusnigricans	((36858Prochilodusnigricans	(43397Prochilodusnigricans	(((16386Prochilodusbrevis	16385Prochilodusbrevis)	(42732Prochiloduslacustris	42731Prochiloduslacustris))	((15562Prochilodusmariae	15561Prochilodusmariae)	P4313Prochiloduscfrubrotaeniatus))))	53496Prochilodusnigricans))	((79757Prochilodusbritskii	79758Prochilodusbritskii)	GY11461Prochilodusrubrotaeniatus)))	(((33176Prochilodushartii	33175Prochilodushartii)	(4217Prochilodusargenteus	4216Prochilodusargenteus))	(((16071Prochiloduslineatus	3611Prochiloduslineatus)	4223Prochiloduscostatus)	4222Prochiloduscostatus)))	((GR208Prochilodusmagdalenae	GR207Prochilodusmagdalenae)	(29513Prochilodusreticulatus	29514Prochilodusreticulatus))))	((12761Semaprochilodusinsignis	((PE10001Semaprochilodusinsignis	T43Semaprochilodusinsignis)
(((24665Apareiodonaffinis	5635Parodonnasus)	(((35624Catoprionmento	(29688Metynnislippincottianus	PE10044Myleusschomburgkii))	26648Colossomamacropomum)	(((1697Curimatopsismacrolepis	((T48Caenotropusmestomorgmatos	T10200Chilodusfritillus)	(GY11103Curimatacyprinoides	(PE10113Psectrogasteramazonica	(40130Cyphocharaxgilbert	25521Cyphocharaxspilotus)))))	((((47662Prochilodusvimboides	16011Prochilodusvimboides)	((33176Prochilodushartii	(33175Prochilodushartii	((4217Prochilodusargenteus	4216Prochilodusargenteus)	((((16071Prochiloduslineatus	3611Prochiloduslineatus)	4223Prochiloduscostatus)	4222Prochiloduscostatus)	(((T54Prochilodusnigricans	(PE10045Prochilodusnigricans	12754Prochilodusnigricans))	((15727Prochilodusrubrotaeniatus	15728Prochilodusrubrotaeniatus)	PE10058Prochilodusnigricans))	(((GY11461Prochilodusrubrotaeniatus	(43398Prochilodusnigricans	43397Prochilodusnigricans))	(((16386Prochilodusbrevis	16385Prochilodusbrevis)	(42732Prochiloduslacustris	42731Prochiloduslacustris))	(((79757Prochilodusbritskii	79758Prochilodusbritskii)	(15562Prochilodusmariae	15561Prochilodusmariae))	P4313Prochiloduscfrubrotaeniatus)))	(53496Prochilodusnigricans	36858Prochilodusnigricans)))))))	(GR207Prochilodusmagdalenae	((29513Prochilodusreticulatus	29514Prochilodusreticulatus)	GR208Prochilodusmagdalenae))))	((12758Semaprochilodustaeniurus	(12757Semaprochilodustaeniurus	12759Semaprochilodustaeniurus))
(((24665Apareiodonaffinis	5635Parodonnasus)	(((35624Catoprionmento	(29688Metynnislippincottianus	PE10044Myleusschomburgkii))	26648Colossomamacropomum)	((((T48Caenotropusmestomorgmatos	T10200Chilodusfritillus)	((GY11103Curimatacyprinoides	(PE10113Psectrogasteramazonica	(40130Cyphocharaxgilbert	25521Cyphocharaxspilotus)))	1697Curimatopsismacrolepis))	((((47662Prochilodusvimboides	16011Prochilodusvimboides)	(((((((16071Prochiloduslineatus	3611Prochiloduslineatus)	4223Prochiloduscostatus)	4222Prochiloduscostatus)	((((79757Prochilodusbritskii	79758Prochilodusbritskii)	PE10058Prochilodusnigricans)	(((T54Prochilodusnigricans	12754Prochilodusnigricans)	PE10045Prochilodusnigricans)	(15727Prochilodusrubrotaeniatus	15728Prochilodusrubrotaeniatus)))	((GY11461Prochilodusrubrotaeniatus	(43398Prochilodusnigricans	43397Prochilodusnigricans))	(((((16386Prochilodusbrevis	16385Prochilodusbrevis)	(42732Prochiloduslacustris	42731Prochiloduslacustris))	P4313Prochiloduscfrubrotaeniatus)	36858Prochilodusnigricans)	53496Prochilodusnigricans))))	((33176Prochilodushartii	33175Prochilodushartii)	(4217Prochilodusargenteus	4216Prochilodusargenteus)))	(15562Prochilodusmariae	15561Prochilodusmariae))	(GR207Prochilodusmagdalenae	((29513Prochilodusreticulatus	29514Prochilodusreticulatus)	GR208Prochilodusmagdalenae))))	((((12762Semaprochilodusinsignis	(12761Semaprochilodusinsignis	(T43Semaprochilodusinsignis
(((24665Apareiodonaffinis	5635Parodonnasus)	(((35624Catoprionmento	(29688Metynnislippincottianus	PE10044Myleusschomburgkii))	26648Colossomamacropomum)	((((T48Caenotropusmestomorgmatos	T10200Chilodusfritillus)	((GY11103Curimatacyprinoides	(PE10113Psectrogasteramazonica	(40130Cyphocharaxgilbert	25521Cyphocharaxspilotus)))	1697Curimatopsismacrolepis))	((((47662Prochilodusvimboides	16011Prochilodusvimboides)	((((((16071Prochiloduslineatus	3611Prochiloduslineatus)	4223Prochiloduscostatus)	4222Prochiloduscostatus)	((PE10058Prochilodusnigricans	((T54Prochilodusnigricans	(12754Prochilodusnigricans	((79757Prochilodusbritskii	79758Prochilodusbritskii)	PE10045Prochilodusnigricans)))	(15727Prochilodusrubrotaeniatus	15728Prochilodusrubrotaeniatus)))	((43398Prochilodusnigricans	43397Prochilodusnigricans)	(((((16386Prochilodusbrevis	16385Prochilodusbrevis)	(42732Prochiloduslacustris	42731Prochiloduslacustris))	(GY11461Prochilodusrubrotaeniatus	P4313Prochiloduscfrubrotaeniatus))	36858Prochilodusnigricans)	53496Prochilodusnigricans))))	(((33176Prochilodushartii	33175Prochilodushartii)	(4217Prochilodusargenteus	4216Prochilodusargenteus))	(15562Prochilodusmariae	15561Prochilodusmariae)))	(GR208Prochilodusmagdalenae	(GR207Prochilodusmagdalenae	(29513Prochilodusreticulatus	29514Prochilodusreticulatus)))))	((12758Semaprochilodustaeniurus	(12757Semaprochilodustaeniurus	12759Semaprochilodustaeniurus))
(((24665Apareiodonaffinis	5635Parodonnasus)	(((PE10044Myleusschomburgkii	(35624Catoprionmento	29688Metynnislippincottianus))	26648Colossomamacropomum)	((((T48Caenotropusmestomorgmatos	T10200Chilodusfritillus)	((GY11103Curimatacyprinoides	(PE10113Psectrogasteramazonica	(40130Cyphocharaxgilbert	25521Cyphocharaxspilotus)))	1697Curimatopsismacrolepis))	(((((15562Prochilodusmariae	15561Prochilodusmariae)	(((((16071Prochiloduslineatus	3611Prochiloduslineatus)	4223Prochiloduscostatus)	4222Prochiloduscostatus)	((PE10058Prochilodusnigricans	((PE10045Prochilodusnigricans	(T54Prochilodusnigricans	12754Prochilodusnigricans))	(15727Prochilodusrubrotaeniatus	15728Prochilodusrubrotaeniatus)))	((((43398Prochilodusnigricans	53496Prochilodusnigricans)	36858Prochilodusnigricans)	(43397Prochilodusnigricans	((16386Prochilodusbrevis	16385Prochilodusbrevis)	(42732Prochiloduslacustris	42731Prochiloduslacustris))))	(((79757Prochilodusbritskii	79758Prochilodusbritskii)	GY11461Prochilodusrubrotaeniatus)	P4313Prochiloduscfrubrotaeniatus))))	((33176Prochilodushartii	33175Prochilodushartii)	(4217Prochilodusargenteus	4216Prochilodusargenteus))))	((GR207Prochilodusmagdalenae	((29513Prochilodusreticulatus	29514Prochilodusreticulatus)	GR208Prochilodusmagdalenae))	(47662Prochilodusvimboides	16011Prochilodusvimboides)))	(((41171Semaprochilodusbrama	41019Semaprochilodusbrama)	((15729Semaprochilodusvarii
(((24665Apareiodonaffinis	5635Parodonnasus)	(((PE10044Myleusschomburgkii	(35624Catoprionmento	29688Metynnislippincottianus))	26648Colossomamacropomum)	(((1697Curimatopsismacrolepis	((T48Caenotropusmestomorgmatos	T10200Chilodusfritillus)	(GY11103Curimatacyprinoides	(PE10113Psectrogasteramazonica	(40130Cyphocharaxgilbert	25521Cyphocharaxspilotus)))))	((((47662Prochilodusvimboides	16011Prochilodusvimboides)	((((((16071Prochiloduslineatus	3611Prochiloduslineatus)	4223Prochiloduscostatus)	4222Prochiloduscostatus)	(((T54Prochilodusnigricans	(12754Prochilodusnigricans	PE10045Prochilodusnigricans))	((15727Prochilodusrubrotaeniatus	15728Prochilodusrubrotaeniatus)	PE10058Prochilodusnigricans))	((36858Prochilodusnigricans	((43397Prochilodusnigricans	((15562Prochilodusmariae	15561Prochilodusmariae)	((16386Prochilodusbrevis	16385Prochilodusbrevis)	(42732Prochiloduslacustris	42731Prochiloduslacustris))))	((GY11461Prochilodusrubrotaeniatus	(P4313Prochiloduscfrubrotaeniatus	(79757Prochilodusbritskii	79758Prochilodusbritskii)))	43398Prochilodusnigricans)))	53496Prochilodusnigricans)))	((33176Prochilodushartii	33175Prochilodushartii)	(4217Prochilodusargenteus	4216Prochilodusargenteus)))	(GR208Prochilodusmagdalenae	(GR207Prochilodusmagdalenae	(29513Prochilodusreticulatus	29514Prochilodusreticulatus)))))	((12758Semaprochilodustaeniurus	(12757Semaprochilodustaeniurus	12759Semaprochilodustaeniurus))
(((24665Apareiodonaffinis	5635Parodonnasus)	(((PE10044Myleusschomburgkii	(35624Catoprionmento	29688Metynnislippincottianus))	26648Colossomamacropomum)	(((1697Curimatopsismacrolepis	((T48Caenotropusmestomorgmatos	T10200Chilodusfritillus)	(GY11103Curimatacyprinoides	(PE10113Psectrogasteramazonica	(40130Cyphocharaxgilbert	25521Cyphocharaxspilotus)))))	((((47662Prochilodusvimboides	16011Prochilodusvimboides)	((((((16071Prochiloduslineatus	3611Prochiloduslineatus)	4223Prochiloduscostatus)	4222Prochiloduscostatus)	((T54Prochilodusnigricans	((12754Prochilodusnigricans	PE10045Prochilodusnigricans)	((15727Prochilodusrubrotaeniatus	15728Prochilodusrubrotaeniatus)	PE10058Prochilodusnigricans)))	((((36858Prochilodusnigricans	(43397Prochilodusnigricans	((P4313Prochiloduscfrubrotaeniatus	(15562Prochilodusmariae	15561Prochilodusmariae))	((16386Prochilodusbrevis	16385Prochilodusbrevis)	(42732Prochiloduslacustris	42731Prochiloduslacustris)))))	GY11461Prochilodusrubrotaeniatus)	(43398Prochilodusnigricans	53496Prochilodusnigricans))	(79757Prochilodusbritskii	79758Prochilodusbritskii))))	((33176Prochilodushartii	33175Prochilodushartii)	(4217Prochilodusargenteus	4216Prochilodusargenteus)))	((29513Prochilodusreticulatus	29514Prochilodusreticulatus)	(GR208Prochilodusmagdalenae	GR207Prochilodusmagdalenae))))	((((T43Semaprochilodusinsignis	PE10001Semaprochilodusinsignis)	((((P4298Semaprochiloduskneri
(((24665Apareiodonaffinis	5635Parodonnasus)	(((PE10044Myleusschomburgkii	(35624Catoprionmento	29688Metynnislippincottianus))	26648Colossomamacropomum)	((((T48Caenotropusmestomorgmatos	T10200Chilodusfritillus)	((GY11103Curimatacyprinoides	(PE10113Psectrogasteramazonica	(40130Cyphocharaxgilbert	25521Cyphocharaxspilotus)))	1697Curimatopsismacrolepis))	((((47662Prochilodusvimboides	16011Prochilodusvimboides)	((((((16071Prochiloduslineatus	3611Prochiloduslineatus)	4223Prochiloduscostatus)	4222Prochiloduscostatus)	((PE10058Prochilodusnigricans	((PE10045Prochilodusnigricans	(15727Prochilodusrubrotaeniatus	15728Prochilodusrubrotaeniatus))	(T54Prochilodusnigricans	12754Prochilodusnigricans)))	(((16386Prochilodusbrevis	16385Prochilodusbrevis)	(42732Prochiloduslacustris	42731Prochiloduslacustris))	((36858Prochilodusnigricans	(GY11461Prochilodusrubrotaeniatus	((79757Prochilodusbritskii	79758Prochilodusbritskii)	(P4313Prochiloduscfrubrotaeniatus	(15562Prochilodusmariae	15561Prochilodusmariae)))))	((43397Prochilodusnigricans	43398Prochilodusnigricans)	53496Prochilodusnigricans)))))	((33176Prochilodushartii	33175Prochilodushartii)	(4217Prochilodusargenteus	4216Prochilodusargenteus)))	((29514Prochilodusreticulatus	GR208Prochilodusmagdalenae)	(GR207Prochilodusmagdalenae	29513Prochilodusreticulatus))))	((12758Semaprochilodustaeniurus	(12757Semaprochilodustaeniurus	12759Semaprochilodustaeniurus))
((((((PE10044Myleusschomburgkii	29688Metynnislippincottianus)	35624Catoprionmento)	26648Colossomamacropomum)	(((PE10076Hemiodusunimaculatus	PE10110Anoduselongatus)	(((7015Leporinusfriderici	V5274Leporinusdesmotes)	(T09707Schizodonscotorhabdotus	(T08985Abramiteshypselonotus	16871Leporinusstriatus)))	T09912Leporelluscfvitattus))	(((((16011Prochilodusvimboides	47662Prochilodusvimboides)	(((29514Prochilodusreticulatus	29513Prochilodusreticulatus)	(GR207Prochilodusmagdalenae	GR208Prochilodusmagdalenae))	((15561Prochilodusmariae	15562Prochilodusmariae)	(((33175Prochilodushartii	33176Prochilodushartii)	(4217Prochilodusargenteus	4216Prochilodusargenteus))	(((4223Prochiloduscostatus	(3611Prochiloduslineatus	16071Prochiloduslineatus))	4222Prochiloduscostatus)	((((36858Prochilodusnigricans	((16386Prochilodusbrevis	16385Prochilodusbrevis)	(P4313Prochiloduscfrubrotaeniatus	(42732Prochiloduslacustris	42731Prochiloduslacustris))))	(43397Prochilodusnigricans	(43398Prochilodusnigricans	53496Prochilodusnigricans)))	GY11461Prochilodusrubrotaeniatus)	(((((79757Prochilodusbritskii	79758Prochilodusbritskii)	PE10045Prochilodusnigricans)	(T54Prochilodusnigricans	12754Prochilodusnigricans))	(15728Prochilodusrubrotaeniatus	15727Prochilodusrubrotaeniatus))	PE10058Prochilodusnigricans)))))))	(((6929Semaprochilodusvarii	15729Semaprochilodusvarii)	((12727Semaprochiloduslaticeps	(2004BSAQ01Semaprochiloduslaticeps
(((((PE10044Myleusschomburgkii	(29688Metynnislippincottianus	35624Catoprionmento))	26648Colossomamacropomum)	(((6609Ichthyoelephaslongirostris	(76121Ichthyoelephashumeralis	76122Ichthyoelephashumeralis))	((PE10076Hemiodusunimaculatus	PE10110Anoduselongatus)	(((7015Leporinusfriderici	V5274Leporinusdesmotes)	(T09707Schizodonscotorhabdotus	(T08985Abramiteshypselonotus	16871Leporinusstriatus)))	T09912Leporelluscfvitattus)))	((((16011Prochilodusvimboides	47662Prochilodusvimboides)	((GR208Prochilodusmagdalenae	((29514Prochilodusreticulatus	29513Prochilodusreticulatus)	GR207Prochilodusmagdalenae))	(((33175Prochilodushartii	33176Prochilodushartii)	(4217Prochilodusargenteus	4216Prochilodusargenteus))	((((4223Prochiloduscostatus	(3611Prochiloduslineatus	16071Prochiloduslineatus))	4222Prochiloduscostatus)	(((36858Prochilodusnigricans	(43397Prochilodusnigricans	((P4313Prochiloduscfrubrotaeniatus	GY11461Prochilodusrubrotaeniatus)	((16386Prochilodusbrevis	16385Prochilodusbrevis)	(42732Prochiloduslacustris	42731Prochiloduslacustris)))))	(43398Prochilodusnigricans	53496Prochilodusnigricans))	((T54Prochilodusnigricans	12754Prochilodusnigricans)	(((15728Prochilodusrubrotaeniatus	(79757Prochilodusbritskii	79758Prochilodusbritskii))	(PE10058Prochilodusnigricans	15727Prochilodusrubrotaeniatus))	PE10045Prochilodusnigricans))))	(15561Prochilodusmariae	15562Prochilodusmariae)))))	((12758Semaprochilodustaeniurus
(((((PE10044Myleusschomburgkii	(29688Metynnislippincottianus	35624Catoprionmento))	26648Colossomamacropomum)	(((PE10076Hemiodusunimaculatus	PE10110Anoduselongatus)	(((7015Leporinusfriderici	V5274Leporinusdesmotes)	(T09707Schizodonscotorhabdotus	(T08985Abramiteshypselonotus	16871Leporinusstriatus)))	T09912Leporelluscfvitattus))	(((T48Caenotropusmestomorgmatos	T10200Chilodusfritillus)	((GY11103Curimatacyprinoides	((25521Cyphocharaxspilotus	40130Cyphocharaxgilbert)	PE10113Psectrogasteramazonica))	1697Curimatopsismacrolepis))	((6609Ichthyoelephaslongirostris	(76121Ichthyoelephashumeralis	76122Ichthyoelephashumeralis))	(((16011Prochilodusvimboides	47662Prochilodusvimboides)	((GR208Prochilodusmagdalenae	((29514Prochilodusreticulatus	29513Prochilodusreticulatus)	GR207Prochilodusmagdalenae))	((15561Prochilodusmariae	15562Prochilodusmariae)	(((33175Prochilodushartii	33176Prochilodushartii)	(4217Prochilodusargenteus	4216Prochilodusargenteus))	(((3611Prochiloduslineatus	16071Prochiloduslineatus)	(4222Prochiloduscostatus	4223Prochiloduscostatus))	((((43398Prochilodusnigricans	43397Prochilodusnigricans)	((((79757Prochilodusbritskii	79758Prochilodusbritskii)	P4313Prochiloduscfrubrotaeniatus)	GY11461Prochilodusrubrotaeniatus)	((16386Prochilodusbrevis	16385Prochilodusbrevis)	(42732Prochiloduslacustris	42731Prochiloduslacustris))))	(53496Prochilodusnigricans	36858Prochilodusnigricans))
[truncated: 27 more columns]
