# Supplementary material for: Data on the multilocus molecular phylogenies of the Neotropical fish family Prochilodontidae (Teleostei: Characiformes)
Source: Data Brief. 2016 Aug 18;9:128–42. doi: 10.1016/j.dib.2016.08.015 (PMC5018087; doi:10.1016/j.dib.2016.08.015)
Supplement: Supplementary file 2 — Supplementary material [file mmc1.zip › Concatenated data/RAxML_MajorityRuleConsensusTree.bootstrapconsensus]

(5635Parodonnasus,24665Apareiodonaffinis,(PE10072Bryconpesu,((((T09912Leporelluscfvitattus,((T09707Schizodonscotorhabdotus,(T08985Abramiteshypselonotus,16871Leporinusstriatus):1.0[93]):1.0[64],(V5274Leporinusdesmotes,7015Leporinusfriderici):1.0[100]):1.0[100]):1.0[100],(PE10076Hemiodusunimaculatus,PE10110Anoduselongatus):1.0[100]):1.0[94],(((((12761Semaprochilodusinsignis,((12762Semaprochilodusinsignis,(12734Semaprochiloduskneri,(19140Semaprochiloduskneri,(P4298Semaprochiloduskneri,19139Semaprochiloduskneri):1.0[59]):1.0[66]):1.0[85]):1.0[59],(PE10001Semaprochilodusinsignis,T43Semaprochilodusinsignis):1.0[57]):1.0[60]):1.0[100],(((12728Semaprochiloduslaticeps,2004BSAQ01Semaprochiloduslaticeps,12727Semaprochiloduslaticeps):1.0[100],(6929Semaprochilodusvarii,15729Semaprochilodusvarii):1.0[100]):1.0[60],(41171Semaprochilodusbrama,41019Semaprochilodusbrama):1.0[100]):1.0[100],(12758Semaprochilodustaeniurus,(12759Semaprochilodustaeniurus,12757Semaprochilodustaeniurus):1.0[100]):1.0[100]):1.0[100],((((36858Prochilodusnigricans,GY11461Prochilodusrubrotaeniatus,P4313Prochiloduscfrubrotaeniatus,53496Prochilodusnigricans,(T54Prochilodusnigricans,(PE10058Prochilodusnigricans,(15728Prochilodusrubrotaeniatus,15727Prochilodusrubrotaeniatus):1.0[86]):1.0[66],(12754Prochilodusnigricans,PE10045Prochilodusnigricans):1.0[58]):1.0[87],(4222Prochiloduscostatus,(4223Prochiloduscostatus,(3611Prochiloduslineatus,16071Prochiloduslineatus):1.0[89]):1.0[67]):1.0[95],((16386Prochilodusbrevis,16385Prochilodusbrevis):1.0[99],(42732Prochiloduslacustris,42731Prochiloduslacustris):1.0[100]):1.0[81],(15561Prochilodusmariae,15562Prochilodusmariae):1.0[90],(43397Prochilodusnigricans,43398Prochilodusnigricans):1.0[51],(79758Prochilodusbritskii,79757Prochilodusbritskii):1.0[97]):1.0[59],((33175Prochilodushartii,33176Prochilodushartii):1.0[99],(4217Prochilodusargenteus,4216Prochilodusargenteus):1.0[100]):1.0[99]):1.0[99],(GR208Prochilodusmagdalenae,GR207Prochilodusmagdalenae,(29513Prochilodusreticulatus,29514Prochilodusreticulatus):1.0[88]):1.0[100]):1.0[87],(16011Prochilodusvimboides,47662Prochilodusvimboides):1.0[100]):1.0[100]):1.0[100],(6609Ichthyoelephaslongirostris,(76122Ichthyoelephashumeralis,76121Ichthyoelephashumeralis):1.0[100]):1.0[100]):1.0[71],(1697Curimatopsismacrolepis,(GY11103Curimatacyprinoides,(PE10113Psectrogasteramazonica,(40130Cyphocharaxgilbert,25521Cyphocharaxspilotus):1.0[100]):1.0[100]):1.0[100],(T10200Chilodusfritillus,T48Caenotropusmestomorgmatos):1.0[100]):1.0[79]):1.0[76]):1.0[92],(26648Colossomamacropomum,(PE10044Myleusschomburgkii,(29688Metynnislippincottianus,35624Catoprionmento):1.0[66]):1.0[100]):1.0[100]):1.0[100]):1.0[100]);
