# Supplementary material for: Data on the multilocus molecular phylogenies of the Neotropical fish family Prochilodontidae (Teleostei: Characiformes)
Source: Data Brief. 2016 Aug 18;9:128–42. doi: 10.1016/j.dib.2016.08.015 (PMC5018087; doi:10.1016/j.dib.2016.08.015)
Supplement: Supplementary file 2 — Supplementary material [file mmc1.zip › SH_tests/F2_constraint4_Ichthyoelephas_constrained_RAxML_bestTree.result.nwk]

(((24665Apareiodonaffinis:0.06581143077042692080,5635Parodonnasus:0.04006067231378905580):0.11204201454372256230,((((PE10110Anoduselongatus:0.09169280482533942456,PE10076Hemiodusunimaculatus:0.09094124668924132016):0.05746642569507032922,((((T08985Abramiteshypselonotus:0.09905201827600511322,16871Leporinusstriatus:0.05397332748386383244):0.01387584382137499288,T09707Schizodonscotorhabdotus:0.06595922772387655120):0.00332781547748185920,(7015Leporinusfriderici:0.04230621452277023853,V5274Leporinusdesmotes:0.03751897327198664561):0.03125550788124843021):0.02302113569146315916,T09912Leporelluscfvitattus:0.07350986820569958835):0.04983656462385374630):0.03010486031545003480,((((16011Prochilodusvimboides:0.00114845732189460632,47662Prochilodusvimboides:0.00149800493828695339):0.02898847094335131949,((((4216Prochilodusargenteus:0.00000100000050002909,4217Prochilodusargenteus:0.00038401247215479127):0.00605055613033350388,(33175Prochilodushartii:0.00196790322375886648,33176Prochilodushartii:0.00191624381163899254):0.00356312335850923799):0.00410979133790196228,((((((15727Prochilodusrubrotaeniatus:0.00092430017444043971,15728Prochilodusrubrotaeniatus:0.00320666956794072276):0.00200198794927473845,PE10058Prochilodusnigricans:0.00383870447544735994):0.00156679967468571508,((12754Prochilodusnigricans:0.00524363151333174637,PE10045Prochilodusnigricans:0.00229674064946406653):0.00125706841232031403,T54Prochilodusnigricans:0.00093175613766503633):0.00133842664781392163):0.00422926358136816501,((36858Prochilodusnigricans:0.00211825773783680350,53496Prochilodusnigricans:0.00422829852354942096):0.00000100000050002909,((((42732Prochiloduslacustris:0.00000100000050002909,42731Prochiloduslacustris:0.00000100000050002909):0.00461603238481646597,(16385Prochilodusbrevis:0.00301441008331829489,16386Prochilodusbrevis:0.00000100000050002909):0.00177552980270947319):0.00200376270605293148,(GY11461Prochilodusrubrotaeniatus:0.00683696865325034934,P4313Prochiloduscfrubrotaeniatus:0.00384433372370056965):0.00204360002777610305):0.00102006806643405103,(43397Prochilodusnigricans:0.00362319381828986840,43398Prochilodusnigricans:0.00360946359932915947):0.00188172614350627155):0.00030185895247267030):0.00396061482631726407):0.00198402181626028927,(4222Prochiloduscostatus:0.00370424408731313609,(4223Prochiloduscostatus:0.00409802909499543296,(16071Prochiloduslineatus:0.00057139432285153481,3611Prochiloduslineatus:0.00310766930223357321):0.00266088790140618040):0.00190181776074532034):0.00409286970983675606):0.00452036994065558619,((79757Prochilodusbritskii:0.00277066314055568041,79758Prochilodusbritskii:0.00000100000050002909):0.00810033332569182023,(15561Prochilodusmariae:0.00915785083642184014,15562Prochilodusmariae:0.00130558134527900428):0.00414626801976396894):0.01081310140349382720):0.00105611071606479413):0.01660741490893080305,(GR208Prochilodusmagdalenae:0.00179331393318413624,((29513Prochilodusreticulatus:0.00299236983678890329,29514Prochilodusreticulatus:0.00635029562434957090):0.00225849155792459981,GR207Prochilodusmagdalenae:0.00076282983352723380):0.00104160064482355713):0.02066298774845700542):0.00885936130480387447):0.04271668019747502931,(((12758Semaprochilodustaeniurus:0.00583526074082905879,(12759Semaprochilodustaeniurus:0.00163497923697027972,12757Semaprochilodustaeniurus:0.00126695702168278532):0.00821425457863322710):0.04790992172429151680,((12761Semaprochilodusinsignis:0.00199485254078085117,((T43Semaprochilodusinsignis:0.00058206623093221021,PE10001Semaprochilodusinsignis:0.00058233406808603377):0.00015818655139111985,(12762Semaprochilodusinsignis:0.00208901735505770793,(12734Semaprochiloduskneri:0.00178745324802570787,((P4298Semaprochiloduskneri:0.00159502135393486673,19139Semaprochiloduskneri:0.00049062569706555053):0.00051016059118902315,19140Semaprochiloduskneri:0.00000100000050002909):0.00052508419690794610):0.00327178235276631832):0.00098589815474276984):0.00162902467146751524):0.03871549973711552184,((41019Semaprochilodusbrama:0.00614567592436086451,41171Semaprochilodusbrama:0.01126769047632631034):0.01334516749686515125,((6929Semaprochilodusvarii:0.00020293289256122170,15729Semaprochilodusvarii:0.00101525886607491166):0.01076201680316870961,(12727Semaprochiloduslaticeps:0.00072015086649579647,(2004BSAQ01Semaprochiloduslaticeps:0.00212811756723435032,12728Semaprochiloduslaticeps:0.00156268969597668853):0.00000100000050002909):0.00598136904188274841):0.00488264200436812693):0.03408086680001833763):0.00554123767557436388):0.03002475208931680226,(6609Ichthyoelephaslongirostris:0.02298843953478713412,(76122Ichthyoelephashumeralis:0.00000100000050002909,76121Ichthyoelephashumeralis:0.00000100000050002909):0.00972921402081311157):0.11810670693400873721):0.00055598110798385438):0.06176242914325169586,(((GY11103Curimatacyprinoides:0.10070020368882318107,(PE10113Psectrogasteramazonica:0.07076268119835336934,(25521Cyphocharaxspilotus:0.03228763317984036096,40130Cyphocharaxgilbert:0.01727271349829409205):0.05536300903158059700):0.04134604784269351602):0.04206606754689515976,1697Curimatopsismacrolepis:0.17482762887723149459):0.00833657652065032673,(T10200Chilodusfritillus:0.13911168813981761305,T48Caenotropusmestomorgmatos:0.08517704115984918445):0.05445079529700911497):0.00939648151391544312):0.01784083764836303862):0.01565462147087016281,((PE10044Myleusschomburgkii:0.04307813573195942020,(35624Catoprionmento:0.06644338152931533736,29688Metynnislippincottianus:0.07802311782319276690):0.01055467034865419443):0.04990480082376403531,26648Colossomamacropomum:0.05618134680570021494):0.06260475437436979762):0.05908197119759386190):0.14945544124391982321,PE10072Bryconpesu:0.14945544124391982321);
