# Supplementary material for: Data on the multilocus molecular phylogenies of the Neotropical fish family Prochilodontidae (Teleostei: Characiformes)
Source: Data Brief. 2016 Aug 18;9:128–42. doi: 10.1016/j.dib.2016.08.015 (PMC5018087; doi:10.1016/j.dib.2016.08.015)
Supplement: Supplementary file 2 — Supplementary material [file mmc1.zip › SH_tests/F3_constraint1_Semaprochilodus_taeniurus_constrained_RAxML_bestTree.result.nwk]

(((5635Parodonnasus:0.03847441609596698869,24665Apareiodonaffinis:0.06765271153557882167):0.11227714783041739532,((((((T10200Chilodusfritillus:0.13956651776409478849,T48Caenotropusmestomorgmatos:0.08544976650180413635):0.05244572951466507787,(GY11103Curimatacyprinoides:0.09995182668190377706,(PE10113Psectrogasteramazonica:0.06994682836418587846,(25521Cyphocharaxspilotus:0.03229371498274618418,40130Cyphocharaxgilbert:0.01733173921076195875):0.05682089203541425965):0.04227782744962195471):0.04640930585316062340):0.00933440849502775380,1697Curimatopsismacrolepis:0.17611599576425548963):0.00747452296675628087,((6609Ichthyoelephaslongirostris:0.02645307368277093063,(76121Ichthyoelephashumeralis:0.00000100000050002909,76122Ichthyoelephashumeralis:0.00000100000050002909):0.00997010279715337608):0.06817664287164072745,(((16011Prochilodusvimboides:0.00111091696483329658,47662Prochilodusvimboides:0.00155242018963152803):0.02914903015913370213,(((((4222Prochiloduscostatus:0.00374052540190802658,((16071Prochiloduslineatus:0.00057363562032129104,3611Prochiloduslineatus:0.00312349534169080196):0.00266242578306261427,4223Prochiloduscostatus:0.00412826162179446687):0.00189453567656938529):0.00409924165592576942,(((36858Prochilodusnigricans:0.00213309643734082167,((43397Prochilodusnigricans:0.00364654081845732989,43398Prochilodusnigricans:0.00362822985302322515):0.00189182342161409666,((GY11461Prochilodusrubrotaeniatus:0.00687564072206254921,P4313Prochiloduscfrubrotaeniatus:0.00386735573671794126):0.00205631345234808059,((16385Prochilodusbrevis:0.00303237157420071460,16386Prochilodusbrevis:0.00000100000050002909):0.00178634421057816454,(42732Prochiloduslacustris:0.00000100000050002909,42731Prochiloduslacustris:0.00000100000050002909):0.00464058813599781909):0.00201577931468052089):0.00102642333735791422):0.00030397360901774858):0.00000100000050002909,53496Prochilodusnigricans:0.00425124512461725300):0.00399121029966882993,((T54Prochilodusnigricans:0.00137324382238613847,(PE10045Prochilodusnigricans:0.00292872591352791572,12754Prochilodusnigricans:0.00481355372594990342):0.00128781873438364573):0.00135037374215408036,((15727Prochilodusrubrotaeniatus:0.00092974012570776947,15728Prochilodusrubrotaeniatus:0.00322615372858997681):0.00220136616612443686,PE10058Prochilodusnigricans:0.00384386846635080114):0.00113279441191009122):0.00427008479340061468):0.00204007584832058058):0.00455420478260346560,((79757Prochilodusbritskii:0.00282447705113165982,79758Prochilodusbritskii:0.00000100000050002909):0.00811500077004787858,(15561Prochilodusmariae:0.00922283492571823217,15562Prochilodusmariae:0.00131401671836202426):0.00422074788896326103):0.01085329505467756174):0.00107887584816514963,((4216Prochilodusargenteus:0.00000100000050002909,4217Prochilodusargenteus:0.00038622794480762612):0.00609813327255558004,(33175Prochilodushartii:0.00197638323473259920,33176Prochilodushartii:0.00192818023883826691):0.00356920327646277668):0.00411419478874960279):0.01633888062224960955,(GR208Prochilodusmagdalenae:0.00179957096535670767,(GR207Prochilodusmagdalenae:0.00076673638505992509,(29513Prochilodusreticulatus:0.00300733767751752527,29514Prochilodusreticulatus:0.00638772811998393041):0.00226783383100157129):0.00104844460989503090):0.02124351357747497962):0.00900530881489826351):0.03921710149854485544,(((6929Semaprochilodusvarii:0.00025219296539531505,15729Semaprochilodusvarii:0.00097147479542020188):0.00734812224495627782,(((12728Semaprochiloduslaticeps:0.00157079660570276004,2004BSAQ01Semaprochiloduslaticeps:0.00214038765500129463):0.00000100000050002909,12727Semaprochiloduslaticeps:0.00072102557555077330):0.00561663461754455078,(41019Semaprochilodusbrama:0.00646134203056657717,41171Semaprochilodusbrama:0.01113065988614431873):0.01729183984314923428):0.00411527672044019899):0.03654565903686837064,((12758Semaprochilodustaeniurus:0.00575944933445464782,(12759Semaprochilodustaeniurus:0.00166942305807331456,12757Semaprochilodustaeniurus:0.00123822735037139005):0.00839046772609748290):0.05147302186284712089,(((12762Semaprochilodusinsignis:0.00209475693498306073,((19140Semaprochiloduskneri:0.00000100000050002909,(P4298Semaprochiloduskneri:0.00160166970735993539,19139Semaprochiloduskneri:0.00049346202574449645):0.00051282351980200367):0.00052582167856747325,12734Semaprochiloduskneri:0.00179529852414495126):0.00331612451796639432):0.00099641284681338820,(PE10001Semaprochilodusinsignis:0.00058474835038696917,T43Semaprochilodusinsignis:0.00058451912150770812):0.00012498902259717686):0.00163507716475900307,12761Semaprochilodusinsignis:0.00202877698181851357):0.03738646824843325916):0.00219675508270965238):0.02689218147441196916):0.05922550621250179809):0.01588985608659158541):0.01690368531425489804,((((V5274Leporinusdesmotes:0.03792230737773608779,7015Leporinusfriderici:0.04237061764974482669):0.03153854831155077781,(T09707Schizodonscotorhabdotus:0.06615524543655665335,(16871Leporinusstriatus:0.05450200172348447503,T08985Abramiteshypselonotus:0.09952874712077258712):0.01395176138711304477):0.00313375569341382701):0.02332736321259752665,T09912Leporelluscfvitattus:0.07400289847812072108):0.05161760726710064306,(PE10110Anoduselongatus:0.09188965967617955533,PE10076Hemiodusunimaculatus:0.09141690362074143816):0.05641870553930916632):0.02881529291263342993):0.01643436625142684696,((PE10044Myleusschomburgkii:0.04369835034962914200,(35624Catoprionmento:0.06672906033088799038,29688Metynnislippincottianus:0.07855911816945271298):0.01003648075290195646):0.04927987510329642773,26648Colossomamacropomum:0.05733871589755928228):0.06376096962897905007):0.05765828197494343721):0.15059548139433870384,PE10072Bryconpesu:0.15059548139433870384);
