# Supplementary material for: Data on the multilocus molecular phylogenies of the Neotropical fish family Prochilodontidae (Teleostei: Characiformes)
Source: Data Brief. 2016 Aug 18;9:128–42. doi: 10.1016/j.dib.2016.08.015 (PMC5018087; doi:10.1016/j.dib.2016.08.015)
Supplement: Supplementary file 2 — Supplementary material [file mmc1.zip › SH_tests/F4_constraint2_Semaprochilodus_constrained_RAxML_bestTree.result.nwk]

(((5635Parodonnasus:0.03907230464354286004,24665Apareiodonaffinis:0.06720001073624874699):0.11230593000759979405,(((((T10200Chilodusfritillus:0.14034592657231093060,T48Caenotropusmestomorgmatos:0.08524652997049562975):0.05628729561205213228,(1697Curimatopsismacrolepis:0.17184128636922726963,(((25521Cyphocharaxspilotus:0.03191263110239125900,40130Cyphocharaxgilbert:0.01761671751211570797):0.05618651478027292256,PE10113Psectrogasteramazonica:0.07074962639707763068):0.04231507421830548593,GY11103Curimatacyprinoides:0.10052484165035170671):0.04420973330851724753):0.00785202086692272233):0.01073583566815423246,((6609Ichthyoelephaslongirostris:0.02654253891106485297,(76122Ichthyoelephashumeralis:0.00000100000050002909,76121Ichthyoelephashumeralis:0.00000100000050002909):0.00994355956357425956):0.06835781801370292843,((((((33175Prochilodushartii:0.00197580336529531043,33176Prochilodushartii:0.00192634665255793868):0.00358557099552059017,(4216Prochilodusargenteus:0.00000100000050002909,4217Prochilodusargenteus:0.00038620148719989363):0.00607832211631158682):0.00414277241205027874,(((79757Prochilodusbritskii:0.00281728607147274006,79758Prochilodusbritskii:0.00000100000050002909):0.00818796984220353935,(15562Prochilodusmariae:0.00131466076406720235,15561Prochilodusmariae:0.00920913710298957439):0.00418123253375728924):0.01088352350596786394,((4222Prochiloduscostatus:0.00372982176854730341,(4223Prochiloduscostatus:0.00411712349475080747,(16071Prochiloduslineatus:0.00057332829436019205,3611Prochiloduslineatus:0.00312041337307905099):0.00267031339902639407):0.00190624795969150510):0.00411141798245897531,((((15727Prochilodusrubrotaeniatus:0.00092927167848557042,15728Prochilodusrubrotaeniatus:0.00322418635205665724):0.00201107353343477893,PE10058Prochilodusnigricans:0.00384312769535764733):0.00157484117355454921,((12754Prochilodusnigricans:0.00526797097091234994,PE10045Prochilodusnigricans:0.00231342240441413270):0.00126329165230193744,T54Prochilodusnigricans:0.00092971325478152539):0.00134666959347316383):0.00424913381683565943,(((43397Prochilodusnigricans:0.00364283421516300261,43398Prochilodusnigricans:0.00362776993857462414):0.00189120552115750254,(((16385Prochilodusbrevis:0.00303101961851140510,16386Prochilodusbrevis:0.00000100000050002909):0.00178585568360882670,(42732Prochiloduslacustris:0.00000100000050002909,42731Prochiloduslacustris:0.00000100000050002909):0.00464392232371619793):0.00201463179919331376,(GY11461Prochilodusrubrotaeniatus:0.00687404008505649276,P4313Prochiloduscfrubrotaeniatus:0.00386575809227584968):0.00205436358202741153):0.00102569352999771959):0.00030360291994524746,(53496Prochilodusnigricans:0.00425164439658860718,36858Prochilodusnigricans:0.00213080542987967260):0.00000100000050002909):0.00398759642596830614):0.00199553131713551624):0.00452870776137298276):0.00106695581327476228):0.01649455957457462638,(GR208Prochilodusmagdalenae:0.00178613339673430196,((29513Prochilodusreticulatus:0.00300372124723222904,29514Prochilodusreticulatus:0.00638681320398720286):0.00226786833951275182,GR207Prochilodusmagdalenae:0.00076433245398278360):0.00106342217469812062):0.02103332878694800373):0.00900690486448092915,(16011Prochilodusvimboides:0.00110778700610757695,47662Prochilodusvimboides:0.00155264854126341669):0.02913796958969820314):0.03920233764596154497,(((41019Semaprochilodusbrama:0.00616070742853165512,41171Semaprochilodusbrama:0.01136902587023214117):0.01300857647450484426,((6929Semaprochilodusvarii:0.00020129850156188408,15729Semaprochilodusvarii:0.00102174076758532141):0.01083416517976388584,((12728Semaprochiloduslaticeps:0.00156918700464802750,2004BSAQ01Semaprochiloduslaticeps:0.00213665049292911021):0.00000100000050002909,12727Semaprochiloduslaticeps:0.00072114878960793851):0.00597048517508911615):0.00518986646031311966):0.03371771785205104205,((12758Semaprochilodustaeniurus:0.00586181344218796637,(12759Semaprochilodustaeniurus:0.00167384141991594178,12757Semaprochilodustaeniurus:0.00122212252443021298):0.00828096042886389445):0.05007795012048560368,(((19140Semaprochiloduskneri:0.00000100000050002909,(P4298Semaprochiloduskneri:0.00141877797398340627,19139Semaprochiloduskneri:0.00070827759986505563):0.00052355729485611567):0.00051707978435337634,12734Semaprochiloduskneri:0.00156247705520831605):0.00160229299459122118,(12762Semaprochilodusinsignis:0.00210856456818793144,(12761Semaprochilodusinsignis:0.00367734190565939143,(T43Semaprochilodusinsignis:0.00058483267669337188,PE10001Semaprochilodusinsignis:0.00058557458834261936):0.00017278635421453164):0.00095899252010839611):0.00189368198812090945):0.03811718162048935432):0.00440634961189489711):0.02559212819582417850):0.05888214067406836311):0.01607863373394679066):0.01653460156364553249,((PE10110Anoduselongatus:0.09133649994954162743,PE10076Hemiodusunimaculatus:0.09195074250180769460):0.05600795600621202158,(T09912Leporelluscfvitattus:0.07412551371065843886,((7015Leporinusfriderici:0.04234520318528388338,V5274Leporinusdesmotes:0.03790118041865398607):0.03143511118420400097,(T09707Schizodonscotorhabdotus:0.06612524378375223000,(T08985Abramiteshypselonotus:0.09954861878975815315,16871Leporinusstriatus:0.05441588375123164456):0.01397057155730740095):0.00316761063473325636):0.02317741107576338014):0.05165705700779331389):0.02887339463861261779):0.01665570780796971073,(((35624Catoprionmento:0.06680430074745689895,29688Metynnislippincottianus:0.07852358327095523838):0.01027690908487599933,PE10044Myleusschomburgkii:0.04350269596688484397):0.04915335339983065849,26648Colossomamacropomum:0.05735693871351631862):0.06364061315696648014):0.05805287532504731229):0.15057252853661934333,PE10072Bryconpesu:0.15057252853661934333);
