# Supplementary material for: Data on the multilocus molecular phylogenies of the Neotropical fish family Prochilodontidae (Teleostei: Characiformes)
Source: Data Brief. 2016 Aug 18;9:128–42. doi: 10.1016/j.dib.2016.08.015 (PMC5018087; doi:10.1016/j.dib.2016.08.015)
Supplement: Supplementary file 2 — Supplementary material [file mmc1.zip › SH_tests/F5_constraint3_Prochilodus_constrained_RAxML_bestTree.result.nwk]

(((5635Parodonnasus:0.03813787593873173981,24665Apareiodonaffinis:0.06621730957940526185):0.11035819450453844548,(((PE10044Myleusschomburgkii:0.04288202289062500311,(35624Catoprionmento:0.06567975700633994773,29688Metynnislippincottianus:0.07720951716821114474):0.00993956408040258532):0.04834354976848093122,26648Colossomamacropomum:0.05637649151049908131):0.06217656362878067750,((((T10200Chilodusfritillus:0.13801832200987257382,T48Caenotropusmestomorgmatos:0.08361350482133678153):0.05523528220867354038,((GY11103Curimatacyprinoides:0.09885257503865284290,(PE10113Psectrogasteramazonica:0.06965078536696168998,(25521Cyphocharaxspilotus:0.03128916433172573841,40130Cyphocharaxgilbert:0.01737012626395003853):0.05515690524061814259):0.04147115762366924280):0.04341235104363937863,1697Curimatopsismacrolepis:0.16860946924016442794):0.00775017647029181862):0.01043466419805214908,((6609Ichthyoelephaslongirostris:0.02627788238388985634,(76122Ichthyoelephashumeralis:0.00000100000050002909,76121Ichthyoelephashumeralis:0.00000100000050002909):0.00970977959040928047):0.06746707720154526688,(((16011Prochilodusvimboides:0.00111466496116681651,47662Prochilodusvimboides:0.00150640471030770765):0.02879035126998519961,(((79758Prochilodusbritskii:0.00000100000050002909,79757Prochilodusbritskii:0.00262749881419694622):0.01442561732427519172,(((4217Prochilodusargenteus:0.00038582531905076374,4216Prochilodusargenteus:0.00000100000050002909):0.00579850783443864801,(33175Prochilodushartii:0.00194185011741393010,33176Prochilodushartii:0.00189158029048623112):0.00375119204435540822):0.00521450726647434276,(((15561Prochilodusmariae:0.00907281529275917424,15562Prochilodusmariae:0.00129482196683046490):0.01654051785488799137,(((16385Prochilodusbrevis:0.00298630078024950292,16386Prochilodusbrevis:0.00000100000050002909):0.00175213401096949314,(42732Prochiloduslacustris:0.00000100000050002909,42731Prochiloduslacustris:0.00000100000050002909):0.00460705798325657112):0.00206808802137487804,(((36858Prochilodusnigricans:0.00209967279392297718,53496Prochilodusnigricans:0.00419334048279236277):0.00040775777337402364,(((PE10058Prochilodusnigricans:0.00379397388001480882,(15727Prochilodusrubrotaeniatus:0.00092952973873468509,15728Prochilodusrubrotaeniatus:0.00317618719253323504):0.00158185955828763066):0.00086105639999777288,((12754Prochilodusnigricans:0.00468316617630692468,PE10045Prochilodusnigricans:0.00270462337160786836):0.00116754611943427735,T54Prochilodusnigricans:0.00178658729082247121):0.00170734109577010086):0.00755373501239463892,(43397Prochilodusnigricans:0.00365933366382683277,43398Prochilodusnigricans:0.00355592409847324369):0.00123969864780172092):0.00052072132441509378):0.00054596587877062152,(GY11461Prochilodusrubrotaeniatus:0.00654923989565742680,P4313Prochiloduscfrubrotaeniatus:0.00403686280064806998):0.00237663778418232110):0.00047177887674229103):0.00488866736384852268):0.00264740051919713044,((4223Prochiloduscostatus:0.00406339283932181591,(3611Prochiloduslineatus:0.00306306597772595815,16071Prochiloduslineatus:0.00058046709540425805):0.00259695967674054926):0.00219303967044669462,4222Prochiloduscostatus:0.00308260171122473441):0.00449732516840376136):0.00238221724675903015):0.00594008103736332754):0.01007441382463628021,(GR208Prochilodusmagdalenae:0.00176855121702391874,(GR207Prochilodusmagdalenae:0.00075402090961059376,(29513Prochilodusreticulatus:0.00295731634860353729,29514Prochilodusreticulatus:0.00628531977783001149):0.00224896760713901153):0.00104160359840291738):0.02151728950610091312):0.00755513085519454643):0.03882461241413893982,(((((12762Semaprochilodusinsignis:0.00206213111755928179,(12734Semaprochiloduskneri:0.00176838820673136106,(19140Semaprochiloduskneri:0.00000100000050002909,(19139Semaprochiloduskneri:0.00048497127819071439,P4298Semaprochiloduskneri:0.00157660186662859155):0.00050465768577526561):0.00051654374554423589):0.00324365464373835895):0.00097351532452446068,(PE10001Semaprochilodusinsignis:0.00057532357462145836,T43Semaprochilodusinsignis:0.00057502736286234226):0.00014859601421653119):0.00160263707201964227,12761Semaprochilodusinsignis:0.00198851403470601609):0.03790591377049484789,((41019Semaprochilodusbrama:0.00608536628165003233,41171Semaprochilodusbrama:0.01116088222226881491):0.01293344995225255076,((12728Semaprochiloduslaticeps:0.00154500736180392595,(2004BSAQ01Semaprochiloduslaticeps:0.00210488293078749285,12727Semaprochiloduslaticeps:0.00071064635317144510):0.00000100000050002909):0.00594264572693276646,(6929Semaprochilodusvarii:0.00020077856375033459,15729Semaprochilodusvarii:0.00100374891858139026):0.01060776523371804482):0.00504355794258225677):0.03407886399496188462):0.00519980888251111561,(12758Semaprochilodustaeniurus:0.00555402846059971887,(12757Semaprochilodustaeniurus:0.00125128479582841648,12759Semaprochilodustaeniurus:0.00161531646434073784):0.00831634174377634573):0.04740565161610635347):0.02282673888558889655):0.05833947370534035837):0.01551992687716055933):0.01648523221083471671,((PE10110Anoduselongatus:0.09002707599500867075,PE10076Hemiodusunimaculatus:0.08983980588647208498):0.05501596268664023931,(T09912Leporelluscfvitattus:0.07267860130770442684,((V5274Leporinusdesmotes:0.03720185848375549137,7015Leporinusfriderici:0.04166807730040066743):0.03096821975883337283,(T09707Schizodonscotorhabdotus:0.06496851308530261770,(16871Leporinusstriatus:0.05350049984073140807,T08985Abramiteshypselonotus:0.09792088083032396417):0.01373178796156260956):0.00310713495352230723):0.02282295236171808656):0.05080216190532309273):0.02828274125016996821):0.01645064372982090600):0.05697883096703977579):0.14816276481966331180,PE10072Bryconpesu:0.14816276481966331180);
