# Supplementary material for: Data on the multilocus molecular phylogenies of the Neotropical fish family Prochilodontidae (Teleostei: Characiformes)
Source: Data Brief. 2016 Aug 18;9:128–42. doi: 10.1016/j.dib.2016.08.015 (PMC5018087; doi:10.1016/j.dib.2016.08.015)
Supplement: Supplementary file 2 — Supplementary material [file mmc1.zip › SH_tests/prochilodontidae.fasta]

>PE10072Bryconpesu
---AAACATCGCCTCCCGCAAAACCCGAAGTATAGGAGGTCCTGCCTGCCCAGTGACTATTTGTTCAACGGCCGCGGTATCTTGACCGTGCTAAGGTAGCGAAATCACTTGTCTTTTAAATAAAGACCTGTATGAATGGTGAAACGAGGGCTTAACTGTCTCCTTTTTTAGGTCAGTGAAATTGATCTGCCCGTGCAGAAGCGGACATAAAAATACAAGACGAGAAGACCCTTTGGAGCTTTAGACATGTGATCAGTCTTCGGTTGGGGCGACCACGGGGGAAAGCCAAGCCCCCATGTAGAATGTAAAACCAAGAAACACATTTCTAAGTCACAGAACTTCTGACTCCGATTAGCGAACCAAGTTACCCCAGGGATAACAGCGCAATCCCCTCCAAGAGCCCGTATCAACAAGGGGGTTTACGACCTCGATGTTGGATCAGGACATCCTAATGGTGCAGCCGCTATTAAGGGTTCGTTTGTTCAACGATTAAAGTCCTACGTGAT-----TCTACAAACCATAAAGATATTGGCACCCTTTATCTAGTATTTGGTGCTTGAGCCGGGATAGTGGGCACAGCCCTTAGTCTGCTAATTCGAGCAGAACTTAGCCAACCGGGCTCCTTACTTGGCGATGACCAGATTTATAATGTAATTGTCACTGCACACGCGTTCGTAATAATTTTCTTTATAGTTATACCAGTGATGATCGGGGGATTTGGTAATTGACTTGTGCCATTAATAATTGGGGCCCCTGACATAGCTTTTCCTCGAATAAACAACATAAGTTTTTGACTTCTTCCACCATCCTTCTTACTACTTCTGGCCTCCTCCGGAGTTGAAGCTGGAGCAGGAACTGGTTGAACTGTATACCCCCCACTTGCAGGCAATATCGCACACGCAGGGGCTTCTGTAGACCTCACTATCTTCTCGCTCCACCTGGCCGGAGTGTCCTCAATCCTCGGGGCAATTAACTTTATTACCACAATTATTAATATAAAACCTCCCGCCATATCCCAGTACCAAACGCCCCTATTTGTATGAGCCGTCTTAATTACAGCTGTCCTATTACTTCTTTCCCTGCCAGTACTAGCGGCCGGAATCACCATGCTTCTAACGGACCGAAACCTAAATACCACCTTTTTTGACCCTGCAGGGGGAGGAGATTCCTAACCGGACTTTTTCTAGCAATACACTACACCCCTGACATCTACACAGCTTTCTCATCCGTAACTCACATCACCCGAGACGTGAACTACGGATGAATTCTCCGAAACCTACACGCCAATGGGGCCTCATTTTTCTTCATCTGCTTATATTTACATATTGGCCGAGGCCTTTATTATGGCTCCTACGTCTACATAAAAACATGAAACGTGGGAGTAGTTTTACTTCTACTAGTCATAGCAACCGCATTCGTAGGCTACGTACTTCCATGGGGACAAATATCTTTCTGAGGCGCCACAGTAATCACCAATCTACTATCCGCCATCCCCTATGTGGGAAACCAATCAGTTCAATGAGTTTGAGGGGGCTTCTCAGTAGACCACGCAACTCTAACACGATTCTTCGCCTTCCACTTTATTTTACCATTCCTGATTGTAGCAGCCACCGCTGTACACGCACTATTTCTACATGAAACAGGATCCAATAACCCAACTGGACTAAACTCAGATGCAGACAAAATCTCCTTCCACCCCTACTTCTCCTACAAAGACCTACTCGGATTCCTAATTCTTCTTACCACACTAGGATCCCTAGCCCTATTTACGCCAAATCTGCTAGGCGACCCAGACAACTTTTCCCCAGCCAATCCCATAATTACTCCAACCCACATCAAACCAGAATGGTACTTTCTATTTGCCTATGCCATCCTACGCTCCGTCCCTAACAAACTAGGAGGGGTACTAGCTCTTCTTGCTTCTATCCTTATTCTTATGCTTGTCCCAATACTACACACATCAAAACAACAAAGCTTGACATTCCGACCAATATCACAACTCTTATTTTGACTTTTAGTCGCCGATGTAGTAATCTTAACATGAATTGGAGGCATACCTGCAGAACCTCCTTTCATCATCATTGGCCAAATCGCTTCCACCCTCTATTTTATACTATTTATTATCTTAAATCCTTTGGCCGGATTATGAGAAAACAA-----ACACCAAGAGAGTAATCCAGTATTTCGCGAGTATTGCAGCTGCTGGAGGTGCTGGCAAGAAGGACTCCAACAAGGGCACCCTGGAGGACCAAATCATCCAGGCTAATCCTGCGCTTGAGGCTTTTGGCAATGCCAAAACAGTAAGAAATGACAACTCGTCTCGTTTTGGAAAGTTCATCCGCATTCATTTCGGAACAAGCGGTAAACTTTCCTCAGCTGACATTGAGACGTATCTGCTGGAAAAGTCCCGTGTGACCTTTCAGCTAAAATCAGAAAGGAACTACCACATCTTTTTCCAGATATTATCCAATGCAAAGCCAGAGCTGCTGGATATGCTGTTGATTACCAACAATCCTTATGATTACTCCTACATCTCCCAAGGAGAAGTAACTGTTGCAAGTATCAATGACAGCGAGGAGCTGCTAGCCACCGACAATGCCTTTGATGTGCTCGGTTTCACTCCAGACGAGAAGATGGGAGTGTACAAACTGACCGGTGCCATCATGCATTATGGTAACATGAAATTCAAGCAGAAGCAGCGTGAGGAACAGGCTGAGCCCGATGGTACAGAAGCTGCAGACAAATCTGCCTACCTAATGGGGCTGAACTCTGCGGATCTTCTGAAGGGACTCTGCCATCCAAGGGTCAAGGTAGGAAATGAATATGTCACGAAGGGCCAAGGCGTGGATCAAGTATACTACTCACTAAACGTGTCCAGCTCTTGGAACGTAGGCATCATCGATGGCCTCTCTGGCTGGACAGCCTCTGTAGATGACGTGCCAGCAGACACCATCTCTAGAAGGTTCCGCTATGATGTTGCGCTAGTATCAGCTCTAAAAGACTTGGAGGAGGATATCATGGAGGGCTTGAGAGAGAGAGGCTTGGACGACAGCACCTGCACGTCAGGTTTCACTGTGGTAGTCAAGGAGTCATGTGATGGCATGGGAGATGTCAGCGAGAAGCACGGGGGAGGACCAGCCGTTCCTGAGAAGGCTGTGAGATTCTCTTTTACAGTGATGTCCATCACTGTTCTAGCTGAAGGTGAGGAACATGCGGTCACAATCTTCCAGGAGCAAAAGCCCAACTCTGAGCTGTCCTGCAGGCCACTGTGCCTCATGTTTGTGGACGAGTCCGATCACGAGATGCTGACTGGCATCTTGGGTCCTGTAGTGGCGGAGCGTAGAGCTATGAAGGAGAGTCGCCTTATTCTGTCCATAGGTGGGCTCCTTCGTTCCTTTCGTTTCTACTTCCGAGGGACAGGCTATGATGAGAAGATGGTGAGAGAAATGGAAGGGTTGGAGGCTTCAGGTTCCACCTACATCTGCACCTTGTGTGACTCCACACGAGCTGAAGCCTCTCAAAACATGGTGCTGCACTCAGTCACTCGAAGCCATGAGGAAAACCTTGAGCGCTACGAGATCTGGAGGACCAACCCTTTCTCTGAGTCTGCTGAGGAACTGCGGGATCGAGTCAAAGGGGTCTCGGCTAAGCCTTTCATGGAGACCCAGCCCACGCTAGATGCCTTGCACTGTGACATTGGCAATGCTACTGAGTTCTACAAGATATTCCAGGATGAGATCGGTGAAATGTACCAGAAAAACAACCCAGCTCGAGAGGAGCGCCGTCGCTGGCGTTCGGCCCTTGACAAGCAGCTCAGGAAGAAGATGAAGCTGAAGCCAGTGATGAGGATGAATGGAAACTACGCCCGGCGGCTGATGACCCGTGAGGCTGTGGAGGTGGTATGTGAGCTGGTTCCTTCAGAAGAGCGTCGCAAGGCTCTGAAAGAGCTGATGGAGTTGTACCTCCAGATGAAGCCTGTGTGGCGCTCTACCAGCCCAGCCAAAGACTGCCCTGATCAACTCTGCCGTTACAGCTACAACTCACAATGTTTCGCTGAACTCCTGTCCACTACATTCAAATATCGCTACGATGGCAAGATTACCAACTACCTCCACAAGACACTGGCTCATGTGCCTGAAATTGTGGAGCGGGATGGCTCAATTGGCGCTTGGGCCAGTGAGGGCAATGAGTCTGGTAACAAGCTTTTCCGGCGCTTCCGTAAGATGAATGCCAGGCAGTCCAAGACCTGAGTCTTACCTTATTCACGGTGGCCGGACACCCAACAATGAAATATCTTCTAGCCTCTACATGCTTAGTGTCGACAGTCGTGGATGCAATCGTAAGGTCACACTGAGATGTCAGGAGAAAGAGCTGGTGGGGGAGCCTCCGGGGCCTCGGTATGGCCACACTATTAGTGTAGTCCACAGCAGAGGGAAATCCGCCTGTGTTCTTTTCGGAGGCAGGTCCTACATGCCACCTGCTGAGAGAACCACAGAGAACTGGAATTGTGTGGTGGACTGTCCACCCCAGGTGTACCTCATTGATCTAGAGTTCGGCTGCTGCTCAGCGCACACCCTCCCCGAGCTCACAGACGGCCAGTCATTTCACTTGGCTCTGGCTCGAGAGGACTGTGTCTACTTCCTGGGGGGCCACATTCTCTCCACCGACTGCCGACCTCATCGCCTGTTCAAGCTGCGAGTGGAGCTTCTCCTGGGCAGTCCAGTGCTCTCCTGTGAGGTCTTTAACGATGGTCTGTCCATCACAAGTGCCATTGCAACTTCTATAGGCTCTGGTCATGAATATATGATCCTTGGCGGCTACCAGTCAGACTCCCAGAAGCGAATGCAGTGCACGTACGTTGCACTGGACGATGTTGGCATACGTATGGAATCTCGAGAACCACCACCGTGGACCAGTGAGATCAGCCAAAGCCGCACTTGGTTTGGTGGAAGTCTGGAAAAAGGTTGCGCTCTGATTGCTATTCCGTCAGAGGGAAATCCGGCACCTCCGGATGCGCATTACTTCTACCAAGTAAGCTTCCAGCAAGAGGGTGATGCAGAAGACCCAACTCAGACATGCAGCCAAGAGTCCACAGACTTTGAGGATTCAGCTCCTCTAGAGGATTCAGAAGAACTGTACTTTGGGCGTGATCCTAATGAGATGGAGTTCAGCAGTGATGGAGAAGGAGACACCTACAACGAGGAAGATGAGGAGGATGAATCTCAGACCGGTTATTGGGTCAAGTGTTGTCTCACCTGCCTGAAAGACGTGAAC-
>7015Leporinusfriderici
----AACATCGCCTCCTGCAAAATTCAACGTATAGGAGGTCCTACCTGCCCAGTGACT--TTGTTAAATGGCCGCGGTATTTTGACCGTGCTAAGGTAGCGCAATCACTTGTCTTTTAAATGAAGACCTGTATGAAAGGTGTGACGAGGGCTTAACTGTCTCCCTTCTCTGGTCAATGAAATTGATCTGCCCGTGCAGAAGCGGACATGCACATACAAGACGAGAAGACCCTGTGGAGCTTAAGACAACAAGCCAATCTTTGGTTGGGGCGACCACGGGGGAAAACAAAGCCCCCATGCGGACTGTAAAACCAAGAGAGACATCTCCAAGTCACAGAACATCTGACCCCGATCAACGAACCAAGTTACCCCAGGGATAACAGCGCAATCCTCTTTAAGAGTCCATATCGACAAGAGGGTTTACGACCTCGATGTTGGATCAGGACATCCTAATGGTGTAACCGCTATTAAGGGTTCGTTTGTTCAACGATTAAAGTCCTACGTGATCT---TCCACCAACCACAAAGACATTGGCACCCTCTACCTAGTATTTGGTGCTTGAGCCGGAATAGTTGGCACAGCCCTCAGCCTCCTAATTCGAGCAGAGCTTAGTCAACCCGGGTCCCTTCTAGGTGACGATCAAATTTATAATGTTATCGTTACCGCACATGCTTTCGTAATAATCTTCTTCATAGTGATACCGATCATAATTGGGGGCTTCGGAAACTGACTAGTCCCACTAATGATTGGCGCACCCGATATGGCATTTCCGCGAATAAATAACATAAGCTTCTGACTACTACCCCCATCTTTTCTCCTCCTCCTAGCATCTTCCGGAGTAGAGGCCGGAGCCGGAACTGGTTGAACTGTCTACCCACCGCTTGCTGGAAACTTGGCCCACGCAGGCGCTTCCGTCGACCTTACTATCTTCTCCCTGCATCTCGCCGGTGTCTCCTCCATTCTTGGGGCTATTAATTTTATTACAACGATTATTAACATAAAACCCCCAGCCATCTCACAATATCAAACCCCCTTATTTGTCTGGGCCGTCCTAATTACAGCAGTGCTCCTTCTCCTCTCACTACCCGTACTAGCTGCCGGGATTACTATGCTTCTAACAGACCGAAACCTCAATACCACATTCTTTGACCCGGCAGGAGGAGGAGACTCCTAACAGGACTATTCCTAGCTATACACTACACTTCAGATGTGTCCACCGCCTTCTCCTCCGTCGCCCATATCTGCCGAGATGTAAATTATGGCTGATTGATTCGTAATATACATGCCAACGGAGCCTCCTTCTTTTTTATCTGCATCTACCTTCACATCGGCCGAGGCCTATACTATGGCTCCTACCTCTATAAAGAAACCTGAAACATCGGAGTTGTGCTCCTCCTATTAGTTATAATAACCGCATTCGTAGGTTATGTACTACCATGGGGACAAATATCATTCTGAGGAGCAACCGTAATCACAAACCTTCTCTCCGCAATCCCATATGTAGGAGACACGCTAGTACAATGAATTTGAGGCGGCTTCTCAGTAGACAACGCAACCCTAACACGATTCTTCGCCTTCCACTTTCTCCTCCCATTCACAATCATCGCAGCCACAGCCCTACATGCTCTCTTCCTCCACGAAACAGGATCTAACAACCCAATCGGATTAAACTCAGACGCAGATAAAATCTCATTCCACCCATACTTTTCATACAAAGATCTTCTAGGATTTATTATTCTCCTTACAGCCCTAACATCACTAGCCCTATTTTCCCCCAATCTCCTAGGAGACCCCGAAAACTTTACCCCAGCTAACCCCCTAGTAACCCCAACACATATTAAACCAGAGTGATACTTCCTATTTGCCTATGCTATCCTACGATCAATTCCCAATAAACTAGGAGGAGTACTAGCCTTACTATTCTCAATTCTTGTACTTATATTAGTCCCCCTACTCCACACCTCAAAACAACAAGGACTCACCTTCCGTCCAATCACCCAATTCCTATTCTGAACCTTAGTCGCAGACGTACTAATTCTTACATGAATTGGAGGAATACCTGTAGAAGACCCCTTCATCATTATTGGCCAAATCGCCTCCGTCCTCTACTTTGCACTCATCCTCGTCCTAAACCCCTTGGCAGGATTACTAGAAAATAATGTTAACACCAAGAGAGTAATCCAGTATTTTGCAAGTATTGCTGCTGCTGGTGGTGCTGCCAAGAAGGACTCCAACAAAGGCACCCTGGAGGACCAAATCATCCAGGCCAATCCTGCACTCGAAGCCTTTGGTAATGCCAAAACAGTGAGAAACGACAACTCGTCTCGCTTTGGAAAGTTCATTCGCATTCACTTTGGAACAAGTGGTAAACTGTCTTCAGCTGACATTGAAACATATTTGCTGGAAAAGTCACGCGTGACCTTTCAGCTAAAATCAGAAAGGAACTACCACATCTTTTTCCAGATATTATCCAATGCAAAGCCTGAGCTGCTAGATATGCTATTGATTACAAATAATCCCTACGACTACTCTTACATCTCCCAAGGAGAGGTAACTGTTGCAAGTATCAATGACAGCGAGGAGCTGCTAGCCACCGACAATGCCTTCGATGTGCTTGGCTTCACTCCAGATGAGAAAATGGGAGTCTATAAACTGACTGGTGCTATCATGCATTATGGCAACATGAAGTTTAAGCAGAAGCAGCGTGAGGAACAGGCAGAGCCCGATGGTACAGAAGCCGCTGACAAATCAGCCTACTTGATGGGACTGAACTCTGCAGATCTTCTCAAAGGACTCTGTCATCCAAGGGTCAAGGTAGGAAATGAATATGTCACCAAAGGTCAAGGCGTGGATCAAGTGTACTACTCACTAAATGTGTCCCCCTCTTGGGATGTAGGCATCATTGATGGGCTCTCCGGCTGGACGGTCTCTGTAGATGACGTACCAGCCGACACCATGTCTAGAAGATTCCGCTATGATGTGGCGCTGGCGTCAGCTCTGAAAGACTTGGAGGAAGACATCATAGAGGGACTAAGGGAGAGAGGGTTGGATGACAGCACTTGCACTTCAGGTTTCACGGTGGTGGTAAAGGAGTCATGTGACGGCATGGGAGATGTGAGCGAGAAGCATGGAGGAGGACCAGCCGTTCCGGAGAAGGCGGTGAGGTTCTCTTTTACGGTGATGTCCGTCACGGTTCAAGCTGAAGGTGAGGAAGAAGCAGTCACGATCTTCCAGGAGCAAAAGCCCAACTCAGAGCTCTCCTGCAGGCCCCTGTGCCTGATGTTCGTGGATGAGTCTGATCATGAGATGCTGACCGCCATCTTAGGTCCTGTAGTGGCAGAGCGTAGAGCCATGAAGGAGAGTCGTCTCATCCTGTCCATTGGGGGGCTTCTTCGTTCTTTTCGCTTTTACTTCCGAGGCACAGGCTACGATGAGAAGATGGTGAGAGAAATGGAAGGGCTGGAGGCTTCAGGCTCCACTTACGTCTGCACGCTGTGCGACTCCACACGAGCTGAAGCCTCTCAGAACATGGTGCTGCACTCCATCACCCGAAGCCATGAGGAAAACCTTGAGCGCTACGAGATATGGAGGACCAATCCTTTCTCTGAGTCTGCAGACGAACTGCGAGATCGGGTCAAAGGGGTCTCAGCTAAGCCTTTCATGGAGACCCAGCCCACACTAGACGCCTTGCATTGTGACATTGGTAATGCTACTGAGTTCTACAAGATATTCCAGGATGAGATTGGCGAAATGTACCTGAAAACCAATCCAACTCGAGAGGAGCGCAGACGTTGGCGATCAGCCCTTGATAAGCAGCTGAGGAAGAAGATGAAGCTGAAGCCAGTGATGAGGATGAACGGGAACTACGCCCGGCGGCTGATGACCCGAGAGGCCGTTGAGGTGGTGTGTGAGCTGGTTCCCTCAGAGGAGCGTCGCAAGGCCCTGAGAGAGCTCATGGAGCTGTACCTTCAGATGAAGCCTGTGTGGCGCTCCACCTGCCCAGCCAAAGACTGCCCTGATCAACTCTGTCGTTACAGCTTCAACTCCCAACGCTTTGCCGAACTCCTGTCCACCACATTCAAATACCGTTATGACGGCAAGATTACCAACTACCTCCACAAAACGTTGGCCCACGTGCCTGAGATTGTGGAACGAGATGGCTCCATTGGTGCCTGGGCCAGCGAGGGGAACGAGTCTGGGAACAAGCTATTCCGCCGCTTCCGTAAGAGAAACGCCAGGCAGTCCAAGACCTGAGTGTTACCTCATTCATGGGGGCCGGACACCCAATAATGAGCTGTCCTCCAGCCTGTACTTGCTAAGTGTCGACAGTCGCGGATGCAATCGAAAAGTCACACTGAGATGCCAGGAGAAAGAGCTGGTAGGGGAGCCTCCAGGGCCTCGGTACGGCCACACCATTAGTGTAGTCCACAGCAGGGGGAAAACGGCCTGCGTTCTCTTCGGCGGCAGGTCTTACATGCCACCTGCTGAGAGAACCACAGAGAACTGGAATAGTGTGGTGGACTGTCCACCCCAGGTGTACCTCATCGACTTGGAGTTTGGCTGCTGTTCAGCCCATACCCTCCCGGAGCTCACGGACGGCCAGTCATTCCACCTGGCACTGGCTCGAGAGGACTGCGTCTACTTCTTGGGTGGCCACATTCTCTCCACCGACTGCAGACCAGCTCGCCTGTTCAGGCTGCGTGTGGAGCTTCTCTTAGGCAGTCCAGTGCTCTCCTGTGACATGTTTAGTGATGGCCCGTCTATCACAAGYGCCATCGCAACTCCTGTAGGCCCTGCTCACGAKTATATGATCATTGGTGGCTACCAGTCAGACTCCCAGAAGCGAATGCAGTGCACCTACGTCTCACTGGACGATACAGGCATACATATGGAACCTCGAGAGCCACCACAGTGGAGCAGTGAGATCAGCCAGAGCCGTACTTGGTTTGGCGGAAGCCTGGAAAGGGGAAGCACGTTGATCGCTATTCCGGCAGAGGGAAATCCTGCACCTCCAGAAGCCTATTACTTTTACCAGGTTAGCTTCCAACAAGAGGGGGATGCAGAAGATCCAACCCAGACATGCAGCCAAGAGTCCACAGACTTTGAGGACTCGGCCCCTCTCGAGGATTCAGAAGAGCTGTACTTTGGCCGTGATCCTAACGAGATGGAGTACAGCAGCGATGGAGAAGGAGAGACCTACAACGAAGACGATGAGGAGGACGAATCTCAGGCAGGCTATTGGATCAAGTGCTGTCTCACCTGCCAGGTAGACATCAACA
>V5274Leporinusdesmotes
----AACATCGCCTCCTGCAAAATTCAACGTATAGGAGGTCCTACCTGCCCAGTGACT--TTGTTAAATGGCCGCGGTATTTTGACCGTGCTAAGGTAGCGCAATCACTTGTCTTTTAAATGAAGACCTGTATGAAAGGTGTGACGAGGGCTTAACTGTCTCCCTTCTCTGGTCAATGAAATTGATCTGCCCGTGCAGAAGCGGACATGCACATACAAGACGAGAAGACCCTGTGGAGCTTAAGACAACAAGCCAATCTTTGGTTGGGGCGACCACGGGGGAAAACAAAGCCCCCATGCGGACTGTAAAACCAAGAGAGACATCTCCAAGTCACAGAACATCTGACCCCGATCAACGAACCAAGTTACCCCAGGGATAACAGCGCAATCCTCTTTAAGAGTCCATATCGACAAGAGGGTTTACGACCTCGATGTTGGATCAGGACATCCTAATGGTGTAACCGCTATTAAGGGTTCGTTTGTTCAACGATTAAAGTCCTACGTGATCT---TCCACCAACCACAAAGACATTGGCACCCTCTACTTAGTATTTGGTGCTTGAGCCGGAATAGTTGGTACAGCCCTCAGCCTCTTAATCCGAGCAGAGCTTAGCCAACCCGGGTCCCTTCTAGGCGATGACCAAATTTATAATGTTATCGTTACCGCACATGCTTTCGTAATAATTTTCTTCATAGTAATGCCAGTTATAATTGGGGGCTTCGGAAACTGACTAATTCCACTAATGATCGGCGCACCCGACATGGCATTTCCACGAATAAATAATATAAGTTTCTGACTATTGCCCCCGTCTTTTCTTCTCCTATTAGCATCTTCTGGAGTAGAGGCCGGAGCCGGAACAGGTTGAACTGTTTATCCCCCACTTGCTGGAAATTTAGCCCACGCAGGCGCCTCTGTTGATCTTACCATTTTTTCCCTACATCTCGCCGGTGTTTCCTCAATTCTTGGGGCAATTAATTTTATTACAACGATTATTAATATAAAACCTCCAGCCATCTCACAATACCAGACCCCTCTATTTGTATGAGCCGTCCTGATTACAGCCGTACTTCTTCTTCTCTCACTACCGGTCCTAGCTGCTGGAATTACTATACTCCTAACAGACCGAAATCTTAATACTACATTCTTTGACCCCGCAGGAGGAGGAGAC-------------------------------------------------CGCCTTTTCCTCCGTCGCCCATATTTGCCGTGATGTAAACTATGGCTGATTAATCCGTAATATACATGCCAACGGAGCCTCCTTCTTTTTTATTTGCATTTATCTCCACATCGGCCGAGGCCTATACTATGGCTCTTACCTCTATAAAGAAACCTGAAACATCGGAGTTGTTCTCCTCCTACTAGTTATAATAACCGCATTTGTAGGCTACGTACTACCATGAGGGCAAATATCATTCTGAGGGGCAACCGTAATTACAAACCTCCTCTCCGCAATCCCATATGTAGGGGACATACTAGTACAATGAATTTGAGGTGGCTTCTCAGTAGATAACGCAACCCTAACACGATTCTTTGCCTTCCACTTCCTCCTCCCATTCACAATCATCGCAGCCACGGCCCTTCATGCCCTCTTCCTTCACGAAACAGGATCTAACAACCCCATTGGACTAAACTCGGACGCAGACAAAATCTCATTCCACCCATACTTCTCATACAAAGACCTTCTAGGATTTATTATTCTCATTACAGCCCTAACATCATTAGCCCTATTTTCCCCAAACCTCCTAGGAGACCCCGAAAATTTTACCCCCGCCAATCCCCTAGTAACCCCAACGCATATTAAACCAGAATGATATTTCCTATTTGCTTATGCCATCCTACGATCAATTCCTAACAAACTAGGAGGTGTACTAGCCCTACTATTCTCTATTCTAGTCTTTATACTAGTCCCCCTGCTCCACACCTCAAAACAACAAGGACTAACCTTCCGTCCTATTACCCAGTTCCTGTTCTGAACCTTAGTCGCGGATGTACTAATCCTTACATGAATTGGGGGAATACCAGTAGAAGACCCCTTTATTATTATTGGCCAAGTTGCCTCCGTCCTATACTTTGCACTTATCCTTATTCTTAACCCCCTGGCAGGATTACTAGAAAACAATGTTAACACCAAGAGAGTGATCCAGTATTTTGCAAGTATTGCAGCTGCTGGTGGTGCTGCCAAGAAGGACTCCAACAAGGGCACCCTGGAAGACCAAATCATCCAGGCCAATCCTGCACTCGAAGCCTTTGGTAATGCCAAAACAGTGAGAAATGACAACTCGTCTCGCTTTGGAAAGTTCATTCGCATTCACTTTGGAACAAGTGGTAAACTGTCTTCAGCTGACATTGAAACATATTTGCTGGAAAAGTCACGTGTGACCTTTCAGCTAAAAGCAGAAAGGAACTACCACATCTTTTTCCAGATATTATCCAATGCAAAGCCTGAGCTGCTAGATATGCTGTTGATTACAAATAATCCCTACGACTACTCTTACATCTCCCAAGGAGAAGTAACTGTTGCAAGTATCAATGACAGCGAGGAGTTGCTAGCCACCGACAATGCCTTTGATGTGCTTGGCTTCACTCCAGATGAGAAAATGGGAGTCTATAAACTGACTGGTGCTATCATGCATTATGGCAACATGAAGTTTAAGCAGAAGCAGCGTGAGGAACAGGCAGAGCCCGATGGTACAGAAGCCGCTGACAAATCAGCCTACTTAATGGGACTGAACTCGGCAGATCTTCTCAAAGGACTCTGTCATCCAAGGGTCAAGGTAGGAAATGAATATGTCACCAAAGGTCAAGGCGTGGATCAAGTATACTACTCACTAAATGTGTCCCCCTCTTGGAACGTAGGCATCATTGATGGGCTCTCCGGCTGGACGGTCTCTGTAGATGACATACCAGCAGACACCATGGCTAGAAGATTCCGCTATGATGTGGCGCTGGCGTCAGCTCTGAAAGACTTGGAGGAAGACATCATAGAGGGACTAAGGGAAAGAGGGTTGGATGACAGCACTTGCACTTCAGGTTTCACGGTGGTGGTAAAGGAGTCATGTGACGGCATGGGAGATGTGAGCGAGAAGCATGGAGGAGGACCAGCTGTTCCAGAGAAGGCGGTGAGGTTCTCTTTTACGGTGATGTCCGTCACGGTTCAAGCTGAAGGTGAGGAAGAAGCAGTCACGATCTTCCAGGAGCAAAAGCCCAACTCAGAGCTCTCCTGCAGGCCCCTGTGCCTGATGTTCGTGGATGAGTCTGATCATGAGATGCTGACCGCCATCTTAGGTCCTGTAGTGGCAGAGCGTAGAGCCATGAAGGAGAGTCGTCTCATCCTGTCCATTGGGGGGCTTCTTCGTTCTTTTCGCTTTTACTTCCGAGGCACAGGCTACGATGAGAAGATGGTGAGAGAAATGGAAGGGCTGGAGGCTTCAGGCTCCACTTATATCTGCACGCTGTGCGACTCCACAAGAGCTGAAGCCTCTCAGAACATGGTGCTGCACTCCATCACCCGAAGCCATGAGGAAAACCTTGAGCGCTACGAGATATGGAGGACCAATCCTTTCTCTGAGTCTGCAGACGAACTGCGAGATCGGGTCAAAGGGGTCTCAGCTAAGCCTTTCATGGAGACCCAGCCCACACTAGATGCCTTGCATTGTGACATTGGCAATGCTACTGAGTTCTACAAGATATTCCAGGATGAGATTGGTGAAATGTACCTGAAAACCAATCCAAATCGAGAGGAGCGCCGACGTTGGCGATCGGCTCTTGATAAGCAGCTGAGGAAGAAGATGAAGCTGAAGCCGGTGATGAGGATGAATGGGAACTACGCCCGGCGGCTGATGACCCGAGAGGCCGTTGAGGTGGTGTGTGAGCTGGTTCCCTCAGAGGAGCGTCGCAAGGCCCTGAGAGAGCTCATGGAGCTGTACCTTCAGATGAAGCCTGTGTGGCGTTCCACCTGCCCAGCCAAAGACTGCCCTGATCAACTCTGTCGTTACAGCTTCAACTCCCAACGCTTTGCTGAACTTCTGTCTACCACATTCAAATACCGTTATGATGGCAAGATTACCAACTACCTCCACAAAACGTTGGCCCACGTGCCTGAGATTGTGGAACGAGATGGCTCAATTGGTGCCTGGGCCAGCGAGGGGAACGAGTCTGGGAACAAGCTATTCCGCCGCTTCCGTAAGATGAACGCCAGGCAGTCCAAGACCTGAGTGTTACCTCATTCATGGGGGCCGGACACCCAATAATGAGCTGTCCTCCAGCCTGTACTTGCTAAGTGTCGACAGTCGCGGATGCAATCGAAAAGTCACGTTGAGATGCCAGGAGAAAGAGCTGGTAGGGGAGCCTCCAGGGCCTCGGTACGGCCACACCATTAGTGTAGTCCACAGCAGGGGGAAAACGGCCTGCGTTCTCTTCGGCGGCAGGTCTTACATGCCACCTGCTGAGAGAACCACAGAGAACTGGAATAGTGTGGTGGACTGTCCACCCCAGGTGTACCTCATCGACTTGGAGTTTGGCTGCTGTTCAGCCCACACCCTCCCGGAGCTCACGGACGGCCAGTCATTCCACCTGGCACTGGCTCGAGAGGACTGCGTCTACTTCTTGGGTGGCCACATTCTCTCCACCGACTGCAGACCAGCTCGCCTGTTCAGGCTGCGTGTGGAGCTTCTCTTAGGCAGTCCAGTGCTCTCCTGTGACATGTTTAGTGATGGCCCGTCTATCACAAGCACCATCGCAACTCCTGTAGGCCCTGCTCACGAGTATATGATCATTGGTGGCTACCAGTCAGACTCCCAGAAGCGAATGCAGTGCACCTACATCTCACTGGATGACGCAGGCATACATATGGAACCTCGAGAGCCACCACAGTGGAGCAGTGAGATCAGCCAGAGCCGTACTTGGTTTGGCGGAAGCCTGGAAAGGGGGAGCGCGTTGATCGCTATTCCGGCAGAGGGAAATCCTGCACCTCCAGAAGCCTATTACTTTTACCAGGTTAGCTTCCAACAAGAGGGGGATGCAGAAGATCCAACCCAGACATGCAGCCAAGAGTCCACAGACTTTGAGGACTCGGCCCCTCTCGAGGACTCGGAAGAGCTGTACTTTGGCCGTGATCCTAACGAGATGGAGTACAGCAGCGATGGAGAAGGAGAGACCTACAACGAAGAGGATGAGGAGGACGAATCACAGGCGGGCTATTGGATCAAGT------------------------------
>T10200Chilodusfritillus
CAAAAACATCGCCTCCTGCTAAA-TCGAAGTATAGGAGGTCCTGCCTGCCCAGTGACTTCTTGTTAAATGGCCGCGGTATTTTGACCGTGCTAAGGTAGCGCAATCACTTGTCTTTTAAATGAAGACCCGTATGAATGGTAAAACGAGGGCTTAACTGTCTCCCTTCTTTGGTCAATGAAATTGATCTGCCCGTGCAGAAGCGGGCATATTAATACAAGACGAGAAGACCCTTTGGAGCTTAAGACAAAAAGCCAATCTTCGGTTGGGGCGACCACGGAGTAAAACAAAACCTCCATACAGAATGTCAAACCAAGAGATACATCTCTAAGTCGCAGAACATCTGACTCCGATCAACGGACCAAGTTACCCTAGGGATAACAGCGCAATCCCCTTCAAGAGTCCCTATCGACAAGGGGGTTTACGACCTCGATGTTGGATCAGGACATCCTAATGGTGCAGCCGCTATTAAGGGTTCGTTTGTTCAACGATTAAAGTCCTACGTGATCTGACTCCACCAATCACAAAGATATCGGCACCCTTTATTTAATCTTCGGTGCTTGAGCCGGAATAGTTGGTACAGCTCTTAGCCTTTTAATTCGAGCAGAGCTTAGTCAACCCGGATCCTTATTAGGCGATGATCAGATTTACAATGTTATTGTTACTGCACACGCCTTTGTAATAATCTTTTTTATAGTAATGCCCATTATGATTGGAGGCTTCGGGAATTGACTCGTTCCCCTTATAATTGGGGCCCCTGACATAGCATTCCCTCGAATAAATAATATAAGTTTCTGACTACTACCCCCCTCCTTTCTTCTCCTTCTTGCCTCTTCAGGGGTTGAGGCAGGGGTAGGGACTGGCTGAACAGTTTATCCTCCTCTCGCCGGAAATCTTGCCCACGCAGGAGCTTCAGTTGATTTAGCCATTTTTTCACTACATCTTGCAGGGGTCTCCTCTATTCTTGGGGCCATTAACTTCATTACTACAATTATTAATATAAAACCTCCAGCCATCACACAATACCAAACCCCTTTATTTGTATGAGCCATTTTAATTACAGCAGTATTACTCCTTTTATCACTACCAGTATTAGCTGCAGGAATTACTATACTCCTAACAGACCGAAATCTTAATACTACCTTCTTCGATCCTGCAGGTGGTGGGGACTCCTAACAGGACTATTCCTAGCAATACACTACACCTCAGACATCTCAACCGCCTTCTCCTCAGTTGCCCACATCTGCCGTGATGTAGACTATGGTTGATTAATCCGAAATATACATGCTAACGGGGCCTCTTTCTTCTTCATCTGCATTTATTTACATATTGGCCGAGGCCTATACTACGGATCCTACCTGTATAAAGAAACTTGAAATATTGGTGTAGTACTCTTACTTTTAGTAATAATAACCGCATTCGTCGGCTACGTCCTACCATGAGGCCAAATATCATTCTGAGGGGCCACCGTAATCACTAACCTCCTTTCTGCAATTCCTTATGTAGGAAATACTCTAGTACAATGAATTTGAGGAGGCTTTTCCGTAGATAACGCAACACTAACACGATTCTTTGCCTTCCACTTTATTCTACCATTTGCAATTTCAGCAGTCACAACCCTACACGCACTTTTCCTGCATGAAACGGGGTCAAACAACCCCATTGGATTAAACCCAAACGCAGATAAAATTACATTTCATCCATACTTTTCTTATAAAGATTTATTAGGCTTTACACTTCTACTCCTAACCCTCACATCTTTAGCACTATTTTCCCCTAACCTATTAGGAGACCCCGATAATTTTACACCCGCCAACCCCCTAGTTACACCCACACACATTAAACCAGAATGGTACTTCCTATTTGCCTACGCGATCCTACGATCAATTCCAAATAAACTGGGCGGAGTACTAGCCCTCCTATTCTCAATCCTAATCCTTATACTAGTACCTATCCTCCACACCTCTAAACGACAAGGATTAACATTCCGACCCTTCGCCCAATTCCTATTCTGAACATTAGTAATAGACGTAGCAATCCTAACCTGAATTGGAGGAATACCCGTAGAACACCCATACGTTATTATTGGTCAAGTCGCTTCCATCCTATACTTCATACTAATTCTTGTCATCAACCCATTAACAGCCTCATTAGAAAATGATGTGAACACCAAGAGAGTAATCCAGTATTTTGCAAGTATTGCAGCTGCTGGTGGTGCTTGCAAGAAGGATGCCAGCAAAGGCACCCTGGAGGACCAAATCATCCAGGCCAATCCTGCACTTGAAGCCTTCGGCAATGCCAAAACTCTGAGAAATGACAACTCATCTCGGTTTGGAAAGTTTATCCGCATCCATTTTGGAACAAGTGGTAAACTTTCTTCAGCTGATATTGAAACGTATTTGCTGGAAAAGTCACGTGTAACCTTTCAGCTAAAATCAGAAAGGAACTACCACATCTTTTTCCAGATATTATCCAATGCAAAGCCTGAGCTGTTGGATATGCTGTTGATTACAAATAACCCCTATGACTACTCTTACATCTCCCAAGGAGAGGTAACTGTGGCAAGCATCAATGACAGTGAGGAGTTGCTGGCCACCGACAGTGCCTTTGATGTGCTTGGCTTCACTCCTGATGAGAAGATGGGCGTCTACAAACTAACAGGTGCTATCATGCATTATGGCAACATGAAGTTTAAGCAGAAGCAGCGCGAGGAACAGGCTGAACCTGATGGTACAGAAGCTGCTGACAAATCAGCCTACCTAATGGGGCTCAACTCGGCAGATCTTTTGAAAGGCCTCTGTCATCCAAGGGTCAAGGTAGGAAATGAATATGTTACCAAAGGCCAAGGTGTTGATCAAGTGTACTACTCAATAAACGTGTCCACCTCTTGGGATGTAGGCATCATCAATGGGCTGTCTGGCTGGACCATCTCTGTAGATGATGTACCAGCAGATACCATTGCTAGAAGATTTCGCTATGATGTGGCACTAGTATCAACTCTAAAAGACTTGGAGGAGGACATCATGGAAGGACTAAGGGAGAGAGGGTTGGATGATAGCACTTGCACTTCAGGTTTCACTGTGGTGATCAAGGAGTCATGTGATGGCATGGGAGACGTGAGTGAGAAGCATGGAGGAGGACCTGCCATTCCAGAGAAGGCAGTAAGGTTCTCTTTTACTGTGATGTCCATCACGGTTCAGGCTGAAGGTGAGGAAGAAGCAGTTACAATCTTCCAGGAGCCAAAGCCCAACTCTGAGCTCTCTTGTAGGCCACTGTGCCTAATGTTTGTTGATGAGTCTGATCATGAAATGCTGACTGCCATCTTGGGTCCAGTAGTGGCAGAGCGCAGAGCCATGAAGGAGAGCCGCCTTATTCTGTCCATTGGGGGGCTCCTTCGTTCCTTTCGCTTTTACTTCCGAGGCACAGGCTACGATGAGAAGATGGTGAGAGAAATGGAAGGGTTGGAGGCTTCGGGTTCCACTTATATCTGTACCCTGTGCGACTCCACTCGAGTTGAAGCTTCTCAGAACATGGTGCTGCACTCTGTCACCCGAAGCCATGAGGAAAACCTTGAGCGCTATGAGCTATGGAGGACCAACCCATTTTCTGAGTCTGCTGAGGAACTGCGTGATCGGGTCAAAGGGGTCTCAGCGAAGCCTTTCATGGAGACCCAACCCACGCTAGATGCCTTACACTGTGACATTGGCAATGCAACCGAGTTCTACAAGATATTCCAGGATGAGATTGGCGAAATGTACATGAAAAACAACCCAACTCGGGAGGAGCGCAGAGGATGGCGTTCAGCCCTTGATAAGCAGCTGAGGAAGAAGATGAAGCTCAAGCCAGTGATGAGAATGAATGGGAACTACGCTCGGCGGCTGATGACCCGCGAGGCTGTGGAGGTGGTGTGTGAGCTGGTTCCTTCAGAGGAGCGTCGCAAGGCCCTGAGAGAGTTGATGGAGCTGTACCTCCAAATGAAGCCTGTGTGGCGCTCAACCTGCCCAGCAAAAGACTGCCCTGATCAACTCTGCCGTTACAGCTACAACTCCCAATGCTTTGCCGAACTCCTATCCACCACATTCAAATACCGTTATGATGGCAAGATTACCAACTACCTCCACAAAACATTGGCCCACGTGCCTGAGATTGTGGAACGAGATGGCTCAATTGGTGCCTGGGCCAGTGAGGGGAATGAGTCTGGGAACAAGCTTTTCCGCCGCTTCCGTAAGATGAATGCCAGGCAGTCCAAGA-CTGAGTGTTACCTCATTCATGGGGGCCGAACACCCAATAATGAGCTGTCCTCTAGCCTGTACTTGCTAAGTGTCGACAGTCGCGGATGCAATCGAAAAGTCACACTGAGATGCCAGGAGAAAGAGCTGGTAGGGGAGCCTCCAGGGCCTCGGTATGGCCACACCATTAGTGTAGTCCACAGCAGGGGGAAAACTGCCTGTGTTCTTTTCGGCGGCAGGTCTTACATGCCACCTGCTGAGAGAACCACAGAGAACTGGAATAGTGTGGTGGACTGTCCACCCCAGGTGTACCTCATTGACCTGGAGTTTGGCTGCTGCTCAGCCCATACCCTCCCAGAGCTGACGGATGGCCAGTCATTCCACCTGGCACTGGCTCGAGAGGACTGCGTCTACTTCCTAGGTGGCCACATTCTCTCCACCGACTGCCGACCAGCTCGCATGTTCAGGCTGCGTGTGGAGCTTCTCTTAGGCAGTCCAGTGCTCTCCTGTGACATGTTTAGTGATGGTCCGTCTATCACAAGCGCCATTGCAACTCCTGTAGGCCCTGCTCATGAGTATATGATCATTGGTGGCTACCAGTCAGACTCCCAGAAGCGAATGCAGTGCACCTACGTCTCACTGGATGATACAGGCATACATATGGAACCTCGAGAACCACCACAGTGGAGCAGTGATATCAGCCAGAGCCGTACTTGGTTTGGCGGAAGTCTGGGAAGTGGGAGCGCGTTGCTCGCTATTCCAGCAGAGGGAAACCCTGCACCTCCAGAAGCCTATTACTTTTACCAGGTAAGCTTCCAGCAAGAGGGAGATGCAGAAGATCCAACTCAGACATGCAGCCAAGAGTCCACAGACTTTGAGGACTCAGCCCCTCTCGAGGACTCAGAAGAGCTGTACTTTGGCCGTGATCCTAACGAGATGGAGTACAGCAGCGATGGAGAAGGAGAGACCTACAACGAAGAAGATGAGGAGGACGAATCTCAGACAGGCTATTGGATCA---------------------------------
>29688Metynnislippincottianus
CAAAAACATCGCCTCCTGCAAAAACCAACGTACAGGAGGTCCTGCCTGCCCAGTGACAACTAGTTAAACGGCCGCGGTATTTTGACCGTGCTAAGGTAGCGCAATCACTTGTCCTTTAAATGAGGACCTGTATGAATGGCGGAACGAGGGCTTAACTGTCTCCTTTTTCCAGTCAATGAAATTGATCTGCCCGTGCAGAAGCGGACATACCAATACAAGACGAGAAGACCCTTTGGAGCTTAAGACACCGAGCCAATCTTCGGTTGGGGCGACCACGGGGGAAAACAAAGCCCCCACGTAGAATGTAAAACCAAGAGGGACACCTCTAAGCCACAGAACATCTGACTCCGATCAACGGACCAAGTTACCCTAGGGATAACAGCGCAATCCTTTCCAAGAGTTCATATCGACGAGAGGGTTTACGACCTCGATGTTGGATCAGGACATCCTAATGGTGCAGCCGCTATTAAGGGTTCGTTTGTTCAACGATTAAAGTCCTACGTGATCTGA----------------------------------------------------------------------------------------------------------------------------------------------------------------------------------------------------------------------------------------------------------------------------------------------------------------------------------------------------------------------------------------------------------------------------------------------------------------------------------------------------------------------------------------------------------------------------------------------------------------------------------------------------------------------------------TCCTCACAGGCCTTTTCCTAGCAATACATTACACTTCAGACATCTCCACAGCCTTCTCTTCAGTAGCCCACATCTGTCGAGATGTTAACTACGGCTGACTCATTCGAAACATACACGCTAATGGGGCCTCATTCTTTTTTATCTGCATCTACTTACACATCGGCCGAGGCCTCTACTACGGGTCCTATCTCTACAAAGAAACCTGAAACATTGGCGTAGTCCTTCTACTCCTCGTGATAATAACCGCATTCGTTGGATACGTCCTCCCCTGAGGACAAATGTCATTTTGGGGAGCAACCGTCATTACCAACCTTCTCTCCGCAGTCCCCTACGTAGGAGATGCCCTAGTACAATGAATTTGAGGCGGCTTCTCAGTGGATAACGCAACCCTAACCCGATTCTTTGCCTTCCACTTCCTCCTTCCCTTCGCAATTATTGCAGCCACCGCCCTCCACGCCCTGTTTCTCCATGAAACAGGATCCAACAACCCCACAGGACTAAACTCAGACGCAGACAAAATCTCATTTCACCCCTACTTCTCCTACAAAGACCTCCTAGGCTTCATTATCCTACTCGTAACCCTTACATCCCTAGCCCTCTTCTCCCCCAACCTTTTAGGCGACCCAGAAAACTTCACCCCAGCCAACCCCCTAGTCACACCCCCACACATTAAACCAGAATGATACTTCTTATTTGCCTACGCCATTCTCCGATCAATCCCTAACAAACTAGGGGGCGTTCTTGCCCTCTTATTTTCAATTCTCATCCTTATACTAGTCCCCCTTCTACACACCTCTAAACAACAAGGACTCACATTTCGCCCAGTCGCACAATTCCTATTCTGAGCCCTAGTTGCTGACGTCATGATCTTAACCTGAATCGGAGGAATGCCCGTAGAACACCCGTTCATCATCATCGGCCAAATCGCCTCCGCCCTATATTTCGCACTATTTCTTATCTTTAACCCCCTCGCCGGGCTTTTAGAAAAC--TGTTAACACCAAGAGAGTAATCCAGTATTTTGCAAGTATTGCAGCTGCTGGTGGTGCTGCCAAGAAGGATGCCAACAAAGGCACCTTGGAGGATCAAATCATCCAGGCCAATCCTGCACTCGAAGCCTTCGGTAATGCCAAAACATTGAGAAATGACAACTCGTCTCGCTTTGGAAAGTTTATCCGCATTCATTTTGGAACAAGTGGTAAACTATCTTCAGCTGACATCGAAACATATTTGCTGGAAAAGTCACGTGTGACCTTTCAGCTAAAATCAGAAAGGAACTACCACATCTTTTTCCAGATATTATCCAATGCAAAGCCTGAGCTGCTAGATATGCTGTTGATTACAAATAATCCCTATGATTACTCTTACATCTCCCAAGGAGAGGTAACTGTTGCAAGTATCAATGACAGTGAGGAGTTATTAGCTACAGACAATGCATTTGATGTGCTTGGCTTCACTCCAGATGAGAAGATGGGAGTCTACAAACTGACCGGTGCTATCATGCATTATGGTAATATGAAGTTCAAGCAGAAGCAGCGTGAGGAACAGGCAGAGCCTGATGGTACAGAGGCTGCTGATAAATCAGCTTACCTAATGGGGCTGAACTCTGCAGATCTTCTGAAAGGACTCTGTCATCCAAGGGTCAAGGTAGGAAATGAGTATGTCACAAAAGGCCAAGGCGTGGATCAAGTGTACTACTCACT----GTGTCTACCTCTTGGGATGTAGGCATCATTGATGGACTCTCTGGCTGGACAGTCTCTGTAGATGATATACCAGCAGATACCATCACTAGACGATTCCGCTATGACGTGGCACTAGTGTCAGCTCTCAAAGACTTGGAGGAGGACATCATGGAGGGTCTAAGGGAGAGAGGCTTGGATGACAGCACTTGCACTTCTGGTTTCACTGTGGTGATCAAGGAGTCGTGTGATGGCATGGGAGATGTCAGCGAGAAGCATGGAGGAGGGCCAGCTGTTCCAGAGAAGGCGGTGAGGTTCTCTTTTACAGTGATGTCCATCACGGTTCAAGCAGAAGGTGAGGAAGAAGCAGTCACAATCTTCCAAGAGCAAAAACCCAACTCAGAGCTCTCTTGCAGGCCCCTGTGTTTGATGTTCGTGGATGAGTCTGATCATGAGACGCTGACTGCCATCTTGGGTCCTGTAGTGGCAGAACGTAGAGCTATGAAGGAGAGTCGCCTCATTTTGTCCATAGGTGGGCTTCTTCGTTCCTTTCGCTTTTACTTCCGAGGCACAGGCTATGATGAGAAGATGGTGAGAGAAATGGAAGGGTTGGAGGCTTCAGGTTCCACTTACGTCTGCACACTGTGTGACTCCACACGAGCTGAAGCCTCTCAGAACATGGTGCTACACTCTATCACTCGAAGCCACGAGGAAAATCTTGAGCGCTATGAGATTTGGAGAACCAACCCTTTCTCTGAGTCTGCAGATGAGCTGCGGGATCGAGTAAAAGGGGTCTCAGCTAAGCCTTTTATGGAGACCCAGGCTACTCTGGATGCCTTGCACTGTGACATTGGCAATGCTACCGAGTTTTACAAGATATTCCAAGATGAGATCGGTGAAATGTACCTGAAAAACAATCCAACTCGAGAGGAGCGCAGACGCTGGCGATCCGCCCTTGACAAGCAGCTGAGAAAGAAGGTGAAGCTGAAGCCAGTGATGAGGATGAATGGAAACTATGCCCGGCGGGTGATGACCCGTGAA----------------------------------------------------------------------------------------------------------------------------------------------------------------------------------------------------------------------------------------------------------------------------------------------------------------------------------------------------------------------CCTGAGTCTTATCTCATTCATGGGGGCCGGACACCCAATAATGAGCTGTCCTCTAGCCTCTATGTACTAAGTGTCGACAGTCGTGGATGCAATCGAAAAGTCACATTGAGATGCCAGGAGAAAGAGCTGGTGGGGGAGCCTCCAGGGCCTCGGTATGGCCACACCATTAGTGTAGTCCACAGCAGGGGAAAAACAGCCTGTGTTCTTTTTGGTGGCAGGTCTTACATGCCACCTGCTGAGAGAACCACAGAGAACTGGAACACTGTGGTGGACTGTCCACCCCAGGTGTATCTGATTGACCTGGAGTTTGGCTGCTGCTCAGCCCATACACTCCCAGAGCTCACGGATGGGCAGTCATTTCACATGGCACTGGCTAGAGAGGATTGTGTTTACTTCTTGGGTGGCCACATTCTCTCCACTGACTGCCGTCCGGCTCGCCTATTCAGGCTACGTGTGGAGCTTCTCTTAGGCAGCCCAGTGCTCTCTTGTGATATGTTTAATGATGGTCTGTCTATCACAAGTGCCATTGCAACACCTGTGGGTCCTGCTCATGAGTATATCATCCTTGGTGGCTACCAGTCAGACTCCCAAAAGCAAATGCAGTGCACCTATGTCGCACTGGATGACGTAGGCATACGTATGGAACCTCGAGAGCCACCACAGTGGAGCAGTGAGATCAGCCAAAGTCGTACTTGGTTTGGTGGAAACCTGGAAAAGGGAAGTGCATTGATTGCTATTCCATCTGAGGGAAATCCTGCACCTCCAGATGCCTATTATTTTTACCAGGTAAGCTTCCAGCAAGAGGGAGATGCGGAAGATCCAACCCAGACATGCAGCCAGGAGTCCACAGACTTTGAAGATTCAGCTCCTCTAGAGGATTCAGAAGAGCTGTACTTTGGGCGTGATCCTAATGAAATGGAGTGTAGCAGCGACGGAGAAGGAGACACTTACAACGAAGAAGATGAGGAGGACGAATCTCAGACCGGCTACTGGATCAAGTGCTGTCTCACCTG-----------------
>35624Catoprionmento
CAAAAACATCGCCTCCTGCAAAAATCAACGTATAGGAGGTCCTGCCTGCCCAGTGACAACTAGTTAAACGGCCGCGGTATTTTGACCGTGCTAAGGTAGCGCAATCACTTGTCTCTTAAATGGGGACCTGTATGAATGGCGAAACGAGGGCTTAACTGTCTCCTTTCTCCAGTCAATGAAATTGATCTGCCCGTGCAGAAGCGGACATACCAATACAAGACGAGAAGACCCTTTGGAGCTTAAGATACAAGGCCAATCTTCGGTTGGGGCGACCACGGGGGAAAACAAAGCCCCCGCGCAGAACGTAAAACCAAGAGGGACACCTCTAAGTCACAGAACACCTGACTCCGATCAACGGACCAAGTTACCCTAGGGATAACAGCGCAATCCCCTCCAAGAGTTCATATCGACAAGGGGGTTTACGACCTCGATGTTGGATCAGGACATCCTAATGGTGCAACCGCTATTAAGGGTTCGTTTGTTCAACGATTAAAGTCCTACGTGATCTGA----------------------------------------------------------------------------------------------------------------------------------------------------------------------------------------------------------------------------------------------------------------------------------------------------------------------------------------------------------------------------------------------------------------------------------------------------------------------------------------------------------------------------------------------------------------------------------------------------------------------------------------------------------------------------------TTCTTACAGGACTCTTTCTCGCCATACATTACACCTCAGACATCTCAACAGCCTTCTCCTCCGTGGCCCACATCTGCCGAGACGTAAACTATGGCTGACTTATCCGAAATATACACGCCAACGGAGCCTCATTCTTCTTCATCTGCATCTACCTCCACATTGGCCGAGGCTTATACTACGGCTCCTACCTCTACAAAGAAACATGAAATATTGGAGTAATCCTACTACTACTAGTCATAATAACTGCATTTGTTGGCTATGTCCTCCCATGAGGACAGATATCATTCTGAGGTGCAACCGTCATTACAAACCTCCTCTCCGCAGTCCCATACGTAGGAGATGCTCTAGTACAATGGATCTGGGGCGGCTTCTCCGTAGATAATGCAACCCTAACCCGATTCTTTGCCTTCCACTTCCTCCTCCCATTTGCAATTATCGCAGCCACCATCCTTCACGCCCTCTTCCTCCACGAAACAGGCTCAAACAACCCCACAGGCCTCAACTCAGATGCAGACAAAATCTCATTCCACCCCTATTTCTCCTACAAAGACCTGCTGGGCTTTGCAATTCTCCTTGTTACCCTCACATCATTAGCCCTCTTTTCCCCCAACCTTTTAGGAGACCCAGAAAACTTCACCCCCGCCAACCCCTTAGTTACACCTCCACACATCAAGCCAGAGTGATATTTCCTATTTGCCTACGCCATCCTCCGATCAATCCCCAATAAACTAGGAGGCGTCCTCGCCCTCCTATTTTCAATCCTCATTTTAATGCTAATCCCACTCTTACACACCTCCAAACAACAAGGGCTCACATTCCGCCCCCTCGCACAACTCCTATTCTGAACCATGGTCGCAGACGTAATAATCCTAACCTGAATCGGAGGCATGCCAGTAGAACACCCATTCATCATTATCGGCCAAATCGCCTCCGTCCTATACTTCGCGCTATTCCTAATTTTCAGCCCCCTCATCGGACTGCTAGAAAAC--TGTTAACACCAAGAGAGTAATCCAGTATTTTGCAAGTATTGCAGCTGCTGGTGGTGCTGCCAAGAAGGACTCCAACAAAGGCACCTTGGAGGATCAAATCATCCAGGCCAATCCTGCACTCGAAGCCTTCGGCAATGCCAAAACACTGAGAAATGACAACTCTTCTCGCTTTGGAAAGTTTATCCGCATTCATTTTGGAACAAGTGGTAAACTATCTTCAGCTGACATCGAAACATATTTGCTGGAAAAGTCACGTGTGACCTTTCAGCTAAAATCAGAAAGGAACTACCACATCTTTTTCCAGATATTATCCAATGCAAAGCCTGAGCTGCTAGATATGCTGTTGATTACAAATAATCCCTATGATTACTCTTACATCTCCCAAGGAGAGGTAACTGTCGCAAGTATCAATGACAGTGAGGAGTTGTTAGCTACTGACAATGCCTTTGATGTGCTTGGTTTCACTCCGGATGAGAAGATGGGAGTCTACAAACTGACTGGTGCTATCATGCATTATGGTAATATGAAGTTCAAGCAGAAGCAGCGTGAGGAACAGGCAGAGCCTGATGGTACAGAAGCTGCTGATAAATCAGCTTACCTAATGGGGCTGAACTCTGCAGATCTTTTGAAAGGACTCTGTCATCCAAGGGTCAAGGTAGGAAATGAGTATGTCACAAAAGGCCAAGGTGTGGATCAAGTGTACTACTCACT----GTGTCTACCTCTTGGGATGTAGGCATCATTGATGGACTCTCTGGCTGGACAGTCTCTGTAGATGATATACCAGCAGATACCATCTCTAGACGATTCCGCTATGACGTGGCACTAGTATCAGCTCTTAAAGACTTGGAGGAGGATATCATGGAGGGTCTAAGGGAGAGAGGTTTGGATGACAGCACTTGCACTTCCGGTTTCACTGTGGTGATCAAGGAGTCATGTGACGGCATGGGAGATGTCAGCGAGAAGCATGGAGGAGGGCCCGCTGTTCCAGAGAAGGCGGTGAGGTTTTCTTTTACTGTGATGTCCATCACGGTTCAAGCAGAGGGTGAGGAAGAAGCAGTCACAATCTTCCAAGAGCAAAAACCCAACTCAGAGCTCTCCTGCAGGCCCCTGTGTTTGATGTTCGTGGATGAGTCTGATCATGAGATGCTGACTGCCATCTTGGGTCCTGTAGTGGCAGAACGTAGAGCTATGAAGGAGAGTCGCCTCATTTTGTCCATAGGTGGGCTTCTTCGTTCCTTTCGCTTTTATTTCCGAGGCACGGGCTATGATGAGAAGATGGTAAGAGAAATGGAAGGGTTGGAGGCTTCAGGCTCCACTTACATCTGCACACTGTGTGACTCCACACGAGCTGAAGCCTCTCAGAACATGGTGCTGCACTCTATCACCCGAAGCCATGAAGAAAACCTTGAGCGCTATGAGATTTGGAGAACCAACCCTTTCTCTGAGTCTGCAGACGAGCTGCGGGATCGAGTGAAAGGGGTTTCAGCTAAGCCTTTTATGGAGACCCAGGCTACTCTGGATGCCTTGCACTGTGACATTGGCAATGCTACCGAGTTTTACAAGATATTCCAAGATGAGATCGGCGAAATGTACCTGAAAAACAATCCAACTCGAGAGGAGCGCCGACGCTGGCGATCAGCCCTTGACAAGCAGCTGAGGAAGAAGGTGAAGCTGAAGCCAGTGATGAGGATGAATGGAAACTACGCCCGGCGGCTGATGACCCGTGAGGCCGTGGAGGTGGTGTGTGAGCTGGTTCCTTCAGAGGAGCGCCGCAAGGCCCTGAGAGAGCTGATGGAGTTGTACCTCCAGATGAAGCCTGTGTGGCGCTCCACTTGCCCAGCCAGAGACTGCCCCGATCAACTTTGCCGTTACAGCTTCAACTCCCAACGCTTTGCTGAACTCTTGTCCACCACATTCAAATACCGTTATGATGGCAAGATTACCAACTACCTCCACAAGACTATGGCCCATGACCC------------------------------------------------------------------------------------------------------------------------------------------------------------------------------------------------------------------------------------------------------------------------------------------------------------------------------------------------------------------------------------------------------------------------------------------------------------------------------------------------------------------------------------------------------------------------------------------------------------------------------------------------------------------------------------------------------------------------------------------------------------------------------------------------------------------------------------------------------------------------------------------------------------------------------------------------------------------------------------------------------------------------------------------------------------------------------------------------------------------------------------------------------------------------------------
>PE10076Hemiodusunimaculatus
CAAAAACATCGCCTCCTGCAAAAATCAACATATAGGAGGTCCTGCCTGCCCAGTGACTGTCAGTTTAACGGCCGCGGTATTTTGACCGTGCTAAGGTAGCGCAATCACTTGTTCTTTAAATGAGGACCCGTATGAATGGTGGAACGAGGGCTTAACTGTCTCCCCTCTCTAGTCAATGAAATTGATCTGCCCGTGCAGAAGCGGGCATACACATACAAGACGAGAAGACCCTTTGGAGCTTAAGACAAAAGGCCAATCTTCGGTTGGGGCGACCGTGGGGGAAAACAAAGCCCCCATGTAGAATGTAAAACCAAGAGAGACATCTCTAAGTCACAGAACATCTGACTCCGATTAACGAACCAAGTTACCCTAGGGATAACAGCGCAATCCTTTCCAAGAGTCCATATCGACGAAAGGGTTTACGACCTCGATGTTGGATCAGGACATCCTAATGGTGCAGCCGCTATTAAGGGTTCGTTTGTTCAACGATTAAAGTCCTACGTGATCTGA-TCCACCAACCATAAAGACATTGGTACCCTTTATTTAGTATTCGGTGCCTGAGCCGGAATAGTTGGCACAGCCCTTAGCCTCCTAATCCGAGCGGAGCTTAGCCAGCCGGGATCCCTTCTAGGTGACGACCAGATTTATAATGTTATCGTTACTGCACATGCCTTCGTAATAATTTTCTTTATAGTAATGCCAATTATGATTGGAGGGTTCGGAAACTGATTAGTGCCCCTAATGATCGGAGCACCAGACATGGCATTTCCCCGAATGAACAATATGAGCTTCTGATTGCTTCCTCCTTCCTTCCTCCTCCTCTTAGCCTCTTCTGGGGTAGAGGCTGGAGCAGGCACTGGTTGAACCGTCTATCCACCACTTGCCGGAAATCTTGCCCACGCGGGTGCTTCCGTCGACCTAACTATTTTTTCTCTTCATCTTGCAGGGGTTTCATCAATTTTAGGAGCAATTAACTTTATTACAACCATTATTAACATAAAACCCCCTGCAATTTCACAATATCAAACACCCCTGTTTGTATGGGCTGTTTTAATTACAGCTGTCCTTCTTCTTCTCTCCCTCCCTGTGCTAGCCGCTGGCATTACTATGCTTTTAACAGACCGAAACCTCAACACAACATTCTTTGACCCGGCTGGAGGAGGAGACTCCTAACAGGACTATTCTTAGCTATACATTATACCTCAGACATCTCCACTGCCTTCTCTTCAGTGGCCCATATCTGCCGAGACGTAAACTACGGATGACTTATCCGAAACATGCATGCCAACGGAGCTTCATTCTTCTTTATCTGCATTTACCTACACATCGGCCGCGGCCTATATTACGGATCCTACCTGTATAAAGAAACATGAAACATTGGTGTTATCCTATTACTTCTAGTAATAATAACTGCATTCGTAGGATACGTCCTCCCATGAGGACAAATATCATTCTGGGGAGCCACCGTCATCACAAATCTCCTCTCCGCCGTGCCATACGTAGGAGATGCCCTAGTTCAATGAATCTGAGGTGGATTTTCCGTAGACAACGCAACCTTAACCCGATTCTTCGCCTTTCACTTCCTACTTCCATTTGCTATTATTGCCGCCACCCTTCTACACGCCCTATTTCTTCACGAAACAGGATCGAACAACCCCCTCGGACTAAATTCAGATGCAGACAAAATTTCATTCCACCCATACTTCTCCTACAAAGACCTCCTAGGCTTCGTAGTACTACTCACAGCCCTAACATCACTAGCACTATTCGCCCCCAACCTCCTCGGAGACCCCGAAAACTTCACCCCCGCTAACCCCCTAGTCACACCTCCCCATATTAAACCAGAGTGATACTTCTTATTTGCCTACGCCATTCTACGGTCCATCCCTAACAAACTTGGGGGTGTTCTTGCCTTACTCTTCTCAATCCTTGTACTTATACTAGTCCCTATATTGCACACCTCAAAACAACAAGGCCTTACATTTCGCCCCATTACCCAATTCTTATTTTGAACATTAGTTGCAGATGTAATAATCCTAACATGAATTGGAGGAATACCAGTAGAACACCCATTCGTCATCATTGGACAAATCGCATCCGCCCTTTATTTCGCACTATTCCTCGTCCTGATTCCCCTAGCCGGTTGACTAGAAAACAA-----ACACCAAGAGAGTAATCCAGTATTTTGCAAGTATTGCAGCAGCTGGTGGTGCTGGCAAAAAGGATGCCAGCAAAGGCACCCTTGAGGACCAAATCATCCAGGCCAATCCTGCACTTGAAGCCTTTGGCAATGCCAAAACAGTGAGAAATGACAACTCGTCTCGCTTTGGAAAGTTCATCCGCATTCATTTCGGAACAAGTGGCAAACTGTCTTCAGCTGACATTGAAACATATTTGCTGGAAAAGTCACGTGTGACCTTTCAGCTAAAAGCAGAAAGGAACTACCACATCTTTTTCCAGATATTATCCAACGCAAAGCCTGAGCTGCTGGATATGCTGTTGATTACCAATAATCCCTATGATTACTCTTACATCTCTCAAGGAGAAGTAACTGTTGCAAGTATCAATGACAGCGAGGAGTTGCTAGCCACAGACAATGCCTTTGATGTGCTTGGCTTCACTCCAGATGAGAAGATGGGAGTCTACAAACTGACCGGTGCCATCATGCATTATGGCAACATGAAGTTTAAGCAGAAGCAGCGTGAGGAACAGGCAGAGCCTGATGGTACGGAAGCTGCTGACAAATCGGCCTACCTGATGGGGCTAAACTCTGCAGATCTTCTGAAAGGACTCTGTCATCCAAGGGTCAAGGTAGGAAATGAATATGTCACAAAAGGTCAAGGCGTAGATCAAGTGTACTACTCAATAAATGTGTCCCCCACTTGGGATGTAGGCATCATTGATGGGCTCTCCGGCTGGACGGTCTCTGTAGATGACGTACCAGCCGACACCATGTCTAGAAGATTCCGCTATGATGTGGCGCTGGCGTCAGCTCTGAAAGACTTGGAGGAAGACATCATAGAGGGACTAAGGGAGAGAGGGTTGGATGACAGCACTTGCACTTCAGGTTTCACGGTGGTGGTAAAGGAGTCATGTGACGGCATGGGAGATGTGAGCGAGAAGCATGGAGGAGGACCAGCCGTTCCGGAGAAGGCGGTGAGGTTCTCTTTTACGGTGATGTCCGTCACGGTTCAAGCTGAAGGTGAGGAAGAAGCAGTCACGATCTTCCAGGAGCAAAAGCCCAACTCAGAGCTCTCCTGCAGGCCCCTGTGCCTGATGTTCGTGGATGAGTCTGATCATGAGATGCTGACCGCCATCTTAGGTCCTGTAGTGGCAGAGCGTAGAGCCATGAAGGAGAGTCGTCTCATCCTGTCCATTGGGGGGCTTCTTCGTTCTTTTCGCTTTTACTTCCGAGGCACAGGCTACGATGAGAAGATGGTGAGAGAAATGGAAGGGTTGGAGGCTTCAGGCTCCACTTAYRTCTGCACCCTGTGTGACTCCACACGAGCTGAAGCCTCTCACAACATGGTGCTGCACTCCATCACCAGAAGCCATGAGGAAAACCTTGAGCGCTATGAGATATGGAGGACCAATCCTTTCTCTGAGTCTGCAGACGAGCTGCGAGATCGAGTCAAAGGGGTCTCAGCTAAGCCATTCATGGAGACCCAGCCCACGCTAGACGCCTTGCACTGTGAAATTGGCAATGCCACCGAGTTTTACAAGATATTCCAGGATGAGATCGGTGAAATGTACCTGAAGCACAATCCAACTCGAGAGGAGCGTCGGCGCTGGCGATCAGCTCTTGACAAACAACTGAGGAAGAAGATGAAGCTGAAGCCAATAATGAGGATGAATGGGAACTATGCTCGGCGGCTGATGACCCAAGAGGCCTTAGAGGTGGTGTGTGAGCTGGTTCCTTCAGAGGAGCGTCGCAAGGCCTTAAGAGAGCTGATGGAGCTGTATCTCCAGATGAAGCCCGTGTGGCGTTCCACCTGCCCAGCCAGAGACTGCCCTGATCAACTGTGTCGTTACAGCTTCAACTCCCAACGCTTCGCTGAACTCTTGTCCACCACATTCAAATACCGTTATGATGGCAAGATTACCAACTACCTCCACAAGACATTGGCCCACGTGCCTGAGATCGTGGAACGGGATGGCTCAATTGGCGCTTGGGCCAGCGAGGGGAATGAGTCTGGGAACAAGCTTTTCCGCCGCTTCCGTAAGATGAATGCCAGGCAGTCCAAGACCTGAGTGTTACCTCATTCATGGTGGCCGAACACCCAATAACGAGCTGTCCTCTAGCCTCTACTTGCTAAGTGTCAACAGTCGCGGATGCAATCGAAAAGTTACACTGAGATGCCAGGAGAAAGAGCTGGTGGGCGAACTTCCAGGACCCCGCTATGGCCACACCATTAATGTTGTCCACAGCAGGGGGAAAACGGCCTGTGTTCTTTTTGGTGGCAGGTCTTACATGCCACCTGCTGAGAGAACCACCGAGAATTGGAATAGTGTGGTGGACTGTCCACCCCAGGTGTACCTCATTGACCTGGAGTTTGGCTGCTGCTCAGCTCATACCCTCCCTGAGCTCACGGATGGCCAGTCATTCCACCTGGCTCTGGCTCGAGAGGATTGTGTCTACTTCTTGGGTGGCCACATTCTGTCCACCGACTGTCGACCAGCTCGCCTGTTCAGGCTGCGAGTGGAGCTTCTCTTAGGCAGTCCAGTGCTATCCTGTGATATGTTTAATGATGGCCTATCTATCACAAGTGCAATAGCAACTCCTGTAGGCCCTGCTCATGAGTATATCATCCTTGGTGGCTACCAGTCAGACTCCCAGAAGCGAATGCAGTGCACCTATGTCTCACTAGATGATGTAGGCATACATATGGAACCTCGAGAGCCACCACAGTGGACCAGTGAGATCAGCCAGAGCCGTACTTGGTTTGGTGGAAGCCTGGAAAAGGGGAGTGCATTGATCGCTATTCCATCAGAGGGAAATCCTGCACCTCCTGATGCCTATTACTTTTACCAGGTAAGCTTCCAGCAAGAGGGAGATGCAGAAGATCCAACCCAGACATGCAGCCAAGAATCCACAGACTTTGAGGACTCAGCTCCTCTCGAGGACTCTGAAGAGCTGTACTTTGGCCGTGATCCTAATGAGATGGAGTACAGCAGCGATGGAGAAGGAGACACTTACAATGAAGAAGATGAGGAGGATGAATCTCAGACTGGCTACTGGATCAAGTGCTGTCTCACATGCCAGGTGGACATCAACA
>PE10110Anoduselongatus
CAAAAACATCGCCTCCCGCAAAAATCAACGTATAGGAGGTCCTGCCTGCCCGGTGACTATCAGTTTAACGGCCGCGGTATTTTGACCGTGCTAAGGTAGCGCAATCACTTGTTCTTTAAATGAGGACCTGTATGAATGGTGGAACGAGGGCTTAACTGTCTCCCTTCTCCAGTCAATGAAATTGATCTGCCCGTGCAGAAGCGGGCATACGCATACAAGACGAGAAGACCCTTTGGAGCTTTAGACACAAAGCCAATCTTCGGTTGGGGCGACCGTGGGGGAAAACAAAGCCCCCATGTAGAATGTAAAACCAAGAGAGACATCTCTAAGTCACAGAACTTCTGACTCCGATCAACGAACCAAGTTACCCTAGGGATAACAGCGCAATCCTTTCCAAGAGTCCATATCGACGAAAGGGTTTACGACCTCGATGTTGGATCAGGACATCCTAATGGTGCAGCCGCTATTAAGGGTTCGTTTGTTCAACGATTAAAGTCCTACGTGATCTGA-TCCACCAACCATAAAGATATTGGCACCCTCTACCTAGTATTTGGTGCCTGAGCCGGAATAGTTGGCACAGCCCTCAGCCTCCTCATCCGAGCAGAGCTTAGCCAACCAGGATCCCTCCTGGGTGACGACCAGATTTATAATGTTATCGTTACTGCACACGCCTTCGTAATAATTTTCTTTATAGTAATGCCAATCATGATCGGGGGCTTCGGAAATTGACTAATTCCACTAATGATCGGGGCACCGGACATAGCATTCCCACGAATAAATAACATAAGCTTCTGACTTCTCCCCCCTTCTTTCCTCCTTCTCCTAGCCTCCTCTGGGGTAGAAGCTGGAGCAGGAACTGGTTGAACTGTGTACCCGCCCCTTGCCGGAAATCTTGCCCACGCAGGTGCTTCCGTTGACTTAACTATTTTCTCCCTCCACCTTGCCGGAGTATCATCAATTCTAGGGGCAATTAACTTCATTACAACTATTATTAACATGAAACCTCCCGCAATCTCACAATACCAGACACCCCTGTTCGTTTGGGCCGTACTAGTGACAGCCGTACTTCTTCTTCTCTCACTCCCCGTTTTAGCTGCCGGCATTACCATGCTTCTGACAGACCGAAACCTTAATACGACATTCTTTGACCCAGCAGGAGGGGGGGACTCCTAACAGGACTCTTCCTAGCTATACACTACACCTCAGACATCTCCACCGCCTTCTCTTCAGTAGCCCACATCTGCCGAGACGTCAACTACGGCTGACTAATCCGAAACATGCATGCCAACGGTGCCTCCTTCTTCTTTATCTGCATTTACCTGCATATTGGCCGAGGCCTCTACTATGGCTCCTACCTTTATAAAGAAACATGAAACATTGGAGTCGTCCTTCTGTTGCTAGTTATAATAACCGCATTCGTGGGCTACGTCCTGCCATGAGGCCAAATATCATTCTGAGGGGCCACCGTCATTACAAATCTCCTCTCTGCAGTCCCATATGTAGGAGACATCCTAGTCCAATGAATCTGAGGCGGATTTTCTGTTGACAACGCAACCCTGACCCGATTCTTCGCCTTCCACTTCCTCTTCCCGTTCGTAATTATTGCAGCCACCCTTATACATGCCCTCTTCCTCCACGAAACAGGCTCAAACAACCCCCTTGGGCTCAACTCAGACGCAGACAAAATCTCGTTTCACCCCTACTTCTCCTATAAAGACCTCCTAGGCTTTGTAGTTCTACTCACAGCCCTGACATCTCTAGCATTATTTGCCCCGAACCTCCTAGGAGACCCCGAAAATTTTACCCCCGCCAACCCGCTAGTCACACCTCCCCACATCAAACCAGAATGATACTTTCTATTCGCCTACGCCATCCTACGATCCATCCCCAACAAACTAGGCGGCGTTCTTGCCCTATTATTCTCTATTCTTGTACTAATACTTGTCCCAATGTTGCACACCTCTAAACAACAAGGCCTCACATTCCGCCCAATCTCTCAATTTTTATTCTGAACACTTGTAGCAGACGTTATAATCCTAACATGAATCGGAGGAATACCAGTAGAACACCCATTCATTATCATTGGACAAATCGCATCCATTTTATACTTCGCACTTTTCCTAGTTTTCATCCCCCTAGCCGGCCAACTCGAAAACAA-----ACACCAAGAGAGTAATCCAGTATTTTGCAAGTATTGCAGCTGCTGGTGGTGCTGGCAAGAAGGATGCCAGCAAAGGCACCCTTGAGGACCAAATCATCCAGGCCAATCCTGCACTCGAAGCCTTTGGCAATGCCAAAACAGTGAGAAATGACAACTCGTCTCGCTTTGGAAAGTTTATCCGCATTCATTTCGGAACAAGTGGCAAACTGTCTTCAGCTGACATTGAAACATATTTGCTTGAAAAGTCACGTGTGACCTTTCAGCTAAAAGCAGAAAGGAACTACCACATCTTTTTCCAGATATTATCTAACGCAAAGCCTGAGCTGCTGGATATGCTGTTGATTACAAATAATCCCTATGATTACTCTTACATCTCTCAAGGAGAAGTAACTGTTGCAAGTATAAATGACAGCGAGGAGTTGCTAGCCACAGACAATGCCTTTGATGTGCTTGGCTTCACTCCAGATGAGAAGATGGGAGTCTACAAACTGACCGGTGCCATCATGCATTATGGCAACATGAAGTTTAAGCAGAAGCAGCGTGAGGAACAGGCAGAGCCTGATGGTACGGAAGCTGCTGACAAATCAGCCTTCCTGATGGGGCTAAACTCTGCAGACCTTCTGAAAGGTCTCTGTCATCCAAGGGTCAAGGTAGGAAATGAATATGTCACAAAAGGCCAAGGCGTAGATCAAGTGTACTACTCAAT-----------------------------------------------------------------------------------------------------------------------------------------------------------------------------------------------------------------------------------------------------------------------------------------------------------------------------------------------------------------------------------------------------------------------------------------------------------------------------------------------------------------------------------------------------------------------------------------------------------------------------------------------------------------------------------------------------------------------------------------------------------------------------------------------------------------------------------------------------------------------------------------------------------------------------------------------------------------------------------------------------------------------------------------------------------------------------------------------------------------------------------------------------------------------------------------------------------------------------------------------------------------------------------------------------------------------------------------------------------------------------------------------------------------------------------CCTGAGTGTTACCTCATTCATGGGGGCCGAACACCCAATAATGAGCTGTCCTCCAGCCTGTACTTGCTAAGTGTCGACAGTCGCGGATGCAATCGAAAAGTCACATTGAGATGCCAGGAGAAAGAGCTGGTAGGGGAGCTTCCAGGGCCTCGGTACGGCCACACCATTAGTGTGGTCCACAGCAGGGGGAAAACGGCCTGTGTTCTTTTCGGCGGCAGGTCTTACATGCCACCTGCTGAGAGAACCACCGAGAACTGGAATAGTGTGGTGGACTGTCCACCCCAGGTGTACCTCATCGACTTGGAGTTTGGCTGCTGTTCAGCCCACACCCTCCCGGAGCTCACGGACGGCCAGTCATTCCACCTGGCACTGGCTCGAGAGGACTGCGTCTACTTCTTGGGTGGCCACATTCTCTCCACCGACTGCAGACCAGCTCGCCTGTTCAGGCTGCGTGTGGAGCTTCTCTTAGGCAGTCCAGTGCTCTCCTGTGACATGTTTAGTGATGGCCCGTCTATTACAAGTGCCATCGTAACTCCTGTAGGCCCTGCTCACGAGTATATGATCACTGGTGGCTACCAGTCAGACTCCCAGAAGCAAATGCAATGCACCTACGTCTCACTGGACGATGCAGGCATACATATGGAACCTCGAGAGCCACCACAGTGGAGCAGTGACATCAGCCAGAGCCGTACTTGGTTTGGCGGAAGCCTGGAAAGGGGGAGCGCGTTGATCGCTATTCCGGCAGAGGGAAATCCTGCACCTCCAGAAGCCTATTACTTTTACCAGGTTAGCTTCCAACAAGAGGGGGATGCAGAAGATCCAACCCAGACATGCAGCCAAGAGTCCACAGACTTTGAGGACTCAGCCCCTCTCGAGGACTCAGAAGAGCTGTACTTTGGCCGTGATCCTAACGAGATGGAGTACAGCAGCGATGGAGAAGGAGAGACCTACAACGAAGAAGATGAGGAGGACGAATCTCAGGCAGGCTATTGGATCAAGT------------------------------
>5635Parodonnasus
CAAAAACATCGCCTCCTGAAAAAATCAATGTATAGGAGGTCCTGCCTGCCCAGTGACTATTAGTTAAACGGCCGCGGTATTTTGACCGTGCTAAGGTAGCGCAATCACTTGTCTTTTAAATGGAGACCTGTATGAATGGCGGAACGAGGGCTTAACTGTCTCCCTTCTCTAGTCAATGAAATTGATCTGCCCGTGCAGAAGCGGACATAAAAATACAAGACGAGAAGACCCTTTGGAGCTTAAGACATCAGGCCAATCTTCGGTTGGGGCGACCGCGGGGGATAAAAGAGCCCCCACGTGGAATGTAAAACCAAGAGAGACATCTCTAAGGCACAGAACATCTGACCCCGATCAACGAACCTAGTTACCCTAGGGATAACAGCGCAATCCCCTTTAAGAGTTCATATCGACAAGGGGGTTTACGACCTCGATGTTGGATCAGGACATCCTAATGGCGCAGCCGCTATTAAGGGTTCGTTTGTTCAACGATTAAAGTCCTACGTGATCTGA----------------------------------------------------------------------------------------------------------------------------------------------------------------------------------------------------------------------------------------------------------------------------------------------------------------------------------------------------------------------------------------------------------------------------------------------------------------------------------------------------------------------------------------------------------------------------------------------------------------------------------------------------------------------------------TCCTAACAGGACTATTTCTAGCTATACATTATACCTCAGACATCTCCACTGCATTCTCCTCAGTGGCCCACATCTGCCGTGACGTCAACTACGGATGAGTAATCCGAAATATGCATGCCAACGGAGCTTCCTTCTTTTTCATCTGCATTTACTTCCACATCGGCCGAGGCCTGTATTATGGCTCATACCTTTACAAAGAGACATGAAACATTGGAGTCGTCCTGCTCCTACTAGTAATAATAACAGCATTTGTTGGATATGTGCTCCCATGGGGACAAATATCATTTTGAGGAGCAACCGTCATTACAAACCTCCTATCCGCCGTCCCATACGTGGGTGATATGCTAGTGCAATGAATCTGAGGCGGCTTCTCTGTAGACAATGCAACCCTAACCCGATTCTTCGCCTTCCACTTCCTACTGCCCTTTACAATCGTCGCAGCCACGGCCCTTCACGCCCTATTCCTTCATGAAACAGGATCAAACAACCCAGCGGGACTAAACTCAGATGCAGACAAAATTCCATTCCACCCTTACTTCTCCTATAAAGACCTCCTGGGATTCATTATCCTGCTTATAGCTTTGACATCCCTAGCCCTATTTTCTCCGAATCTCCTAGGAGACCCAGAAAACTTTACCCCAGCAAACCCCCTAGTTACACCACCTCACATCAAGCCAGAATGATATTTCCTATTTGCCTACGCCATCCTACGATCCATCCCCAACAAACTAGGAGGAGTCCTTGCCCTACTATTCTCAATCCTAGTGCTAATACTAGTCCCGCTCCTCCACACATCGAAACAACAAGGACTGACATTCCGCCCCCTCACCCAGTTCCTGTTCTGAACCCTAGTCGCCGACGTAATAATCCTAACATGAATCGGAGGAATACCAGTAGAACACCCATTCATCATCATCGGCCAAATCGCCTCAGTCCTGTATTTCGCACTGTTCCTCGTCCTAATGCCACTAACTGGATGACTGGAGAAC--TGTGAACACCAAGAGAGTAATCCAGTATTTTGCAAGTATTGCAGCTGCTGCTGGTGCTGGCAAGAAGGACTCCAGCAAAGGCACCCTGGAGGATCAAATCATCCAGGCTAATCCTGCACTCGAAGCCTTTGGAAATGCCAAAACAGTAAGGAATGACAACTCGTCTCGCTTTGGAAAGTTTATTCGCATCCATTTTGGAACAAGTGGTAAACTGTCTTCAGCTGACATTGAAACATATTTGCTGGAAAAGTCACGTGTGACTTTTCAGCTTAAATCAGAAAGGAACTATCACATCTTTTTCCAGATATTATCAAACGCAAAGCCTGAGCTTCTGGATATGCTGTTGATTACAAACAATCCTTATGATTACTCTTACATCTCCCAAGGAGAGGTAACTGTTGCAAGTATCAATGACTGTGAGGAGCTGCTAGCCACCGACAGTGCCTTTGATGTGCTTGGGTTCACTCCAGATGAGAAGATGGGAGTCTACAAACTAACTGGTGCTATCATGCATTATGGCAACATGAAGTTTAAGCAGAAGCAGCGAGAGGAGCAAGCAGAGCCTGATGGTACAGAAGCTGCCGATAAATCAGCGTACCTAATGGGGCTGAACTCGGCAGATCTTCTGAAAGGACTTTGTCATCCAAGAGTCAAGGTAGGAAATGAATATGTGACAAAAGGCCAAGGTGTGGATCAAGTGTACTACTCAAT----GTGTCTACCTCTTGGGATGTGGGCATCATCGATGGGCTTTCTGGCTGGACAGTCTCTGTAGATGATGTACCAGCAGATACCATTGCTAGAAGATTCCGATATGACGTGGCACTAGTATCAGCTCTAAAAGACATGGAGGAAGACATCATGGAGGGTCTAAGGGAAAGAGGTTTGGATGACAGCACTTGCACCTCAGGTTTCACAGTGACAGTGAAGGAGTCATGTGACGGCATGGGAGATGTCAGCGAGAAGCATGGAGGAGGACCAGCAGTTCCAGAGAAGGCTGTGAGGTTTTCATTTACAGTGATGTCTGTCACGGTTCAGGCTGAAGGTGAGAAAGAGGCAGTGACAATATTCCAGGAGCAAAAGCCCAACTCAGAGCTCTCTTGCAGGCCCTTGTGTCTGATGTTTGTGGATGAGTCTGATCGTGAGATGCTGACTGCCATCTTAGGCCCTGTAGTGGCAGAGCGTAAAGCTATGAAAGAGAGTCGCCTCATTCTCTCCATAGGTGGGCTTCTTCGTTCCTTTCGCTTTTACTTCCGAGGCACAGGTTATGATGAGAAAATGGTGAGGGAAATGGAAGGGCTGGAGGCTTCAGGCTCCACATACGTGTGCACCCTGTGTGACTCCACACGAACTGAAGCCTCTCATAACATGGTGCTGCACTCCATCACCCGAAGCCATGAAGAAAACCTTGAGCGCTATGAGATATGGAGGACCAACCCTTACTCTGAGTCTGCAGAGGAGCTGCGGGATCGAGTCAAAGGTGTCTCAGCTAAGCCTTTCATGGAGACCCAGCCCACACTAGATGCCTTGCACTGTGACATTGGCAATGCTACCGAGTTCTACAAGATATTCCAAGATGAGATCGGTGAAGTGTACCTCAAAAACAATCCAACTCGCGAGGAACGCCGACGCTGGCGATCAGCACTTGACAAGCAGCTGAGGAAGAAGATGAAGCTGAAGCCAGTGATGAGGATGAATGGCAACTACGCCCGACGGCTAATGACTCGTGAAGCTGTAGAGGTTGTGTGTGAACTGGTTCCTTCAGAGGATCGCCGCAAGGCCCTGAAAGAGCTGATGGAGCTGTATATCCAGATGAAGCCTGTGTGGCGGTCCACCTGCCCAGCCAGAGACTGCCCTGACCAACTTTGCCGTTACAGCTTCAACTCCCAGCGCTTTGCCGAACTGCTGTCCACCACGTTCAAATACCGTTATGATGGAAAGATCACCAACTATCTTCACAAGACGTTGGCCCACGTGCC--------------------------------------------------------------------------------------------------------------CCAGAGTGTTACCTTATTCATGGTGGCCGAACACCCAACAATGAGCTGTCTTCTAGCCTCTACATGCTTAGTGTCAACAGTCGTGGATGCAATCGGAAGGTCACGCTGAGATGTCAGGAGAAAGAGCTGGTGGGGGAGCCTCCAGGGCCTCGATATGGCCACACCATTAGCGTAGTCCACAGCAGGGGGAAAACTGCCTGCGTCCTTTTTGGAGGCAGGTCCTACATGCCACCTGCTGAGAGAACCACAGAAAATTGGAATTGTGTGATAGACTGTCCGCCCCAGGTGTACCTCATTGACTTAGAGTTCGGCTGCTGCTCAGCGCATACCCTCCCTGAGCTCACAGACGGCCAGTCATTTCACCTGGCACTGGCTCGAGAGGACTGTGTCTACTTCCTGGGGGGGCACATTCTCTCCACCGACTGCCGACCACCTCGCCTGTTCAAGCTGCGTGTGGAGCTTCTCTTAGGCAGTCCAGTGCTGTCCTGTGAGGTCTTTAATGATGGTCTGTCCATCACAAGTGCCATTGCAACTTCTGTAGGCTCTGCTCATGAATATATGATCCTTGGAGGCTACCAGTCAGACTCCCAGAAGCGAATGCAGTGCACGTACGTTGCACTGGACGATGTTGGCATACGTATGGAACCTCGAGAACCACCACAATGGAGCAGTGAGATTATCCAAAGCCGTACTTGGTTTGGTGGAAGCCTGGAACAGGGTAGCGCTCTGATCGGTATTCCATCAGAGGGAAATCCAGTACCTCCGGATGCGCATTACTTCTACCAAGTAAGCTTCCAGCAAGAGGGAGATGTAGAAGACCCAACTCAGACATGCAGCCAAGAGTCCACAGACTTTGAGGATTCAGCTCCTCTAGAAGATTCAGAAGAACTGTATTTTGGGCGTGATCCTAATGAGATGGAGTTCAGCAGCGATGGAGAAGGAGATGCCTACAATGAGGAAGATGAGGAGGACGAATCTCAGNCCGGTTATTGGATCAAGTGCTGTCTCACCTG-----------------
>24665Apareiodonaffinis
CAAAAACATCGCCTCCTGCAAAAATCAATGTATAGGAGGTCCTGCCTGCCCGGTGACTATTAGTTAAACGGCCGCGGTATTTTGACCGTGCTAAGGTAGCGTAATCACTTGTCTTTTAAATGGAGACCTGTATGAATGGCGGAACGAGGGCTTAACTGTCTCCCTTCTCTGGTCAATGAAATTGATCTGCCCGTGCAGAAGCGGACATAAATATACAAGACGAGAAGACCCTTTGGAGCTTAAGACACCAGGCCAATCTTCGGTTGGGGCGACCGCGGGGGAACAAAAAGCCCCCATGTAGAATGTAAAACCAAGAGAGACATCTCTAAGGCACAGAACATCTGACCCCGATCAACGAACCTAGTTACCCTAGGGATAACAGCGCAATCCCCTTTAAGAGTCCATATCGACAAGGGGGTTTACGACCTCGATGTTGGATCAGGACATCCTAATGGCGCAGCCGCTATTAAGGGTTCGTTTGTTCAACGATTAAAGTCCTACGTGATCTGA----------------------------------------------------------------------------------------------------------------------------------------------------------------------------------------------------------------------------------------------------------------------------------------------------------------------------------------------------------------------------------------------------------------------------------------------------------------------------------------------------------------------------------------------------------------------------------------------------------------------------------------------------------------------------------TCCTGACAGGACTATTTTTGGCTATACATTATACCTCAGATATCTCCACCGCATTCTCTTCAGTAGCTCACATTTGCCGTGATGTAAATTATGGCTGAGTAATCCGGAATATGCACGCCAACGGGGCCTCCTTTTTCTTCATCTGTATTTATCTCCACATCGGTCGGGGCCTCTACTACGGCTCATACCTCTACAAAGAAACATGGAATATCGGAGTTGTTCTACTCCTGCTAGTAATAATAACAGCTTTCGTGGGATACGTACTCCCCTGAGGACAAATATCATTCTGGGGGGCAACCGTAATCACAAATCTTTTATCCGCCGTCCCATATGTAGGAGACCTATTAGTACAATGAATCTGAGGAGGCTTCTCTGTGGACAATGCAACCCTAACCCGATTCTTCGCCTTCCACTTCCTACTACCCTTCACGATCGTCGCGGCCACAGCCCTTCATGCCCTGTTCCTCCACGAAACAGGGTCAAACAACCCAGCAGGACTAAATTCAGATGCAGATAAAATCCCCTTCCACCCGTACTTCTCCTACAAGGACCTCCTAGGATTTATGATTATGCTTATAGCCTTAGCATCACTAGCCTTATTCTCTCCAAACCTCCTGGGCGACCCAGAAAACTTCACCCCAGCAAACCCCTTAGTTACCCCGCCACACATCAAGCCAGAGTGATACTTCCTCTTCGCCTATGCCATCCTACGATCCATCCCCAACAAACTAGGGGGAGTGCTAGCCCTCTTGTTCTCTATCCTCGTCCTGATGCTCGTACCGCTACTCCACACATCCAAGCAGCGAGGACTAACATTCCGACCCCTCACCCAATTTTTATTTTGAACCCTAGTCGCCGACGTGATAATTCTAACATGAATCGGGGGAATACCCGTAGAGCACCCTTTTATCATCATCGGCCAAATCGCCTCGGCCCTCTACTTCGCGCTGTTCCTCGTCCTAATACCTCTAACTGGTTGGGTAGAGAAC--TGTGAACACCAAGAGAGTAATCCAGTATTTTGCAAGTATTGCAGCTGCTGCTGGTGCTTGCAAGAAGGACTCCAGCAAAGGCACCCTGGAGGATCAAATCATCCAGGCCAATCCTGCACTTGAAGCCTTTGGGAATGCCAAAACAGTAAGGAATGACAACTCGTCTCGCTTTGGAAAGTTTATTCGCATCCATTTTGGAACAAGTGGTAAACTGTCTTCAGCTGACATTGAAACATATTTGCTGGAAAAATCACGTGTGACATTTCAGCTTAAATCAGAAAGGAACTATCACATCTTTTTCCAGATATTATCAAACGCAAAGCCTGAGCTTCTGGATATGCTATTGATTACCAACAATCCCTATGATTACTCTTTCATCTCCCAAGGAGAGGTAACTGTTGCAAGTATCAATGACAGTGAGGAGCTGCTAGCCACCGACAGTGCCTTTGATGTGCTTGGGTTCACTCCAGATGAGAAGATGGGAGTCTACAAACTAACTGGTGCTATCATGCATTATGGCAACATGAAGTTTAAGCAGAAGCAGCGAGAGGAGCAGGCAGAGCCTGATGGTACAGAAGCTGCCGACAAATCAGCATACCTAATGGGGCTGAACTCTGCAGATCTTCTGAAAGGACTTTGCCATCCAAGAGTCAAGGTAGGAAATGAATATGTGACAAAAGGCCAAGGTGTGGATCAAGTGTACTACTCAAT----GTGTCTATCTCTTGGGATGTGGGCATCATCGATGGGCTTTCTGGCTGGACAGTCTCTGTAGATGATGTGCCAGCAGATACCATTGCTAGAAGATTCCGATATGACGTGGCACTAGTATCAGCTCTAAAAGACTTGGAGGAAGACATCATGGAGGGTCTAAGGGAAAGAGGTTTGGATGACAGCACTTGCACTTCAGGTTTCACAGTGATAGTCAAGGAGTCATGTGATGGCATGGGAGATGTCAGCGAGAAGCATGGAGGAGGACCATCAGTTCCAGAGAAGGCTGTGAGGTTTTCATTTACAGTGATGTCTGTCACGGTTCAGGCTGAGGGTGAGAAAGAGGCAGTGACAATATTCCAGGAGCCAAAGCCCAACTCAGAGCTCTCTTGCAGACCCTTGTGTCTGATGTTTGTGGATGAGTCTGATCGTGAGACGCTGACTGCCATCTTAGGCCCTGTAGTGGCAGAGCGTAAAGCTATGAAAGAGAGTCGCCTCATTCTCTCCATTGGTGGGCTTCTTCGTTCCTTTCGCTTTTACTTCCGAGGCACAGGTTACGATGAGAAAATGGTGAGGGAAATGGAAGGGCTGGAGGCTTCAGGCTCCACCTACGTGTGCACCCTGTGTGACTCCACACGAACTGAAGCCTCTCATAACATGGTGCTGCACTCCATTACCCGAAGCCATGAAGAAAACCTTGAGCGCTATGAGATATGGAGGACCAACCCTTACTCTGAGTCTGCAGAGGAGCTGCGGGATCGAGTCAAAGGTGTCTCAGCTAAGCCTTTCATGGAGACCCAGCCCACACTGGATGCCTTGCACTGTGACATTGGCAATGCTACCGAGTTCTACAAGATATTCCAAGATGAGATCGGTGAAGTGTACCTCAAAAACAATCCAAGTCGCGAGGAACGCCGACGCTGGCGATCAGCACTTGACAAGCAGCTGAGGAAGAAGATGAAGCTGAAGCCAGTGATGAGGATGAATGGGAACTACGCCCGACGGCTAATGACCCGAGAAGCTGTAGAGGTTGTGTGTGAACTGGTTCCTTCAGAGGATCGCCGCAAGGCCCTGAAAGAGCTGATGGAGCTGTATATCCAGATGAAGCCTGTGTGGCGGTCCACCTGCCCAGCCAAAGACTGCCCTGACCAACTTTGCCGTTATAGCTTCAACTCCCAGCGCTTTGCCGAACTGCTGTCCACCACTTTCAAATACCGTTATGATGGAAAGATCACCAACTATCTTCACAAAACGTTGGCTCACGTGCC--------------------------------------------------------------------------------------------------------------CCTGAGTGTTACCTTATTCATGGTGGCCGAACACCCAACAACGAGCTGTCTTCTAGCCTCTACATGCTTAGTGTCAACAGTCGTGGATGCAATCGGAAGGTCACGCTGAGATGTCAAGAGAAAGAGCTGGTGGGGGAGCCTCCAGGGCCTCGGTATGGCCACACCATTAGCGTAGTCCACAGCAGGGGGAAAACCGCCTGCGTCCTTTTTGGAGGCAGGTCCTACATGCCACCTGCTGAGAGAACCACAGAGAACTGGAACTGTGTGATGGACTGTCCGCCCCAGGTGTACCTCATTGACTTAGAGTTCGGCTGCTGCTCAGCGCATACCCTCCCCGAGCTCACAGATGGCCAGTCATTTCACCTGGCACTGGCTCGAGAGGACTGTGTCTATTTCCTGGGGGGCCACATTCTCTCTACCGACTGCCGACCACCTCGCCTGTTCAAGCTGCGTGTGGAGCTTCTCTTAGGCAGTCCAGTGCTCTCCTGTGAGGTCTTTAACGATGGTCTGTCCATCACAAGTGCCATTGCAACTTCTGTAGGCTCTGCTCATGAGTATATGATCCTTGGAGGCTACCAGTCAGACTCCCAGAAGCGAATGCAGTGCACGTACGTTGCACTGGACGATGTTGGCATACATATGGAACCTCGAGAACCACCACCGTGGAGCAGTGAGATTAGCCAAAGCCGTACTTGGTTTGGTGGAAGCCTGGAAAAGGGTAGCGCTCTGATCGCTACTCCGTCAGAGGGAAATCCAGTACCTCCGGATGCGCATTACTTCTACCAAGTAAGCTTCCAGCAAGAGGGAGATGCAGAAGACCCAACTCAGACATGCAGCCAAGAGTCCACAGACTTTGAGGATTCAGCTCCTCTAGAAGATTCAGAAGAACTGTACTTTGGACGTGATCCTAATGAGATGGAGTTCAGCAGCGATGGAGAAGGAGACACCTACAATGAGGAAGATGAGGAGGACGAATCTCAGGCGGGTTATTGGATCAAGTGCTGTCTCACC-------------------
>6609Ichthyoelephaslongirostris
CAAAAACATCGCCTCCTGCAAAAATCAATGTATAGGAGGTCCTGCCTGCCCAGTGACTTTCAGTTTAACGGCCGCGGTATTTTGACCGTGCTAAGGTAGCGCAATCACTTGTCTTTTAAATGGAGACCTGTATGAATGGCGGAACGAGGGCTTAACTGTCTCCCCCCTCTAGTCAATGAAATTGATCTGCCCGTGCAGAAGCGGGCATATATATACAAGACGAGAAGACCCTTTGGAGCTTAAGACAAATGGCTAATCTTCGGTTGGGGCGACCGCGGAGAAAAACAAAACCCCCGCGTGGAATGTAAAACTAAGAGAGACATCTCTAAGTCACAGAATATCTGACTCCGATCAACGGACCAAGTTACCCTAGGGATAACAGCGCAATCCCCTCCAAGAGTCCATATCGACGAGAGGGTTTACGACCTCGATGTTGGATCAGGACATCCTAATGGTGCAGCCGCTATTAAGGGTTCGTTTGTTCAACGATTAAAGTCCTACGTGATCTGA----------------------------------------------------------------------------------------------------------------------------------------------------------------------------------------------------------------------------------------------------------------------------------------------------------------------------------------------------------------------------------------------------------------------------------------------------------------------------------------------------------------------------------------------------------------------------------------------------------------------------------------------------------------------------------TCCTAACAGGATTGTTCCTAGCTATACACTACACCTCAGATATTTCCACCGCATTCTCCTCAGTCGCCCATATCTGTCGAGACGTAAATTACGGGTGACTAATCCGAAACCTGCACGCTAACGGAGCCTCATTCTTCTTTATCTGCATTTACCTGCACATTGGCCGAGGTCTTTATTACGGCTCTTACCTATATAAAGAAACGTGAAACATTGGCGTGGTCCTTCTCTTGCTAGTTATGATAACCGCCTTTGTAGGCTATGTCCTTCCTTGAGGACAAATGTCCTTCTGAGGGGCTACTGTGATTACAAACCTCCTCTCCGCAGTACCATACGTAGGAGACATGCTAGTGCAATGAATCTGGGGCGGCTTCTCAGTAGATAACGCAACACTAACACGATTTTTCGCCTTCCATTTCCTACTACCCTTCGCAATCGTCGCAGCCACAATCCTTCACGCCCTCTTCTTACACGAAACAGGGTCCAACAACCCCGTCGGATTAAACTCTGACGCAGACAAAATTCCATTCCACCCATACTTCTCCTACAAAGACCTGCTAGGCTTCATAATTATATTAATAGCCCTGGCATTTCTAGCCCTGTTTTCCCCAAACCTCCTAGGAGACCCAGAAAACTTTACTCCAGCCAACCCGCTCGTCACGCCCACACACATCAAACCAGAATGGTATTTCCTATTTGCCTATGCCATCCTACGGTCCATCCCCAACAAACTAGGTGGGGTCCTAGCCCTCCTATTCTCAATCCTAGTACTCCTACTGGTCCCCATACTACACACCTCAAAACAACAGGGCCTCACATTCCGCCCAGCCACCCAATTCCTATTCTGAACACTAGTAGCAGATGTGATAATTCTAACATGAATTGGAGGAATACCAGTAGAACACCCCTTCGTCATCATTGGCCAAGTCGCCTCCGTCCTCTACTTCGCCCTACTTCTAGTCCTCAACCCCCTGGTTGGGTGACTAGAAAACAATGTTAACACCAAGAGAGTAATCCAGTATTTTGCAAGTATTGCAGCTGCTGGGGGTGCTTGCAAGAAGGACGCCAACAAAGGCACCCTGGAGGACCAAATCATCCAGGCCAATCCTGCACTTGAAGCCTTCGGCAATGCCAAAACAATGAGAAACGACAACTCGTCTCGCTTTGGGAAGTTTATCCGCATCCATTTTGGAACAAGTGGCAAACTGTCTTCAGCTGACATTGAAACGTATTTGCTGGAAAAGTCCCGTGTGACCTTTCAGCTAAAATCAGAACGGAACTATCACATCTTTTTCCAGATATTATCCAATGCAAAGCCTGAGCTGCTGGATATGCTGTTGATTACAAATAATCCCTATGACTACTCTTACATCTCCCAAGGAGAGGTAACTGTTGCAAGTATTAATGACAGCGAGGAGTTGCTAGCCACTGACAATGCCTTTGACGTGCTTGGCTTCACTCCAGATGAGAAGATGGGAGTCTACAAATTGACTGGTGCTATCATGCATTATGGCAACATGAAGTTTAAGCAGAAGCAGCGTGAGGAACAGGCAGAACCTGATGGTACAGAAGCTGCTGACAAATCAGCCTACCTAATGGGGCTGAACTCTGCAGATCTTCTGAAAGGACTTTGTCATCCAAGGGTCAAGGTAGGAAATGAATATGTCACTAAAGGCCAAGGTGTGGATCAAGTGTACTACTCACTAAATGTGTCCCCCTCTTGGGATGTAGGCATCATTGATGGGCTCTCCGGCTGGACGGTCTCTGTAGATGATGTACCAGCGGACACCATGGCTAGAAGATTCCGCTATGATGTGGCACTGGCGTCAGCTCTGAAAGACTTGGAGGAAGACATTATAGAGGGACTAAGGGAGAGAGGGTTGGATGACAGCACTTGCACTTCAGGTTTCACTGTGGTGGTGAAAGAGTCATGTGACGGCATGGGAGATGTGAGCGAGAAGCATGGAGGAGGACCAGCCGTTCCGGAGAAGGCGGTGAGGTTCTCTTTTACGGTGATGTCCGTCACGGTTCAAGCTGAAGGTGAGGAAGAAGCAGTCACGATCTTCCAGGAGCAAAAGCCCAACTCAGAGCTCTCCTGCAGGCCCCTGTGCCTGATGTTTGTGGATGAGTCTGATCATGAGATGCTGACTGCCATCTTGGGTCCAGTAGTGGCAGAGCGCAGAGCCATGAAGGAGAGTCGCCTCATTCTGTCCATTGGGGGGCTTCTTCGTTCCTTTCGCTTTTACTTCCGAGGCACAGGCTACGATGAGAAGATGGTGAGAGAAATGGAAGGCTTGGAGGCTTCAGGCTCCACTTACATCTGCACCCTGTGCGACTCCACACGAGCTGARGCCTCTCAGAACATGGTGCTGCACTCCATCACCCGAAGCCATGAGGAAAACCTTGAGCGCTATGAGATATGGAGGACCAACCCTTTCTCTGAGTCTGCAGAGGAACTGCGGGATCGGGTCAAAGGGGTCTCAGCGAAGCCTTTCATGGAGACGCAGCCCACACTAGATGCCTTGCACTGTGACATTGGCAATGCTACAGAGTTCTACAAGATATTCCAGGATGAGATTGGTGAAATGTACCTGAAAACCAGTCCAACTCGAGAGGAGCGCCGACGCTGGCGATCAGCCCTTGATAAACAGCTGAGGAAGAAGATGAAGCTGAAGCCAGTGATGAGGATGAATGGGAACTACGCCCGGCGGCTGATGACCCGCGAGGCTGTGGAGGTGGTGTGTGAGCTGGTTCCTTCAGAGGAGCGTCGCAAGGCCCTGACAGAGCTTATGGAACTGTACCTCCAGATGAAGCCTGTGTGGCGCTCCACCTGCCCAGCCAGAGACTGCCCTGATCAACTCTGCCGTTACAGCTTCAACTCCCAACGCTTTGCCGAACTCTTGTCCACCACATTCAAATACCGTTATGATGGCAAGATTACCAACTACCTCCACAAAACGTTGGCCCACGTGCCTGAGATTGTGGAACGAGATGGCTCAATTGGTGCCTGGGCCAGCGAGGGGAATGAGTCTGGAAACAAGCTTTTCCGACGCTTCCGTAAGATGAATGCCAGGCAGTCCAAGACCTGAGTGTAACCTCATTCACGGTGGCCGAACACCTAATAACGAGCTGTCCTCTAGCCTCTACTTGCTAAGTGTTGACAGTCGCGGATGTAATCGAAAAGTCACACTGAGATGCCAGGAGAAAGAGCTGGTGGGGGAGCCTCCAGGGCCTCGGTATGGGCACACCATTAGTGTAGTCCACAGCAGGGGGAAAACGGCCTGTGTTCTTTTCGGCGGCAGGTCTTACATGTCACCTGCTGAGAGAACCACAGAGAACTGGAATAGTGTGGTAGACTGTCCACCCCAGGTGTATCTCATTGACCTAGAGTTTGGCTGCTGCTCAGCTTATACCCTCCCTGAGCTCACGGATGGCCAGTCATTCCACATGGCACTGGCTCGAGAGAATTGTGTCTACTTCTTGGGAGGCCACATTCTCTCCACCGACTGCCGACCATCTCGTCTGTTCAGGCTGCGTGTGGAGCTTCTCTTAGGCAGTCCAGTGCTCTCCTGCGATATGTTTAATGATGGTCTATCTATCACAAGTGCCATTGCAACTCCTGTAGGCCCTGCTCATGAGTATATGATCCTTGGTGGGTACCAGTCAGACTCCCAGAAGCGAGTGCAGTGCACCTACGTTGCACTGGACGATGTAGGCATACGAATGGAACCTCGAGAGCCACCACAGTGGAGCAGTGACATCAGCCAGAGCCGTACTTGGTTTGGCGGAAGCCTGGGAAAGGGGAGTGCACTGATCGCTATTCCATCAGAGGGAAATCCTGCACCTCCAGATGCCTATCACTTTTATCAGGTAAACTTCCAGCAAGAAGGAAATGCAGAAGATCCAACCCAGACATGCAGCCAAGAGTCCACAGATTTTGAGGACTCAGCCCCTCTCGAAGACTCAGAAGAGCTGTACTTTGGCCGTGATCCTAATGAGATGGAGTACAGCAGCGATGGAGAAGGAGACACCTACAATGAAGAAGATGAGGAGGACGAATCTCAGACGGGCTATTGGATCAAGTGCTGTCTCACCTGTCAGGTAGACATCAACA
>T48Caenotropusmestomorgmatos
CAAAAACATCGCCTCCTGCAAAATTCAACGTATAGGAGGTCCTACCTGCCCAGTGACTTATTGTTAAACGGCCGCGGTATTTTGACCGTGCTAAGGTAGCGCAATCACTTGTCTTTTAAATGAAGACCTGTATGAATGGTGAAACGAGGGCTTAACTGTCTCCCTTCTCTAGTCAATGAAATTGATCTGCCCGTGCAGAAGCGGGCATATAAATACAAGACGAGAAGACCCTTTGGAGCTTAAGACAAAAAGCCAATCTTCGGTTGGGGCGACCACGGGGGATAATAAAGCCCCCATGCAGAACGCTAAACTAAGAGAGACATCTCTAAGTCACAGAACATCTGACTCCGATCAACGGACCAAGTTACCCTAGGGATAACAGCGCAATCCCCTCCAAGAGTCCATATCGACAAGGGGGTTTACGACCTCGATGTTGGATCAGGACATCCTAATGGTGCAGCCGCTATTAAGGGTTCGTTTGTTCAACGATTAAAGTCCTACGTGATCTGA-TCCACCAACCACAAAGACATTGGCACCCTTTATCTAGTATTTGGTGCTTGAGCCGGCATAGTTGGTACAGCCCTCAGCCTCTTAATTCGAGCAGAGCTCAGCCAGCCGGGGTCCCTGCTAGGTGACGACCAGATTTATAATGTTATTGTTACCGCACACGCATTTGTAATAATTTTCTTTATAGTAATACCTATTATGATTGGAGGCTTTGGAAACTGACTGGTCCCCCTAATGATCGGGGCCCCCGACATAGCATTTCCCCGAATAAATAACATAAGCTTCTGACTACTACCTCCCTCATTCCTTCTCCTACTAGCCTCTTCCGGAGTTGAGGCAGGAGTAGGAACGGGCTGAACTGTTTACCCACCCCTTGCCGGAAATTTAGCCCACGCAGGAGCCTCAGTTGATCTAGCTATTTTTTCACTACATCTTGCAGGGGTTTCCTCTATCCTGGGTGCAATTAATTTTATCACAACCATTATTAACATAAAACCACCAGCTATTACACAATACCAAACCCCATTATTTGTATGAGCAATTCTAATTACAGCTGTACTTCTTCTCCTATCTCTACCAGTGCTGGCCGCCGGAATTACTATGCTTTTAACAGATCGAAATCTTAACACCACCTTCTTTGATCCAGCAGGAGGGGGAGACTCTTGACAGGACTCTTCCTAGCCATACACTACACCTCAGACATTTCCACCGCCTTCTCCTCAGTTGCCCATATCTGCCGAGATGTAAACCACGGTTGACTCATTCGCAATATACACGCCAATGGGGCCTCCTTCTTCTTCATCTGTATCTATATACACATCGGCCGAGGCCTCTACTACGGCTCCTACCTGTATAAAGAAACCTGAAATATTGGCGTAGTACTTTTACTCCTAGTTATAATAACCGCATTTGTGGGCTATGTCCTCCCATGAGGACAAATATCATTCTGGGGGGCCACCGTAATCACAAACCTCCTATCAGCAATCCCGTATGTAGGAAATAATCTAGTACAGTGAATCTGAGGGGGCTTCTCCGTAGATAACGCAACCCTAACCCGATTCTTCGCCTTCCACTTCCTACTACCATTCGTAATTGCAGCAGTTACAATCATCCACGCCCTATTCTTACATGAAACCGGATCAAACAACCCCGTAGGGCTAAACCCAAACGCGGATAAAATTTCATTCCACCCCTATTTCTCCTATAAGGACTTATTAGGATTTATGATCCTACTTTTAGCCCTTACATTCTTAGCGCTATTCTCCCCAAACCTCCTAGGAGACCCTGACAACTTTACCCCCGCTAACCCCCTAGTCACACCCACACACATCAAGCCAGAATGATACTTCTTATTTGCCTACGCCATCCTACGATCTATTCCCAACAAACTAGGTGGAGTACTGGCCCTTCTGTTTTCAATCCTAGTCCTTATACTAGTACCACTACTACACACCTCTAAACAACAAGGACTAACATTTCGTCCAATAACTCAATTTCTATTCTGAACACTAGTTGCAGACGTAATGATTCTAACATGAATCGGAGGTATACCAGTAGAACACCCCTTTATCATCATTGGCCAAGTCGCCTCAGTCCTCTATTTCACACTAATTTTAATCCTTAATCCATTAGCAGCCCTACTAGAAAACAA-----ACACCAAGAGAGTAATCCAGTATTTTGCAAGTATTGCAGCTGCTGGTGGTGCTTGCAAGAAGGATGCCAACAAAGGCACCCTGGAGGACCAAATCATCCAGGCCAATCCTGCACTTGAAGCCTTTGGCAATGCCAAAACAGTGAGAAATGACAACTCATCTCGCTTTGGAAAGTTTATCCGTATCCATTTTGGAACAAGTGGTAAACTTTCTTCAGCTGATATTGAAACGTATTTACTGGAAAAGTCACGAGTGACCTTTCAGCTAAAAGCAGAAAGGAACTACCACATCTTTTTCCAGATATTATCCAACGCAAAGCCTGAGCTGCTGGATATGCTGTTGATTACAAATAACCCCTATGACTACTCTTACATCTCCCAAGGAGAGGTAACTGTGGCAAGTATCAATGACAGCGAGGAGTTGCTAGCCACCGACAGTGCCTTTGATGTGCTTGGCTTCACTCCAGATGAGAAGATGGGAGTCTACAAACTAACAGGTGCTATTATGCATTATGGCAACATGAAGTTTAAGCAGAAGCAGCGCGAGGAACAGGCTGAACCTGACGGTACAGAAGCTGCTGACAAATCAGCCTACCTAATGGGGCTGAACTCAGCAGATCTTCTGAAAGGACTCTGTCATCCAAGGGTCAAGGTAGGAAATGAATATGTCACCAAAGGCCAAGGTGTTGATCAGGTGTACTACTCAATAAATGTGTCCACCTCTTGGGATGTAGGCATCATCAATGGGCTGTCTGGCTGGACAGTCTCTGTAGATGATGTACCAGCAGATACCATCTCAAGAAGATTCCGCTACGATGTGGCACTAGTATCAGCTCTAAAAGACTTGGAGGAGGACATCATGGAAGGACTAAGGGAGAGAGGGTTGGATGATAGCACTTGCACTTCAGGTTTCACAGTGGTGATCAAGGAGTCGTGTGACGGCATGGGAGACGTGAGTGAGAAGCATGGAGGAGGACCAGCCATTCCAGAGAAGGCAGTAAGGTTCTCTTTTACGGTGATGTCCATCACAGTTCAGGCTGAAGGTGAGGAAGAAGCAGTAACAATCTTCCAGGAGCAAAAGCCCAACTCTGAGCTCTCCTGTAGGCCCCTGTGCCTGATGTTTGTGGATGAGTCTGATCATGAGATGCTGACTGCCATCTTGGGTCCAGTAGTGGCAGAGCGTAGAGCCATGAAGGAGAGTCGCCTCATTCTGTCCATTGGGGGGCTTCTTCGTTCCTTTCGCTTTTACTTCCGAGGTACAGGCTATGATGAGAAGATGGTGAGAGAAATGGAAGGGTTGGAGGCTTCAGGCTCCACTTACATCTGCACCCTGTGTGACTCCACTCGAGCTGCAGCCTCTGAAAACATGGTGCTGCACTCCATCACACGAAGCCATGAGGAAAACCTTGAGCGCTATGAGCTATGGAGGACCAACCCATTCTCTGAGTCGGCTGAGGAACTGCGTGATCGGGTCAAAGGGGTCTCAGCAAAACCTTTCATGGAGACCCAGCCCACGCTAGATGCCTTACACTGTGACATTGGCAATGCTACCGAGTTCTACAAGATATTTCAGGATGAGATTGGTGAAATGTACTTGAAGAACAACCCAACTCGAGAAGAGCGCAGACGCTGGCGATCGGCCCTAGATAAGCAGCTGAGGAAGAAGATGAAGCTGAAGCCAGTGATGAGAATGAATGGGAACTACGCTCGGCGGCTGATGACCCGTGAGGCCGTGGAGGTGGTGTGTGAGCTGGTTCCTTCAGAGGAGCGTCGCAAGGCCCTGAAAGAGCTGATGGAGCTGTACATCCAAATGAAGCCCGTGTGGCGCTCCACCTGCCCAGCCAAAGACTGCCCTGATCAACTCTGCCGTTACAGCTACAACTCCCAATGCTTTGCGGAACTCCTGTCCACCACATTCAAATACCGTTATGATGGCAAGATTACCAACTACCTCCACAAAACATTGGCCCACGTGCCTGAGATTGTGGAACGAGATGGCTCAATTGGTGCCTGGGCCAGTGAGGGGAATGAGTCTGGGAACAAGCTTTTTCGACGCTTCCGTAAGATGAACGCCAGGCAGTCCAAGA-CTGAGTGTTACCTCATTCACGGTGGCCGAACACCCAATAATGAGCTGTCCTCTAGCCTCTACATGCTAAGTGTCGACAGTCATGGATGCAATCGAAAAGTCACGCTGAGATGCCAGGAGAAAGAGCTGGTGGGGGAGCCTCCAGGGCCTCGGTATGGGCACACCATTAGTGTAGTACACAGCAGGGGTAAAACTGCCTGTGTTCTTTTCGGTGGCAGGTCCTACATGTCACCTGCTGAGAGAACCACAGAGAACTGGAACAGTGTGGTGGACTGTCCACCCCAGGTGTACCTCATTGACCTGGAGTTTGGCTGCTGCTCATCTTATACCCTCCCTGAGCTCACAGATGGCCAATCGTTCCACTTGGCGCTGGCTCGAGAGGACTGTGTCTACTTCTTGGGTGGCCACATTCTCTCCACCGACTGCCGACCAGCTCGTCTGTTCAGGCTGCGTGTGGAGCTTCTCTTAGGCAGTCCAGTGCTCTCCTGCGATATGTTTAATGATGGTCTGTCTATCACAAGTGCCATTGCAACTCCTGTAGGCCCTGCTCATGAGTATATGATCTTTGGTGGCTATCAGTCAGACTCCCAGAAGCGAATGCAGTGCACCTACATCGCACTGGATGATGTAGGCATACGCATGGAACCTCGAGAGCCACCACAGTGGTGCAGTGAGATCAGCCAGAGCCGTACTTGGTTTGGCGGAAGCCTGGGAAAGCGTAATGCATTGATCGCTATTCCATCAGAGGGAAATCCTGCACCTCCAGATGCCTATTACTTTTACGAGGTAAGCTTCCAGCAAGAGGGAGAAGCAGATGATCCAAACCAGACATGCAGCCAAGAGTCCACAGACTTTGAGGACTCAGCCCCTCTCGAGGACTCGGAGGAGCTGTATTTTGGGCGTGATCCTAATGAGATGGAGTACAGCAGCGATGGAGAAGGAGACACGTACAATGAAGAAGATGAGGAAGACGAATCTCAGACTGGCTACTGGATCAA--------------------------------
>T08985Abramiteshypselonotus
----AACATCGCCTCCTGCAAAAATCAATGTATAAGAGGTCCTACCTGCCCAGTGACTA-TGGTTTAACGGCCGCGGTATTTTGACCGTGCTAAGGTAGCGCAATCACTTGTCTTTTAAATGAAGACCTGTATGAATGGTGTAACGAGGGCTTAACTGTCTCCCTTCTCTGGTCAATGAAATTGATCTACCCGTGCAGAAGCGGGTATATTTATACAAGACGAGAAGACCCTTTGGAGCTTAAGACAATAAACCAATCTTCGGTTGGGGCGACCACGGGGGAAAACAAAGCCCCCACGTGGACTGTATAACCAAGAGATACATCTCTAAGTCTCAGAACTTCTGACCCCGATCAACGAACCAAGTTACCCTAGGGATAACAGCGCAATCCTCTTCAAAAGTCCATATCGACAAGGGGGTTTACGACCTCGATGTTGGATCAGGACATCCTAATGGTGCAGCCGCTA-TAAGGGTTCGTTTGTTCAACGATTAAAGTCCTACGTGATCT---TCCACCAACCACAAAGATATTGGCACCCTTTACTTAGTATTTGGTGCCTGAGCCGGAATAGTTGGCACAGCCCTTAGCCTCCTAATTCGAGCAGAACTTAGTCAACCTGGGTCCCTTCTAGGCGATGACCAAATTTATAATGTTATTGTAACCGCACATGCCTTTGTTATAATCTTCTTTATGGTAATACCAATTATAATTGGAGGCTTCGGAAACTGGTTAGTGCCCCTAATGATTGGTGCACCAGACATAGCATTCCCACGAATAAATAACATAAGTTTTTGACTTTTACCTCCATCTTTCCTGCTTCTTCTAGCCTCCTCCGGAGTAGAAGCTGGAGCCGGCACCGGTTGAACTGTTTACCCACCACTTGCTGGAAACCTCGCACACGCAGGTGCCTCCGTTGATCTAACTATTTTTTCCCTTCACCTCGCCGGTGTTTCATCAATTCTTGGGGCTATTAATTTTATTACAACTATTATTAACATAAAACCACCAGCCATTACACAATACCAAACCCCTCTATTTGTTTGAGCTGTTCTAATTACAGCCGTACTCCTTCTTCTATCACTACCAGTTCTAGCTGCCGGAATTACTATACTTCTAACAGACCGAAACCTGAACACCACATTCTTTGATCCTGCTGGTGGAGGGGACTTTTAACAGGGCTATTTCTAGCTATACACTATACTTCAGATATCTCTACCGCCTTCTCTTCCGTCGCCCACATTTGCCGTGATGTTAACTACGGCTGATTAATTCGTAACATGCACGCTAATGGGGCCTCCTTCTTTTTTATTTGCATCTACCTCCATATTGGTCGAGGCTTATATTATGGTTCTTACCTATACAAAGAAACCTGAAATATTGGAGTCATTCTCCTTTTACTAGTAATAATAACCGCATTCGTGGGTTATGTATTACCATGAGGTCAAATATCATTCTGAGGAGCAACAGTTATTACTAACTTGCTCTCTGCAGTCCCTTATGTAGGAGATATACTAGTACAATGGATCTGAGGGGGCTTCTCAGTAGACAATGCTACTTTAACTCGATTCTTCGCCTTCCACTTCCTACTTCCATTTGCAATTGTCGCAGCCACACTACTACATGCCCTCTTCCTTCACGAAACAGGATCTAACAACCCAATTGGACTAAACTCAGACGCAGACAAAATCTCATTTCATCCATATTTCTCATACAAAGACCTTCTAGGTTTTATCATTTTATTAATAGCCTTAACATCGCTAGCCCTATTTTTCCCCAACCTTCTAGGAGACCCTGAAAATTTTACCCCGGCTAACCCGCTAGTAACCCCAACACACATTAAGCCAGAATGATACTTTTTATTCGCCTATGCCATCCTACGATCAATTCCTAACAAACTTGGAGGCGTATTAGCCCTATTATTCTCAATCTTAGTCTTTATACTAGTCCCTCTCCTCCACACCTCAAAACAACAAGGACTCACTTTCCGCCCGCTCACCCAATTCCTATTTTGAACCCTAGTCGCAGACGTACTAATTTTAACATGAATCGGCGGAATACCAGTAGAAGACCCCTTTATCATTATTGGCCAGATCGCCTCCGTCCTTTATTTTATGCTCATCCTTATCTTAAACCCATTAGCGGGGTGATTAGAAAACAATGTTAACACCAAGAGAGTAATCCAGTATTTTGCAAGTATTGCAGCTGCTGGTGGTGCTGCCAAGAAGGACTCCAACAAAGGCACCCTGGAGGACCAAATCATCCAGGCCAATCCTGCACTCGAAGCCTTTGGCAATGCCAAAACAGTGAGAAATGACAACTCGTCTCGCTTTGGAAAGTTCATTCGCATTCACTTTGGAACAAGTGGTAAACTGTCTTCAGCTGACATTGAGACATATTTGCTGGAAAAGTCTCGTGTGACCTTTCAGCTAAAGGCAGAAAGGAACTACCACATCTTTTTCCAGATATTATCCAATGCCAAACCCGAGCTGCTAGATATGCTGTTGATTACAAACAATCCCTATGACTACTCTTACATCTCCCAAGGAGAGGTAACTGTTGCAAGTATCAATGACAGCGAGGAGTTGCTAGCCACCGACAATGCCTTTGATGTGCTTGGCTTCACTCCAGATGAGAAAATGGGAGTCTATAAACTGATTGGTGCTATCATGCATTATGGCAACATGAAGTTTAAGCAGAAGCAGCGTGAGGAACAGGCGGAGCCCGATGGTACAGAAGCTGCTGACAAATCAGCCTATTTAATGGGACTGAACTCTGCAGATCTTCTCAAAGGACTCTGCCATCCAAGGGTCAAGGTAGGAAATGAATATGTCACCAAAGGCCAAGGCGTGGATCAAGTGTACTACTCACTAAATGTGTCCCCCTCCTGGGATGTAGGCATCATTGATGGGCTCTCTGGCTGGACAGTCTCTGTAGATGATGTACCAGCGGACACTATGGCTAGAAGATTCCGCTATGATGTGGCGCTGGTGTCAGGTCTGAAAGACTTGGAGGAGGACATCATAGAGGGACTAAGGGAGAGAGGGTTGGATGACAGCACTTGCACTTCAGGTTTCACTGTGGTAGTAAAGGAGTCATGTGACGGCATGGGAGATGTGAGCGAGAAGCATGGAGGAGGACCAGCTGTTCCAGAGAAGGCGGTGAGGTTTTCTTTTACGATCATGTCCATCACAGTTCAAGCTGAAGGTGAGGAAGAAGCAGTCACAATCTTCCAGGAGCAAAAGCCCAACTCAGAGCTCTCCTGCAGGCCCCTGTGCCTTATGTTCGTGGATGAGTCCGATCATGAGATGCTGACCGCCATCTTAGGTCCTGTAGTGGCAGAGCGTAGAGCCATGAAGGAGAGTCGTCTCATCCTTTCCATTGGGGGGCTTCTTCGTTCTTTTCGCTTTTACTTCCGAGGCACAGGCTACGATGAGAAGATGGTAAGAGAAATGGAAGGGTTGGAGGCTTCAGGCTCCACTTATATCTGCACACTGTGTGACTCCACACGAGCTGAAGCCTCTCAGAACATGGTGCTGCACTCCATCACCCGAAGCCATGAGGAAAACCTTGAGCGTTACGAGATGTGGAGGACCAATCCATTCTCTGAATCTGCAGATGAACTACGAGATCGGGTCAAAGGGGTCTCAGCTAAGCCTTTCATGGAGACACAGCCCACACTAGATGCCTTGCATTGTGACATTGGCAATGCTACTGAGTTCTACAAGATATTCCAGGATGAGATTGGCGAATTGTACCTAAAAACCAATGCAACTCGAGAGGAGCGCAGACGTTGGCGATCAGCTCTTGATAAGCAGCTGAGGAAGAAGATGAAACTGAAGCCAGTGATGAGGATGAATGGGAACTATGCTCGGCGGCTGATGTCTCAAGAGGCCGTTGAAGTGGTGTGTGAGCTGGTTCCCTCAGAGGAGCGTAGCAAGGCCCTGAGAGAGCTCATGGAGCTGTACCTCCAGATGAAGCCTGTGTGGCGCTCCACCTGTCCAGCCAAAGACTGCCCTGATCAGCTCTGCCGTTACAGCTTCAACTCCCAACGCTTTGCCGAACTCCTGTCCACCACATTCAAATACCGTTACGATGGGAAGATTACCAACTACCTCCACAAAACGTTGGCCCATGTGCCTGAGATTGTAGAACGAGATGGGTCAATTGGTGCCTGGGCCAGCGAGGGGAATGAGTCTGGGAACAAGCTATTCCGCCGCTTCCGTAAGATGAACGCCAGGCAGTCCAAGACCTGAGTGTTACCTCATTCATGGGGGCCGAACACCCAATAATGAGCTGTCCTCCAGCCTGTACTTGCTAAGTGTCGACAGTCGCGGATGCAATCGAAAAGTCACACTGAGATGCCAGGAGAAAGAGCTGGTAGGGGACCCTCCAGGGCCTCGGTATGGCCACACCGTTAGTGTAGTCCACAGCAGGGGGAAAACAGCCTGTGTTCTCTTCGGCGGCAGGTCTTACATGCCACCTGCTGAGAGAACTACAGAGAACTGGAATAGTGTGGTGGACTGTCCACCGCAGGTGTACGTCATCGACTTGGAGTTTGGCTGCTGTTCAGCCCATACCCTCCCGGAGCTCACAGACGGCCAGTCATTCCACCTGGCACTGGCTCGAGAGGACTGCGTCTACTTCTTGGGTGGCCACATTCTCTCCACTGACTGCAGACCAGCTCGCCTGTTCAGGCTGCGTGTGGAGCTTCTTTTAGGCAGTCCAGTGCTCTCCTGTGACATGTTTAGTGATGGCCCGTCTATCACAAGCGCAATCGCAACTCCTGTGGGCCCTTCTCACGAGTATATGATCATTGGTGGCTACCAGTCAGACTCCCAGAAGCGAATGCAGTGCACCTACATCTCACTGGACGATACAGGCATACGAATGGAACCTCGAGAGCCACCGCAGTGGAGCAGTGAGATCAGCCAGAGCCGTACTTGGTTTGGCGGAAGCCTGGAAAGGGGAAGCGCGTTGATCGCTATTCCGGCAGAGGGAAATCCTGCACCTCCAGAAGCCTATTACTTTTACCAGGTTAGCTTCCAACAAGAGGGGGGCGCAGAAGACCCAACCCAGACATGCAGCCAAGAGTCCACAGACTTTGAGGACTCTGCCCCTCTCGAGGACTCAGAAGAGCTGTACTTTGGCCGTGATCCTAACGAGATGGAGTACAGCAGCGATGGAGAAGGAGAGACCTACAACGAAGAAGATGAGGAGGATGAATCTCAGGCGGGCTATTGGATCAAGTGCTGTCTCATCTGCCAGGTAGACATCAACA
>PE10044Myleusschomburgkii
-AAAAACATCGCCTCCTGCAAAATTCAACGTATAGGAGGTCCTGCCTGCCCAGTGACATCCAGTTAAACGGCCGCGGTATTTTGACCGTGCTAAGGTAGCGCAATCACTTGTCTTTTAAATGAGGACCTGTATGAATGGCGGAACGAGGGCTTAACTGTCTCCTTTCTCCAGTCAATGAAATTGATCTGCCCGTGCAGAAGCGGGCATAACCATACAAGACGAGAAGACCCTTTGGAGCTTAAGATAAAAGACCAATCTTCGGTTGGGGCGACCACGGGGGAAAATGAAGCCCCCACGCAGAATACTAAACCAAGAGGGACACCTCTAAGTCACAGAACATCTGACCCCGATCAACGGACCAAGTTACCCTAGGGATAACAGCGCAATCCCCTCCAAGAGTTCATATCGACAAGGGGGTTTACGACCTCGATGTTGGATCAGGACATCCTAATGGTGCAGCCGCTATTAAGGGTTCGTTTGTTCAACGATTAAAGTCCTACGTGATCTGA-TCCACCAACCACAAAGACATTGGCACCCTCTACCTGGTATTTGGTGCATGAGCCGGAATAGTTGGAACCGCCCTCAGCCTTCTAATTCGAGCAGAGCTTAGCCAACCTGGATCCCTACTGGGCGATGATCAGATCTACAATGTTATCGTTACTGCACACGCCTTTGTAATAATCTTCTTTATAGTTATGCCAATTATGATCGGGGGCTTTGGAAACTGACTAGTCCCCCTAATAATCGGCGCGCCCGATATAGCATTCCCGCGAATAAACAACATAAGCTTCTGACTTCTGCCTCCATCCTTTCTTCTTCTCTTAGCATCTTCAGGAGTAGAGGCTGGAGCGGGAACAGGCTGAACCGTCTACCCCCCTCTCGCCGGCAACCTCGCACATGCCGGGGCCTCCGTTGACTTAACCATTTTCTCCCTCCACCTTGCCGGAGTCTCCTCCATCCTGGGAGCAATTAACTTCATTACAACTATTATTAATATAAAACCCCCAGCTATCTCACAATATCAAACGCCTTTATTCGTCTGAGCTGTTCTGATCACTGCTGTCCTTCTTCTCCTATCATTGCCTGTCCTGGCTGCCGGAATTACTATGCTCCTGACAGATCGAAACCTTAACACCACATTCTTTGACCCCGCAGGAGGAGGAGACTTCTAACAGGACTATTCCTAGCCATACACTACACCTCAGATATCTCCACAGCCTTCTCCTCCGTCGCTCACATTTGTCGAGACGTCAACTATGGCTGATTCATCCGAAATATGCACGCCAACGGAGCCTCATTCTTCTTTATCTGCATCTACCTACACATCGGCCGAGGACTCTACTACGGCTCGTACCTCTATAAGGAAACATGAAACATCGGAGTAGTTCTACTCCTGCTCGTTATAATAACTGCATTTGTTGGATACGTCCTTCCATGAGGACAAATATCATTTTGAGGAGCAACCGTCATCACAAACCTCCTTTCCGCGGTTCCATACGTAGGAGATGCCCTAGTACAATGAATCTGAGGTGGCTTCTCTGTAGACAACGCAACCCTAACCCGTTTCTTTGCCTTCCACTTCCTGCTTCCCTTCACAATCGTTGCCGCCACAGCCCTCCATGCTCTCTTCCTCCACGAAACAGGCTCCAACAACCCCACAGGCCTAAACTCAGACGCAGACAAAATCTCATTCCACCCCTACTTCTCCTACAAAGACCTCCTAGGCTTTGCAATCCTCCTTATTGCCCTCACATCACTAGCCCTCTTTTCCCCCAACCTCCTAGGCGACCCTGAAAACTTCACCCCCGCCAACCCCCTGGTCACACCCCCTCACATCAAGCCAGAATGATACTTCCTATTTGCTTACGCCATTCTCCGATCCATCCCCAACAAACTAGGGGGCGTCCTCGCCCTCCTATTCTCTATTCTCATCCTGATACTGGTCCCCCTTCTACACACCTCTAAACAACAAGGACTAACGTTCCGCCCCCTCGCACAATTTCTATTTTGAACCCTCGTCGCAGACGTAATAATCCTAACCTGAATCGGAGGAATACCCGTTGAACACCCGTTCATTATCATCGGCCAAATCGCCTCCGTCCTCTACTTCGCGCTATTCCTAATTTTCAACCCCCTAGCCGGACTATTAGAAAACAA-----ACACCAAGAGAGTAATCCAGTATTTTGCAAGTATTGCAGCTGCTGGTGGTGCTGTCAAGAAGGACTCCAACAAAGGCACCTTGGAGGATCAAATCATTCAGGCCAATCCTGCACTCGAAGCCTTCGGCAATGCCAAAACAGCGAGAAATGACAACTCGTCTCGCTTTGGAAAGTTTATCCGCATTCATTTTGGAACAAGTGGTAAACTGTCTTCGGCTGACATCGAGACATATTTGCTGGAAAAGTCACGTGTGACCTTTCAGCTAAAATCAGAAAGGAACTACCACATCTTTTTCCAGATATTATCCAATGCAAAGCCTGAGCTGCTAGATATGCTGTTGATTACAAACAATCCCTATGATTACTCTTACATCTCCCAAGGAGAGGTAACTGTTGCAAGTATCAATGACAGTGAGGAGTTGTTAGCTACCGACAATGCCTTTGATGTGCTTGGCTTCACTCCAGATGAGAAGATGGGAGTCTACAAACTGACTGGTGCTATCATGCATTATGGTAATATGAAGTTCAAGCAGAAGCAGCGTGAGGAACAGGCAGAGCCTGATGGTACAGAAGCTGCTGATAAATCAGCTTACCTAATGGGGCTGAACTCTGCAGATCTTCTGAAAGGACTCTGTCATCCAAGGGTCAAGGTAGGAAATGAGTATGTCACAAAAGGCCAAGGCGTGGATCAAGTGTACTACTCACTAAATGTGTCTACCTCTTGGGATGTAGGCATCATTGATGGACTCTCTGGCTGGACAGTCTCTGTAGATGATATACCAGCAGATACCATCGCTAGACGATTCCGCTATGACGTGGCACTAGTATCAGCTCTCAAAGACTTGGAGGAGGACATCATGGAGGGTCTAAGGGAGAGAGGCTTGGATGACAGCACTTGCACTTCCGGTTTCACTGTGGTGATCAAGGAGTCATGTGACGGCATGGGAGATGTCAGCGAGAAGCATGGAGGAGGGCCAGTTGTTCCAGAGAAGGCGGTGAGGTTCTCTTTTACAGTGATGTCCATCACGGTTCAAGCAGAAGGTGAGGAAGAAGCAGTCACAATCTTCCAGGAGCAAAAACCCAACTCAGAGCTCTCCTGCAGGCCCCTGTGTTTGATGTTCGTGGATGAGTCTGATCATGAGATGCTGACTGCCATCTTGGGTCCTGTAGTGGCAGAACGTAGAGCTATGAAGGAGAGTCGCCTCATTTTGTCCATAGGTGGGCTTCTTCGTTCCTTTCGCTTTTTCTTCCGAGGCACAGGCTATGATGAGAAGATGGTGAGAGAAATGGAAGGGTTGGAGGCTTCAGGCTCCACTTACGTCTGCACACTGTGTGACTCCACACGAGCTGAAGCCTCTCAGAACATGGTGCTGCACTCTATCACCCGAAGCCATGAGGAAAACCTTGAGCGCTATGAGATTTGGAGAACTAACCCTTTCTCTGAGTCTGCAGATGAGCTGCGGGATCGAGTAAAAGGGGTCTCAGCTAAGCCTTTTATGGAGACCCAGGCTACTCTGGATGCCTTGCACTGTGACATTGGCAATGCTACCGAGTTTTACAAGATATTCCAAGATGAGATAGGCGAAGTGTACCTGAAAAACAATCCAACTCGAGAGGAGCGCCGACGTTGGCGATCAGCCCTTGACAAGCAGCTGAGGAAGAAGATGAAGCTGAAGCCAGTGATGAGGATGAATGGAAACTATGCCCGGCGGCTGATGACCCGTGAGGCTGTGGAGGTGGTGTGTGACCTGGTTCCTTCAGAGGAGCGCCGCAAGGCCCTGAGAGAGCTGATGGAGCTGTACCTCCAAATGAAGCCCGTGTGGCGCTCCACTTGCCCAGCCAGAGACTGCCCCGATCAACTCTGCCGCTACAGCTTCAACTCCCAACGCTTTGCCGAACTCCTGTCCACCACATTTAAATACCGTTATGATGGCAAGATTACCAACTACCTCCACAAGACTTTGGCTCATGTGCCTGAAATTGTGGAACGGGACGGCTCAATTGGTGCATGGGCCAGTGAGGGGAATGAGTCTGGGAACAAGCTTTTCCGCCGCTTCCGTAAGATGAATGCCAGGCAGTCCAAAACCTGAGTGTTACCTCATTCATGGGGGCCGGACACCCAATAATGAGCTGTCCTCTAGCCTCTATGTGCTAAGTGTCGACAGTCGCGGATGCAATCGAAAAGTCACATTGAGATGCCAGGAGAAAGAGCTGGTGGGGGAGCCTCCAGGGCCTCGGTATGGCCACTCCATTAGTGTAGTCCACAGCAGGGGAAAAACAGCCTGTGTTCTTTTTGGTGGCAGGTCTTACATGCCACCTGCTGAGAGAACCACAGAGAACTGGAACAGTGTGGTGGACTGTCCACCCCAGGTGTACCTCATTGACCTGGAGTTTGGCTGCTGCTCAGCTCATACACTCCCAGAGCTCACAGATGGCCAGTCATTTCACGTGGCACTGGCTCGAGAGGATTGTGTCTACTTCTTGGGTGGCCACATTCTCTCCACCGACTGCCGTCCAGCTCGCCTGTTCAGGCTGCGTGTGGAGCTTCTCTTAGGCAGCCCAGTGCTCTCTTGTGATATGTTTAATGATGGTCTGTCTATCACAAGTGCCATTGCAACTCCTGTGGGTCCTGCTCATGAGTATATCATCCTTGGTGGTTACCAGTCAGACTCCCAAAAGCAAATGCAGTGCACCTATGTCGCACTGGATGATGTAGGCATACGTATGGAGCCTCGAGAGCCACCACAGTGGAGCAGTGAGATCAGCCAAAGCCGTACTTGGTTTGGTGGAAGCCTGGAAAAGGGAAGTGCATTGATTGCTATTCCATCTGAGGGAAATCCTGCACCTCCAGATGCCTATTATTTTTACCAGGTAAGCTTCCAGCAAGAGGGAGATGCAGAAGATCCAACCCAGACATGCAGCCAGGAATCCACAGACTTTGAGGATTCAGCTCCTCTAGAGGATTCAGAAGAGCTGTACTTTGGGCGTGATCCTAATGAGATGGAGTATAGCAGCGACGGAGAAGGAGACACTTACAATGAAGAAGATGAGGAGGACGAATCTCAGACCGGCTACTGGATCAAGTGCTGTCTCACCTGCCAGGTAAACATCAACA
>26648Colossomamacropomum
CAAAAACATCGCCTCCTGCAAAAATCAACGTATAGGAGGTCCTGCCTGCCCAGTGACAACCAGTTAAACGGCCGCGGTATTTTGACCGTGCTAAGGTAGCGCAATCACTTGTCTTTTAAATGAGGACCTGTATGAATGGCGGAACGAGGGCTTAACTGTCTCCTTTTTCTAGTCAATGAAATTGATCTACCCGTGCAGAAGCGGGTATACTAATACAAGACGAGAAGACCCTTTGGAGCTTAAGATAAAAGGCCAATCTTCGGTTGGGGCGACCGCGGGGGAAAACAAAGCCCCCACGTGGAATGTAAAACCAAGAGAGACATCTCTAAGTCACAGAACATCTGACCCCGATCAACGGACCAAGTTACCCTAGGGATAACAGCGCAATCCCCTCCAAGAGTTCATATCGACAAGGGGGTTTACGACCTCGATGTTGGATCAGGACATCCTAATGGTGCAGCCGCTATTAAGGGTTCGTTTGTTCAACGATTAAAGTCCTACGTGATCTGA----------------------------------------------------------------------------------------------------------------------------------------------------------------------------------------------------------------------------------------------------------------------------------------------------------------------------------------------------------------------------------------------------------------------------------------------------------------------------------------------------------------------------------------------------------------------------------------------------------------------------------------------------------------------------------TCCTAACAGGGCTCTTCCTAGCCATACATTATACCTCAGACATCTCCACAGCCTTCTCCTCCGTAGCCCATATTTGCCGTGACGTCAACTACGGATGACTTATCCGAAACATACACGCTAACGGAGCCTCATTCTTCTTCATCTGCATTTATCTACACATTGGCCGAGGCCTGTACTACGGCTCCTACCTTTACAAAGAAACATGAAACATCGGAGTAGTACTACTCCTGCTAGTCATAATAACCGCATTCGTAGGATACGTACTCCCATGAGGACAAATATCATTTTGAGGGGCAACCGTAATTACAAACCTCCTCTCCGCCGTCCCATACGTAGGAGATGCTCTAGTACAATGAATCTGAGGTGGCTTCTCCGTAGACAACGCAACCCTAACCCGATTCTTCGCCTTCCACTTCCTACTCCCATTCGCAATCATTGCAGCCACAGCCCTACATGCCCTCTTCCTCCACGAAACAGGCTCCAACAATCCCGTAGGACTAAACTCAGACGCAGACAAAATCTCCTTCCACCCTTACTTTTCTTATAAAGACCTGCTAGGATTCGTAATCCTCCTCATAGCCCTAACATCCCTAGCTCTATTTTCCCCCAACCTCCTAGGAGACCCTGAAAACTTCACCCCCGCCAACCCCCTAGTCACACCCCCACACATCAAACCAGAATGATACTTCCTATTTGCCTACGCAATCCTACGATCAATCCCCAACAAGCTAGGAGGCGTCCTCGCCCTACTATTCTCAATCCTCATTCTCATACTAGTCCCTATATTACATACCTCCAAACAACAAGGACTCACATTCCGCCCAATCACACAATTCCTGTTTTGGACCCTAGTCGCAGACGTAATAATCCTAACGTGAATCGGAGGAATACCAGTAGAACACCCATTTATCATCATCGGCCAAATCGCCTCCATCCTATACTTCGCACTGTTCCTAATCTTTAACCCCCTAGCCGGCTGATTGGAAAAC--TGTTAACACCAAGAGAGTAATCCAGTATTTTGCAAGTATTGCAGCTGCTGGTGGTGCTGCCAAGAAGGACTCCAACAAAGGCACCTTGGAGGACCAAATCATTCAGGCCAATCCTGCACTCGAAGCCTTCGGAAATGCCAAAACAGTGAGAAATGACAACTCGTCTCGCTTTGGAAAGTTTATCCGCATTCATTTTGGAACAAGTGGTAAACTGTCTTCAGCTGACATCGAAACATACTTGCTGGAAAAGTCACGTGTGACCTTTCAGCTAAAAGCAGAAAGGAACTACCACATCTTTTTCCAGATATTATCCAACGCAAAGCCTGAGCTGCTGGATATGCTGTTGATTACAAATAATCCCTATGATTACTCTTACATCTCCCAAGGAGAGGTAACTGTTGCAAGTATCAATGACAGCGAGGAGTTGTTAGCTACCGACAATGCCTTTGATGTGCTTGGCTTCACTCCAGATGAGAAGATGGGAGTCTACAAACTGACTGGTGCTATCATGCATTATGGCAATATGAAGTTCAAGCAGAAGCAGCGTGAGGAACAGGCAGAGCCTGATGGTACAGAAGCTGCTGACAAATCAGCCTACCTAATGGGGCTGAACTCTGCAGATCTTCTGAAAGGACTCTGTCATCCAAGGGTCAAGGTAGGAAATGAGTATGTCACGAAAGGTCAAGGCGTGGATCAAGTGTACTACTCACT----GTGTCTACCTCTTGGAATGTAGGCATCATTGATGGACTCTCTGGCTGGACAGTCTCTGTAGATGATATACCAGCAGATACCATTGCTAGAAGATTCCGCTATGATGTGGCGCTGGTATCAGCTGTCAAAGACTTGGAAGAGGACATCATGGAGGGACTGAGGGAAAGAGGGTTGGATGACAGCACTTGCACTTCAGGTTTCACTGTGGTGATCAAAGAGTCATGTGACGGCATGGGAGATGTCAGTGAGAAGCATGGAGGAGGGCCAGCTGTTCCGGAGAAGGCGGTGAGGTTCTCTTTTACAGTGATGTCCATCACGGTTCAAGGGGAAGGTGAGGAAGAAGCAGTCACAATCTTCCAAGAGCAAAAACCCAACTCAGAGCTCTCCTGCAGGCCCCTGTGCCTGATGTTTGTGGATGAGTCTGATCACGAGATGCTGACTGCCATCTTGGGTCCTGTAGTGGCAGAACGTAAAGCTATGAAGGAGAGTCGCCTCATTTTGTCCATAGGTGGGCTTCTTCGTTCCTTTCGCTTTTTCTTCCGAGGCACAGGCTACGATGAGAAGATGGTGAGAGAAATGGAAGGGTTGGAGGCTTCAGGCTCCACTTACATCTGCACTCTGTGTGACTCCACACGAGCTGAAGCCTCTCAGAACATGGTGCTGCACTCTATCACCCGAAGCCATGAGGAAAACCTTGAGCGGTATGAGATTTGGAGAACCAACCCTTTCTCCGAGTCTGCAGACGAGCTGCGGGATCGAGTCAAAGGGGTCTCAGCTAAGCCTTTTATGGAGACCCAGGCCACGCTGGATGCCTTGCACTGTGACATTGGCAATGCTACAGAGTTCTACAAGATATTCCAGGATGAGATCGGCGAAATGTACCTAAAAAACAATCCAACTCGAGAGGAGCGTCGGCGCTGGCGATCAGCCCTTGACAAGCAGCTGAGGAAGAAGATGAAGCTGAAGCCAGTGATGAGGATGAATGGAAACTACGCCCGGCGGTTGATGACCCGTGAGGCCATGGAGGTGGTGTGTGAGCTGGTTCCTTCAGAGGAGCGTCGCAAGGCCCTGAGAGAACTGATGGAGCTGTATCTCCAGATGAAGCCCGTGTGGCGCTCCACCTGCCCAGCCAGAGACTGCCCTGATCAACTCTGCCGTTACAGCTTCAACTCCCAACGCTTTGCTGAACTCCTGTCCACCACATTCAAATACCGTTACGATGGCAAGATTACCAACTACCTCCACAAGACTTGGCCCC---------------------------------------------------------------------------------------------------------------------CCTGAGTGTTACCTCATTCATGGGGGCCGGACACCCAATAATGAGCTGTCCTCTAGCCTCTACGTGCTAAGTGTCGACAGTCGCGGATGCAATCGAAAAGTCACGCTGAGATGCCTGGAGAAAGAGCTGGTGGGAGAGCCTCCAGGGCCTCGGTATGGCCACACCATTAGTGTAGTTCACAGCAGGGGAAAAACAGCCTGTGTTCTTTTCGGCGGCAGGTCTTACATGCCACCTGCTGAGAGAACCACAGAGAACTGGAACACTGTGGTGGACTGTCCACCCCAGGTGTACCTCATTGACCTGGAGTTTGGCTGCTGCTCAGCTCATACCCTCCCGGAGCTCACGGATGGCCAGTCATTCCATGTGGCGCTGGCTCGAGAGGATTGTGTTTACTTTTTAGGTGGCCACATTCTCTCCACCGACTGCCGTCCGGCTCGCCTGTTCAGGCTGCGTGTGGAGCTTCTCTTAGGCAGCCCAGTTCTCTCTTGTGATATGTTTAATGATGGTCTGTCTATCACAAGCGCCATTGCAACTCCTGTGGGTCCTGCTCATGAGTATATCATCCTTGGTGGCTACCAGTCAGACTCCCAGAAGCGAATGCAGTGCACCTACATCACACTGGATGATGTAGGCATACATATGGAACCTCGAGAGCCACCACAGTGGAGCAGTGAGATCAGCCAGAGCCGTACTTGGTTTGGTGGAAGCCTGGAAAAGGGAAGCGCATTGATTGCTATTCCATCAGAGGGAAATCCTGCACCTCCAGATGCCTACTACTTTTACCAGGTAAGCTTCCAGCAAGAGGAAGATGCGGAAGATCCAACCCAGACGTGCAGCCAGGAGTCCACAGACTTTGAGGATTCGGCTCCTCTAGAGGATTCAGAAGAGCTGTACTTTGGACGTGATCCTAATGAGATGGAGTACAGCAGCGATGGAGACAGAGACACTTACAATGAAGAAGATGAGGAGGATGAATCTCAGACCGGCTACTGGATCAAGTGCTGTCTCACCTG-----------------
>T09707Schizodonscotorhabdotus
-AAAAACATCGCCTCCTGCAAAAATCAATGTATAGGAGGTCCTACCTGCCCAGTGACTGTTAGTTTAACGGCCGCGGTATTTTGACCGTGCTAAGGTAGCGCAATCACTTGTCTTTTAAATGAAGACCTGTATGAATGGTGTAACGAGGGCTTAACTGTCTCTCTTCTCTAGTCAATGAAATTGATCTACCCGTGCAGAAGCGGGTATAATAATACAAGACGAGAAGACCCTTTGGAGCTTTAGACAAAAGGCCAATCTTCGGTTGGGGCGACCGCGGGGGAAAACAAAGCCCCCATGTGGACTGTAAAACCAAGAGATACATCTCTAAGTCACAGAACATCTGACCCCGATCAACGAACCAAGTTACCCTAGGGATAACAGCGCAATCCTTTTCAAGAGTTCATATCGACAAGAGGGTTTACGACCTCGATGTTGGATCAGGACATCCTAATGGTGCAGCCGCTATTAAGGGTTCGTTTGTTCAACGATTAAAGTCCTACGTGATCTGA-TCCACCAACCACAAAGATATTGGCACCCTCTACTTAGTATTTGGTGCCTGAGCCGGAATAGTTGGTACAGCCCTCAGCCTCCTAATTCGAGCAGAGCTCAGCCAACCCGGAGCCCTTCTAGGCGATGATCAAATTTATAATGTTATCGTTACCGCACATGCTTTTGTAATAATTTTCTTTATAGTTATACCAATTATGATTGGAGGTTTCGGAAATTGATTAGTACCACTAATGATTGGCGCACCCGACATGGCATTCCCACGAATAAACAACATAAGCTTTTGACTACTGCCCCCTTCTTTTCTTCTTCTATTAGCATCTTCTGGTGTAGAAGCAGGCGCTGGAACAGGCTGAACTGTATACCCACCCCTTGCTGGGAATTTAGCCCACGCAGGTGCCTCTGTTGATCTAACTATTTTCTCCCTCCATCTTGCTGGTGTCTCATCTATTCTTGGAGCCATTAATTTTATCACAACCATTATTAACATAAAACCGCCAGCCATCTCACAATACCAAACCCCCCTATTTGTCTGGGCAGTACTAATTACAGCCGTACTCCTTCTCCTTTCATTACCTGTTTTAGCTGCCGGAATTACCATGCTTTTAACAGATCGAAACCTTAATACTACATTCTTTGACCCTGCAGGCGGAGGAGATTTTTAACAGGACTATTCCTAGCTATACACTACACCTCAGATGTATCCACTGCCTTTTCCTCCGTCGCCCACATTTGCCGTGATGTAAACTACGGCTGACTGATCCGTAACATACATGCCAATGGTGCTTCTTTCTTTTTCATCTGCATTTACCTTCATATTGGCCGAGGTCTTTATTACGGCTCCTATCTCTATAAAGAAACCTGAAACATTGGAGTTATTCTCCTCTTACTAGTTATGATAACCGCATTCGTGGGATATGTGCTCCCATGAGGACAAATATCATTCTGAGGGGCAACCGTAATCACAAACCTCCTCTCTGCTGTACCATATGTAGGAGACACACTAGTGCAATGAATTTGAGGCGGCTTCTCAGTAGATAATGCAACCCTAACACGATTCTTTGCTTTCCATTTCCTACTCCCATTTGTAATCGTTGCGGCCACAGTCTTACACGCCCTCTTCCTTCATGAAACAGGATCCAACAACCCGATCGGATTAAACTCAGACGCAGACAAAATCCCGTTCCACCCATACTTTTCATACAAAGACCTTCTAGGCTTCATTATTCTCCTTATGGCCCTAACATCATTGGCTCTATTTTCTCCAAACCTCTTAGGCGACCCCGACAACTTCACCCCAGCCAACCCCCTAGTAACCCCAACACATATTAAACCAGAGTGATACTTCCTGTTCGCCTACGCCATCCTACGGTCCATCCCCAATAAATTAGGAGGCGTATTAGCCCTGCTATTCTCTATTTTAGTCTTTATATTAGTCCCCCTTCTCCATACCTCAAAACACCAAGGACTTACCTTCCGCCCCATTACTCAATTTCTATTCTGAACCTTAGTCGCAGATGTACTTATTTTAACATGAATTGGAGGAATACCAGTAGAAGACCCCTACATCATTATTGGTCAAGTCGCCTCAGTCCTTTACTTCACACTTATCCTTATTCTGAACCCCCTAGCAGGCTGATTAGAAAACAATGTTAACACCAAGAGAGTAATCCAGTATTTTGCAAGTATTGCAGCTGCTGGTGGTGCTGCCAAGAAGGACTCCAACAAAGGCACCCTGGAGGACCAAATCATCCAGGCCAATCCTGCACTCGAAGCCTTTGGCAATGCCAAAACAGTGAGAAATGACAACTCGTCTCGCTTTGGAAAGTTCATTCGCATTCACTTTGGAACAAGTGGAAAACTGTCTTCAGCTGACATTGAAACATATTTGCTGGAAAAGTCACGTGTGACCTTCCAGCTAAAAGCAGAAAGGAACTACCACATCTTTTTCCAGATATTATCCAATGCAAAGCCYGAGCTGCTAGATATGCTGTTGATTACAAATAATCCCTACGACTACTCTTACATCTCCCAAGGAGAGGTAACTGTTGCAAGTATCAATGACAGCGAGGAGTTGCTAGCCACCGACAATGCCTTTGATGTGCTTGGCTTCACTCCAGATGAGAAAATGGGAGTCTATAAACTGACTGGTGCTATCATGCATTATGGCAACATGAAGTTTAAGCAGAAGCAGCGTGAGGAACAGGCAGAGCCCGATGGTACAGAAGCTGCTGACAAATCAGCCTACTTAATGGGACTGAACTCTGCAGATCTTCTCAAAGGACTCTGTCATCCAAGGGTCAAGGTAGGAAATGAATATGTCACCAAAGGCCAAGGCGTGGACCAAGTGTACTACTCACTAAATGTGTCCCCCTCTTGGAACGTAGGCATCATTGATGGGCTCTCCGGTTGGACGGTCTCTGTAGATGATGTACCAGCGGACACCATGGCTAGAAGATTCCGCTATGATGTGGCACTGGCGTCAGCTCTGAAAGACTTGGAGGAAGACATCATAGAGGGACTAAGGGAGAGAGGGTTGGATGACAGCACTTGCACTTCAGGTTTCACTGTGGTGATAAAAGAGTCATGTGACGGCATGGGAGATGTGAGCGAGAAGCATGGAGGAGGACCAGCCGTTCCGGAGAAGGCGGTGAGGTTCTCTTTCACGGTGATGTCCGTCACGGTTCAAGCTGAAGGTGAGGAAGAAGCAGTCACGATCTTCCAGGAGCAAAAGCCCAACTCAGAGCTCTCCTGCAGGCCCCTGTGCCTGATGTTCGTGGATGAGTCTGATCATGAGATGCTGACCGCCATCTTAGGTCCTGTAGTGGCAGAGCGTAGAGCCATGAAGGAGAGTCGTCTCATCCTGTCCATTGGGGGGCTTCTTCGTTCTTTTCGCTTTTTCTTCCGAGGCACAGGCTACGATGAGAAGATGGTGAGAGAAATGGAAGGGTTGGAGGCTTCAGGCTCCACTTATATCTGCACACTGTGCGACTCCACACGAGCTGAAGCCTCGCAGAACATGGTGCTGCACTCCATCACCCGAAGCCATGAGGAAAACCTTGAGCGCTACGAGATATGGAGGACCAATCCTTTCTCTGAGTCTGCAGACGAACTGCGAGATCGGGTCAAAGGAGTCTCAGCTAAGCCTTTCATGGAGACCCAGCCCACACTAGATGCCTTGCATTGTGACATTGGCAATGCTACTGAGTTCTACAAGATATTCCAGGATGAGATTGGCGAAATGTACCTGAAAACCAATCCAAATCGAGAGGAGCGCCGACGTTGGCGATCAGCTCTTGATAAGCAGCTGAGGAAGAAGATGAAGCTGAAGCCAGTGATGAGGATGAACGGGAACTACGCCCGGCGGCTGATGACGCGAGAGGCAGTTGAGGTGGTGTGTGAGCTGGTTCCCTCAGAGGAGCGTCGCAAGGCCCTGAAAGAGCTCGTGGAGCTGTACCTTCAGATGAAGCCTGTGTGGCGCTCCACCTGCCCGGCCAAAGACTGCCCTGATCAACTCTGTCGTTACAGCTTCAACTCCCAACGCTTTGCCGAACTCCTGTCTACCACATTCAAATACCGTTATGATGGCAAGATTACCAACTACCTCCACAAAACGTTGGCCCACGTGCCCGAGATTGTGGAACGAGATGGCTCAATTGGTGCCTGGGCCAGCGAGGGCAATGAGTCTGGGAACAAGCTATTCCGCCGCTTCCGTAAGATGAACGCCAGGCAGTCCAAGACCTGAGTGTTACCTCATTCACGGGGGCCGAACACCCAATAATGAGCTGTCCTCCAGCCTGTACTTGCTAAGTGTCGACAGTCGCGGATGCAATCGAAAAGTCACATTGAGATGCCAGGAGAAAGAGCTGGTAGGGGAGCTTCCAGGGCCTCGGTACGGCCACACCATAAGTGTGGTCCACAGCAGGGGGAAAACGGCCTGCGTTCTCTTCGGCGGCAGGTCTTACATGCCACCTGCTGAGAGAACCACCGAGAACTGGAATAGTGTGGTGGACTGTCCACCCCAGGTGTACCTCATCGACTTGGAGTTTGGCTGCTGTTCAGCCCACACCCTCCCGGAGCTCACGGACGGCCAGTCATTCCACCTGGCACTGGCTCGAGAGGACTGCGTCTACTTCTTGGGTGGCCACATTCTCTCCACCGACTGCAGACCAGCTCGCCTGTTCAGGTTGCGTGTGGAGCTTCTCTTAGGCAGTCCAGTGCTCTCCTGTGACATGTTTAGTGATGGCCCGTCTATTACAAGCGCCATCGCAACTCCTGTAGGCCCTGCTCACGAGTACATGATCACTGGTGGCTACCAGTCAGACTCCCAGAAACGAATGCAATGCACTTACGTCTCACTGGACGATGCAGGCATACATATGGAACCTCGAGAGCCACCACAGTGGAGCAGTGACATCAGCCAGAGCCGTACTTGGTTTGGCGGAAGCCTGGAAAGGGGGAGCGCGTTGATCGCTATTCCGGCAGAGGGAAATCCTGCACCTCCAGAAGCCTATTACTTTTACCAGGTTAGCTTCCAACAAGAGGGGGATGCAGAAGATCCAACCCAGACATGCAGCCAAGAGTCCACAGACTTTGAGGACTCAGCCCCTCTCGAGGACTCAGAAGAGCTGTACTTTGGCCGTGATCCTAACGAGATGGAGTACAGCAGCGATGGAGAAGGAGAGACCTACAACGAAGAAGATGAGGAGGACGAATCTCAGGCAGGCTATTGGATCAAGTTCTGTCTCACCTGCAAGGTGGACATCAACA
>16871Leporinusstriatus
----------------------------------AGAGGTCCTACCTGCCCAGTGACTATTAGTTAAACGGCCGCGGTATTTTGACCGTGCTAAGGTAGCGCAATCACTTGTCTTTTAAATGAAGACCTGTATGAATGGTGTAACGAGGGCTTAACTGTCTCCCCTCTCCAGTCAATGAAATTGATCTACCCGTGCAGAAGCGGGTATATAAATACAAGACGAGAAGACCCTTTGGAGCTTAAGACAAAAAGCCAATCTTCGGTTGGGGCGACCACGGGGGAAAACAAAGCCCCCATGTGGACTGTAAAACTAAGAGATACACCTCTAAGCCACAGAACATCTGACCCCGATCAACGAACCAAGTTACCCTAGGGATAACAGCGCAATCCTCTTTAAGAGTTCATATCGACAAGAGGGTTTACGACCTCGATGTTGGATCAGGACATCCTAATGGTGCAGCCGCTATTAAGGG-----------------------------------------------------------------------CTAGTATTTGGTGCCTGAGCCGGAATAGTCGGTACAGCCCTTAGTCTCCTAATTCGAGCAGAGCTTAGTCAACCCGGATCCCTCTTAGGTGACGACCAGATTTATAATGTTATCGTTACTGCACATGCTTTTGTAATAATTTTCTTTATAGTAATACCAGTTATAATTGGGGGCTTTGGAAACTGATTAGTCCCATTAATGATTGGCGCACCAGACATAGCATTCCCACGAATAAATAATATGAGCTTCTGACTACTACCCCCGTCTTTTTTACTTCTACTAGCCTCTTCTGGAGTAGAAGCGGGGGCTGGAACAGGTTGAACTGTCTACCCGCCCCTTGCTGGAAACCTAGCACATGCAGGCGCTTCCGTTGACTTGACTATTTTCTCCCTCCATCTCGCCGGTGTTTCCTCAATTTTAGGGGCCATTAACTTTATTACAACTATTATTAATATAAAACCTCCAGCTATCTCACAATATCAAACCCCTCTATTTGTCTGAGCTGTTTTAATTACAGCTGTACTTCTCCTTCTCTCACTACCCGTCCTAGCTGGCGGAATTACCATGCTTCTAACAGACCGAAATCTCAACACTACATTCTTTGACCCTGCTGGGGGAGGAGACTCTTAACAGGACTATTCCTAGCTATACACTACACTTCAGACATCTCCACCGCCTTTTCCTCCGTTGCCCACATTTGCCGTGATGTAAACTACGGCTGACTAATCCGTAATATACATGCCAATGGAGCTTCCTTTTTCTTTATCTGTATTTACCTTCACATTGGCCGAGGCCTATATTATGGTTCATACCTCTATAAAGAAACCTGAAACATTGGAGTTATCCTCCTCCTACTAGTTATAATAACTGCATTCGTAGGTTATGTTCTCCCATGAGGACAGATATCATTCTGAGGTGCAACCGTAATTACAAACCTCCTCTCCGCAGTCCCCTATGTAGGCAACACACTAGTACAATGAATTTGAGGGGGCTTCTCAGTAGATAATGCAACCCTAACCCGATTCTTTGCCTTCCACTTCCTTCTCCCATTTGCAGTTGTTGCAGCCACAGCCCTTCACGCCCTCTTCCTTCATGAAACAGGCTCAAACAACCCCATCGGACTAAACTCAGACGCAGACAAAATCTCATTCCACCCCTACTTTTCATATAAAGACCTTTTAGGCTTCATTATTCTTCTCACAGCCCTAACATCACTAGCCCTGTTCTCCCCCAACCTCATAGGAGACCCCGAGAACTTCACCCCCGCCAACCCCCTAGTTACCCCAACACATATTAAACCAGAATGATACTTCCTATTTGCTTATGCCATCCTACGGTCAATCCCAAATAAACTAGGAGGCGTACTAGCCCTGCTATTTTCAATTCTAGTATTCATACTAGTTCCCCTCCTCCACACCTCAAAACAACAAGGACTTACCTTTCGCCCCTTAACCCAATTCTTATTTTGAACCCTAGTAGCAGACGTACTAATTTTAACATGAATTGGAGGCATACCAGTAGAAGACCCCTTTATTATTATTGGCCAAATCGCCTCCGTCCTTTACTTTGCACTCATCCTTATTTTAAACCCCCTAGCAGGC--------------TGTTAACACCAAGAGAGTAATCCAGTATTTTGCAAGTATTGCAGCTGCTGGTGGTGCTGCCAAGAAGGACTCCAACAAAGGCACCCTGGAGGACCAAATCATCCAGGCCAATCCTGCACTCGAAGCCTTTGGCAATGCCAAAACAGTGAGAAATGACAACTCGTCTCGCTTTGGAAAGTTCATTCGCATTCACTTTGGAACAAGTGGTAAACTGTCTTCAGCTGACATCGAAACATATTTGCTGGAAAAGTCACGAGTGACCTTTCAGCTAAAAGCAGAAAGGAACTACCACATCTTTTTCCAGATATTATCCAATGCCAAGCCTGAGCTGCTAGATATGCTGTTGATTACAAATAATCCCTACGACTACTCTTACATCTCCCAAGGAGAGGTAACTGTTGCAAGTATCAATGACAGCGAGGAGTTGCTAGCCACCGACAATGCCTTCGATGTGCTTGGCTTCACTCCAGATGAGAAAATGGGAGTCTATAAACTGACTGGTGCTATCATGCATTATGGCAACATGAAGTTTAAGCAGAAGCAGCGTGAGGAACAGGCAGAGCCCGATGGTACAGAAGCTGCTGACAAATCAGCCTATTTAATGGGACTGAACTCTGCAGATCTTCTCAAAGGACTCTGCCATCCAAGGGTCAAGGTAGGAAATGAATATGTCACCAAAGGCCAAGGCGTGGATCAAGTGTACTACTCACTAAATGTGTCCCCCTCTTGGGGTGTAGGCATCATTGATGGGCTCTCCGGCTGGACGGTCTCTGTAGATGATGTACCAGCGGACACCATGGCTAGAAGATTCCGCTACGATGTGGCGCTGGCGTCAGCTCTGAAAGACTTGGAGGAAGACATCATAGAGGGACTAAGGGAGAGAGGGTTGGATGACAGCACCTGCACTTCAGGTTTCGCGGTGGTGGTAAAGGAGTCATGTGACGGCATGGGAGATGTGAGCGAGAAGCATGGAGGAGGACCAGCCGTTCCTGAGAAGGCGGTGAGGTTCTCTTTTACGGTGATGTCTGTCACAGTTCAAGCTGAAGGTGAGGAAGAAGCAGTCACGATCTTCCAGGAGCAGAAGCCCAACTCAGAGCTCTCCTGCAGGCCCCTGTGCCTGATGTTCGTGGATGAGTCTGATCATGAGATGCTGACCGCCATCTTAGGTCCTGTGGTGGCAGAGCGTAGAGCCATGAAGGAGAGTCGTCTCATCCTGTCCATTGGGGGACTTCTTCGTTCTTTCCGCTTTTACTTCCGAGGCACAGGCTACGATGAGAAGATGGTGAGAGAAATGGAGGGGCTGGAGGCTTCAGGCTCCACTTATATCTGCACGCTGTGTGACTCCACACGAGCTGAAGCCTCTCAGAACATGGTGCTGCACTCCATCACCCGAAGCCATGAGGAAAACCTTGAGCGCTACGAGATATGGAGGACCAATCCATTCTCTGAGTCTGCAGACGAACTGCGAGATCGGGTCAAAGGAGTCTCTGCTAAGCCTTTCATGGAGACCCAGCCCACACTTGATGCCTTGCATTGTGACATTGGCAATGCTACTGAGTTCTACAAGATATTCCAGGATGAGATTGGCGAAATGTACCTGAAAACCAATCCAAATCGAGAGGAGCGCCGACGTTGGCGATCAGCTCTTGATAAGCAGCTGAGAAAGAAGATGAAGCTGAAGCCAGTGATGAGGATGAACGGGAACTACGCCCGGCGGCTGATGACCCAAGAGGCCGTTGAGGTGGTGTGTGATCTGGTTCCTTCAGAGGAGCGTCGCAAGGCCCTGAGAGAGCTCATGGAGCTGTACCTTCAGATGAAGCCTGTGTGGCGCTCCACCTGCCCAGCCAAGGACTGCCCTGATCAGCTCTGTCGTTACAGCTTCAACTCCCAACGCTTTGCCGAACTCCTGTCTACCACATTCAAATACCGTTATGACGGCAAGATTACCAACTACCTCCACAAAACGTTGGCCCACGTGCCTGAGATTGTGGAACGAGATGGCTCAATTGGTGCCTGGGCCAGCGAGGGGAATGAGTCTGGGAACAAGCTATTCCGCCGTTTCCGTAAGATGAATGCAAGGCAGTCCAAGACCTGAGTGTTACCTCATTCATGGGGGCCGAACACCCAATAATGAGCTGTCCTCCAGCCTGTACTTGCTAAGTGTCGACAGTCGCGGATGCAATCGAAAAGTCACACTGAGATGCCAGGAGAAAGAGCTGGTAGGGGAGCCTCCAGGGCCTCGGTACGGCCACACCGTTAGTGTAGTCCACAGCAGGGGGAAAACGGCCTGTGTTCTCTTCGGTGGCAGGTCTTACATGCCACCTGCTGAGAGAACCACAGAGAACTGGAATAGTGTGGTGGACTGTCCACCCCAGGTGTACCTCATCGACTTGGAGTTTGGCTGCTGTTCAGCCCATACCCTCCCGGAGCTCACGGACGGCCAGTCATTCCACCTGGCTCTGGCTCGAGAGGACTGCGTCTACTTCTTGGGTGGCCACATTCTCTCCACCGACTGCAGACCAGCTCGCCTGTTCAGGCTGCGTGTGGAGCTTCTCTTAGGCAGTCCAGTGCTCTCCTGTGACATGTTTAGTGATGGCCCGTCTATCACAAGCGCCATCGCAACTCCTGTGGGCCCTGCTCACGAGTATATGATCATTGGTGGCTACCAGTCAGACTCCCAGAAGCGAATGCAGTGCACCTACATCTCACTGGACGATACAGGCATACATATGGAACCTCGAGAGCCACCGCAGTGGAGCAGTGAGATCAGCCAGAGCCGTACTTGGTTTGGCGGAAGCCTGGAAAGAGGGAGCGCATTGATCGCTATTCCGGCAGAGGGAAATCCTGCACCCCCAGAAGCCTATTACTTTTACCAGGTTAGCTTCCAACAAGAGGGGGATGCAGAAGATCCAACCCAGACATGCAGCCAAGAGTCCACGGACTTTGAGGACTCTGCCCCTCTCGAGGACTCAGAAGAGCTGTACTTTGGCCGTGATCCTAACGAGATGGAGTACAGCAGTGATGGAGAAGGAGAGACCTACAACGAGGAAGATGAGGAGGATGAATCTCAGGCGGGCTATTGGATCAAGTGCTGTCTCACCTGCCAGGT-----------
>PE10113Psectrogasteramazonica
CAAAAACATCGCCTCCTGCAAAAATCAATGTATAGGAGGTCCTGCCTGCCCAGTGACAACTAGTTAAACGGCCGCGGTATTTTGACCGTGCTAAGGTAGCGCAATCACTTGTCTTTTAAATGAAGACCTGTATGAATGGTGGAACGAGGGCTTAACTGTCTCCCTTCTCCTGTCAATGAAATTGATCTGCCCGTGCAGAAGCGGGCATACAAATACAAGACGAGAAGACCCTTTGGAGCTTAAGACACAAGGCCAATCTTCGGTTGGGGCGACCGCGGGGGAAAACAAAGCCCCCATGTGGAATGTAAAACCAAGAGAGACATCTCTAAGTCACAGAATATCTGACTCCGATCAACGAACCAAGTTACCCTAGGGATAACAGCGCAATTCTCTCCAAGAGTTCATATCGACGAGAGAGTTTACGACCTCGATGTTGGATCCGGACATCCTAATGGTGCAGCCGCTATTAAG----------------------------------------TCCACCAACCACAAAGACATTGGCACCCTCTACTTAGTATTTGGTGCCTGAGCCGGAATAGTTGGTACAGCCCTTAGCCTCCTAATTCGAGCAGAGCTTAGCCAACCCGGAGCCCTATTAGGTGACGATCAGATTTACAATGTTATCGTTACTGCACACGCCTTTGTAATAATCTTCTTTATAGTAATGCCAATTATGATTGGAGGCTTTGGGAATTGACTAATTCCCCTAATGATCGGGGCCCCTGACATAGCATTTCCTCGAATAAATAATATGAGCTTTTGACTACTACCCCCTTCATTCCTTCTTCTACTATCCTCTTCTGGCGTTGAGGCCGGAGTGGGTACCGGCTGAACTGTATATCCCCCTCTAGCCGGAAACCTCGCCCACGCAGGTGCCTCTGTTGATTTAGCCATCTTTTCCCTCCACCTGGCCGGAGTCTCCTCTATTCTTGGGGCAATCAATTTTATTACAACTATTATTAATATGAAACCCCCAGCAATCTCACAATACCAGACTCCCCTGTTTGTGTGAGCCATTCTAATTACAGCCGTACTTCTTCTTCTCTCACTACCAGTTTTAGCTGCTGGAATTACTATACTACTAACAGATCGAAATATTAATACCACATTCTTCGACCCCGCTGGAGGAGGAGATTCTTAACAGGATTATTTCTAGCCATACACTACACCTCAGATATTTCCACCGCATTTTCCTCCGTCGCCCACATTTGTCGTGATGTCAACTATGGATGACTAATCCGAAATATTCATGCCAACGGTGCCTCCTTCTTCTTTATCTGCATCTACCTTCATATTGGACGAGGCTTATACTACGGCTCCTACCTCTACAAAGAAACATGAAATATTGGAGTAGTACTACTTCTGTTAGTTATAATAACTGCATTCGTAGGCTACGTTCTCCCATGAGGACAAATATCATTCTGAGGAGCCACCGTCATTACCAACCTCCTCTCAGCAGTACCATATGTAGGAGATGCACTAGTACAATGAATCTGAGGGGGCTTCTCTGTAGACAACGCAACTCTAACACGATTCTTTGCCTTCCACTTTCTTCTACCATTCGCAATTGTAGCAGCCACCCTACTACATGCCCTCTTTCTGCATGAAACAGGCTCTAATAACCCAGTTGGCCTAAACTCGGACGCAGATAAAATTTCTTTCCACCCCTACTTCTCCTACAAAGACCTCCTAGGCTTTATAATTATACTAGTATCTTTAACAGCCCTAGCCCTATTCTCCCCCAACCTCCTGGGAGACGCAGAAAATTTTATTCCTGCCAACCCCCTCGTTACACCAACACATATTAAACCAGAATGATACTTCCTATTTGCCTACGCCATCCTTCGATCAATTCCAAACAAGCTAGGCGGGGTCTTGGCCCTTTTATTCTCAATCCTAGTCTTAATACTAGTCCCCTTACTCCACACCTCTAAACAACAAGGACTAACATTCCGCCCAGTAACCCAATTCCTATTTTGAACTCTCGTTGCAGACGTAGCAATCCTAACATGAATCGGAGGAATACCAGTAGAACACCCATTCATTATCATTGGACAAATCGCCTCCGTCCTTTACTTTGCACTAATCCTCGTTCTTAACCCAATAGCAGGTTGACTAGAAAACAA-----ACACCAAGAGAGTAATCCAGTACTTTGCAAGTATTGCAGCTGCTGCGGGTGCTTGCAAAAAGGACACCAGCAAAGGCACCCTGGAGGACCAAATCATCCAGGCCAATCCTGCACTCGAAGCCTTCGGCAATGCCAAAACACTGAGAAATGACAACTCGTCTCGCTTTGGGAAATTTATCCGCATCCATTTTGGAACAAGTGGAAAACTGTCTTCGGCTGACATTGAAACGTATCTCCTGGAAAAGTCACGTGTGACCTTTCAGCTAAAAGCAGAAAGGAACTACCACATCTTTTTCCAGATATTATCCAATGCAAAGCCTGAGCTGCTCGATATGCTGTTGATTACAAATAATCCCTATGACTACTCTTACATCTCCCAAGGAGAAGTAAGTGTTGCAAGTATCAATGACAGTGAGGAGTTGCTAGCCACCGACAGTGCCTTCGATGTGCTTGGCTTCACTCCAGATGAAAAGATGGGAGTCTACAAACTGACTGGTGCTATCATGCACTATGGCAACATGAAGTTTAAGCAGAAACAGCGTGAGGAACAAGCAGAACCTGATGGTACAGAAGCTGCTGACAAATCAGCCTACTTAATGGGGCTGAACTCTGCAGACCTTCTGAAAGGACTTTGCCATCCAAGGGTCAAGGTAGGAAATGAATATGTCACCAAAGGTCAAGGCGTGGATCAAGTGTACTACTCACTAAATGTGTCCACTGCTTGGGATGTTGGCATCATCGATGGACTCTCTGGCTGGACAGTCTCTGTAGATGAGGTACCAGCTGATACCATCTCTAGAAGATTCCGCTATGATGTGGCACTAGTGTCAGCTCTCAAAGACTTGGAGGAGGACATCATGGAAGGACTCAGGGAGAGAGGGTTGGATGACAGCACTTGCACTTCAGGCTTCACTGTGGTGATCAAGGAGTCATGTGACGGCATGGGAGATGTGAGCGAGAAGCATGGAGGAGGACCGGCCATTCCGGAGAAGGCGGTACGGTTCTCCTTCACGGTGATGTCCATCACGGTTCAGGCTGAAGGAGAAGAGGAAGCCGTCACAATCTTCCAGGAGCAAAAGCCCAACTCCGAGCTCTCCTGCAGACCCCTGTGTCTGATGTTTGTGGATGAGTCTGATCATGAGATGCTGACAGCCATATTGGGGCCAGTGATAGCAGAGCGTAAAGCCATGAAGGAGAGCCGACTCATTCTGTCCATCGGGGGGCTCCTTCGTTCCTTCCGCTTTTTCTTCCGAGGCACAGGCTACGATGAGAAGATGGTGAGGGAAATGGAAGGCTTGGAAGCCTCAGGCTCCACCTACATCTGCACCCTATGCGACTCCACTCGAGCGGAAGCCTCTCAGAACATGGTGCTGCACTCCATCACCCGAAGCCATGAGGAGAACCTTGAGCGGTATGAAATATGGAGGACCAACCCTTTCTCTGAGTCTGCAGAGGAACTGCGGGATCGGGTCAAAGGGGTCTCAGCAAAGCCTTTCATGGAGACCCAGCCCACGCTAGATGCCTTGCACTGTGACATTGGCAATGCTACAGAGTTCTACAAAATCTTTCAGGATGAGATTGGTGAAATGTACCTGAAAAAGAATCCAGCTCGTGAGGAGCGGCGACGCTGGCGGGCAGCCCTTGATAAGCAGCTGAGGAAGAAGATGAAGCTGAAGCCAGTGATGAGGATGAATGGCAACTATGCCCGGCGCCTAATGACCCGTGAAGCTGTGGAGGTGGTGTGTGATCTAGTTCCTTCAGAAGAGCGTCGCAAGGCCCTGAGGGAGCTGATGGAGCTGTACCTCCAGATGAAGCCTGTGTGGCGCTCCACCTGCCCAGCCAAAGATTGCCCTGATCAACTCTGCCGTTACAGCTTCAACTCCCAGCGCTTTGCTGAACTCTTGTCCAGCACATTCAAGTACCGTTACGATGGCAAGATTACCAACTACCTCCACAAAACCTTGGCCCACGTGCCTGAGATCGTGGAGCGAGATGGCTCAATTGGTGCTTGGGCCAGTGAGGGGAATGAGTCCGGGAACAAGCTATTCCGCCGCTTCCGTAAGATGAATGCCAGACAGTCCAAGACCTGAGTGTTACCTCATTCATGGGGGCCGAACACCCAATAATGAGCTGTCCTCTAGCCTGTACTTGCTAAGTGTCGACAGTCGCGGATGCAATCGAAAAGTCACACTGAGATGCCAGGAGAAAGAGCTGGTAGGGGAGCCTCCAGGGCCTCGGTACGGCCACACCATTAGTGTAGTCCACAGCAGGGGGAAAACTGCCTGTGTTCTTTTCGGCGGCAGGTCTTACATGCCACCTGCTGAGAGAACCACAGAGAACTGGAATAGTGTGGTGGACTGTCCACCCCAGGTGTACCTCATTGACCTGGAGTTTGGCTGCTGCTCAGCCCATACCCTCCCAGAGCTGACGGAYGGCCAGTCATTCCACCTGGCACTGGCTCGAGAGGACTGCGTCTACTTCCTAGGTGGCCACATTCTCTCCACYGACTGCCGACCAGCTCGCATGTTCARGCTGCGTGTGGAGCTTCTCTTAGGCAGTCCAGTGCTCTCCTGTGACATGTTTAGTGATGGTCCGTCTATCACAAGCGCCATTGCAACTCCTGTAGGCCCTGCTCATGAGTATATGATCATTGGTGGCTACCAGTCAGACTCCCAGAAGCGAATGCAGTGCACCTACGTCTCACTGGATGATACAGGCATACATATGGAACCTCGAGAACCACCACAGTGGAGCAGTGACATCAGCCAGAGCCGTACTTGGTTTGGCGGAAGTCTGGGAAGTCGGAGCGCGTTGCTCGCTATTCCAGCAGAGGGAAACCCTGCACCTCCAGAAGCCTATTACTTTTACCAGGTAAGCTTCCAGCAGGAGGGAGATGCAGAAGATCCAACCCAGACATGCAGCCAAGAGTCCACAGACTTTGAGGACTCAGCCCCTCTCGAGGACTCAGAAGAGCTGTACTTTGGSCGTGATCCTAACGAGATGGAGTACAGCAGCGATGGAGAAGGAGAGACCTACAACGAAGAAGATGAGGAGGACGAATCTCAGACAGGCTATTGGATCAAGT------------------------------
>12758Semaprochilodustaeniurus
---------------------------------------------CTGCCCAGTGACT--TAGTTAAACGGCCGCGGTATTCTGACCGTGCTAAGGTAGCGCAATCACTTGTCTCTTAAATGGGGACCTGTATGAATGGTGGAACGAGGGCTTAACTGTCTCCCTTCTCCAGTCAATGAAATTGATCTGCCCGTGCAGAAGCGGACATATAAATACAAGACGAGAAGACCCTTTGGAGCTTCAGACAAAAAGCCGGTCTTCGGTTGGGGCGACCGCGGGGGAAAACAAAGCCCCCACATGGAATGTAAAACTAAGAGAGACATCTCTAAGCCACAGAATATCTGACCCCGATCAACGAACCAAGTTACCCAAGGGATAACAGCGCAATCCCCTCCAAGAGTCCATATCGACGAGAGGGTTTACGACCTCGATGTTGGATCAGGACATCCTAATGGTGCAGCCGCTTTTAAGGGTTCGTTTGTTCAACGATTAAAGTCCTACGTGATCTGA-TCCACCAACCACAAAGACATTGGCACCCTTTACCTAATATTTGGTGCCTGAGCTGGAATAGTTGGGACAGCCCTTAGCCTCTTGATTCGGGCAGAGCTAAGCCAACCCGGATCTTTACTGGGCGATGACCAGATTTATAATGTTATTGTTACCGCACATGCTTTTGTAATAATCTTCTTTATAGTAATACCAATTATGATTGGAGGATTTGGAAACTGACTAGTTCCACTAATAATTGGGGCCCCAGACATGGCATTTCCCCGAATAAATAATATAAGTTTCTGACTACTACCTCCATCTTTCCTTCTCCTGCTAGCCTCCTCCGGAGTTGAAGCTGGAGCCGGTACAGGTTGAACTGTCTATCCCCCTCTTGCTGGAAACCTAGCTCACGCAGGAGCCTCCGTGGACCTAACCATTTTTTCACTCCACCTCGCCGGGGTATCTTCCATTCTTGGAGCAATTAACTTCATTACAACCATTATCAACATGAAACCCCCAGCTATTTCACAGTATCAAACACCCCTATTTGTGTGGGCTATTTTAATTACAGCTGTACTCCTTCTCCTCTCCCTGCCCGTTCTGGCTGCCGGAATCACAATGCTCCTAACAGACCGAAATCTTAATACCACATTCTTTGACCCTGCTGGAGGAGGAGAC-----------------------------------------------------------------------------------------TACGGCTGACTAATCCGAAATATGCATGCCAACGGAGCTTCCTTCTTCTTCATTTGCATCTATCTACACATCGGCCGAGGCCTATATTACGGCTCATACCTTTACAAAGAAACCTGAAATATCGGAGTAGTCCTACTTCTACTAGTTATAATAACTGCATTCGTAGGCTACGTACTCCCATGAGGACAAATATCTTTCTGAGGAGCCACCGTAATTACAAACCTCCTCTCTGCCGTACCATACGTCGGAGATACCCTAGTACAATGAATCTGRGGTGGCTTTTCTGTAGACAATGCAACCCTAACACGATTCTTCGCCTTCCACTTCCTACTACCCTTTGCAGTCGTCGCAGCAACAGCTCTTCACGCCCTCTTCCTGCATGAAACAGGATCAAACAATCCCGTCGGACTAAACTCCGACGCAGATAAAATTCCATTCCACCCATATTTCTCCTACAAGGACCTGCTCGGCTTCATAGTATTACTAGTAGCTCTTACATCACTAGCCCTTTTCTCCCCCAATCTCCTAGGAGATCCTGAAAACTTCACTCCAGCCAACCCCCTCGTTACACCAACACATATCAAGCCAGAATGATATTTTCTATTGGCCTACGCCATCCTCCGATCTATCCCCAATAAACTAGGTGGAGTATTAGCCCTTTTATTCTCAATCCTCGTCCTCATGCTAGTCCCCATGCTACATACCTCCAAACAACAAGGACTTACATTCCGCCCAGTCACCCAATTCCTATTTTGAACATTAGTAGCAGACGTAATAATCCTAACATGAATTGGAGGAATACCAGTAGAGCACCCATTTATCATTATNGGCCAAGTCGCTTCCGTCCTCTATTTCACATTACTTTTAATTCTCAATCCCT--------------------------AATACCAAGAGAGTGATCCAGTATTTTGCAAGTATTGCAGCTGCTGCTGGTGCTCTCAAGAAGGACTCCAATAAAGGCACCCTGGAGGACCAAATCATCCAGGCCAATCCTGCACTCGAGGCCTTTGGCAATGCCAAAACAGTGAGAAATGACAACTCGTCCCGCTTTGGAAAGTTTATCCGCATCCATTTTGGAACAAGTGGTAAACTGTCCTCGGCTGACATTGAAACATATTTGCTGGAAAAGTCCCGTGTGACCTTTCAGCTAAAATCTGAAAGGAACTACCACATCTTCTTCCAGATATTATCCAACGTAAAGCCTGAGCTGCTGGATATGCTGTTGATTACAAATAACCCCTATGACTACTCTTACATCTCCCAAGGAGAGGTAACTGTGGCAAGTATTAATGACAGCGAGGAGTTGTTAGCCACCGACAATGCTTTCGACGTGCTTGGTTTCACTCCAGATGAGAAGATGGGAGTCTACAAACTGACAGGTGCTATCATGCATTATGGCAACATGAAGTTTAAGCAGAAGCAGCGTGAGGAACAGGCAGAACCTGACGGTACAGAAGCTGCTGACAAATCAGCCTACCTAATGGGGCTGAACTCTGCAGATCTTCTGAAAGGACTCTGTCATCCAAGGGTCAAGGTAGGAAACGAATATGTCACCAAAGGCCAAGGTGTGGACCAAGTGTACTACTCAAT-----------------------------------------------------------------------------------------------------------------------------------------------------------------------------------------------------------------------------------------------------------------------------------------------------------------------------------------------------------------------------------------------------------------------------------------------------------------------------------------------------------------------------------------------------------------------------------------------------------------------------------------------------------------------------------------------------------------------------------------------------------------------------------------------------------------------------------------------------------------------------------------------------------------------------------------------------------------------------------------------------------------------------------------------------------------------------------------------------------------------------------------------------------------------------------------------------------------------------------------------------------------------------------------------------------------------------------------------------------------------------------------------------------------------------------CCTGAGTGTTACCTCATTCACGGTGGCCGAACACCCAATAATGAGTTGTCCTCTAGCCTCTACCTGCTAAATGTCGACAGTCGTGGATGCAATCGAAAAGTCACACTGAGATGCCAGGAGAAAGAGCTGGTGGGGGAGACCCCAGGGCCTCGATACGGGCACACCATTAGTGTAGTCCACAGCAGGGGGAAAACAGCCTGTGTTCTTTTCGGCGGCAGGTCTTACATGTCACCTGCTGAGAGAACCACAGAGAACTGGAATAGTGTGGTGGACTGTCCACCCCAGGTGTACCTCATTGACCTGGAGTTTGGCTGCTGCTCAGCTTATACACTCCCTGAGCTCACGGATGGCCAGTCATTCCACCTGGCACTGGCTCGAGAGGATTGTGTTTACTTCTTGGGTGGCCACATTCTCTCCACCGACTGCCGACCAGCTCGCCTGTTCAGGCTGCGTGTGGAGCTTCTCCTAGGCAGTCCAGTGCTCTCCTGCGATATGTTTAATGATGGTCTGTCTATCACAAGTGCCATTGCAACTCCTGTAGGCTCTGCTCATGAGTATATGATCCTTGGTGGGTACCAGTCAGACTCCCAGAAGCGAATGCAGTGCACCTACGTTGCACTGGATGACGTAGGCATACGAATAGAACCTCGAGAGCCACCTCAGTGGAGCAGTGAGATCAGCCAGAGCCGTACTTGGTTTGGTGGAAGCCTGGGAGATGGTAGCGCATTGATCGCTATTCCATCAGAGGGAAGTCCTGCACCTCCAGATGCGCATCACTTTTACCATGTAAGCTTCCAGCAAGAGGGAGATTCAGAGGATCCAACCCAGACATGCAGCCAGGAGTCCACAGACTTTGAGGACTCAGCTCCTCTCGAGGACTCAGAAGAGCTGTACTTTGGGCGTGATCCTAATGAGATGGAGTTCAGCAGCGATGGAGAAGGAGACACCTACAACGAAGATGATGAGGAAGACGTTTCTCAGACCGGTTATTGGATCAAGTGCTGTCTCACCTGCCAGGTAGATATNAACA
>12757Semaprochilodustaeniurus
CAAAAACATCGCCTCCTGCAAAAATCAACATATAGGAGGTCCTGCCTGCCCAGTGACT--TAGTTAAACGGCCGCGGTATTCTGACCGTGCTAAGGTAGCGCAATCACTTGTCTCTTAAATGGGGACCTGTATGAATGGTGGAACGAGGGCTTAACTGTCTCCCTTCTCCAGTCAATGAAATTGATCTGCCCGTGCAGAAGCGGACATATAAATACAAGACGAGAAGACCCTTTGGAGCTTCAGACAAAAAGCCAATCTTCGGTTGGGGCGACCGCGGGGGAAAACAAAGCCCCCACATGGAATGTAAAACTAAGAGAGACATCTCTAAGCCACAGAATATCTGACCCCGATCAACGAACCAAGTTACCCAAGGGATAACAGCGCAATCCCCTCCAAGAGTCCATATCGACGAGAGGGTTTACGACCTCGATGTTGGATCAGGACATCCTAATGGTGCAGCCGCTTTTAAGGGTTCGTTTGTTCAACGATTAAAGTCCTACGTGATCTGA-TCCACCAACCACAAAGACATTGGCACCCTTTACCTAATATTTGGTGCCTGAGCTGGAATAGTTGGGACAGCCCTTAGCCTCTTGATTCGGGCAGAGCTAAGCCAACCCGGATCTTTACTGGGCGATGACCAGATTTATAATGTTATTGTTACCGCACATGCTTTTGTAATAATCTTCTTTATAGTAATACCAATTATGATTGGAGGATTTGGAAACTGACTAGTTCCACTAATAATTGGGGCCCCAGACATGGCATTTCCCCGAATAAATAATATAAGTTTCTGACTACTACCTCCATCTTTCCTTCTCCTGCTAGCCTCCTCCGGAGTTGAAGCTGGAGCCGGTACAGGTTGAACTGTCTATCCCCCTCTTGCTGGAAACCTAGCTCACGCAGGAGCCTCCGTGGACCTAACCATTTTTTCACTCCACCTCGCCGGGGTATCTTCCATTCTTGGAGCAATTAACTTCATTACAACCATTATCAACATGAAACCCCCAGCTATTTCACAGTATCAAACACCCCTATTTGTGTGGGCTATTTTAATTACAGCTGTACTCCTTCTCCTCTCCCTGCCCGTTCTGGCTGCCGGAATCACAATGCTCCTAACAGACCGAAATCTTAATACCACATTCTTTGACCCTGCTGGAGGAGGAGACTCTTAACAGGACTATTCTTAGCAATACACTATACCTCAGATATCTCCACTGCCTTCTCCTCCGTTACCCATATCTGCCGTGACGTCAACTACGGCTGACTAATCCGAAATATACATGCCAACGGAGCTTCCTTCTTCTTCATTTGCATCTATCTACACATCGGCCGAGGCCTATATTACGGCTCATACCTTTACAAAGAAACCTGAAATATCGGAGTAGTCCTACTTCTACTAGTTATAATAACAGCATTCGTAGGCTACGTACTCCCATGAGGACAAATATCTTTCTGAGGAGCCACCGTAATTACAAACCTCCTCTCTGCCGTACCATACGTCGGAGATACCTTAGTACAATGAATCTGAGGTGGCTTTTCTGTAGACAATGCAACCCTAACACGATTCTTCGCCTTCCACTTCCTACTACCCTTTGCAGTCGTCGCAGCCACAGCTCTCCACGCCCTCTTCCTACATGAAACAGGATCAAACAATCCCGTCGGACTAAACTCCAACGCAGATAAAATTCCATTCCATCCATATTTCTCCTACAAGGACCTGCTCGGCTTTATAATATTACTAATAGCCCTTACATCACTAACCCTTTTCTCCCCCAATCTCCTAGGAGATCCCGAAAACTTCACTCCCGCCAACCCCCTCATTACACCAACACATATCAAGCCAGAATGATATTTTCTATTTGCCTACGCCATCCTCCGATCTATCCCCAATAAACTAGGTGGAGTATTAGCCCTTTTATTCTCAATCCTCATCCTCATGCTAGTCCCCATGCTACATACCTCCAAACAACAAGGACTTACATTCCGCCCAGTTACCCAATTTCTATTCTGAATATTAGTAGCAGACGTAATAATCCTAACATGAATTGGAGGAATACCAGTAGAGCACCCATTTATTATTATTGGCCAAGTCGCTTCCATCCTCTATTTCATATTACTTTTAATTCTCAATCCCTTGGCCGGGTGATTAGAAAATAA-GTTAATACCAAGAGAGTGATCCAGTATTTTGCAAGTATTGCAGCTGCTGCTGGTGCTCTCAAGAAGGACTCCAATAAAGGCACCCTGGAGGACCAAATCATCCAGGCCAATCCTGCACTCGAGGCCTTTGGCAATGCCAAAACAGTGAGAAATGACAACTCGTCCCGCTTTGGAAAGTTTATCCGCATCCATTTTGGAACAAGTGGTAAACTGTCCTCGGCTGACATTGAAACATATTTGCTGGAAAAGTCCCGTGTGACCTTTCAGCTAAAATCTGAAAGGAACTACCACATCTTCTTCCAGATATTATCCAACGTAAAGCCTGAGCTGCTGGATATGCTGTTGATTACAAATAACCCCTATGACTACTCTTACATCTCCCAAGGAGAGGTAACTGTGGCAAGTATTAATGACAGCGAGGAGTTGTTAGCCACCGACAATGCTTTCGACGTGCTTGGTTTCACTCCAGATGAGAAGATGGGAGTCTACAAACTGACAGGTGCTATCATGCATTATGGCAACATGAAGTTTAAGCAGAAGCAGCGTGAGGAACAGGCAGAACCTGACGGTACAGAAGCTGCTGACAAATCAGCCTACCTAATGGGGCTGAACTCTGCAGATCTTCTGAAAGGACTCTGTCATCCAAGGGTCAAGGTAGGAAACGAATATGTCACCAAAGGCCAAGGTGTGGACCAAGTGTACTACTCAAT------------------------------------------------------------------------------------------------------------------------------------------------------------------------------------------------------------------------------------------------------------------------------------------------------------------------------------------------------------------------------------------------------------------------------------------------------------------------------------------------------------------------------------------------------------------------------------------------------------------------------------------------------------------------------------------------------------------------------------------------------------------------------------------------------------------------------------------------------------------------------------------------------------------------------------------------------------------------------------------------------------------------------------------------------------------------------------------------------------------------------------------------------------------------------------------------------------------------------------------------------------------------------------------------------------------------------------------------------------------------------------------------------------------------------------------GTTACGTCATTCACGGTGGCCGAACACCCAATAATGAGTTGTCCTCTAGCCTCTACCTGCTAAATGTCGACAGTCGTGGATGCAATCGAAAAGTCACACTGAGATGCCAGGAGAAAGAGCTGGTGGGGGAGACCCCAGGGCCTCGATACGGGCACACCATTAGTGTAGTCCACAGCAGGGGGAAAACAGCCTGTGTTCTTTTCGGCGGCAGGTCTTACATGTCACCTGCTGAGAGAACCACAGAGAACTGGAATAGTGTGGTGGACTGTCCACCCCAGGTGTACCTCATTGACCTGGAGTTTGGCTGCTGCTCAGCTTATACACTCCCTGAGCTCACGGATGGCCAGTCATTCCACCTGGCACTGGCTCGAGAGGATTGTGTTTACTTCTTGGGTGGCCACATTCTCTCCACCGACTGCCGACCAGCTCGCCTGTTCAGGCTGCGTGTGGAGCTTCTCCTAGGCAGTCCAGTGCTCTCCTGCGATATGTTTAATGATGGTCCGTCTATCACAAGTGCCATTGCAACTCCTGTAGGCCCTGCTCATGAGTATATGATCCTTGGTGGGTACCAGTCAGACTCCCAGAAGCGGATGCAGTGCACCTACGTGGCACTGGATGACGTAGGCATACGAATAGAACCTCGAGAGCCACCTCAGTGGAGCAGTGAGATCAGCCAGAGCCGTACTTGGTTTGGTGGAAGCCTGGGAGATGGTAGTGCATTGATCGCTATTCCATCAGAGGGAAGTCCTGCACCTCCAGAGGCCTATCACTTTTACCATGTAAGCTTCCAGCAAGAGGGAGATTCAGAGGATCCAACCCAGACATGCAGCCAGGAGTCCACAGACTTTGAGGACTCAGCCCCTCTCGAGGACTCAGAAGAGCTGTACTTTGGGCGTGATCCTAATGAGATGGAGTACAGCAGCGATGGAGAAGGAGACACCTACAACGAAGATGATGAGGAAGACGTTTCTCAGACCGGTTATTGGATCAAGTGCTGTCTCACCTG-----------------
>12759Semaprochilodustaeniurus
-----------------------------------------------------TGACT--TAGTTAAACGGCCGCGGTATTCTGACCGTGCTAAGGTAGCGCAATCACTTGTCTCTTAAATGGGGACCTGTATGAATGGTGGAACGAGGGCTTAACTGTCTCCCTTCTCCAGTCAATGAAATTGATCTGCCCGTGCAGAAGCGGACATATAAATACAAGACGAGAAGACCCTTTGGAGCTTCAGACAAAAAGCCAATCTTCGGTTGGGGCGACCGCGGGGGAAAACAAAGCCCCCACATGGAATGTAAAACTAAGAGAGACATCTCTAAGCCACAGAATATCTGACCCCGATCAACGAACCAAGTTACCCAAGGGATAACAGCGCAATCCCCTCCAAGAGTCCATATCGACGAGAGGGTTTACGACCTCGATGTTGGATCAGGACATCCTAATGGTGCAGCCGCTTTTAAGGGTTCGTTTGTTCAACGATTAAAGTCCTACGTGATCTGA-TCCACCAACCACAAAGACATTGGCACCCTTTACCTAATATTTGGTGCCTGAGCTGGAATAGTTGGGACAGCCCTTAGCCTCTTGATTCGGGCAGAGCTAAGCCAACCCGGATCTTTACTGGGCGATGACCAGATTTATAATGTTATTGTTACCGCACATGCTTTTGTAATAATCTTCTTTATAGTAATACCAATTATGATTGGAGGATTTGGAAACTGACTAGTTCCACTAATAATTGGGGCCCCAGACATGGCATTTCCCCGAATAAATAATATAAGTTTCTGACTACTACCTCCATCTTTCCTTCTCCTGCTAGCCTCCTCCGGAGTTGAAGCTGGAGCCGGTACAGGTTGAACTGTCTATCCCCCTCTTGCTGGAAACCTAGCTCACGCAGGAGCCTCCGTGGACCTAACCATTTTTTCACTCCACCTCGCCGGGGTATCTTCCATTCTTGGAGCAATTAACTTCATTACAACCATTATCAACATGAAACCCCCAGCTATTTCACAGTATCAAACACCCCTATTTGTGTGGGCTATTTTAATTACAGCTGTACTCCTTCTCCTCTCCCTGCCCGTTCTGGCTGCCGGAATCACAATGCTCCTAACAGACCGAAATCTTAATACCACATTCTTTGACCCTGCTGGAGGAGGAGAC-----ACAGGACTATTCTTAGCAATACACTATACCTCAGATATCTCCACTGCCTTCTCCTCCGTTACCCATATCTGCCGTGACGTCAACTACGGCTGACTAATCCGAAATATACATGCCAACGGAGCTTCCTTCTTCTTCATTTGCATCTATCTACACATCGGCCGAGGCCTATATTACGGCTCATACCTTTACAAAGAAACCTGAAATATCGGAGTAGTCCTACTTCTACTAGTTATAATAACAGCATTCGTAGGCTACGTACTCCCATGAGGACAAATATCTTTCTGAGGAGCCACCGTAATTACAAACCTCCTCTCTGCCGTACCATACGTCGGAGATACCTTAGTACAATGAATCTGAGGTGGCTTTTCTGTAGACAATGCAACCCTAACACGATTCTTCGCCTTCCACTTCCTACTACCCTTAGCAGTCGTCGCAGCCACAGCTCTCCACGCCCTCTTCCTACATGAAACAGGATCAAACAATCCCGTCGGACTAAACTCCAACGCAGATAAAATTCCATTCCATCCATATTTCTCCTACAAGGACCTGCTCGGCTTTATAATATTACTAATAGCCCTTACATCACTAACCCTTTTCTCCCCCAATCTCCTAGGAGATCCGGAAAACTTCACTCCCGCCAACCCCCTCATTACACCAACACATATCAAGCCAGAATGATATTTTCTATTTGCCTACGCCATCCTA--------------------------------------------------------------------------------------------------------------------------------------------------------------------------------------------------------------------------------------------------------------------------------------------TAATACCAAGAGAGTGATCCAGTATTTTGCAAGTATTGCAGCTGCTGCTGGTGCTCTCAAGAAGGACTCCAATAAAGGCACCCTGGAGGACCAAATCATCCAGGCCAATCCTGCACTCGAGGCCTTTGGCAATGCCAAAACAGTGAGAAATGACAACTCGTCCCGCTTTGGAAAGTTTATCCGCATCCATTTTGGAACAAGTGGTAAACTGTCCTCGGCTGACATTGAAACATATTTGCTGGAAAAGTCCCGTGTGACCTTTCAGCTAAAATCTGAAAGGAACTACCACATCTTCTTCCAGATATTATCCAACGTAAAGCCTGAGCTGCTGGATATGCTGTTGATTACAAATAACCCCTATGACTACTCTTACATCTCCCAAGGAGAGGTAACTGTGGCAAGTATTAATGACAGCGAGGAGTTGTTAGCCACCGACAATGCTTTCGACGTGCTTGGTTTCACTCCAGATGAGAAGATGGGAGTCTACAAACTGACAGGTGCTATCATGCATTATGGCAACATGAAGTTTAAGCAGAAGCAGCGTGAGGAACAGGCAGAACCTGACGGTACAGAAGCTGCTGACAAATCAGCCTACCTAATGGGGCTGAACTCTGCAGATCTTCTGAAAGGACTCTGTCATCCAAGGGTCAAGGTAGGAAACGAATATGTCACCAAAGGCCAAGGTGTGGACCAAGTGTACTACTCAAT-----------------------------------------------------------------------------------------------------------------------------------------------------------------------------------------------------------------------------------------------------------------------------------------------------------------------------------------------------------------------------------------------------------------------------------------------------------------------------------------------------------------------------------------------------------------------------------------------------------------------------------------------------------------------------------------------------------------------------------------------------------------------------------------------------------------------------------------------------------------------------------------------------------------------------------------------------------------------------------------------------------------------------------------------------------------------------------------------------------------------------------------------------------------------------------------------------------------------------------------------------------------------------------------------------------------------------------------------------------------------------------------------------------------------------------CCTGAGTGTTACCTCATTCACGGTGGCCGAACACCCAATAATGAGTTGTCCTCTAGCCTCTACCTGCTAAATGTCGACAGTCGTGGATGCAATCGAAAAGTCACACTGAGATGCCAGGAGAAAGAGCTGGTGGGGGAGACCCCAGGGCCTCGATACGGGCACACCATTAGTGTAGTCCACAGCAGGGGGAAAACAGCCTGTGTTCTTTTCGGCGGCAGGTCTTACATGTCACCTGCTGAGAGAACCACAGAGAACTGGAATAGTGTGGTGGACTGTCCACCCCAGGTGTACCTCATTGACCTGGAGTTTGGCTGCTGCTCAGCTTATACACTCCCTGAGCTCACGGATGGCCAGTCATTCCACCTGGCACTGGCTCGAGAGGATTGTGTTTACTTCTTGGGTGGCCACATTCTCTCCACCGACTGCCGACCAGCTCGCCTGTTCAGGCTGCGTGTGGAGCTTCTCTTAGGCAGTCCAGTGCTCTCCTGCGATATGTTTAATGATGGTCCGTCTATCACAAGTGCCATTGCAACTCCTGTAGGCCCTGCTCATGAGTATATGATCCTTGGTGGGTACCAGTCAGACTCCCAGAAGCGGATGCAGTGCACCTACGTTGCACTGGATGACGTAGGCATACGAATAGAACCTCGAGAGCCACCTCAGTGGAGCAGTGAGATCAGCCAGAGCCGTACTTGGTTTGGTGGAAGCCTGGGAGATGGTAGTGCATTGATCGCTATTCCATCAGAGGGAAGTCCTGCACCTCCAGAGGCCTATCACTTTTACCATGTAAGCTTCCAGCAAGAGGGAGATTCAGAGGATCCAACCCAGACATGCAGCCAGGAGTCCACAGACTTTGAGGACTCAGCCCCTCTCGAGGACTCAGAAGAGCTGTACTTTGGGCGTGATCCTAATGAGATGGAGTACAGCAGCGATGGAGAAGGAGACACCTACAACGAAGATGATGAGGAAGACGTTTCTCAGACCGGTTATTGGATCAAGTGCTGTCTCACCTGCCAGGTAGATATCAACA
>1697Curimatopsismacrolepis
CAAAAACATCGCCTCCTGCAAAAATCAATGTATAGGAGGTCCTGCCTGCCCAGTGACTA--AGTTTAACGGCCGCGGTATTTTGACCGTGCTAAGGTAGCGCAATCACTTGTCTTTTAAATGAGGACCTGTATGAATGGTGGAACGAGGGCTTATCTGTCTCCCCTCTCTAGTCAATGAAATTGATCTGCCCGTGCAGAAGCGGGCATAAAAATACAAGACGAGAAGACCCTTTGGAGCTTAAGACATAAGGTCAATCTTCGGTTGGGGCGACCGCGGGGGAAAACATAGCCCCCACGTGGAATGTAAAACCAAGAGAGACATCTCTAAGTCACAGAATATCTGACCCCGATCAACGAACCAAGTTACCCTAGGGATAACAGCGCAATCCCCTCCAAGAGTTCATATCGACGAGAGGGTTTACGACCTCGATGTTGGATCAGGACATCCTAATGGTGCAGCCGCTATTAAGGGTTCGTTTGTTCAACGATTAAAGTCCTACGTGATCTGA-TCCACCAACCACAAAGACATTGGCACCCTTTACCTAGTATTTGGTGCTTGAGCCGGAATAGTTGGAACAGCTCTAAGCCTCTTAATTCGAGCAGAACTGAGCCAACCCGGGGCCCTATTAGGCGATGATCAGATTTATAACGTAATTGTTACTGCACACGCCTTTGTAATAATTTTCTTTATAGTAATGCCGATTATAATTGGAGGGTTCGGAAACTGGTTAATCCCCTTAATAATCGGGGCCCCAGACATAGCGTTCCCCCGAATAAATAACATAAGCTTCTGGCTACTCCCACCATCCTTCCTTCTTCTCCTAGCCTCTTCTGGCGTTGAAGCAGGGGCAGGAACAGGCTGAACTGTATACCCGCCACTTGCTGGTAATCTAGCACATGCGGGGGCCTCAGTTGACCTAACCATCTTCTCCCTACACTTGGCTGGTGTGTCCTCAATTCTCGGGGCAATTAATTTTATCACGACAATTATTAACATGAAACCGCCAGCAATTTCACAATACCAGACACCCCTGTTCGTCTGAGCAATCCTAATTACAGCCGTACTTCTACTTCTTTCATTACCAGTACTAGCTGCAGGCATTACTATGCTATTAACAGACCGAAATATTAACACCACTTTCTTTGACCCGGCAGGAGGCGGAGACTTCTAACAGGATTATTTTTAGCCATGCACTACACCTCTGACATCTCCACAGCCTTCTCATCAGTTGCCCACATTTGCCGAGACGTAAACTACGGATGGCTAATCCGAAATATTCATGCTAACGGCGCCTCTTTCTTCTTCATCTGTATTTATTTGCACATTGGCCGAGGTCTATACTATGGGTCCTACCTTTATAAAGAAACATGAAATATTGGAGTTGTCCTACTCCTTCTAGTAATAATAACTGCATTTGTGGGCTACGTTCTTCCATGAGGACAAATATCCTTCTGAGGCGCAACCGTAATTACAAACCTGCTATCCGCCGTCCCCTATGTAGGAGATATACTAGTACAATGAATTTGAGGGGGCTTCTCCGTCGACAACGCAACTCTTACACGATTCTTCGCATTTCACTTCCTCCTTCCATTCGTAGTAGTAGCAGCCACTGTCCTTCACGCCTTATTTCTCCATGAAACAGGATCCAACAACCCAATTGGCCTAAACTCGGACGCAGACAAAATCTCATTCCACCCCTACTTCTCCTACAAGGACTTATTGGGCTTCCTAATAATGCTAGCAGCCCTTACATCCCTCGCCCTTTTTTCCCCAAACCTGCTAGGAGACCCAGATAACTTCACCCCGGCCAACCCCCTGGTTACACCAACACACATCAAACCAGAGTGGTACTTCCTATTTGCCTACGCAATCCTACGATCTATCCCTAATAAATTAGGCGGCGTCCTAGCCCTTCTATTTTCTATTCTAGTTCTAATATTAGTCCCACTACTACACACATCAAAACAGCAAGGACTTACATTCCGACCCCATACCCAATTTCTATTTTGATCTCTAGTTGCAGACGTAATAATTCTAACCTGAATTGGAGGCATGCCAGTAGAACACCCCTTTATCATTATCGGCCAAGTAGCCTCCGTCCTCTACTTCGCACTCATCCTCGTCTTCTACCCCCTAGCTGGCCTTTTAGAAAACAA-----ACACCAAGAGAGTAATCCAGTATTTTGCAAGTATTGCAGCTGCTGGTGGTGCTTGCAAGAAGGATGCCAACAAAGGCACTCTGGAAGACCAAATCATCCAGGCCAATCCTGCACTGGAAGCCTTTGGCAATGCCAAAACAGTGAGAAATGACAACTCATCTCGCTTTGGAAAATTCATCCGCATCCATTTTGGAACAAGTGGTAAACTGTCTTCAGCTGATATTGAAACGTATTTGCTGGAGAAGTCACGTGTGACCTTTCAGCTCAAAGCAGAAAGGAACTACCACATCTTTTTCCAGATATTATCCAACGAAAAGCCTGAGCTGCTGGATATGCTGTTGATAACAAATAACCCCTATGACTACTCTTACATCTCCCAAGGAGAGGTAACTGTTGCGAGTATCAATGACAACGAGGAGCTGCTAGCCACCGACAGCGCATTTGACGTGCTTGGCTTCACTCCAGATGAGAAGATGGGAGTCTACAAACTGACTGGTGCTATCATGCATTATGGCAACATGAAGTTTAAGCAGAAGCAGCGTGAGGAACAGGCAGAACCTGATGGTACAGAAGCTGCTGACAAATCAGCCTACCTAATGGGGTTGAACTCTGCAGATCTTCTTAAAGGACTCTGTCATCCAAGGGTCAAGGTAGGAAATGAATATGTTACCAAAGGCCAAGGTGTGGATCAGGTGTACTACTCAATAAATGTGTCTACCTCTTGGGATGTGGGCATCATCGATGGGCTCTCTGGCTGGACGGTGTCTGTAGATGATGTACCAGCAGATACCATCACTAGAAGATTCCGCTATGATGTGGCACTTGTCTCAGCCCTGAAAGACTTGGAGGAGGACATCATGGAAGGACTACGGGAGAGAGGGTTGGATGACAGCACTTGCACTTCAGGTTTCACTGTGGTGGTCAAAGAGTCATGTGACGGTATGGGAGATGTGAGCGAGAAGCATGGAGGAGGGCCAGCCATTCCGGAGAAGGCAGTAAGATTCTCTTTCACAGTGATGTCCATCACCATTCAAGCTGAAGGTGAGGAAGAAGCAGTCACAATCTTTCAGGAACAAAAGCCCAACTCTGAGCTCTCCTGCAGGCCCTTGTGCTTGATGTTTGTGGATGAGTCTGATCATGAGATGCTGACTGCCATCTTGGGTCCAGTAGTGGCAGAGCGTAAAGCCATGAAAGAGAGTCGCCTCATTCTGTCCATTGGCGGGCTTCTTCGTTCCTTTCGCTTTTTCTTCCGGGGCACAGGCTATGATGAGAAAATGGTGAGAGAAATGGAAGGGTTGGAGGCTTCAGGTTCCACTTACATCTGCACACTGTGTGACTCCACACGAGCTGAAGCCGCTCAGAACATGGTGTTGCACTCCATCACCAGGAGCCATGATGAAAACCTTGAGCGCTATGAAATATGGAGGACCAACCCTTTCTCTGAGTCTGCAGATGAACTGAGGGATCGGGTCAAAGGGGTCTCCGCAAAACCTTTCATGGAGACCCAGCCCACGCTGGACGCCTTGCACTGTGACATTGGCAATGCTACTGAGTTCTACAAGATATTCCAAGATGAGATTGGTGAAATGTACATGAAAACCAATCCAGCACGTGAGGAGCGCAGACGCTGGAGATCAGCCCTTGATAAGCAGCTGAGGAAGAAGATGAAGCTGAAGCCAGTGATGAGGATGAACGGGAACTACGCCCGGCGGCTGATGACCCGTGAAGCTGTGGAGGTGGTGTGTGAGCTAGTTCCTTCAGAGGAGCGTCGCAAGGCCCTCAGAGAGCTGATGGAGCTGTACCTCCAGATGAAGCCCGTGTGGCGCTCCACCTGCCCAGCCAGAGACTGCCCTGATCAACTCTGCCGTTACAGCTTTAACTCACAACACTTTGCTGACCTCCTGTCCACCACATTCAAATACCGCTATGATGGCAAGATTACCAACTACCTCCACAAAACGTTGGCCCATGTGCCTGAGATCGTGGAACGGGATGGCTCAATAGGTGCTTGGGCCAGCGAAGGGAATGAGTCTGGCAACAAGCTTTTCCGACGCTTCCGCAAGATGAACGCCAGGCAGTCCAAGACCTGAGTGCTACCTCATTCATGGTGGCCGAACACCCAATAACGAGCTGTCCGCTAGCCTGTATTTGCTAAGTGTCGACAGTCGTGGATGCAATCGAAAAGTCACACTGAGATGCCAGGAGAAAGAGCTGGTGGGGGAGCCTCCAGGCCCTCGGTATGGGCACAGCATTAGTGTAGTCCACAGCAGGGGGAAAATGGCCTGTGTCCTTTTCGGCGGCAGGTCTTACATGTCACCTGCTGAGAGAACCACAGAGAACTGGAATAGTGTGGTGGACTGTCCACCCCAGGTGTACATCATTGACCTGGAGTTTGGCTGCTGCTCAGCTTATACCCTCCCTGAGTTGACTGATGGCCAGTCATTCCACCTGGCCCTAGCTCGAGAGGATTGCGTCTACTTCTTAGGTGGCCACATTCTCTCCACAGACTGCCGACCAGCTCGCCTTTTCAGGCTGCGTGTGGAGCTTCTCTTAGGCAGTCCGGTGCTCTCCTGTGATATGTTTAATGATGGTTTGTCTATTACAAGTGCCATTGCAACTCGTGTCGGCCCTGCCCATGAGTATATGATCCTTGGTGGCTACCAGTCAGACTCCCAGAAGCAAATGCAGTGCACATACGTTGCCCTGGATGAGGTAGGCATACATATGGAACCTCGAGAGCCACCAGAGTGGAGCAGTGAGATCAGCCAGAGCCGTACTTGGTTTGGCGGAAGCCTGGGAAAGGGGAACGCATTGATCGCTATCCCAACAGAGGGAAATCCTGCACCTCCAGATGCCTATTACTTTTACCAGGTGAGCTTCCAGCAAGAGGAAGCTGCAGAAGACTCAACCCAGACTTGCAGCCAAGAGTCCACTGACTTTGAGGACTCAGCCCCTCTGGAGGACTCGGAAGAGCTGTACTTTGGGCGTGACCCTAATGAGATGGAGTACAGCAGTGATGGAGAAGGAGATACCTACAATGAAGAAGATGAGGAGGACGAGTCCCAGACCGGCTATTGGATCAAGTGCTGTCTCAGCTGCCAGGTAGATGTCAACA
>GY11103Curimatacyprinoides
----AACATCGCCTCCTGCAAAAATCAACGTATAGGAGGTCCTGCCTGCCCAGTGACAACTAGTTAAACGGCCGCGGTATTTTGACCGTGCTAAGGTAGCGCAATCACTTGTCTTTTAAATGAAGACCTGTATGAATGGTGGAACGAGGGCTTAACTGTCTCCCTTCTCCGGTCAATGAAATTGATCTGCCCGTGCAGAAGCGGACATACACATACAAGACGAGAAGACCCTTTGGAGCTTAAGACAAAAGGCCAATCTTCGGTTGGGGCGACCGCGGGGGAAAACAAAGCCCCCATGTGGAATGTACAACCAAGAGAGACATCTCTAAGCTACAGAACATCTGACCCCGATCAACGAACCAAGTTACCCTAGGGATAACAGCGCAATCCCCTCCAAGAGTTCATATCGACGAGAGGGTTTACGACCTCGATGTTGGATCAGGACATCCTAATGGTGCAGCCGCTATTAAGGGTTCGTTTGTTCAACGATTAAAGTCCTACGTGATCT---TCCACCAACCACAAAGACATTGGCACCCTCTACCTAGTATTTGGTGCCTGAGCCGGTATAGTTGGTACAGCCCTCAGCCTCCTAATTCGAGCAGAACTCTGCCAACCCGGAGCCCTGTTAGGTGACGACCAGATTTATAATGTTATCGTCACTGCACACGCTTTTGTAATAATCTTCTTTATAGTAATGCCAATTATGATTGGAGGCTTTGGGAACTGACTCATCCCCCTAATGATTGGGGCCCCTGACATAGCATTTCCCCGAATAAATAACATAAGTTTCTGACTGCTACCCCCCTCATTCCTCCTCCTACTTTCCTCATCAGGAGTTGAAGCCGGGGTTGGTACCGGTTGGACTGTTTATCCACCTCTCGCCGGTAACCTAGCCCATGCGGGAGCTTCTGTTGACCTCGCTATCTTCTCACTACACCTTGCTGGTGTGTCCTCTATTCTCGGTGCAATTAATTTTATTACAACCATTGTTAATATGAAGCCCCCAGCAATCTCACAATATCAGACTCCTCTGTTTGTATGAGCCACCCTAATTACAGCTGTACTTCTCCTTCTCTCCCTACCAGTCCTAGCTGCCGGAATTACCATGCTATTAACAGATCGGAATATTAATACCACATTCTTTGACCCTGCGGGAGGAGGAGACTCCTAACAGGATTATTTCTAGCCATACACTACACCTCCGACATCTCTACCGCATTCTCTTCTGTAGCCCACATCTGCCGAGATGTAAACTACGGCTGACTAATCCGAAACATACACGCAAACGGCGCCTCTTTCTTCTTTATCTGTATCTACTTACACATCGGCCGAGGCCTCTATTATGGTTCCTACCTCTACAAAGAGACATGAAACATTGGAGTAGTACTATTACTACTAGTCATGATAACTGCATTCGTAGGTTACGTCCTTCCATGAGGGCAGATATCATTCTGAGGAGCCACAGTCATCACAAACCTTCTCTCCGCAGTCCCCTATGTAGGAGATGCCCTAGTACAATGAATTTGAGGGGGCTTTTCCGTAGATAACGCAACTCTAACACGATTCTTCGCCTTCCACTTCCTTCTACCCTTTGCAATCGTAGCAGCTACAGCCCTACACGCCCTTTTCCTGCATGAAACAGGATCCAATAACCCCGTCGGACTAAACTCAGACGCAGATAAAATCTCATTCCACCCCTACTTCTCGTACAAAGACTTACTAGGATTCTTAGTTATACTAGTAGCCCTTGCATCCCTCGCCCTCTTCTCCCCCAACCTCCTGGGAGACTCAGAAAATTTCATCCCCGCAAACCCACTGGTTACACCCACACACATTAAACCAGAATGATACTTCCTATTCGCCTACGCCATCCTACGATCCATTCCAAACAAACTAGGCGGGGTTTTAGCCCTGCTATTTTCAATTCTAGTTCTAATACTAGTCCCTCTACTCCACACCTCCAAACAACAAGGACTAACATTTCGCCCAATGACTCAGTTCCTATTCTGAACCCTTGTTGCAGATGTGGCCATCCTAACCTGAATTGGAGGAATACCTGTAGAACATCCGTTCATCATTATTGGTCAAATCGCCTCCGTCCTCTACTTTGCACTAATCCTTGTCCTCAACCCATTAGCAGGAGGATTAGAAAACAATGTTAACACCAAGAGAGTAATCCAGTATTTTGCAAGTATTGCAGCTGCTGGGGGTGCTTGTAAGAAGGACTCCAACAAAGGCACCTTGGAGGACCAAATCATCCAGGCCAATCCTGCACTCGAAGCCTTYGGCAATGCCAAAACCTTGAGAAATGACAACTCGTCTCGCTTTGGAAAGTTTATCCGCATCCATTTTGGAACGAGTGGGAAACTGTCTTCGGCTGATATTGAAACATATCTCCTGGAAAAGTCGCGTGTGACCTTTCAGCTAAAAGCAGAAAGGAACTACCACATCTTTTTCCAGATATTATCCAATGCAAAGCCTGAGCTGCTGGATATGCTTCTGATTACAAACAACCCGTACGACTACTCATACATCTCCCAAGGAGAGGTAACTGTGGCAAGTATCAATGACAGCGAGGAGTTGCTAGCCACCGACAATGCCTTCGATGTACTTGGCTTCACTCCAGATGAGAAGATGGGAGTCTACAAACTGACTGGTGCTATCATGCACTATGGCAACATGAAGTTTAAGCAGAAGCAGCGTGAAGAACAGGCGGAACCTGATGGTACAGAAGCTGCTGACAAATCAGCCTACCTAATGGGGCTGAACTCTGCAGACCTTCTGAAAGGACTCTGTCATCCAAGGGTCAAGGTAGGAAATGAATATGTCACCAAAGGTCAAGGCGTGGATCAAGTGTACTACTCACTAAATGTGTCCACCGCTTGGGATGTTGGCATCATCGATGGACTCTCTGGCTGGACAGCCTCTGTAGATGATGTACCAGCAGATACCATCTCTAGAAGATTCCGCTATGATGTGGCACTAGTGTCAGCTCTCAAAGACTTGGAGGAGGACATCATGGAAGGACTCAGGGAGAGAGGGTTGGATGACAGCACTTGCACTTCAGGCTTCACTGTGGTGGTCAAGGAGTCATGTGACGGCATGGGAGATGTGAGTGAGAAGCATGGAGGAGGACCGGCGATTCCAGAGAAGGCGGTTAGGTTCTCTTTTACGCTGATGTCCATCACGATTCAGGCTGAAGGTGAGGAAGAAGCGGTCACAATATTCCAGGAGCAAAAGCCCAACTCCGAGCTCTCCTGCAGACCCCTGTGTCTGATGTTTGTCGACGAGTCTGATCATGAGATGCTGACTGCCATCTTGGGTCCAGTAGTGGCAGAGCGTAGAGCCATGAAGGAGAGTCGCCTTATTCTGTCCATTGGGGGGCTACTCCGCTCCTTTCGCTTTTTCTTCCGAGGCACGGGCTACGATGAGAAGATGGTGAGGGAAATGGAAGGGTTGGAGGCCTCCGGCTCCACCTACATCTGCACCCTATGCGACTCCACTCGAGCTGAAGCCTCTCAGAACATGGTGCTCCACTCCATCACCCGAAGCCATGAGGAGAACCTTGAGCGCTATGAGATATGGAGGACTAACCCTTACTCTGAGTCTGCGGAGGAACTGCGGGATCGGGTCAAAGGGGTCTCAGCTAAGCCTTTCATGGAGACCCAGCCCACCTTAGATGCCTTGCACTGTGACATTGGCAATGCTACCGAGTTCTACAAGATCTTCCAGGACGAGATTGGCGAAGTGTACCTGAAAAACAATCCAACTCGAGAGGAGCGCCGACGCTGGCGGTCAGCCCTTGATAAGCAGCTCAGGAAGAAGATGAAGCTGAAGCCAGTGATGAGGATGAATGGCAACTACGCCCGGCGCCTGATGACCCGTGAAGCTGTGGAGGTGGTGTGTGAGCTGGTTCCTTCAGAGGAGCGTCGCAAGGCCCTGAGAGAGCTGATGGAGCTGTACCTCCAAATGAAGCCTGTGTGGCGCTCCTCCTGCCCAGCCAAAGACTGCCCTGATCAACTCTGCCGTTACAGCTTCAACTCCCAGCGCTTTGCTGAACTCTTGTCCACCACACTCAAGTACCGTTACGATGGCAAGATTACCAACTACCTCCACAAAACCTTGGCCCATGTGCCTGAGATCGTGGAGCGAGATGGCTCAATTGGTGCTTGGGCCAGCGAGGGGAATGAGTCCGGCAACAAGCTATTCCGCCGCTTCCGTAAAATGAACGCCAGGCAGTCCAAGACCTGAGTGTTATCTCATTCACGGTGGCCGAACACCCAATAATGAGCTGTCCTCTAGCCTCTACTTGCTAAGTGTCGACAGTCGTGGATGCAATCGAAAAGTCACGCTGAGATGCCAGGAGAAAGAGCTGGTTGGGGAGCCTCCTGGGCCTCGGTATGGGCACACTATTAGTGTAGTGCACAGCAGGGGGAAAACGGCTTGTGTTCTTTTTGGCGGCAGGTCTTACATGTCACCTGCTGAGAGAACCACAGAGAACTGGAATAGTGTTGTGGACTGTCCGCCCCAGGTGTTCCTCATTGACCTGGAGTTTGGCTGCTGCTCAGCTTATACCCTCCCAGAGCTCACGGATGGTCAGTCGTTCCACCTGGCACTAGCTCGAGAGGACTGCGTCTACTTCCTGGGTGGCCACATTCTTTCAACCGACTGCCGACCAGCTCGCCTGTTCAGACTGCGAGTGGAGCTTCTCCTAGGTAGTCCGGTGGTCACCTGTGATATGTTTAATGATGGTCTGTCGATCACAAGTGCCATTGCAACTCCTGTAGGCCCTGCTCATGAGTATATGATCCTTGGTGGCTACCAGTCAGACTCCCAGAAGCGAATGCTGTGCACCTACGTTACACTGGATGATGTAGGCATACGTATGGAATCTCGAGAGCCACCACAGTGGAGCAGTGAGATCAGCCAGAGTCGTACTTGGTTTGGTGGAAGCCTGGGAAAGGGGAGCGCCTTGATCGCTATTCCATCAGAAGGAAATCCTGCACCTCCAGATGCCTATTACTTTTACCAGGTGAGCTTCCAGCAAGAGGGAGATGCAGAAGATCCAACCCAGACATGCAGCCAAGAGTCCACAGACTTTGAGGACTCGGCCCCTCTCGAGGATTCGGAGGAGCTGTACTTTGGCCGTGATCCTAATGAGATGGAGTACAGCAGCGACGGAGAAGGAGACACCTATAACGAAGAAGATGAGGAGGACGAATCTCAGACCGGCTATTGGATCAAGTGCTGTCTCACTTGCCAGGTAGACATCAACA
>25521Cyphocharaxspilotus
----AACATCGCCTCCTGCAAAAATCAATGTATAGGAGGTCCTGCCTGCCCAGTGACAACTTGTTAAACGGCCGCGGTATTTTGACCGTGCTAAGGTAGCGCAATCACTTGTCTTTTAAATGAAGACCTGTATGAATGGTGGAACGAGGGCTTAACTGTCTCCCTTCTCCCGTCAATGAAATTGATCTGCCCGTGCAGAAGCGGGCATATTTATACAAGACGAGAAGACCCTTTGGAGCTTAAGACAAAAAGCCAATCTTCGGTTGGGGCGACCGCGGGGGAAAACAAAGCCCCCACGTGGAATGTAAAACTAAGAGAGACATCTCTAAGCCACAGAACATCTGACCCCGATCAACGAACCAAGTTACCCTAGGGATAACAGCGCAATCCTCTCCAAGAGTTCATATCGACGAAAGGGTTTACGACCTCGATGTTGGATCAGGACATCCTAATGGTGCAGCCGCTATTAAGGGTTCGTTTGTTCAACGATTAAAGTCCTACGTGATC----TCCACCAACCACAAAGACATTGGCACCCTCTACTTAGTATTTGGTGCCTGAGCCGGTATAGTTGGAACCGCCCTAAGTCTCCTAATTCGAGCAGAGCTTAGCCAACCCGGAGCCCTACTTGGTGACGATCAAATTTATAATGTTATCGTTACTGCACACGCCTTCGTAATAATCTTCTTTATAGTAATGCCAATTATGATTGGAGGTTTCGGAAACTGATTAATTCCCCTAATGATTGGAGCCCCCGATATGGCATTCCCTCGAATAAATAACATGAGTTTTTGACTACTACCCCCCTCATTCCTTCTTCTATTGTCCTCTTCTGGTGTTGAAGCCGGGGCAGGGACAGGCTGAACTGTATATCCGCCTCTAGCTGGTAATCTTGCCCACGCAGGCGCTTCTGTTGATTTAGCCATTTTCTCCCTTCATCTCGCCGGGGTTTCCTCAATCCTTGGAGCAATTAATTTTATTACAACCATTATTAATATGAAACCCCCAGCAATTTCACAATACCAAACACCCCTATTTGTTTGAGCTACTCTAATTACAGCTGTACTTCTTCTTCTCTCCCTCCCAGTCCTAGCTGCTGGAATTACTATACTGCTCACCGACCGAAATATTAATACCACATTCTTTGATCCTGCCGGTGGAGGAGACTCCTAACAGGATTATTTCTAGCTATACACTACACCTCAGACATTTCTACTGCATTTTCTTCCGTCGCCCACATCTGCCGCGACGTCAACTACGGATGATTAATCCGAAACATACACGCCAACGGCGCCTCCTTTTTCTTCATTTGTATCTACTTACACATCGGTCGAGGCCTATATTATGGCTCCTACCTCTATAAAGAGACATGAAACATCGGAGTAGTATTACTACTCTTAGTTATGATAACCGCATTTGTAGGTTATGTCCTCCCATGAGGCCAAATGTCATTCTGAGGAGCCACTGTCATCACAAATCTTCTCTCCGCAGTCCCATATGTAGGAGACGCCCTAGTACAATGAATTTGAGGGGGCTTTTCCGTAGACAATGCAACCCTAACACGATTCTTTGCCTTCCATTTCCTACTACCCTTCGCAATCGTGGCAGCTACTGCTCTCCATGCCCTCTTCCTACATGAAACAGGCTCTAACAACCCAGTCGGGCTGAACTCAGACGCAGACAAAATCTCATTCCACCCCTATTTCTCTTATAAAGATCTCCTAGGATTCCTAATTATACTAGTAGCCCTCGCATCTTTGGCCCTATTCTCCCCCAACCTCTTAGGCGACGCAGAAAATTTTATTCCCGCCAATCCCCTAGTTACACCAACACACATCAAACCAGAATGATACTTTCTATTTGCCTATGCTATCCTACGATCAATTCCTAACAAACTAGGCGGAGTATTAGCCCTCTTGTTCTCAATTCTAGTTTTAATGTTAGTTCCACTACTTCACACTTCTAAACAACAAGGACTAACGTTCCGCCCCGTAACCCAATTTTTATTCTGAGCCCTAGTTGCAGACGTGGTAATTCTAACATGAATCGGAGGAATACCTGTAGAACACCCATTCATCATTATTGGTCAAGTGGCCTCTGTCCTCTACTTTGCACTAATCCTCGTCCTCAACCCCCTGGCGGGATGATT---------TGTTAACACCAAGAGAGTAATCCAGTACTTTGCAAGTATTGCAGCTGCTGGGGGTGCTTGCAAAAAGGACACCAACAAAGGCACCCTGGAGGACCAAATCATTCAGGCCAATCCTGCACTCGAAGCCTTTGGCAATGCCAAAACAGTGAGAAATGACAACTCGTCTCGCTTTGGAAAGTTTATCCGCATCCATTTTGCAACGAGTGGAAAACTGGCTTCGGCTGACATTGAAACGTATCTCCTGGAAAAGTCACGTGTGACCTTTCAACTAAAAGCAGAAAGGAACTACCACATCTTTTTCCAGATATTATCCAGCGCAAAGCCTGAGCTGCTGGACATGCTTCTGATTACAAACAACCCCTACGACTATTCTTACATCTCCCAAGGAGAGGTAACTGTTGCAAGCATCAATGACAGCGAGGAGTTGCTAGCCACCGACAGCGCCTTTGATGTGCTTGGCTTCACTCCAGATGAGAAGATGGGAGTCTACAAACTGACTGGTGCTATCATGCACTATGGCAACATGAAGTTTAAGCAGAAGCAGCGTGAGGAACAGGCAGAACCTGATGGTACAGAATCTGCTGACAAATCAGCCTACCTAATGGGGCTGAACTCTGCAGACCTTCTGAAAGGACTCTGTCACCCAAGGGTCAAGGTAGGAAATGAATATGTCACCAAAGGTCAAGGCGTGGATCAAGTGTACTACTCACT---------------------------------------------------------------------------------------------------------------------------------------------------------------------------------------------------------------------------------------------------------------------------------------------------------------------------------------------------------------------------------------------------------------------------------------------------------------------------------------------------------------------------------------------------------------------------------------------------------------------------------------------------------------------------------------------------------------------------------------------------------------------------------------------------------------------------------------------------------------------------------------------------------------------------------------------------------------------------------------------------------------------------------------------------------------------------------------------------------------------------------------------------------------------------------------------------------------------------------------------------------------------------------------------------------------------------------------------------------------------------------------------------------------------------------------------------------------------------------------------------------------------------------------------------------------------------------------------------------------------------------------------------------------------------------------------------------------------------------------------------------------------------------------------------------------------------------------------------------------------------------------------------------------------------------------------------------------------------------------------------------------------------------------------------------------------------------------------------------------------------------------------------------------------------------------------------------------------------------------------------------------------------------------------------------------------------------------------------------------------------------------------------------------------------------------------------------------------------------------------------------
>40130Cyphocharaxgilbert
----AACATCGCCTCCTGCAAAAATCAATGTATAGGAGGTCCTGCCTGCCCAGTGACAACTTGTTAAACGGCCGCGGTATTTTGACCGTGCTAAGGTAGCGCAATCACTTGTCTTTTAAATGAAGACCTGTATGAATGGTGGAACGAGGGCTTAACTGTCTCCCTTCTCCCGTCAATGAAATTGATCTGCCCGTGCAGAAGCGGGCATATTTATACAAGACGAGAAGACCCTTTGGAGCTTAAGACAAAAAGCCAATCTTCGGTTGGGGCGACCGCGGGGGAAAATAAAGCCCCCACGTGGAATGTAAAACTAAGAGAGACATCTCTAAGCCACAGAACATCTGACCCCGATCAACGAACCAAGTTACCCTAGGGATAACAGCGCAATCCCCTCCAAGAGTTCATATCGACGAGAGGGTTTACGACCTCGATGTTGGATCAGGACATCCTAATGGTGCAGCCGCTATTAAGGGTTCGTTTGTTCAACGATTAAAGTCCTACGTGATCT---TCCACCAACCACAAAGACATTGGCACCCTCTACTTAGTATTTGGTGCCTGAGCCGGTATAGTTGGTACCGCCCTAAGTCTCCTAATTCGAGCAGAGCTTAGCCAACCCGGAGCCCTACTTGGTGACGATCAGATTTATAATGTTATCGTTACTGCACACGCCTTCGTTATAATCTTCTTTATAGTGATACCAATTATGATTGGGGGTTTCGGAAACTGATTAATTCCCCTAATGATCGGCGCCCCCGATATAGCATTCCCTCGGATAAATAACATAAGCTTTTGACTGCTGCCCCCCTCTTTCCTCCTTCTATTGTCCTCCTCTGGCGTTGAAGCCGGAGTAGGGACAGGCTGAACTGTATATCCGCCTCTAGCTGGTAATCTCGCCCATGCAGGCGCTTCTGTTGATTTAGCCATTTTTTCCCTTCATCTCGCCGGGGTCTCCTCAATCCTTGGGGCAATTAATTTTATTACAACCATTATTAATATGAAACCCCCAGCAATTTCACAATACCAAACACCCCTATTTGTATGAGCTACTCTAATTACAGCTGTGCTTCTTCTTCTCTCCCTCCCAGTCCTAGCTGCTGGAATTACTATACTGCTCACAGACCGAAATATTAATACCACATTCTTTGACCCTGCCGGCGGAGGAGACTCCTAACAGGACTATTTTTAGCCATACATTACACCTCAGACATCTCTACCGCATTCTCTTCCGTTGCCCATATCTGCCGTGATGTCAACTACGGATGATTAATCCGAAATATGCATGCCAACGGCGCCTCCTTTTTCTTCATTTGCATTTACTTACACATCGGTCGAGGCCTATATTATGGCTCCTACCTCTATAAAGAGACATGAAACATCGGAGTCGTATTATTACTTTTAGTTATAATAACCGCATTTGTAGGTTACGTGCTCCCATGAGGCCAAATGTCATTCTGAGGAGCCACCGTAATCACAAACCTTCTCTCTGCAGTCCCATATGTAGGAGATGCCCTAGTACAATGAATTTGAGGGGGCTTTTCCGTAGACAATGCAACCCTAACACGATTCTTTGCCTTCCACTTCCTACTACCCTTCGCAATCGTGGCAGCTACTGCCCTCCATGCCCTCTTCCTGCATGAAACAGGCTCTAATAACCCAGTTGGGTTAAACTCAGACGCAGACAAAATCTCATTCCACCCTTATTTTTCTTATAAAGACCTCCTAGGATTTCTAATTATACTAGTAGCCCTCGCATCTTTGGCCCTATTCTCCCCCAATCTTTTAGGCGATGCAGAAAATTTTATTCCCGCCAACCCCCTAGTCACACCGACACACATCAAACCAGAATGATACTTCCTATTTGCCTACGCCATCCTACGGTCAATCCCCAATAAACTAGGCGGGGTGTTAGCCCTCCTGTTTTCAATCCTAGTCCTAATGCTAGTCCCACTACTTCACACTTCTAAACAACGAGGACTAACATTCCGCCCCGTAACCCAATTTTTATTCTGAGCCCTAGTCGCAGACGTAGTGATTTTAACATGAATCGGAGGGATACCCGTAGAACACCCATTCATCATTATTGGGCGAGTTGCCTCTGTCCTCTACTTCGCA--------------------------------------------TGTTAACACCAAGAGAGTAATCCAGTACTTTGCAAGTATTGCAGCTGCTGGGGGTGCTTGCAAAAAGGACACCAACAAAGGCACCCTGGAGGACCAAATCATTCAGGCCAATCCTGCACTCGAAGCCTTTGGCAATGCCAAAACAGTGAGAAATGACAACTCGTCTCGCTTTGGAAAGTTTATCCGCATCCATTTTGCAACGAGTGGAAAACTGGCTTCGGCTGACATTGAAACGTATCTCCTGGAAAAGTCACGTGTGACCTTTCAACTAAAAGCAGAAAGGAACTACCACATCTTTTTCCAGATATTATCCAGCGCAAAGCCTGAGCTGCTGGACATGCTTCTGATTACAAACAACCCCTACGACTATTCTTACATCTCCCAAGGAGAGGTAACTGTTGCAAGCATCAATGACAGCGAGGAGTTGCTAGCCACCGACAGCGCCTTTGATGTGCTTGGCTTCACTCCAGATGAGAAGATGGGAGTCTACAAACTGACTGGTGCCATCATGCACTATGGCAACATGAAGTTTAAGCAGAAGCAGCGTGAGGAACAGGCAGAACCTGATGGTACAGAATCTGCTGACAAATCAGCCTACCTAATGGGGCTGAACTCTGCAGACCTTCTGAAAGGACTCTGTCATCCAAGGGTCAAGGTAGGAAATGAATATGTCACCAAAGGTCAAGGCGTGGATCAAGTGTACTACTCACTAAACGTGTCCACCGCTTGGGATGTTGGCATCATCGATGGACTCTCTGGTTGGACAGTCTCTGTAGATGATGTACCAGCAGATACCATCTCTAGAAGATTCCGCTATGATGTAGCACTAGTGTCAGCTCTCAAAGACTTAGAGGAGGACATCTTGGAAGGACTCAGGGATAGAGGGTTGGATGACAGCACTTGCACTTCAGGCTTCACTGTGGTGATCAAGGAGTCATGTGACGGCATGGGAGATGTGAGCGAGAAGCATGGAGGAGGACCAGCCATTCCGGAGAAGGCGGTACGCTTCTCTTTCACGGTGATGTCCATCACGGTTAAGGCTGAAGGTGAGGAAGAAGCGGTCACAATCTTCCAGGAGCAAAAGCCCAACTCCGAGTTCTCCTGCAGACCCCTGTGCCTGATGTTTGTGGACGAGTCTGATCATGAGATGCTGACTGCCATCTTAGGTCCAGTGGTGGCAGAGCGTAGAGCCATGAAGGAGAGTCGCCTCATTCTGTCCATTGGGGGGCTCCTTCGTTCCTTTCGCTTTTTCTTCCGAGGCACAGGCTACGATGAGAAGATGGTGAGGGAAATGGAAGGGTTGGAGGCCTCAGGCTCCACCTACATCTGCACCCTATGTGACTCCACTCGAGCTGAAGCCTCTCAGAACATGGTGCTGCACTCCATCACCCGAAGCCATGACGAGAACCTCGAGCGGTATGAGATATGGAGGACCAACCCTTTCTCTGAGTCTGCAGATGAACTGCGGGATCGGGTCAAAGGGGTCTCCGCAAAGCCTTTCATGGAGACCCAGCCCACGCTAGACGCCTTGCACTGTGACATTGGCAATGCTACCGAGTTCTACAAAATCTTTCAGGATGAGATTGGTGAAATGTACCTGCAAAAAAATCCAGCGAGAGAGGAGCGCAGACGCTGGCGGTCAGCCCTTGATAAGCAGCTCAGGAAGAAGATGAAGCTGAAGCCAGTGATGAGGATGAATGGTAATTACGCCCGGCGCCTGATGACACGTGAAGCTGTGGAGGTGGTGTGCGAGCTAGTTCCTTCAGAAGAGCGTCGCAAGGCCCTGAGGGAGCTGATGGAGCTTTACCTCCAGATGAAGCCTGTGTGGCGCGCCACCTGCCCAGCCAAAGATTGCCCTGATCAGCTCTGCCGTTACAGCTTCAATTCCCAGCGCTTTGCTGAACTCTTGTCCAGCACATTCAAATACCGTTACGATGGCAAGATTACCAACTACCTCCACAAAACCTTGGCCCACGTGCCTGAGATCGTGGAGCGAGATGGCTCAATTGGTGCTTGGGCCAGTGAAGGGAATGAATCTGGGAACAAGCTATTCCGCCGCTTCCGTAAGATGAATGCCAGGCAGTCCAAGA-CTGAGTGTTACCTCATTCATGGGGGCCGAACACCCAATAATGAGCTGTCCTCTAGCCTGTACTTGCTAAGTGTCGACAGTCGCGGATGCAATCGAAAAGTCACACTGAGATGCCAGGAGAAAGAGCTGGTAGGGGAGCCTCCAGGGCCTCGGTACGGCCACACCATTAGTGTAGTCCACAGCAGGGGGAAAACTGCCTGTGTTCTTTTCGGCGGCAGGTCTTACATGCCACCTGCTGAGAGAACCACAGAGAACTGGAATAGTGTGGTGGACTGTCCACCCCAGGTGTACCTCATTGACCTGGAGTTTGGCTGCTGCTCAGCCCATACCCTCCCAGAGCTGACGGACGGCCAGTCATTCCACCTGGCACTGGCTCGAAAGGACTGCGTCTACTTCCTAGGTGGCCACATTCTCTCCACCGACTGCCGACCAGCTCGCATGTTCAAGCTGCGTGTGGAGCTTCTCTTAGGCAGTCCAGTGCTCTCCTGTGACATGTTTAGTGATGGTCCATCTATCACAAGTGCCATTGCAACTCCTGTAGGCCCTGCTCATGAGTATATGATCATTGGTGGCTACCAGTCAGACTCCCAGAAGCGAATGCAGTGCACCTACGTCTCACTGGATGATACAGGCATACATATGGAACCTCGAGAACCACCACAGTGGAGCAGTGACATCAGCCAGAGCCGTACTTGGTTTGGCGGAAGTCTGGGAAGTCGGAGCGCGTTGCTCGCTATTCCAGCAGAGGGAAACCCTGCACCTCCAGAAGCCTATTACTTTTACCAGGTAAGCTTCCAGCAGGAGGGAGATGCAGAAGATCCAACTCAGACATGCAGCCAAGAGTCCACAGACTTTGAGGACTCAGCCCCTCTCGAGGACTCAGAAGAGCTGTACTTTGGGCGTGATCCTAACGAGATGGAGTACAGCAGCGATGGAGAAGGAGAGACCTACAACGAAGAAGATGAGGAGGACGAATCTCAGACAGGCTA-TGGATCAAG-------------------------------
>6929Semaprochilodusvarii
-----ACATCGCCTCCTGCAAAAATCAATGTATAGGAGGTCCTGCCTGCCCAGTGACTATTAGTTAAACGGCCGCGGTATTTTGACCGTGCTAAGGTAGCGCAATCACTTGTCTTTTAAATGAAGACCTGTATGAATGGTGGAACGAGGGCTTAACTGTCTCCCTTCTCCGGTCAATGAAATTGATCTGCCCGTGCAGAAGCGGGCATATAAATACAAGACGAGAAGACCCTTTGGAGCTTCAGACAAAAGGCCAATCTTCGGTTGGGGCGACCGCGGGGGAAAACAAAGCCCCCACGTGGAATGTAAAGCTAAGAGAGACATCTCTAAGCCACAGAACATCTGACCCCGATCAACGAACCAAGTTACCCTAGGGATAACAGCGCAATCCCCTCCAAGAGTTCATATCGACGAGAGGGTTTACGACCTCGATGTTGGATCAGGACATCCTAATGGTGCAGCCGCTATTAAGGGTTCGTTTGTTCAACGATTAAAGTCCTACGTGATCT---TCCACCAACCACAAAGACATTGGCACCCTCTACTTAGTATTCGGTGCTTGAGCCGGAATAGTTGGTACAGCCCTTAGCCTTCTGATTCGAGCGGAGCTCAGCCAACCCGGATCTCTACTGGGCGATGACCAGATTTATAATGTTATTGTTACCGCACATGCTTTCGTAATAATCTTCTTTATAGTAATACCAATTATGATCGGAGGGTTTGGAAACTGACTAGTTCCATTAATGATTGGGGCCCCAGACATAGCATTCCCCCGAATAAATAATATGAGTTTTTGACTGCTACCCCCATCTTTCCTTCTCCTATTGGCCTCCTCCGGGGTTGAAGCCGGAGCCGGAACAGGTTGGACCGTCTACCCCCCTCTTGCTGGGAACTTAGCCCACGCAGGGGCCTCCGTGGATTTAACCATCTTTTCACTCCACCTCGCCGGGGTATCTTCCATTCTGGGAGCAATTAACTTCATCACAACCATTATTAACATGAAGCCTCCAGCCATCTCACAATATCAAACACCTCTATTTGTGTGGGCTACCCTAATTACGGCTGTGCTCCTTCTTCTTTCTCTGCCCGTTCTGGCTGCCGGAATTACAATGCTATTAACAGACCGAAACCTTAACACCACATTCTTCGACCCTGCCGGAGGAGGGGACTTTTAACAGGGCTATTCTTAGCTATACACTACACCTCAGACATCTCCACCGCCTTCTCCTCTGTCGCCCACATTTGCCGCGACGTCAACTACGGCTGACTAATTCGAAACATACATGCCAACGGAGCCTCCTTCTTCTTCATTTGCATTTATCTCCACATCGGCCGAGGCTTATATTATGGTTCCTACCTCTACAAAGAAACCTGAAACATCGGCGTAGTCCTCCTACTACTAGTTATAATAACAGCATTTGTAGGCTATGTACTCCCATGAGGACAAATGTCTTTCTGAGGAGCTACCGTAATTACAAACCTCCTCTCTGCCGTGCCATACGTCGGAGACGCCCTAGTACAATGAATTTGAGGCGGCTTCTCCGTAGACAATGCAACCTTAACACGATTCTTCGCCTTCCACTTCCTACTACCATTTGCAGTCGTCGCAGCCACAGCCCTTCACGCCCTTTTCCTACATGAAACAGGATCAAATAACCCAGTTGGACTAAACTCCGATGCAGACAAAATTCCATTCCACCCATATTTCTCCTACAAAGACCTGCTTGGCTTCATAATTCTGCTAGTAGCCCTAACATCGCTAGCCCTTTTCTCCCCCAACCTCCTAGGAGACCCCGAAAACTTTACCCCCGCCAACCCCCTCGTCACACCAACACACATCAAACCAGAATGATACTTCCTATTTGCCTACGCCATCCTACGATCCATCCCCAATAAACTAGGCGGAGTACTAGCCCTTCTATTCTCAATTCTCGTCCTCCTACTAGTACCCATATTACACACCTCTAAACAACAAGGACTCACGTTCCGCCCAATCACCCAATTCTTATTTTGGACATTAGTAGCAGACGTAATAATCTTAACATGAATCGGAGGAATACCAGTAGAACATCCATTTATCATCATTGGCCAAATCGCCTCCATCCTCTACTTCGCACTACTTCTAATTTTTAACCCCCTAGCCGGATGGTTAGAAAACAATGTTAATACCAAGAGAGTGATCCAGTATTTTGCAAGTATTGCAGCTGCTGCTGGTGCTCTCAAGAAGGACTCCAATAAAGGCACCCTGGAGGACCAAATCATCCAGGCCAATCCTGCACTCGAGGCCTTCGGCAATGCCAAAACAGTGAGAAATGACAACTCGTCCCGCTTTGGAAAGTTTATCCGCATCCATTTCGGAACAAGTGGTAAACTGTCCTCGGCTGACATTGAAACATATTTGCTGGAAAAGTCCCGTGTGACCTTTCAGCTAAAATCTGAAAGGAACTACCACATCTTCTTCCAGATATTATCCAACGCAAAGCCTGAGCTGCTGGATATGCTGTTGATTACAAATAATCCCTATGACTACTCTTACATCTCCCAAGGAGAGGTAACTGTGGCAAGTATTAATGACAGCGAGGAATTGATGGCCACCGACAATGCTTTCGACGTGCTTGGTTTCACTCCAGATGAGAAGATGGGAGTCTACAAACTGACTGGTGCTATCATGCATTATGGCAACATGAAGTTTAAGCAGAAGCAGCGTGAGGAACAGGCAGAACCTGACGGTACAGAAGCTGCTGACAAATCAGCCTACCTAATGGGGCTGAACTCTGCAGATCTTCTGAAAGGACTCTGTCATCCAAGGGTCAAGGTAGGAAACGAATATGTCACCAAAGGCCAAGGTGTGGACCAAGTGTACTACTCAATAAACGTGTCCACCTCTTGGGATGTAGGTATCATCGATGGACTCTCTGGCTGGACAGTCTCTGTAGATGATGTACCAGCAGATACCATCTCTAGAAGATTCCGCTATGATGTGGCACTAGTATCAGCCCTAAAAGATTTGGAGGAGGACATCATGGAAGGACTAAGGGAGAGGGGGTTGGATGACAGTACTTGCACTTCTGGGTTCACAGTAGTGATCAAGGAGTCATGTGATGGCATGGGAGACGTGAGCGAGAAGCATGGAGGAGGACCAGCCATTCCAGAGAAGGCGGTAAGGTTCTCTTTTACAGTGATGTCCATCACGGTTCAAGCTGAAGGTGAGGAAGAAGCAGTCACAATCTTCCAGGAACAAAAGCCCAACTCCGAGCTCTCCTGCAGACCCCTGTGCCTGATGTTTGTGGATGAGTCTGATCATGAGATGCTCACTGCCATCTTGGGGCCAGTAGTGGCAGAGCGTAGAGCCATGAAGGAGAGTCGCCTCATTCTGTCCATTGGGGGGCTTCTTCGTTCCTTTCGCTTTTACTTCCGAGGCACAGGCTATGATGAGAAGATGGTGAGAGAAATGGAAGGGTTAGAGGCTTCAGGTTCCACTTACATCTGCACCCTGTGCGACTCCACACGAGCTGAGGCCGCTCAGAACATGGTGCTGCACTCCATCACCCGAAGCCATGAGGAAAATCTTGAGCGCTACGAGATATGGAGGACCAATCCTTTCTCTGAGTCTGCAGAGGAATTGCGGGATCGGGTCAAAGGGGTCTCAGCGAAGCCTTTCATGGAGACCCAGCCCACGCTAGACGCCTTGCATTGTGACATTGGCAATGCTACCGAGTTCTACAAGATATTCCAGGATGAGATTGGTGAAATGTACCAGGGAACCAATCCAACTCGAGAGGAGCGCCGACGCTGGCGATCAGCCCTTGATAAGCAGCTGAGGAAGAAGATGAAGCTGAAGCCAGTGATGAGGATGAATGGGAACTACGCCCGGCGGCTGATGACCCGTGAGGCTGTGGAGGTAGTGTGTGAGCTGGTTCCCTCAGAGGAGCGTCGCAAGGCCCTGAGAGAGCTGATGGAGCTGTACCTCCAGATGAAGCCTGTATGGCGCTCCACCTGCCCAGCCAGAGACTGCCCTGATCAACTCTGCCGTTACAGCTTCAACTCCCAGCGCTTTGCAGAACTCCTGTCCACCACATTCAAATACCGTTATGATGGCAAGATTACCAACTACCTCCACAAAACCTTGGCCCACGTGCCTGAGATTGTGGAACGAGATGGGTCAATTGGTGCTTGGGCCAGCGAAGGGAATGAGTCCGGGAACAAGCTTTTCCGGCGCTTTCGTAAGATGAACGCCAGGCAGTCCAAGACCTGAGTGTTACCTCATTCACGGTGGCCGAACACCCAATAATGAGTTGTCCTCTAGCCTCTACCTGCTAAATGTTGACAGTCGTGGATGCAATCGAAAAGTCACACTGAGATGCCAGGAGAAAGAGATGGTGGGGGAGACCCCAGGGCCTCGATACGGGCACACCATTAGTGTAGTCCACAGCAGGGGGAAAACAGCCTGTGTTCTTTTCGGCGGCAGGTCTTACATGTCACCTGCTGAGAGAACCACAGAGAACTGGAATAGTGTAGTGGACTGTCCACCCCAGGTGTACCTCATTGACCTGGAGTTTGGCTGCTGCTCAGCTTATACACTCCCTGAGCTCACGGATGGCCAGTCATTCCACCTGGCACTGGCTCGAGAGGATTGTGTTTACTTCTTGGGTGGCCACATTCTCTCCACCGACTGCCGACCAGCTCGCCTGTTCAGGCTGCGCGTGGAGCTTCTCCTAGGCAGTCCAGTGCTCTCCTGCGATATGTTTAATGATGGTCCCTCTATCACAAGTGCCATTGCAACTCTTGTAGGCCCTGCTCATGAGTATATGATCCTTGGTGGGTACCAGTCAGACTCCCAGAAGCGGATGCAGTGCACCTATGTTGCACTGGATGACGTAGGCATACGAATAGAACCTCGAGAGCCACCGCAGTGGAGCAGTGAGATCAGCCAGAGCCGTACTTGGTTTGGTGGAAGCCTGGGAGATGGTAGCGCATTGATCGCTATTCCATCAGAGGGAAGTCCTGCACCTCCAGATGCCTATCACTTTTACCATGTAAGCTTCCAGCAAGAGGGAGATTCAGAGGATCCAACCCAGGCATGCAGCCAGGAGTCCACAGACTTTGAGGACTCAGCCCCTCTCGAGGACTCAGAAGAGCTGTACTTTGGGCGTGATCCTAATGAGATGGAGTACAGCAGCGACGGAGAAGGAGACACCTACAACGAAGATGATGAGGAAGACGTTTCTCAGACAGGCTATTGGATCAAGTGCTGTCTCACCTGCCAGGTAGATATCAACA
>15729Semaprochilodusvarii
CAAAAACATCGCCTCCTGCAAAAATCAATGTATAGGAGGTCCTGCCTGCCCAGTGACTATTAGTTAAACGGCCGCGGTATTTTGACCGTGCTAAGGTAGCGCAATCACTTGTCTTTTAAATGAAGACCTGTATGAATGGTGGAACGAGGGCTTAACTGTCTCCCTTCTCCGGTCAATGAAATTGATCTGCCCGTGCAGAAGCGGGCATATAAATACAAGACGAGAAGACCCTTTGGAGCTTCAGACAAAAGGCCAATCTTCGGTTGGGGCGACCGCGGGGGAAAACAAAGCCCCCACGTGGAATGTAAAGCTAAGAGAGACATCTCTAAGCCACAGAACATCTGACCCCGATCAACGAACCAAGTTACCCTAGGGATAACAGCGCAATCCCCTCCAAGAGTTCATATCGACGAGAGGGTTTACGACCTCGATGTTGGATCAGGACATCCTAATGGTGCAGCCGCTATTAAGGGTTCGTTTGTTCAACGATTAAAGTCCTACGTGATCTGA-TCCACCAACCACAAAGACATTGGCACCCTCTACTTAGTATTCGGTGCTTGAGCCGGAATAGTTGGTACAGCCCTTAGCCTTCTGATTCGAGCGGAGCTCAGCCAACCCGGATCTCTACTGGGCGATGACCAGATTTATAATGTTATTGTTACCGCACATGCTTTCGTAATAATCTTCTTTATAGTAATACCAATTATGATCGGAGGGTTTGGAAACTGACTAGTTCCATTAATGATTGGGGCCCCAGACATAGCATTCCCCCGAATAAATAATATGAGTTTTTGACTGCTACCCCCATCTTTCCTTCTCCTATTGGCCTCCTCCGGGGTTGAAGCCGGAGCCGGAACAGGTTGGACCGTCTACCCCCCTCTTGCTGGGAACTTAGCCCACGCAGGGGCCTCCGTGGATTTAACCATCTTTTCACTCCACCTCGCCGGGGTATCTTCCATTCTGGGAGCAATTAACTTCATCACAACCATTATTAACATGAAGCCTCCAGCCATCTCACAATATCAAACACCTCTATTTGTGTGGGCTACCCTAATTACGGCTGTGCTCCTTCTTCTTTCTCTGCCCGTTCTGGCTGCCGGAATTACAATGCTATTAACAGACCGAAACCTTAACACCACATTCTTCGACCCTGCCGGAGGAGGGGACTTTTAACAGGGCTATTCTTAGCTATACACTACACCTCAGACATCTCCACCGCCTTCTCCTCTGTCGCCCACATTTGCCGCGACGTCAACTACGGCTGACTAATTCGAAACATACATGCCAACGGAGCCTCCTTCTTCTTCATTTGCATTTATCTCCACATCGGCCGAGGCTTATATTATGGTTCCTACCTCTACAAAGAAACCTGAAACATCGGCGTAGTCCTCCTACTACTAGTTATAATAACAGCATTTGTAGGCTATGTACTCCCATGAGGACAAATATCTTTCTGAGGAGCTACCGTAATTACAAACCTCCTCTCTGCCGTGCCATACGTCGGAGACGCCCTAGTACAATGAATTTGAGGCGGCTTCTCCGTAGACAATGCAACCTTAACACGATTCTTCGCCTTCCACTTCCTACTACCATTTGCAGTCGTCGCAGCCACAGCCCTTCACGCCCTCTTCCTACATGAAACAGGATCAAATAACCCAGTTGGACTAAACTCCGATGCAGACAAAATTCCATTCCACCCATATTTCTCCTACAAAGACCTGCTTGGCTTCATAATTCTGCTAGTAGCCCTAACATCGCTAGCCCTTTTCTCCCCCAACCTCCTAGGAGACCCCGAAAACTTTACCCCCGCCAACCCCCTCGTCACACCAACACACATCAAACCAGAATGATACTTCCTATTTGCCTACGCCATCCTACGATCCATCCCCAATAAACTAGGCGGAGTACTAGCCCTTCTATTCTCAATTCTCGTCCTCCTACTAGTACCCATATTACACACCTCTAAACAACAAGGACTCACGTTCCGCCCAATCACCCAATTCTTATTTTGGACATTAGTAGCAGACGTAATAATCTTAACATGAATCGGAGGAATACCAGTAGAACATCCATTTATCATCATTGGCCAAATCGCCTCCATCCTCTACTTCGCACTACTTCTAATTTTTAACCCCCTAGCCGGATGGTTAGAAAACAA-------ACCAAGAGAGTGATCCAGTATTTTGCAAGTATTGCAGCTGCTGCTGGTGCTCTCAAGAAGGACTCCAATAAAGGCACCCTGGAGGACCAAATCATCCAGGCCAATCCTGCACTCGAGGCCTTCGGCAATGCCAAAACAGTGAGAAATGACAACTCGTCCCGCTTTGGAAAGTTTATCCGCATCCATTTCGGAACAAGTGGTAAACTGTCCTCGGCTGACATTGAAACATATTTGCTGGAAAAGTCCCGTGTGACCTTTCAGCTAAAATCTGAAAGGAACTACCACATCTTCTTCCAGATATTATCCAACGCAAAGCCTGAGCTGCTGGATATGCTGTTGATTACAAATAATCCCTATGACTACTCTTACATCTCCCAAGGAGAGGTAACTGTGGCAAGTATTAATGACAGCGAGGAATTGATGGCCACCGACAATGCTTTCGACGTGCTTGGTTTCACTCCAGATGAGAAGATGGGAGTCTACAAACTGACTGGTGCTATCATGCATTATGGCAACATGAAGTTTAAGCAGAAGCAGCGTGAGGAACAGGCAGAACCTGACGGTACAGAAGCTGCTGACAAATCAGCCTACCTAATGGGGCTGAACTCTGCAGATCTTCTGAAAGGACTCTGTCATCCAAGGGTCAAGGTAGGAAACGAATATGTCACCAA---------------------------------AAACGTGTCCACCTCTTGGGATGTAGGTATCATCGATGGACTCTCTGGCTGGACAGTCTCTGTAGATGATGTACCAGCAGATACCATCTCTAGAAGATTCCGCTATGATGTGGCACTAGTATCAGCCCTAAAAGATTTGGAGGAGGACATCATGGAAGGACTAAGGGAGAGGGGGTTGGATGACAGTACTTGCACTTCTGGGTTCACAGTAGTGATCAAGGAGTCATGTGATGGCATGGGAGACGTGAGCGAGAAGCATGGAGGAGGACCAGCCATTCCAGAGAAGGCGGTAAGGTTCTCTTTTACAGTGATGTCCATCACGGTTCAAGCTGAAGGTGAGGAAGAAGCAGTCACAATCTTCCAGGAACAAAAGCCCAACTCCGAGCTCTCCTGCAGACCCCTGTGCCTGATGTTTGTGGATGAGTCTGATCATGAGATGCTCACTGCCATCTTGGGGCCAGTAGTGGCAGAGCGTAGAGCCATGAAGGAGAGTCGCCTCATTCTGTCCATTGGGGGGCTTCTTCGTTCCTTTCGCTTTTACTTCCGAGGCACAGGCTATGATGAGAAGATGGTGAGAGAAATGGAAGGGTTAGAGGCTTCAGGTTCCACTTACATCTGCACCCTGTGCGACTCCACACGAGCTGAGGCCGCTCAGAACATGGTGCTGCACTCCATCACCCGAAGCCATGAGGAAAATCTTGAGCGCTACGAGATATGGAGGACCAATCCTTTCTCTGAGTCTGCAGAGGAATTGCGGGATCGGGTCAAAGGGGTCTCAGCGAAGCCTTTCATGGAGACCCAGCCCACGCTAGACGCCTTGCATTGTGACATTGGCAATGCTACCGAGTTCTATAAGATATTCCAGGATGAGATTGGTGAAATGTACCAGGGAACCAATCCAACTCGAGAGGAGCGCCGACGCTGGCGATCAGCCCTTGATAAGCAGCTGAGGAAGAAGATGAAGCTGAAGCCAGTGATGAGGATGAATGGGAACTACGCCCGGCGGCTGATGACCCGTGAGGCTGTGGAGGTAGTGTGTGAGCTGGTTCCCTCAGAGGAGCGTCGCAAGGCCCTGAGAGAGCTGATGGAGCTGTACCTCCAGATGAAGCCTGTATGGCGCTCCACCTGCCCAGCCAGAGACTGCCCTGATCAACTCTGCCGTTACAGCTTCAACTCCCAGCGCTTTGCAGAACTCCTGTCCACCACATTCAAATACCGTTATGATGGCAAGATTACCAACTACCTCCACAAAACCTTGGCCCACGTGCCTGAGATTGTGGAACGAGATGGGTCAATTGGTGCTTGGGCCAGCGAAGGGAATGAGTCCGGGAACAAGCTTTTCCGGCGCTTTCGTAAGATGAACGCCAGGCAGTCCAAGACCTGAGTGTTACCTCATTCACGGTGGCCGAACACCCAATAATGAGCTGTCCTCTAGCCTCTACCTGCTAAATGTTGACAGTCGTGGATGCAATCGAAAAGTCACACTGAGATGCCAGGAGAAAGAGATGGTGGGGGAGACCCCAGGGCCTCGATACGGGCACACCATTAGTGTAGTCCACAGCAGGGGGAAAACAGCCTGTGTTCTTTTCGGCGGCAGGTCTTACATGTCACCTGCTGAGAGAACCACAGAGAACTGGAATAGTGTAGTGGACTGTCCACCCCAGGTGTACCTCATTGACCTGGAGTTTGGCTGCTGCTCAGCTTATACACTCCCTGAGCTCACGGATGGCCAGTCATTCCACCTGGCACTGGCTCGAGAGGATTGTGTTTACTTCTTGGGTGGCCACATTCTCTCCACCGACTGCCGACCAGCTCGCCTGTTCAGGCTGCGCGTGGAGCTTCTCCTAGGCAGTCCAGTGCTCTCCTGCGATATGTTTAATGATGGTCCCTCTATCACAAGTGCCATTGCAACTCTTGTAGGCCCTGCTCATGAGTATATGATCCTTGGTGGGTACCAGTCAGACTCCCAGAAGCGGATGCAGTGCACCTATGTTGCACTGGATGACGTAGGCATACGAATAGAACCTCGAGAGCCACCGCAGTGGAGCAGTGAGATCAGCCAGAGCCGTACTTGGTTTGGTGGAAGCCTGGGAGATGGTAGCGCATTGATCGCTATTCCATCAGAGGGAAGTCCTGCACCTCCAGATGCCTATCACTTTTACCATGTAAGCTTCCAGCAAGAGGGAGATTCAGAGGATCCAACCCAGGCATGCAGCCAGGAGTCCACAGACTTTGAGGACTCAGCCCCTCTCGAGGACTCAGAAGAGCTGTACTTTGGGCGTGATCCTAATGAGATGGAGTACAGCAGCGACGGAGAAGGAGACACCTACAACGAAGATGATGAGGAAGACGTTTCTCAGACAGGCTATTGGATCAAGTGCTGTCTCACCTGCCAGGTAGATATCAACA
>12727Semaprochiloduslaticeps
-----------------------------------------------------------------------CCGCGGTATTTTGACCGTGATAAGGTAGCGCAATCACTTGTCTTTTAAATGAAGACCTGTATGAATGGTGGAACGAGGGCTTAACTGTCTCCCTTCTCCGGTCAATGAAATTGATCTGCCCGTGCAGAAGCGGGCATACAAATACAAGACGAGAAGACCCTTTGGAGCTTTAGACAAAAGGCCAATCTTCGGTTGGGGCGACCGCGGGGGAAAACAAAGCCCCCACGTGGAATGTAAAACTAAGAGAGACATCTCTAAGCCACAGAACATCTGACCCCGATCAACGAACCAAGTTACCCTAGGGATAACAGCGCAATCCCCTCCAAGAGTTCATATCGACGAGAGGGTTTACGACCTCGATGTTGGATCAGGACATCCTAATGGTGCAGCC-------------------------------------------------TCCACCAACCACAAAGACATTGGCACCCTCTACTTAGTATTCGGTGCTTGAGCCGGAATAGTTGGTACAGCCCTTAGCCTTTTGATTCGGGCGGAGCTCAGCCAACCCGGATCTCTACTGGGCGATGACCAGATTTATAATGTTATTGTTACCGCACATGCTTTCGTAATAATCTTCTTTATAGTAATACCAATTATGATCGGAGGATTTGGAAACTGACTAGTTCCATTAATGATTGGGGCCCCAGACATAGCATTTCCCCGAATAAATAATATGAGTTTTTGACTGCTACCTCCATCTTTCCTTCTCCTATTGGCCTCCTCCGGGGTTGAAGCCGGAGCCGGAACAGGTTGGACTGTCTACCCCCCTCTTGCTGGGAACTTAGCTCACGCAGGGGCTTCCGTGGATTTAACCATCTTTTCACTCCACCTCGCCGGAGTATCTTCCATTCTGGGGGCAATTAACTTCATCACAACTATTATTAATATGAAGCCTCCAGCCATCTCACAATATCAAACACCTCTATTTGTGTGGGCCATCCTAATTACGGCTGTGCTCCTTCTTCTTTCTCTACCCGTTCTGGCTGCCGGAATTACAATGCTCTTAACAGACCGAAACCTTAACACCACGTTCTTCGACCCTGCCGGAGGGGGAGACTTTTAACAGGGCTATTCTTAGCCATACACTACACCTCAGATATCTCCACTGCCTTCTCCTCTGTCGCCCACATTTGCCGCGACGTCAACTACGGCTGACTAATTCGAAACATACACGCCAACGGAGCCTCCTTCTTCTTCATTTGCATTTATCTCCACATCGGCCGAGGCCTATATTATGGTTCCTACCTATACAAAGAAACTTGAAACATCGGCGTAGTCCTCCTACTACTAGTTATAATAACAGCATTTGTAGGTTATGTACTCCCATGAGGACAAATGTCTTTCTGAGGGGCTACCGTAATTACAAACCTCCTCTCTGCCGTACCGTACATCGGAGACGCCCTAGTACAATGAATCTGAGGCGGCTTCTCCGTAGACAATGCAACCTTAACACGATTCTTCGCCTTCCACTTCCTACTACCATTTGCAGTCATCGCAGCCACAGCCCTTCACGCCCTATTCCTACATGAAACAGGATCAAACAACCCCGTTGGACTAAACTCCGATGCAGACAAAATTCCATTCCACCCATACTTTTCCTACAAAGACCTGCTTGGCTTCATAATCCTGCTAGTAGCCCTAACATCGCTAGCCCTTTTCTCCCCCAACCTCCTAGGAGACCCCGAAAACTTTACCCCCGCCAACCCTCTCGTTACACCAACACACATCAAACCAGAATGATACTTCCTATTTGCCTATGCCATCCTACGATCCATCCCCAATAAATTAGGCGGAGTACTAGCCCTTCTATTCTCAATTCTCGTCCTCCTACTAGTACCCATACTACACACCTCTAAACAACAAGGACTCACGTTCCGCCCAATCACCCAATTCTTATTTTGAACATTAGTAGCAGACGTAATAATCTTAACATGAATCGGAGGAATACCAGTAGAACATCCATTTATCATCATTGGCCAAATCGCCTCCATCCTCTACTTCGCACTACTTCTAATTTTTAACCCCCTAGCCGGATGGTTAGAAAACAATGTTAATACCAAGAGAGTGATCCAGTATTTTGCAAGTATTGCAGCTGCTGCTGGTGCTCTCAAGAAGGACTCCAATAAAGGCACCCTGGAGGACCAAATCATCCAGGCCAATCCTGCACTCGAGGCCTTCGGCAATGCCAAAACAGTGAGAAATGACAACTCGTCCCGCTTTGGAAAGTTTATCCGCATCCATTTCGGAACAAGTGGTAAACTGTCCTCGGCTGACATTGAAACATATTTGCTGGAAAAGTCCCGTGTGACCTTTCAGCTAAAATCTGAAAGGAACTACCACATCTTCTTCCAGATATTATCCAACGCAAAGCCTGAGCTGCTGGATATGCTGTTGATTACAAATAATCCCTATGACTACTCTTACATCTCCCAAGGAGAGGTAACTGTGGCAAGTATTAATGACAGCGAGGAATTGATGGCCACCGACAATGCTTTCGACGTGCTTGGTTTCACTCCAGATGAGAAGATGGGAGTCTACAAACTGACTGGTGCTATCATGCATTATGGCAACATGAAGTTTAAGCAGAAGCAGCGTGAGGAACAGGCAGAACCTGACGGTACAGAAGCTGCTGACAAATCAGCCTACCTAATGGGGCTGAACTCTGCAGATCTTCTGAAAGGACTCTGTCATCCAAGGGTCAAGGTAGGAAACGAATATGTCACCAAAGGCCAAGGTGTGGACCAAGTGTACTACTCAAT--ACGTGTCCACCTCTTGGGATGTAGGTATCATCGATGGACTCTCTGGCTGGACAGTCTCTGTAGATGATGTACCAGCAGATACCATCTCCAGAAGATTCCGCTATGATGTGGCACTAGTATCAGCCCTAAAAGATTTGGAGGAGGACATCATGGAAGGACTAAGGGAGAGGGGGTTGGATGACAGTACTTGCACTTCTGGGTTCACAGTAGTGATCAAGGAGTCATGTGACGGCATGGGAGACGTGAGCGAGAAGCATGGAGGAGGACCAGCCATTCCAGAGAAGGCGGTAAGGTTCTCTTTTACAGTGATGTCCATCACGGTTCAAGCTGAAGGTGAGGAAGAAGCAGTCACAATCTTCCAGGAACAAAAGCCCAACTCCGAGCTCTCCTGCAGACCCCTGTGCCTGATGTTTGTGGATGAGTCTGATCATGAGATGCTCACTGCCATCTTGGGGCCAGTAGTGGCAGAGCGTAGAGCCATGAAGGAGAGTCGCCTCATTCTGTCCATTGGGGGGCTTCTTCGTTCCTTTCGCTTTTACTTCCGAGGCACAGGCTATGATGAGAAGATGGTGAGAGAAATGGAAGGGTTAGAGGCTTCAGGTTCCACTTACATCTGCACCCTGTGCGACTCCACACGAGCTGAGGCCGCTCAGAACATGGTGCTGCACTCCATCACCCGAAGCCATGAGGAAAATCTTGAGCGCTACGAGATATGGAGGACCAATCCTTTCTCTGAGTCTGCAGAGGAATTGCGGGATCGGGTCAAAGGGGTCTCAGCGAAGCCTTTCATGGAGACCCAGCCCACGCTAGACGCCTTGCATTGTGACATTGGCAATGCTACCGAGTTCTACAAGATATTCCAGGATGAGATTGGTGAAATGTACCAGGGAACCAATCCAACTCGAGAGGAGCGCCGACGCTGGCGATCAGCCCTTGATAAGCAGCTGAGGAAGAAGATGAAGCTGAAGCCAGTGATGAGGATGAATGGGAACTACGCCCGGCGGCTGATGACCCGTGAGGCTGTGGAGGTAGTGTGTGAGCTGGTTCCCTCAGAGGAGCGTCGCAAGGCCCTGAGAGAGCTGATGGAGCTGTACCTCCAGATGAAGCCTGTATGGCGCTCCACCTGCCCAGCCAGAGACTGCCCTGATCAACTCTGCCGTTACAGCTTCAACTCCCAGCGCTTTGCAGAACTCCTGTCCACCACATTCAAATACCGTTATGATGGCAAGATTACCAACTACCTCCACAAAACCTTGGCCCA------------------------------------------------------------------------------------------------------------------------------------------------------------------------------------------------------------------------------------------------------------------------------------------------------------------------------------------------------------------------------------------------------------------------------------------------------------------------------------------------------------------------------------------------------------------------------------------------------------------------------------------------------------------------------------------------------------------------------------------------------------------------------------------------------------------------------------------------------------------------------------------------------------------------------------------------------------------------------------------------------------------------------------------------------------------------------------------------------------------------------------------------------------------------------------------
>P4298Semaprochiloduskneri
-AAAAACATCGCCTCCTGCAAAAATCAACGTATAGGAGGTCCTGCCTGCCCAGTGACTATTAGTTAAACGGCCGCGGTATTTTGACCGTGCTAAGGTAGCGCAATCACTTGTCTTTTAAATGAAGACCTGTATGAATGGTGGAACGAGGGCTTAACTGTCTCCCTTCTTCGGTCAATGAAATTGATCTGCCCGTGCAGAAGCGGGCATACAAATACAAGACGAGAAGACCCTTTGGAGCTTTAGACAAAAGGCCAATCTTCGGTTGGGGCGACCGCGGGGGAAAACAAAGCCCCCACGTGGAATGTAAAACTAAGAGAGACATCTCTAAGCCACAGAACATCTGACCCCGATCAACGAACCAAGTTACCCTAGGGATAACAGCGCAATCCCCTCCAAGAGTTCATATCGACGAGAGGGTTTACGACCTCGATGTTGGATCAGGACATCCTAATGGTGCAGCCGCTATT-------------------------------------------TCCACCAACCACAAAGACATTGGCACCCTCTACCTAGTATTTGGTGCTTGAGCCGGAATAGTTGGTACAGCCCTTAGCCTTTTGATTCGAGCGGAGCTCAGCCAACCCGGATCCCTACTGGGCGATGACCAGATTTATAATGTTATTGTTACCGCACACGCTTTTGTAATAATCTTCTTTATAGTAATGCCAATTATGATTGGAGGATTTGGAAACTGACTGATTCCGCTAATGATCGGAGCCCCAGACATAGCATTTCCCCGAATGAATAATATGAGTTTCTGACTACTACCCCCATCTTTCCTCCTTCTACTAGCCTCCTCCGGAGTTGAAGCCGGGGCCGGAACAGGTTGAACTGTCTACCCCCCTCTCGCCGGGAACCTAGCTCACGCAGGAGCCTCTGTAGATTTAACAATCTTTTCACTCCATCTCGCAGGGGTATCTTCAATCCTGGGAGCAATTAACTTTATTACAACCATTATTAATATGAAACCTCCGGCTATTTCGCAGTATCAAACACCTCTGTTCGTGTGGGCTACTCTAATTACGGCTGTACTCCTTCTCCTTTCTCTGCCCGTTCTGGCCGCCGGAATTACAATGCTCTTGACAGACCGAAACCTTAACACCACATTCTTTGATCCTGCCGGGGGAGGAGACTTCTAACAGGACTATTCCTAGCAATACACTATACCTCAGACATCTCTACTGCCTTCTCCTCCGTTGCCCATATCTGCCGTGACGTCAACTACGGCTGACTAATCCGAAATATGCATGCTAATGGAGCTTCCTTCTTCTTCATTTGCATTTATCTCCACATCGGCCGAGGCCTATATTACGGCTCCTACCTTTATAAAGAAACCTGAAACATTGGCGTAGTCCTACTGCTACTAGTTATAATAACAGCATTCGTAGGCTATGTACTCCCATGAGGACAAATATCTTTCTGAGGAGCTACTGTAATCACGAATCTCCTCTCTGCCGTACCATACGTCGGAGATGCTCTAGTGCAATGAATTTGAGGCGGCTTTTCCGTAGACAACGCAACACTAACACGATTCTTCGCCTTCCACTTCCTACTACCCTTCGTAGTCGTTGCAGCCACAGCTCTTCACGCCCTCTTCCTGCACGAAACAGGGTCAAACAACCCTGTCGGATTAAATTCTGACGCAGACAAAATTCCATTCCACCCATATTTCTCTTATAAAGACCTACTCGGCTTTATAGTACTACTAGCAGCTCTTACCTCACTAGCCCTTTTCTCCCCCAACCTCTTAGGAGACCCCGACAACTTCACCCCAGCTAATCCCCTAGTCACACCAACACACATCAAACCAGAATGATACTTCCTATTCGCCTACGCTATTCTCCGATCCATCCCTAACAAACTAGGTGGAGTATTAGCCCTTCTATTCTCAATCCTCGTCCTACTACTAGTTCCCCTCCTACATACCTCTAAACAGCAAGGACTTACATTCCGCCCAATCACTCAGTTCCTATTTTGAGCGCTAGTAGCAGACGTGATAATTCTGACATGAATTGGAGGAATACCAGTAGAACACCCATTTATTATTATTGGCCAAATCGCCTCTGTCCTCTACTTCGCACTACTTCTAATTTTTAATCCCCTAGCCGGATGACTGGAAAACAA-----ATACCAAGAGAGTGATCCAGTATTTTGCAAGTATTGCAGCTGCTGCTGGTGCTCTCAAGAAGGACTCCAATAAAGGCACCCTGGAGGACCAAATCATCCAGGCCAATCCTGCACTCGAGGCCTTCGGCAATGCCAAAACAGTGAGAAATGACAACTCGTCCCGCTTTGGAAAGTTTATCCGCATCCATTTCGGAACAAGTGGTAAACTGTCCTCGGCTGACATTGAAACATATTTGCTGGAAAAGTCCCGTGTGACCTTTCAGCTAAAATCTGAAAGGAACTACCATATCTTCTTCCAGATATTATCCAACGCAAAGCCTGAGCTGCTGGATATGCTGTTGATTACAAATAATCCCTATGACTACTCTTACATCTCCCAAGGAGAGGTAACTGTGGCAAGTATAAATGACAGCGAGGAGTTGTTAGCCACCGACAATGCTTTCGACGTGCTTGGTTTCACTCCAGATGAGAAGATGGGAGTCTACAAACTGACTGGTGCTATCATGCATTATGGCAACATGAAGTTTAAGCAGAAGCAGCGTGAGGAACAGGCAGAACCTGACGGTACAGAAGCTGCTGACAAATCAGCCTACCTAATGGGGCTGAACTCTGCAGATCTTYTGAAAGGACTCTGTCATCCAAGGGTCAAGGTAGGAAACGAATATGTCACCAAAGGCCAAGGTGTGGACCAAGTGTACTACTCAATAAACGTGTCCACCTCTTGGGATGTAGGTATCATCAATGGGCTCTCTGGCTGGACAGTCTCTGTAGATGATGTACCAGCGGATACCATCGCTAGAAGATTCCGCTATGATGTGGCACTAGTATCAACCCTAAAAGATTTAGAGGAGGACATCATGGAAGGACTAAGGGAGAGGGGGTTGGATGACAGCACTTGTACTTCCGGTTTTACAGTAGTGATCAAGGAGTCTTGTGACGGCATGGGAGACGTGAGCGAGAAGCATGGAGGAGGACCAGCCATTCCAGAGAAGGCGGTAAGGTTCTCTTTTACAGTGATGTCCATCACGGTTCAAGCTGAAGGTGAGGAAGAAGCAGTCACAATCTTCCAGGAACAAAAGCCCAACTCCGAGCTCTCCTGCAGACCCCTGTGCCTGATGTTTGTGGATGAGTCTGATCATGAGATGCTCACTGCCATCTTGGGGCCAGTAGTGGCAGAGCGTAGAGCCATGAAGGAGAGTCGCCTCATTCTGTCCATTGGGGGGCTTCTTCGTTCCTTTCGCTTTTACTTCCGAGGCACAGGCTATGATGAGAAGATGGTGAGAGAAATGGAAGGGTTAGAGGCTTCAGGTTCCACTTACATCTGCACCCTGTGTGACTCCACACGAGCTGAGGCTGCTCAGAACATGGTGCTGCACTCCATCACCCGAAGCCATGATGAAAACCTTGAGCGCTACGAGATATGGAGGACCAATCCTTTCTCTGAGTCTGCAGAGGAATTGCGGGATCGGGTCAAAGGGGTCTCAGCGAAGCCTTTCATGGAGACCCAGCCCACGTTAGACGCCTTGCATTGTGACATTGGCAATGCTACCGAGTTCTACAAGATATTCCAGGATGAGATTGGTGAAATGTACCAGGGAACCAATCCAACGCGAGAGGAGCGCCGACGCTGGCGATCAGCCCTTGATAAGCAGCTGAGGAAGAAGATGAAGCTGAAGCCAGTGATGAGGATGAATGGGAACTACGCCCGGCGGCTGATGACCCGTGAGGCTGTGGAGGTGGTGTGTGAGCTGGTTCCCTCAGAGGAGCGTCGCAAGGCCCTGAGAGAGCTGATGGAGCTATACCTCCAGATGAAGCCTGTATGGCGCTCCACCTGCCCAGCCAGAGACTGCCCTGATCAACTCTGCCGTTACAGCTTCAACTCCCAGCGCTTTGCCGAACTCCTGTCCACCACATTCAAATACCGTTATGATGGCAAGATTACTAACTACCTCCACAAAACTTTGGCCCACGTGCCTGAGATTGTGGAACGAGATGGGTCAATTGGTGCTTGGGCCAGCGAAGGGAATGAGTCCGGGAACAAGCTTTTCCGGCGCTTCCGTAAGATGAACGCCAGGCAGTCCAAGACCTGAGTGTTACCTCATTCACGGTGGCCGAACACCCAATAATGAGTTGTCCTCTAGCCTCTACCTGCTAAATGTCGACAGTCGTGGATGCAATCGAAAAGTCACACTAAGATGCCAGGAGAAAGAGCTGGTGGGGGAGACCCCAGGGCCTCGATACGGGCACACCATTAGTGTAGTCCACAGCAGGGGGAAAACAGCCTGTGTTCTTTTCGGCGGCAGGTCTTACATGTCACCTGCTGAGAGAACCACAGAGAACTGGAATAGTGTGGTCGACTGTCCACCCCAGGTGTACCTCATTGACCTGGAGTTTGGCTGCTGCTCAGCTTATACACTCCCTGAGCTCACGGATGGCCAGTCATTCCACCTGGCACTGGCTCGAGAGGATTGTGTTTACTTCTTGGGTGGCCACATTCTCTCCACCGACTGCCGACCAGCTCGCCTGTTCAGGCTGCGTGTGGAGCTTCTCCTAGGCAGTCCAGTGCTCTCCTGCGATATGTTTAATGATGGTCCGTCTATCACAAGTGCCATTGCAACTCCTGTAGGCCCTGCTCATGAGTATATGATCCTTGGTGGGTACCAGTCAGACTCCCAGAAGCGGATGCAGTGCACCTACGTGGCACTGGATGATGTAGGCATACGAATAGAACCTCGAGAGCCACCGCAGTGGAGCAGTGAGATCAGCCAGAGCCGTACTTGGTTTGGTGGAAGCCTGGGAGATGGTAGCGCATTGATCGCTATTCCATCAGAGGGAAGTCCAGCACCTCCAGATGCCTATCACTTTTACCATGTAAGCTTCCAGCAAGAGGGAGATTCAGAGGATCCAACCCAGACATGCAGCCAGGAGTCCACAGACTTTGAGGACTCAGCCCCTCTCGAGGACTCAGAAGAGCTGTACTTTGGGCGTGATCCTAATGAGATGGAGTACAGCAGCGACGGAGAAGGAGACACCTACAACGAAGATGATGAGGAAGACGTTTCTCAGACTGGCTATTGGATCAAGTGCTGTCTCACCTGCCAGGTAGATATCAACA
>T43Semaprochilodusinsignis
---------------------------ACGTATAGGAGGTCCTGCCTGCCCAGTGACTATTAGTTAAACGGCCGCGGTATTTTGACCGTGCTAAGGTAGCGCAATCACTTGTCTTTTAAATGAAGACCTGTATGAATGGTGGAACGAGGGCTTAACTGTCTCCCTTCTTCGGTCAATGAAATTGATCTGCCCGTGCAGAAGCGGGCATACAAATACAAGACGAGAAGACCCTTTGGAGCTTTAGACAAAAGGCCAATCTTCGGTTGGGGCGACCGCGGGGGAAAACAAAGCCCCCACGTGGAATGTAAAACTAAGAGAGACATCTCTAAGCCACAGAACATCTGACCCCGATCAACGAACCAAGTTACCCTAGGGATAACAGCGCAATCCCCTCCAAGAGTTCATATCGACGAGAGGGTTTACGACCTCGATGTTGGATCAGGACATCCTAATGGTGCAGCCGCTATTAAGGGTTCGTTTGTTCAACGATTAAAGTCCTACGTGATCTGA-TCCACCAACCACAAAGACATTGGCACCCTCTACCTAGTATTTGGTGCTTGAGCCGGAATAGTTGGTACAGCCCTTAGCCTTTTGATTCGAGCGGAGCTCAGCCAACCCGGATCCCTACTGGGCGATGACCAGATTTATAATGTTATTGTTACCGCACACGCTTTTGTAATAATCTTCTTTATAGTAATGCCAATTATGATTGGAGGATTTGGAAACTGACTGATTCCGCTAATGATCGGAGCCCCAGACATAGCATTTCCCCGAATGAATAATATGAGTTTCTGACTACTACCCCCATCTTTCCTCCTTCTACTAGCCTCCTCCGGAGTTGAAGCCGGGGCCGGAACAGGTTGAACTGTCTACCCCCCTCTCGCCGGGAACCTAGCTCACGCAGGAGCCTCTGTAGATTTAACAATCTTTTCACTCCATCTCGCAGGGGTATCTTCAATTCTAGGGGCAATTAACTTTATTACAACCATTATTAATATGAAACCTCCGGCTATTTCGCAGTATCAAACACCTCTGTTCGTGTGGGCTACTCTAATTACGGCTGTACTCCTTCTCCTTTCTCTGCCCGTTCTGGCCGCCGGAATTACAATGCTCTTGACAGACCGAAACCTTAACACCACATTCTTTGATCCTGCCGGGGGAGGAGACTTCTAACAGGACTATTCCTAGCAATACACTATACCTCAGACATCTCTACTGCCTTCTCCTCCGTTGCCCATATCTGCCGTGACGTCAACTATGGCTGACTAATCCGAAATATGCATGCTAATGGAGCTTCCTTCTTCTTCATTTGCATTTATCTCCACATCGGCCGGGGCCTATATTACGGCTCCTACCTTTATAAAGAAACCTGAAACATTGGCGTAGTCCTGCTACTACTAGTTATAATAACAGCATTCGTAGGCTATGTACTCCCATGAGGACAAATATCTTTCTGAGGAGCTACTGTAATCACGAATCTCCTCTCTGCCGTACCATATGTCGGAGATGCCCTAGTGCAATGAATTTGAGGCGGCTTTTCCGTAGACAACGCAACACTAACACGATTCTTCGCCTTCCACTTCCTACTACCCTTCGTAGTCGTTGCAGCCACAGCTCTTCACGCCCTCTTCCTGCACGAAACAGGGTCAAACAACCCTGTCGGGTTGAATTCTGACGCAGACAAAATTCCATTCCACCCATATTTCTCTTACAAAGACCTACTCGGCTTTATAGTACTACTAGCAGCTCTTACCTCACTAGCCCTTTTCTCCCCCAACCTCTTAGGAGACCCCGACAACTTCACCCCAGCTAATCCCCTCGTCACACCAACACACATCAAACCAGAATGATACTTCCTATTCGCCTACGCTATTCTCCGATCCATCCCTAACAAACTAGGTGGAGTATTAGCCCTTCTATTCTCAATCCTCGTCCTACTACTAGTCCCCCTCCTACATACCTCTAAACAGCAAGGACTTACATTCCGCCCAATCACTCAGTTCCTATTTTGAGCGCTAGTAGCAGACGTGATAATTCTGACATGAATTGGAGGAATGCCAGTAGAACACCCATTTATTATTATTGGCCAAATCGCCTCTGTCCTCTACTTCGCACTACTTCTAATTTTTAATCCCCTAGCCGGATGACTGGAAAACAATGTTAATACCAAGAGAGTGATCCAGTATTTTGCAAGTATTGCAGCTGCTGCTGGTGCTCTCAAGAAGGACTCCAATAAAGGCACCCTGGAGGACCAAATCATCCAGGCCAATCCTGCACTCGAGGCCTTCGGCAATGCCAAAACAGTGAGAAATGACAACTCGTCCCGCTTTGGAAAGTTTATCCGCATCCATTTCGGAACAAGTGGTAAACTGTCCTCGGCTGACATTGAAACATATTTGCTGGAAAAGTCCCGTGTGACCTTTCAGCTAAAATCTGAAAGGAACTACCACATCTTCTTCCAGATATTATCCAACGTAAAGCCTGAGCTGCTGGATATGCTGTTGATTACAAATAATCCCTATGACTACTCTTACATCTCCCAAGGAGAGGTAACTGTGGCAAGTATAAATGACAGCGAGGAGTTGTTAGCCACCGACAATGCTTTCGAYGTGCTTGGTTTCACTCCAGATGAGAAGATGGGAGTCTACAAACTGACTGGTGCTATCATGCATTATGGCAACATGAAGTTTAAGCAGAAGCAGCGTGAGGAACAGGCAGAACCTGACGGTACAGAAGCTGCTGACAAATCAGCCTACCTAATGGGGCTGAACTCTGCAGATCTTTTGAAAGGACTCTGTCATCCAAGGGTCAAGGTAGGAAACGAATATGTCACCAAAGGCCAAGGTGTGGACCAAGTGTACTACTCAATAAACGTGTCCACCTCTTGGGATGTAGGTATCATCAATGGGCTCTCTGGCTGGACAGTCTCTGTAGATGATGTACCAGCGGATACCATCGCTAGAAGATTCCGCTATGATGTGGCACTAGTATCAACCCTAAAAGATTTAGAGGAGGACATCATGGAAGGACTAAGGGAGAGGGGGTTGGATGACAGCACTTGTACTTCCGGTTTTACAGTAGTGATCAAGGAGTCTTGTGACGGCATGGGAGACGTGAGCGAGAAGCATGGAGGAGGACCAGCCATTCCAGAGAAGGCGGTAAGGTTCTCTTTTACAGTGATGTCCATCACGGTTCAAGCTGAAGGTGAGGAAGAAGCAGTCACAATCTTCCAGGAACAAAAGCCCAACTCCGAGCTCTCCTGCAGACCCCTGTGCCTGATGTTTGTGGATGAGTCTGATCATGAGATGCTCACTGCCATCTTGGGGCCAGTAGTGGCAGAGCGTAGAGCCATGAAGGAGAGTCGCCTCATTCTGTCCATTGGGGGGCTTCTTCGTTCCTTTCGCTTTTACTTCCGAGGCACAGGCTATGATGAGAAGATGGTGAGAGAAATGGAAGGGTTAGAGGCTTCAGGTTCCACTTACATCTGCACCCTGTGTGACTCCACACGAGCTGAGGCTGCTCAGAACATGGTGCTGCACTCCATCACCCGAAGCCATGATGAAAACCTTGAGCGCTACGAGATATGGAGGACCAATCCTTTCTCTGAGTCTGCAGAGGAATTGCGGGATCGGGTCAAAGGGGTCTCAGCGAAGCCTTTCATGGAGACCCAGCCCACGCTAGACGCCTTGCATTGTGACATTGGCAATGCTACCGAGTTCTACAAGATATTCCAGGATGAGATTGGTGAAATGTACCAGGGAACCAATCCAACGCGAGAGGAGCGCCGACGCTGGCGATCAGCCCTTGATAAGCAGCTGAGGAAGAAGATGAAGCTGAAGCCAGTGATGAGGATGAATGGGAACTACGCCCGGCGGCTGATGACCCGTGAGGCTGTGGAGGTGGTGTGTGAGCTGGTTCCCTCAGAGGAGCGTCGCAAGGCCCTGAGAGAGCTGATGGAGCTATACCTCCAGATGAAGCCTGTATGGCGCTCCACCTGCCCAGCCAGAGACTGCCCTGATCAACTCTGCCGTTACAGCTTCAACTCCCAGCGCTTTGCCGAACTCCTGTCCACCACATTCAAATACCGTTATGATGGCAAGATTACTAACTACCTCCACAAAACCTTGGCCCACGTGCCTGAGATTGTGGAACGAGATGGGTCAATTGGTGCTTGGGCCAGCGAAGGGAATGAGTCCGGGAACAAGCTTTTCCGGCGCTTCCGTAAGATGAACGCCAGGCAGTCCAAGACCTGAGTGTTACCTCATTCACGGTGGCCGAACACCCAATAATGAGTTGTCCTCTAGCCTCTACCTGCTAAATGTCGACAGTCGTGGATGCAATCGAAAAGTCACACTAAGATGCCAGGAGAAAGAGCTGGTGGGGGAGACCCCAGGGCCTCGATACGGGCACACCATTAGTGTAGTCCACAGCAGGGGGAAAACAGCCTGTGTTCTTTTCGGCGGCAGGTCTTACATGTCACCTGCTGAGAGAACCACAGAGAACTGGAATAGTGTGGTCGACTGTCCACCCCAGGTGTACCTCATTGACCTGGAGTTTGGCTGCTGCTCAGCTTATACACTCCCTGAGCTCACGGATGGCCAGTCATTCCACCTGGCACTGGCTCGAGAGGATTGTGTTTACTTCTTGGGTGGCCACATTCTCTCCACCGACTGCCGACCAGCTCGCCTGTTCAGGCTGCGTGTGGAGCTTCTCCTAGGCAGTCCAGTGCTCTCCTGCGATATGTTTAATGATGGTCCGTCTATCACAAGTGCCATTGCAACTCCTGTAGGCCCTGCTCATGAATATATGATCCTTGGTGGGTACCAGTCAGACTCCCAGAAGCGGATGCAGTGCACCTACGTGGCACTGGATGACGTAGGCATACGAATAGAACCTCGAGAGCCACCGCAGTGGAGCAGTGAGATCAGCCAGAGCCGTACTTGGTTTGGTGGAAGCCTGGGAGATGGTAGCGCATTGATCGCTATTCCATCAGAGGGAAGTCCAGCACCTCCAGATGCCTATCACTTTTACCATGTAAGCTTCCAGCAAGAGGGAGATTCAGAGGATCCAACCCAGACATGCAGCCAGGAGTCCACAGACTTTGAGGACTCAGCCCCTCTCGAGGACTCAGAAGAGCTGTACTTTGGGCGTGATCCTAATGAGATGGAGTACAGCAGCGACGGAGAAGGAGACACCTACAACGAAGATGATGAGGAAGACGTTTCTCAGACCGGCTATTGGATCAAGTGCTGTCTCACCTGCCAGGTAGATATCAACA
>12734Semaprochiloduskneri
-----------------------------GTATAGGAGGTCCTGCCTGCCCAGTGACTATTAGTTAAACGGCCGCGGTATTTTGACCGTGCTAAGGTAGCGCAATCACTTGTCTTTTAAATGAAGACCTGTATGAATGGTGGAACGAGGGCTTAACTGTCTCCCTTCTTCGGTCAATGAAATTGATCTGCCCGTGCAGAAGCGGGCATACAAATACAAGACGAGAAGACCCTTTGGAGCTTTAGACAAAAGGCCAATCTTCGGTTGGGGCGACCGCGGGGGAAAACAAAGCCCCCACGTGGAATGTAAAACTAAGAGAGACATCTCTAAGCCACAGAACATCTGACCCCGATCAACGAACCAAGTTACCCTAGGGATAACAGCGCAATCCCCTCCAAGAGTTCATATCGACGAGAGGGTTTACGACCTCGATGTTGGATCAGGACATCCTAATGG-----------------------------------------------------------------------------------------------------------------------------------------------------------------------------------------------------------------------------------------------------------------------------------------------------------------------------------------------------------------------------------------------------------------------------------------------------------------------------------------------------------------------------------------------------------------------------------------------------------------------------------------------------------------------------------------------------------------------------------------TTCTAACAGGACTATTCCTAGCAATACACTATACCTCAGACATCTCTACTGCCTTCTCCTCCGTTGCCCATATCTGCCGTGACGTCAACTACGGCTGACTAATCCGAAATATGCATGCTAATGGAGCTTCCTTCTTCTTCATTTGCATTTATCTCCACATCGGCCGAGGCCTATATTACGGCTCCTACCTTTATAAAGAAACCTGAAACATTGGCGTAGTCCTACTGCTACTAGTTATAATAACAGCATTCGTAGGCTATGTACTCCCATGAGGACAAATATCTTTCTGAGGAGCTACTGTAATCACGAATCTCCTCTCTGCCGTACCATACGTCGGAGATGCTCTAGTGCAATGAATTTGAGGCGGCTTTTCCGTAGACAACGCAACACTAACACGATTCTTCGCCTTCCACTTCCTACTACCCTTCGTAGTCGTTGCAGCCACAGCTCTTCACGCCCTCTTCCTGCACGAAACAGGGTCAAACAACCCCTTCGGATTAAATTCTGACGCAGACAAAATTCCATTCCACCCATATTTCTCTTATAAAGACCTACTCGGCTTTATAGTACTACTAGCAGCTCTTACCTCACTAGCCCTTTTCTCCCCCAACCTCTTAGGAGACCCCGACAACTTCACCCCAGCTAATCCCCTCGTCACACCAACACACATCAAACCAGAATGATACTTCCTATTCGCCTACGCTATTCTCCGATCCATCCCTAACAAACTAGGTGGAGTATTAGCCCTTCTATTCTCAATCCTCGTCCTACTACTAGTTCCCCTCCTACATACCTCTAAACAGCAAGGACTTACATTCCGCCCAATCACTCAGTTCCTATTTTGAGCGCTAGTAGCAGACGTGATAATTCTGACATGAATTGGAGGAATACCAGTAGAACACCCATTTATTATTATTGGCCAAATCGCCTCTGTCCTCTACTTCGCACTACTTCTAATTTTTAATCCCCTAGCCGGATGACTGGAAAACAATGTTAATACCAAGAGAGTGATCCAGTATTTTGCAAGTATTGCAGCTGCTGCTGGTGCTCTCAAGAAGGACTCCAATAAAGGCACCCTGGAGGACCAAATCATCCAGGCCAATCCTGCACTCGAGGCCTTCGGCAATGCCAAAACAGTGAGAAATGACAACTCGTCCCGCTTTGGAAAGTTTATCCGCATCCATTTCGGAACAAGTGGTAAACTGTCCTCGGCTGACATTGAAACATATTTGCTGGAAAAGTCCCGTGTGACCTTTCAGCTAAAATCTGAAAGGAACTACCACATCTTCTTCCAGATATTATCCAACGTAAAGCCTGAGCTGCTGGATATGCTGTTGATTACAAATAATCCCTATGACTACTCTTACATCTCCCAAGGAGAGGTAACTGTGGCAAGTATAAATGACAGCGAGGAGTTGTTAGCCACCGACAATGCTTTCGATGTGCTTGGTTTCACTCCAGATGAGAAGATGGGAGTCTACAAACTGACTGGTGCTATCATGCATTATGGCAACATGAAGTTTAAGCAGAAGCAGCGTGAGGAACAGGCAGAACCTGACGGTACAGAAGCTGCTGACAAATCAGCCTACCTAATGGGGCTGAACTCTGCAGATCTTCTGAAAGGACTCTGTCATCCAAGGGTCAAGGTAGGAAACGAATATGTCACCAAAGGCCAAGGTGTGGACCAAGTGTACTACTCAAT---CGTGTCCACCTCTTGGGATGTAGGTATCATCAATGGGCTCTCTGGCTGGACAGTCTCTGTAGATGATGTACCAGCGGATACCATCGCTAGAAGATTCCGCTATGATGTGGCACTAGTATCAACCCTAAAAGATTTAGAGGAGGACATCATGGAAGGACTAAGGGAGAGGGGGTTGGATGACAGCACTTGTACTTCCGGTTTTACAGTAGTGATCAAGGAGTCTTGTGACGGCATGGGAGACGTGAGCGAGAAGCATGGAGGAGGACCAGCCATTCCAGAGAAGGCGGTAAGGTTCTCTTTTACAGTGATGTCCATCACGGTTCAAGCTGAAGGTGAGGAAGAAGCAGTCACAATCTTCCAGGAACAAAAGCCCAACTCCGAGCTCTCCTGCAGACCCCTGTGCCTGATGTTTGTGGATGAGTCTGATCATGAGATGCTCACTGCCATCTTGGGGCCAGTAGTGGCAGAGCGTAGAGCCATGAAGGAGAGTCGCCTCATTCTGTCCATTGGGGGGCTTCTTCGTTCCTTTCGCTTTTACTTCCGAGGCACAGGCTATGATGAGAAGATGGTGAGAGAAATGGAAGGGTTAGAGGCTTCAGGTTCCACTTACATCTGCACCCTGTGTGACTCCACACGAGCTGAGGCTGCTCAGAACATGGTGCTGCACTCCATCACCCGAAGCCATGATGAAAACCTTGAGCGCTACGAGATATGGAGGACCAATCCTTTCTCTGAGTCTGCAGAGGAATTGCGGGATCGGGTCAAAGGGGTCTCAGCGAAGCCTTTCATGGAGACCCAGCCCACGCTAGACGCCTTGCATTGTGACATTGGCAATGCTACCGAGTTCTACAAGATATTCCAGGATGAGATTGGTGAAATGTACCAGGGAACCAATCCAACGCGAGAGGAGCGCCGACGCTGGCGATCAGCCCTTGATAAGCAGCTGAGGAAGAAGATGAAGCTGAAGCCAGTGATGAGGATGAATGGGAACTACGCCCGGCGGCTGATGACCCGTGAGGCTGTGGAGGTGGTGTGTGAGCTGGTTCCCTCAGAGGAGCGTCGCAAGGCCCTGAGAGAGCTGATGGAGCTATACCTCCAGATGAAGCCTGTA-------------------------------------------------------------------------------------------------------------------------------------------------------------------------------------------------------------------------------------------------------------------------CCTGAGTGTTACCTCATTCACGGTGGCCGAACACCCAATAATGAGTTGTCCTCTAGCCTCTACCTGCTAAATGTCGACAGTCGTGGATGCAATCGAAAAGTCACACTAAGATGCCAGGAGAAAGAGCTGGTGGGGGAGACCCCAGGGCCTCGATACGGGCACACCATTAGTGTAGTCCACAGCAGGGGGAAAACAGCCTGTGTTCTTTTCGGCGGCAGGTCTTACATGTCACCTGCTGAGAGAACCACAGAGAACTGGAATAGTGTGGTCGACTGTCCACCCCAGGTGTACCTCATTGACCTGGAGTTTGGCTGCTGCTCAGCTTATACACTCCCTGAGCTCACGGATGGCCAGTCATTCCACCTGGCACTGGCTCGAGAGGATTGTGTTTACTTCTTGGGTGGCCACATTCTCTCCACCGACTGCCGACCAGCTCGCCTGTTCAGGCTGCGTGTGGAGCTTCTCCTAGGCAGTCCAGTGCTCTCCTGCGATATGTTTAATGATGGTCCGTCTATCACAAGTGCCATTGCAACTCCTGTAGGCCCTGCTCATGAGTATATGATCCTTGGTGGGTACCAGTCAGACTCCCAGAAGCGGATGCAGTGCACCTACGTGGCACTGGATGATGTAGGCATACGAATAGAACCTCGAGAGCCACCGCAGTGGAGCAGTGAGATCAGCCAGAGCCGTACTTGGTTTGGTGGAAGCCTGGGAGATGGTAGCGCATTGATCGCTATTCCATCAGAGGGAAGTCCAGCACCTCCAGATGCCTATCACTTTTACCATGTAAGCTTCCAGCAAGAGGGAGATTCAGAGGATCCAACCCAGACATGCAGCCAGGAGTCCACAGACTTTGAGGACTCAGCCCCTCTCGAGGACTCAGAAGAGCTGTACTTTGGGCGTGATCCTAATGAGATGGAGTACAGCAGCGACGGAGAAGGAGACACCTACAACGAAGATGATGAGGAAGACGTTTCTCAGACTGGCTATTGGATCAAGTGGAGTCTCACCTGCCAGGTAGATATCAACA
>12761Semaprochilodusinsignis
CAAAAACATCGCCTCCTGCAAAAATCAACGTATAGGAGGTCCTGCCTGCCCAGTGACTATTAGTTAAACGGCCGCGGTATTTTGACCGTGCTAAGGTAGCGCAATCACTTGTCTTTTAAATGAAGACCTGTATGAATGGTGGAACGAGGGCTTAACTGTCTCCCTTCTTCGGTCAATGAAATTGATCTGCCCGTGCAGAAGCGGGCATACAAATACAAGACGAGAAGACCCTTTGGAGCTTTAGACAAAAGGCCAATCTTCGGTTGGGGCGACCGCGGGGGAAAACAAAGCCCCCACGTGGAATGTAAAACTAAGAGAGACATCTCTAAGCCACAGAACATCTGACCCCGATCAACGAACCAAGTTACCCTAGGGATAACAGCGCAATCCCCTCCAAGAGTTCATATCGACGAGAGGGTTTACGACCTCGATGTTGGATCAGGACATCCTAATGGTGCAGCCGCTATTAAGGGTTCGTTTGTTCAACGATTAAAGTCCTACGTGATCTGA-TCCACCAACCACAAAGACATTGGCACCCTCTACCTAGTATTTGGTGCTTGAGCCGGAATAGTTGGTACAGCCCTTAGCCTTTTGATTCGAGCGGAGCTCAGCCAACCCGGATCCCTACTGGGCGATGACCAGATTTATAATGTTATTGTTACCGCACACGCTTTTGTAATAATCTTCTTTATAGTAATGCCAATTATGATTGGAGGATTTGGAAACTGACTGATTCCGCTAATGATCGGAGCCCCAGACATAGCATTTCCCCGAATGAATAATATGAGTTTCTGACTACTACCCCCATCTTTCCTCCTTCTACTAGCCTCCTCCGGAGTTGAAGCCGGGGCCGGAACAGGTTGAACTGTCTACCCCCCTCTCGCCGGGAACCTAGCTCACGCAGGAGCCTCTGTAGATTTAACAATCTTTTCACTCCATCTCGCAGGGGTATCTTCAATTCTAGGGGCAATTAACTTTATTACAACCATTATTAATATGAAACCTCCAGCTATTTCGCAGTATCAAACACCTCTGTTCGTGTGGGCTACTCTAATTACGGCTGTACTCCTTCTCCTTTCTCTGCCCGTTCTGGCCGCCGGAATTACAATGCTCTTGACAGACCGAAACCTTAACACCACATTCTTTGATCCTGCCGGGGGAGGAGAC--------------------------CACTATACCTCAGACATCTCTACTGCCTTCTCCTCCGTTGCCCATATCTGCCGTGACGTCAACTATGGCTGACTAATCCGAAATATGCATGCTAATGGAGCTTCCTTCTTCTTCATTTGCATTTATCTCCACATCGGCCGGGGCCTATATTACGGCTCCTACCTTTATAAAGAAACCTGAAACATTGGCGTAGTCCTGCTACTACTAGTTATAATAACAGCATTCGTAGGCTATGTACTCCCATGAGGACAAATATCTTTCTGAGGAGCTACTGTAATCACGAATCTCCTCTCTGCCGTACCATATGTCGGAGATGCCCTAGTGCAATGAATTTGAGGCGGCTTTTCCGTAGACAACGCAACACTAACACGATTCTTCGCCTTCCACTTCCTACTACCCTTCGTAGTCGTTGCAGCCACAGCTCTTCACGCCCTCTTCCTGCACGAAACAGGGTCAAACAACCCTGTCGGGTTGAATTCTGACGCAGACAAAATTCCATTCCACCCATATTTCTCTTACAAAGACCTACTCGGCTTTATAGTACTACTAGCAGCTCTTACCTCACTAGCCCTTTTCTCCCCCAACCTCTTAGGAGACCCCGACAACTTCACCCCAGCTAATCCCCTCGTCACACCAACACACATCAAACCAGAATGATACTTCCTATTCGCCTACGCTATTCTCCGATCCATCCCTAATAAACTAGGTGGAGTATTAGCCCTTCTATTCTCAATCCTCGTCCTACTACTAGTTCCCCTCCTACATACCTCTAAACAGCAAGGACTTACATTCCGCCCAATCACTCAGTTCCTATTTTGAGCGCTAGTAGCAGACGTGATAATTCTGACATGAATTGGAGGAATGCCAGTAGAACACCCATTTATTATTATTGGCCAAATCGCCTCTGTCCTCTACTTCGCACTACTTCTAATTTTTAATCCCCTAGCCGGATGACTGGAAAACAATGTTAATACCAAGAGAGTGATCCAGTATTTTGCAAGTATTGCAGCTGCTGCTGGTGCTCTCAAGAAGGACTCCAATAAAGGCACCCTGGAGGACCAAATCATCCAGGCCAATCCTGCACTCGAGGCCTTCGGCAATGCCAAAACAGTGAGAAATGACAACTCGTCCCGCTTTGGAAAGTTTATCCGCATCCATTTCGGAACAAGTGGTAAACTGTCCTCGGCTGACATTGAAACATATTTGCTGGAAAAGTCCCGTGTGACCTTTCAGCTAAAATCTGAAAGGAACTACCATATCTTCTTCCAGATATTATCCAACGCAAAGCCTGAGCTGCTGGATATGCTGTTGATTACAAATAATCCCTATGACTACTCTTACATCTCCCAAGGAGAGGTAACTGTGGCAAGTATTAATGACAGCGAGGAGTTGTTAGCCACCGACAATGCTTTCGACGTGCTTGGTTTCACTCCAGATGAGAAGATGGGAGTCTACAAACTGACTGGTGCTATCATGCATTATGGCAACATGAAGTTTAAGCAGAAGCAGCGTGAGGAACAGGCAGAACCTGACGGTACAGAAGCTGCTGACAAATCAGCCTACCTAATGGGGCTGAACTCTGCAGATCTTCTGAAAGGACTCTGTCATCCAAGGGTCAAGGTAGGAAACGAATATGTCACCAAAGGCCAAGGTGTGGACCAAGTGTACTACTCAAT-----------------------------------------------------------------------------------------------------------------------------------------------------------------------------------------------------------------------------------------------------------------------------------------------------------------------------------------------------------------------------------------------------------------------------------------------------------------------------------------------------------------------------------------------------------------------------------------------------------------------------------------------------------------------------------------------------------------------------------------------------------------------------------------------------------------------------------------------------------------------------------------------------------------------------------------------------------------------------------------------------------------------------------------------------------------------------------------------------------------------------------------------------------------------------------------------------------------------------------------------------------------------------------------------------------------------------------------------------------------------------------------------------------------------------------CCTGAGTGTTACCTCATTCACGGTGGCCGAACACCCAATAATGAGTTGTCCTCTAGCCTCTACCTGCTAAATGTCGACAGTCGTGGATGCAATCGAAAAGTCACACTGAGATGCCAGGAGAAAGAGCTGGTGGGGGAGACCCCAGGGCCTCGATACGGGCACACCATTAGTGTAGTCCACAGCAGGGGGAAAACAGCCTGTGTTCTTTTCGGCGGCAGGTCTTACATGTCACCTGCTGAGAGAACCACAGAGAACTGGAATAGTGTGGTNGACTGTCCACCCCAGGTGTACCTCATTGACCTGGAGTTTGGCTGCTGCTCAGCTTATACACTCCCTGAGCTCACGGATGGCCAGTCATTCCACCTGGCACTGGCTCGAGAGGATTGTGTTTACTTCTTGGGTGGCCACATTCTCTCCACCGACTGCCGACCAGCTCGCCTGTTCAGGCTGCGTGTGGAGCTTCTCCTAGGCAGTCCAGTGCTCTCCTGCGATATGTTTAATGATGGTCCGTCTATCACAAGTGCCATTGCAACTCCTGTAGGCCCTGCTCATGAATATATGATCCTTGGTGGGTACCAGTCAGACTCCCAGAAGCGGATGCAGTGCACCTACGTGGCACTGGATGACGTAGGCATACGAATAGAACCTCGAGAGCCACCTCAGTGGAGCAGTGAGATCAGCCAGAGCCGTACTTGGTTTGGTGGAAGCCTGGGAGATGGTAGCGCATTGATCGCTATTCCATCAGAGGGAAGTCCAGCACCTCCAGAAGCCTATCACTTTTACCATGTAAGCTTCCAGCAAGAGGGAGATTCAGAGGATCCAACCCAGACATGCAGCCAGGAGTCCACAGACTTTGAGGACTCAGCCCCTCTCGAGGACTCAGAAGAGCTGTACTTTGGGCGTGATCCTAATGAGATGGAGTACAGCAGCGANGGAGAAGGAGACACCTACAACGAAGATGATGAGGAAGACGTTTCTCAGACTGGTTATTGGATCAAGTGGTGTCTCACCTGCCAGGTAGATATCAACA
>12762Semaprochilodusinsignis
CAAAAACATCGCCTCCTGCAAAAATCAACGTATAGGAGGTCCTGCCTGCCCAGTGACTATTAGTTAAACGGCCGCGGTATTTTGACCGTGCTAAGGTAGCGCAATCACTTGTCTTTTAAATGAAGACCTGTATGAATGGTGGAACGAGGGCTTAACTGTCTCCCTTCTTCGGTCAATGAAATTGATCTGCCCGTGCAGAAGCGGGCATACAAATACAAGACGAGAAGACCCTTTGGAGCTTTAGACAAAAGGCCAATCTTCGGTTGGGGCGACCGCGGGGGAAAACAAAGCCCCCACGTGGAATGTAAAACTAAGAGAGACATCTCTAAGCCACAGAACATCTGACCCCGATCAACGAACCAAGTTACCCTAGGGATAACAGCGCAATCCCCTCCAAGAGTTCATATCGACGAGAGGGTTTACGACCTCGATGTTGGATCAGGACATCCTAATGGTGCAGCCGCTATTAAGGGTTCGTTTGTTCAACGATTAAAGTCCTACGTGATCTGA-TCCACCAACCACAAAGACATTGGCACCCTCTACCTAGTATTTGGTGCTTGAGCCGGAATAGTTGGTACAGCCCTTAGCCTTTTGATTCGAGCGGAGCTCAGCCAACCCGGATCCCTACTGGGCGATGACCAGATTTATAATGTTATTGTTACCGCACACGCTTTTGTAATAATCTTCTTTATAGTAATGCCAATTATGATTGGAGGATTTGGAAACTGACTGATTCCGCTAATGATCGGAGCCCCAGACATAGCATTTCCCCGAATGAATAATATGAGTTTCTGACTACTACCCCCATCTTTCCTCCTTCTACTAGCCTCCTCCGGAGTTGAAGCCGGGGCCGGAACAGGTTGAACTGTCTACCCCCCTCTCGCCGGGAACCTAGCTCACGCAGGAGCCTCTGTAGATTTAACAATCTTTTCACTCCATCTCGCAGGGGTATCTTCAATTCTAGGGGCAATTAACTTTATTACAACCATTATTAATATGAAACCTCCGGCTATTTCGCAGTATCAAACACCTCTGTTCGTGTGGGCTACCCTAATTACGGCTGTACTCCTTCTCCTTTCTCTGCCCGTTCTGGCCGCCGGAATTACAATGCTCTTGACAGACCGAAACCTTAACACCACATTCTTTGATCCTGCCGGGGGAGGAGACTTCTAACAGGACTATTCCTAGCAATACACTATACCTCAGACATCTCTACTGCCTTCTCCTCCGTTGCCCATATCTGCCGTGACGTCAACTATGGCTGACTAATCCGAAATATGCATGCTAATGGAGCTTCCTTCTTCTTCATTTGCATTTATCTCCACATCGGCCGGGGCCTATATTACGGCTCCTACCTTTATAAAGAAACCTGAAACATTGGCGTAGTCCTGCTGCTACTAGTTATAATAACAGCATTCGTAGGCTATGTACTCCCATGAGGACAAATATCTTTCTGAGGAGCTACTGTAATCACGAATCTCCTCTCTGCCGTACCATACGTCGGAGATGCCCTAGTGCAATGAATTTGAGGCGGCTTTTCCGTAGACAACGCAACACTAACACGATTCTTCGCCTTCCACTTCCTACTACCCTTCGTAGTCGTTGCAGCCACAGCTCTTCACGCCCTCTTCCTGCACGAGACAGGGTCAAACAACCCTGTCGGGTTGAATTCTGACGCAGACAAAATTCCATTCCACCCATATTTCTCCTACAAAGACCTACTCGGCTTTATAGTACTACTAGCAGCTCTTACCTCACTAGCCCTTTTCTCCCCCAACCTCTTAGGAGACCCCGACAACTTCACCCCAGCTAATCCCCTCGTCACACCAACACACATCAAACCAGAATGATACTTCCTATTCGCCTACGCTATTCTCCGATCCATCCCTAACAAACTAGGTGGAGTATTAGCCCTTCTATTCTCAATCCTCGTCCTACTACTAGTTCCCCTCCTACATACCTCTAAACAGCAAGGACTTACATTCCGCCCAATCACTCAGTTCCTATTTTGAGCGCTAGTAGCAGACGTGATAATTCTGACATGAATTGGAGGAATGCCAGTAGAACACCCATTTATTATTATTGGCCAAATCGCCTCTGTCCTCTACTTCGCACTACTTCTAATTTTTAATCCCCTAGCCGGATGACTGGAAAACAATGTTAATACCAAGAGAGTGATCCAGTATTTTGCAAGTATTGCAGCTGCTGCTGGTGCTCTCAAGAAGGACTCCAATAAAGGCACCCTGGAGGACCAAATCATCCAGGCCAATCCTGCACTCGAGGCCTTCGGCAATGCCAAAACAGTGAGAAATGACAACTCGTCCCGCTTTGGAAAGTTTATCCGCATCCATTTCGGAACAAGTGGTAAACTGTCCTCGGCTGACATTGAAACATATTTGCTGGAAAAGTCCCGTGTGACCTTTCAGCTAAAATCTGAAAGGAACTACCACATCTTCTTCCAGATATTATCCAACGTAAAGCCTGAGCTGCTGGATATGCTGTTGATTACAAATAATCCCTATGACTACTCTTACATCTCCCAAGGAGAGGTAACTGTGGCAAGTATAAATGACAGCGAGGAGTTGTTAGCCACCGACAATGCTTTCGATGTGCTTGGTTTCACTCCAGATGAGAAGATGGGAGTCTACAAACTGACTGGTGCTATCATGCATTATGGCAACATGAAGTTTAAGCAGAAGCAGCGTGAGGAACAGGCAGAACCTGACGGTACAGAAGCTGCTGACAAATCAGCCTACCTAATGGGGCTGAACTCTGCAGATCTTCTGAAAGGACTCTGTCATCCAAGGGTCAAGGTAGGAAACGAATATGTCACCAAAGGCCAAGGTGTGGACCAAGTGTACTACTCAAT-----------------------------------------------------------------------------------------------------------------------------------------------------------AAGGACTAAGGGAGAGGGGGTTGGATGACAGCACTTGTACTTCCGGTTTTACAGTAGTGATCAAGGAGTCTTGTGACGGCATGGGAGACGTGAGCGAGAAGCATGGTGGAGGACCAGCCATTCCAGAGAAGGCGGTAAGGTTCTCTTTTACAGTGATGTCCATCACGGTTCAAGCTGAAGGTGAGGAAGAAGCAGTCACAATCTTCCAGGAACAAAAGCCCAACTCCGAGCTCTCCTGCAGACCCCTGTGCCTGATGTTTGTGGATGAGTCTGATCATGAGATGCTCACTGCCATCTTGGGGCCAGTAGTGGCAGAGCGTAGAGCCATGAAGGAGAGTCGCCTCATTCTGTCCATTGGGGGGCTTCTTCGTTCCTTTCGCTTTTACTTCCGAGGCACAGGCTATGATGAGAAGATGGTGAGAGAAATGGAAGGGTTAGAGGCTTCAGGTTCCACTTACATCTGCACCCTGTGTGACTCCACACGAGCTGACGCTGCTCAGAACATGGTGCTGCACTCCATCACCCGAAGCCATGATGAAAACCTTGAGCGCTACGAGATATGGAGGACCAATCCTTTCTCTGAGTCTGCAGAGGAATTGCGGGATCGGGTCAAAGGGGTCTCAGCGAAGCCTTTCATGGAGACCCAGCCCACGCTAGACGCCTTGCATTGTGACATTGGCAATGCTACCGAGTTCTACAAGATATTCCAGGATGAGATTGGTGAAATGTACCAGGGAACCAATCCAACGCGAGAGGAGCGCCGACGCTGGCGATCAGCCCTTGATAAGCAGCTGAGGAAGAAGATGAAGCTGAAGCCAGTGATGAGGATGAATGGGAACTACGCCCGGCGGCTGATGACCCGTGAGGCTGTGGAGGTGGTGTGTGAGCTGGTTCCCTCAGAGGAGCGTCGCAAGGCCCTGAGAGAGCTGATGGAGCTATACCTCCAGATGAAGCCTGTATGGCGCTCCACCTGCCCAGCCAGAGACTGCCCTGATCAACTCTGCCGTTACAGCTTCAACTCCCAGCGCTTGGCC--------------------------------------------------------------------------------------------------------------------------------------------------------------------------------------------------------------------------------------------------------------------------------------------------------------------------------------------------------------------------------------------------------------------------------------------------------------------------------------------------------------------------------------------------------------------------------------------------------------------------------------------------------------------------------------------------------------------------------------------------------------------------------------------------------------------------------------------------------------------------------------------------------------------------------------------------------------------------------------------------------------------------------------------------------------------------------------------------------------------------------------------------------------------------------------------------------------------------------------------------------------------
>19139Semaprochiloduskneri
CAAAAACATCGCCTCCTGCAAAAATCAACGTATAGGAGGTCCTGCCTGCCCAGTGACTATTAGTTAAACGGCCGCGGTATTTTGACCGTGCTAAGGTAGCGCAATCACTTGTCTTTTAAATGAAGACCTGTATGAATGGTGGAACGAGGGCTTAACTGTCTCCCTTCTTCGGTCAATGAAATTGATCTGCCCGTGCAGAAGCGGGCATACAAATACAAGACGAGAAGACCCTTTGGAGCTTTAGACAAAAGGCCAATCTTCGGTTGGGGCGACCGCGGGGGAAAACAAAGCCCCCACGTGGAATGTAAAACTAAGAGAGACATCTCTAAGCCACAGAACATCTGACCCCGATCAACGAACCAAGTTACCCTAGGGATAACAGCGCAATCCCCTCCAAGAGTTCATATCGACGAGAGGGTTTACGACCTCGATGTTGGATCAGGACATCCTAATGGTGCAGCCGCTATTAAGGGTTCGTTTGTTCAACGATTAAAGTCCTACGTGATCTGA----------------------------------------------------------------------------------------------------------------------------------------------------------------------------------------------------------------------------------------------------------------------------------------------------------------------------------------------------------------------------------------------------------------------------------------------------------------------------------------------------------------------------------------------------------------------------------------------------------------------------------------------------------------------------------TTCTAACAGGACTATTCCTAGCAATACACTATACCTCAGACATCTCTACTGCCTTCTCCTCCGTTGCCCATATCTGCCGTGACGTCAACTACGGCTGACTAATCCGAAATATGCATGCTAATGGAGCTTCCTTCTTCTTCATTTGCATTTATCTCCACATCGGCCGAGGCCTATATTACGGCTCCTACCTTTATAAAGAAACCTGAAACATTGGCGTAGTCCTACTGCTACTAGTTATAATAACAGCATTCGTAGGCTATGTACTCCCATGAGGACAAATATCTTTCTGAGGAGCTACTGTAATCACGAATCTCCTCTCTGCCGTACCATACGTCGGAGATGCTCTAGTGCAATGAATTTGAGGCGGCTTTTCCGTAGACAACGCAACACTAACACGATTCTTCGCCTTCCACTTCCTACTACCCTTCGTAGTCGTTGCAGCCACAGCTCTTCACGCCCTCTTCCTGCACGAAACAGGGTCAAACAACCCTGTCGGATTAAATTCTGACGCAGACAAAATTCCATTCCACCCATATTTCTCTTATAAAGACCTACTCGGCTTTATAGTACTACTAGCAGCTCTTACCTCACTAGCCCTTTTCTCCCCCAACCTCTTAGGAGACCCCGACAACTTCACCCCAGCTAATCCCCTAGTCACACCAACACACATCAAACCAGAATGATACTTCCTATTCGCCTACGCTATTCTCCGATCCATCCCTAACAAACTAGGTGGAGTATTAGCCCTTCTATTCTCAATCCTCGTCCTACTACTAGTTCCCCTCCTACATACCTCTAAACAGCAAGGACTTACATTCCGCCCAATCACTCAGTTCCTATTTTGAGCGCTAGTAGCAGACGTGATAATTCTGACATGAATTGGAGGAATACCAGTAGAACACCCATTTATTATTATTGGCCAAATCGCCTCTGTCCTCTACTTCGCACTACTTCTAATTTTTAATCCCCTAGCCGGATGACTGGAAAACAA--TTAATACCAAGAGAGTGATCCAGTATTTTGCAAGTATTGCAGCTGCTGCTGGTGCTCTCAAGAAGGACTCCAATAAAGGCACCCTGGAGGACCAAATCATCCAGGCCAATCCTGCACTCGAGGCCTTCGGCAATGCCAAAACAGTGAGAAATGACAACTCGTCCCGCTTTGGAAAGTTTATCCGCATCCATTTCGGAACAAGTGGTAAACTGTCCTCGGCTGACATTGAAACATATTTGCTGGAAAAGTCCCGTGTGACCTTTCAGCTAAAATCTGAAAGGAACTACCACATCTTCTTCCAGATATTATCCAACGTAAAGCCTGAGCTGCTGGATATGCTGTTGATTACAAATAATCCCTATGACTACTCTTACATCTCCCAAGGAGAGGTAACTGTGGCAAGTATAAATGACAGCGAGGAGTTGTTAGCCACCGACAATGCTTTCGATGTGCTTGGTTTCACTCCAGATGAGAAGATGGGAGTCTACAAACTGACTGGTGCTATCATGCATTATGGCAACATGAAGTTTAAGCAGAAGCAGCGTGAGGAACAGGCAGAACCTGACGGTACAGAAGCTGCTGACAAATCAGCCTACCTAATGGGGCTGAACTCTGCAGATCTTTTGAAAGGACTCTGTCATCCAAGGGTCAAGGTAGGAAACGAATATGTCACCAAAGGCCAAGGTGTGGACCAAGTGTACTACTCAATAAACGTGTCCACCTCTTGGGATGTAGGTATCATCAATGGGCTCTCTGGCTGGACAGTCTCTGTAGATGATGTACCAGCGGATACCATCGCTAGAAGATTCCGCTATGATGTGGCACTAGTATCAACCCTAAAAGATTTAGAGGAGGACATCATGGAAGGACTAAGGGAGAGGGGGTTGGATGACAGCACTTGTACTTCCGGTTTTACAGTAGTGATCAAGGAGTCTTGTGACGGCATGGGAGACGTGAGCGAGAAGCATGGAGGAGGACCAGCCATTCCAGAGAAGGCGGTAAGGTTCTCTTTTACAGTGATGTCCATCACGGTTCAAGCTGAAGGTGAGGAAGAAGCAGTCACAATCTTCCAGGAACAAAAGCCCAACTCCGAGCTCTCCTGCAGACCCCTGTGCCTGATGTTTGTGGATGAGTCTGATCATGAGATGCTCACTGCCATCTTGGGGCCAGTAGTGGCAGAGCGTAGAGCCATGAAGGAGAGTCGCCTCATTCTGTCCATTGGGGGGCTTCTTCGTTCCTTTCGCTTTTACTTCCGAGGCACAGGCTATGATGAGAAGATGGTGAGAGAAATGGAAGGGTTAGAGGCTTCAGGTTCCACTTACATCTGCACCCTGTGTGACTCCACACGAGCTGAGGCTGCTCAGAACATGGTGCTGCACTCCATCACCCGAAGCCATGATGAAAACCTTGAGCGCTACGAGATATGGAGGACCAATCCTTTCTCTGAGTCTGCAGAGGAATTGCGGGATCGGGTGAAAGGGGTCTCAGCGAAGCCTTTCATGGAGACCCAGCCCACGTTAGACGCCTTGCATTGTGACATTGGCAATGCTACCGAGTTCTACAAGATATTCCAGGATGAGATTGGTGAAATGTACCAGGGAACCAATCCAACGCGAGAGGAGCGCCGACGCTGGCGATCAGCCCTTGATAAGCAGCTGAGGAAGAAGATGAAGCTGAAGCCAGTGATGAGGATGAATGGGAACTACGCCCGGCGGCTGATGACCCGTGAGGCTGTGGAGGTGGTGTGTGAGCTGGTTCCCTCAGAGGAGCGTCGCAAGGCCCTGAGAGAGCTGATGGAGCTATACCTCCAGATGAAGCCTGTATGGCGCTCCACCTGCCCAGCCAGAGACTGCCCTGATCAACTCTGCCGTTACAGCTTCAACTCCCAGCGCTTTGCCGAACTCCTGTCCACCACATTCAAATACCGTTATGATGGCAAGATTACTAACTACCTCCACAAAACCTTGGCCCACGTGCCTGAGATTGTGGAACGAGATGGGTCAATTGGTGCTTGGGCCAGCGAAGGGAATGAGTCCGGGAACAAGCTTTTCCGGCGCTTCCGTAAGATGAACGCCAGGCAGTCCAAGACCTGAGTGTTACCTCATTCACGGTGGCCGAACACCCAATAATGAGTTGTCCTCTAGCCTCTACCTGCTAAATGTCGACAGTCGTGGATGCAATCGAAAAGTCACACTAAGATGCCAGGAGAAAGAGCTGGTGGGGGAGACCCCAGGGCCTCGATACGGGCACACCATTAGTGTAGTCCACAGCAGGGGGAAAACAGCCTGTGTTCTTTTCGGCGGCAGGTCTTACATGTCACCTGCTGAGAGAACCACAGAGAACTGGAATAGTGTGGTCGACTGTCCACCCCAGGTGTACCTCATTGACCTGGAGTTTGGCTGCTGCTCAGCTTATACACTCCCTGAGCTCACGGATGGCCAGTCATTCCACCTGGCACTGGCTCGAGAGGATTGTGTTTACTTCTTGGGTGGCCACATTCTCTCCACCGACTGCCGACCAGCTCGCCTGTTCAGGCTGCGTGTGGAGCTTCTCCTAGGCAGTCCAGTGCTCTCCTGCGATATGTTTAATGATGGTCCGTCTATCACAAGTGCCATTGCAACTCCTGTAGGCCCTGCTCATGAATATATGATCCTTGGTGGGTACCAGTCAGACTCCCAGAAGCGGATGCAGTGCACCTACGTGGCACTGGATGATGTAGGCATACGAATAGAACCTCGAGAGCCACCGCAGTGGAGCAGTGAGATCAGCCAGAGCCGTACTTGGTTTGGTGGAAGCCTGGGAGATGGTAGCGCATTGATCGCTATTCCATCAGAGGGAAGTCCAGCACCTCCAGATGCCTATCACTTTTACCATGTAAGCTTCCAGCAAGAGGGAGATTCAGAGGATCCAACCCAGACATGCAGCCAGGAGTCCACAGACTTTGAGGACTCAGCCCCTCTCGAGGACTCAGAAGAGCTGTACTTTGGGCGTGATCCTAATGAGATGGAGTACAGCAGCGACGGAGAAGGAGACACCTACAACGAAGATGATGAGGAAGACGTTTCTCAGACTGGCTATTGGATCAAGTGCTGTCTCACCTGCCAGGTAGATATCAACA
>19140Semaprochiloduskneri
CAAAAACATCGCCTCCTGCAAAAATCAACGTATAGGAGGTCCTGCCTGCCCAGTGACTATTAGTTAAACGGCCGCGGTATTTTGACCGTGCTAAGGTAGCGCAATCACTTGTCTTTTAAATGAAGACCTGTATGAATGGTGGAACGAGGGCTTAACTGTCTCCCTTCTTCGGTCAATGAAATTGATCTGCCCGTGCAGAAGCGGGCATACAAATACAAGACGAGAAGACCCTTTGGAGCTTTAGACAAAAGGCCAATCTTCGGTTGGGGCGACCGCGGGGGAAAACAAAGCCCCCACGTGGAATGTAAAACTAAGAGAGACATCTCTAAGCCACAGAACATCTGACCCCGATCAACGAACCAAGTTACCCTAGGGATAACAGCGCAATCCCCTCCAAGAGTTCATATCGACGAGAGGGTTTACGACCTCGATGTTGGATCAGGACATCCTAATGGTGCAGCCGCTATTAAGGGTTCGTTTGTTCAACGATTAAAGTCCTACGTGATCTGA-TCCACCAACCACAAAGACATTGGCACCCTCTACCTAGTATTTGGTGCTTGAGCCGGAATAGTTGGTACAGCCCTTAGCCTTTTGATTCGAGCGGAGCTCAGCCAACCCGGATCCCTACTGGGCGATGACCAGATTTATAATGTTATTGTTACCGCACACGCTTTTGTAATAATCTTCTTTATAGTAATGCCAATTATGATTGGAGGATTTGGAAACTGACTGATTCCGCTAATGATCGGAGCCCCAGACATAGCATTTCCCCGAATGAATAATATGAGTTTCTGACTACTACCCCCATCTTTCCTCCTTCTACTAGCCTCCTCCGGAGTTGAAGCCGGGGCCGGAACAGGTTGAACTGTCTACCCCCCTCTCGCCGGGAACCTAGCTCACGCAGGAGCCTCTGTAGATTTAACAATCTTTTCACTCCATCTCGCAGGGGTATCTTCAATCCTGGGGGCAATTAACTTTATTACAACCATTATTAATATGAAACCTCCGGCTATTTCGCAGTATCAAACACCTCTGTTCGTGTGGGCTACTCTAATTACGGCTGTACTCCTTCTCCTTTCTCTGCCCGTTCTGGCCGCCGGAATTACAATGCTCTTGACAGACCGAAACCTTAACACCACATTCTTTGATCCTGCCGGGGGAGGAGACTTCTAACAGGACTATTCCTAGCAATACACTATACCTCAGACATCTCTACTGCCTTCTCCTCCGTTGCCCATATCTGCCGTGACGTCAACTACGGCTGACTAATCCGAAATATGCATGCTAATGGAGCTTCCTTCTTCTTCATTTGCATTTATCTCCACATCGGCCGAGGCCTATATTACGGCTCCTACCTTTATAAAGAAACCTGAAACATTGGCGTAGTCCTACTGCTACTAGTTATAATAACAGCATTCGTAGGCTATGTACTCCCATGAGGACAAATATCTTTCTGAGGAGCTACTGTAATCACGAATCTCCTCTCTGCCGTACCATACGTCGGAGATGCTCTAGTGCAATGAATTTGAGGCGGCTTTTCCGTAGACAACGCAACACTAACACGATTCTTCGCCTTCCACTTCCTACTACCCTTCGTAGTCGTTGCAGCCACAGCTCTTCACGCCCTCTTCCTGCACGAAACAGGGTCAAACAACCCTGTCGGATTAAATTCTGACGCAGACAAAATTCCATTCCACCCATATTTCTCTTATAAAGACCTACTCGGCTTTATAGTACTACTAGCAGCTCTTACCTCACTAGCCCTTTTCTCCCCCAACCTCTTAGGAGACCCCGACAACTTCACCCCAGCTAATCCCCTCGTCACACCAACACACATCAAACCAGAATGATACTTCCTATTCGCCTACGCTATTCTCCGATCCATCCCTAACAAACTAGGTGGAGTATTAGCCCTTCTATTCTCAATCCTCGTCCTACTACTAGTTCCCCTCCTACATACCTCTAAACAGCAAGGACTTACATTCCGCCCAATCACTCAGTTCCTATTTTGAGCGCTAGTAGCAGACGTGATAATTCTGACATGAATTGGAGGAATACCAGTAGAACACCCATTTATTATTATTGGCCAAATCGCCTCTGTCCTCTACTTCGCACTACTTCTAATTTTTAATCCCCTAGCCGGATGACTGGAAAACAA-GTTAATACCAAGAGAGTGATCCAGTATTTTGCAAGTATTGCAGCTGCTGCTGGTGCTCTCAAGAAGGACTCCAATAAAGGCACCCTGGAGGACCAAATCATCCAGGCCAATCCTGCACTCGAGGCCTTCGGCAATGCCAAAACAGTGAGAAATGACAACTCGTCCCGCTTTGGAAAGTTTATCCGCATCCATTTCGGAACAAGTGGTAAACTGTCCTCGGCTGACATTGAAACATATTTGCTGGAAAAGTCCCGTGTGACCTTTCAGCTAAAATCTGAAAGGAACTACCACATCTTCTTCCAGATATTATCCAACGTAAAGCCTGAGCTGCTGGATATGCTGTTGATTACAAATAATCCCTATGACTACTCTTACATCTCCCAAGGAGAGGTAACTGTGGCAAGTATAAATGACAGCGAGGAGTTGTTAGCCACCGACAATGCTTTCGATGTGCTTGGTTTCACTCCAGATGAGAAGATGGGAGTCTACAAACTGACTGGTGCTATCATGCATTATGGCAACATGAAGTTTAAGCAGAAGCAGCGTGAGGAACAGGCAGAACCTGACGGTACAGAAGCTGCTGACAAATCAGCCTACCTAATGGGGCTGAACTCTGCAGATCTTTTGAAAGGACTCTGTCATCCAAGGGTCAAGGTAGGAAACGAATATGTCACCAAAGGCCAAGGTGTGGACCAAGTGTACTACTCAAT---------------------------------------------------------------------------------------------------------------------------------------------------------------------------------------------------------------------------------------------------------------------------------------------------------------------------------------------------------------------------------------------------------------------------------------------------------------------------------------------------------------------------------------------------------------------------------------------------------------------------------------------------------------------------------------------------------------------------------------------------------------------------------------------------------------------------------------------------------------------------------------------------------------------------------------------------------------------------------------------------------------------------------------------------------------------------------------------------------------------------------------------------------------------------------------------------------------------------------------------------------------------------------------------------------------------------------------------------------------------------------------------------------------------------------------------------------------------------------------------------------------------------------------------------------------------------------------------------------------------------------------------------------------------------------------------------------------------------------------------------------------------------------------------------------------------------------------------------------------------------------------------------------------------------------------------------------------------------------------------------------------------------------------------------------------------------------------------------------------------------------------------------------------------------------------------------------------------------------------------------------------------------------------------------------------------------------------------------------------------------------------------------------------------------------------------------------------------------------------------------------
>PE10001Semaprochilodusinsignis
CAAAAACATCGCCTCCTGCAAAAATCAACGTATAGGAGGTCCTGCCTGCCCAGTGACTATTAGTTAAACGGCCGCGGTATTTTGACCGTGCTAAGGTAGCGCAATCACTTGTCTTTTAAATGAAGACCTGTATGAATGGTGGAACGAGGGCTTAACTGTCTCCCTTCTTCGGTCAATGAAATTGATCTGCCCGTGCAGAAGCGGGCATACAAATACAAGACGAGAAGACCCTTTGGAGCTTTAGACAAAAGGCCAATCTTCGGTTGGGGCGACCGCGGGGGAAAACAAAGCCCCCACGTGGAATGTAAAACTAAGAGAGACATCTCTAAGCCACAGAACATCTGACCCCGATCAACGAACCAAGTTACCCTAGGGATAACAGCGCAATCCCCTCCAAGAGTTCATATCGACGAGAGGGTTTACGACCTCGATGTTGGATCAGGACATCCTAATGGTGCAGCCGCTATTAAGGGTTCGTTTGTTCAACGATTAAAGTCCTACGTGATCTGA-TCCACCAACCACAAAGACATTGGCACCCTCTACCTAGTATTTGGTGCTTGAGCCGGAATAGTTGGTACAGCCCTTAGCCTTTTGATTCGAGCGGAGCTCAGCCAACCCGGATCCCTACTGGGCGATGACCAGATTTATAATGTTATTGTTACCGCACACGCTTTTGTAATAATCTTCTTTATAGTAATGCCAATTATGATTGGAGGATTTGGAAACTGACTGATTCCGCTAATGATCGGAGCCCCAGACATAGCATTTCCCCGAATAAATAATATGAGTTTCTGACTACTACCCCCATCTTTCCTCCTTCTACTAGCCTCCTCCGGAGTTGAAGCCGGGGCCGGAACAGGTTGAACTGTCTACCCCCCTCTCGCCGGGAACCTAGCTCACGCAGGAGCCTCTGTAGATTTAACAATCTTTTCACTCCATCTCGCAGGGGTATCTTCAATTCTAGGGGCAATTAACTTTATTACAACCATTATTAATATGAAACCTCCGGCTATTTCGCAGTATCAAACACCTCTGTTCGTGTGGGCTACTCTAATTACGGCTGTACTCCTTCTCCTTTCTCTGCCCGTTCTGGCCGCCGGAATTACAATGCTCTTGACAGACCGAAACCTTAACACCACATTCTTTGATCCTGCCGGGGGAGGAGACTTCTAACAGGACTATTCCTAGCAATACACTATACCTCAGACATCTCTACTGCCTTCTCCTCCGTTGCCCATATCTGCCGTGACGTCAACTATGGCTGACTAATCCGAAATATGCATGCTAATGGAGCTTCCTTCTTCTTCATTTGCATTTATCTCCACATCGGCCGGGGCCTATATTACGGCTCCTACCTTTATAAAGAAACCTGAAACATTGGCGTAGTCCTGCTACTACTAGTTATAATAACAGCATTCGTAGGCTATGTACTCCCATGAGGACAAATATCTTTCTGAGGAGCTACTGTAATCACGAATCTCCTCTCTGCCGTACCATATGTCGGAGATGCCCTAGTGCAATGAATTTGAGGCGGCTTTTCCGTAGACAACGCAACACTAACACGATTCTTCGCCTTCCACTTCCTACTACCCTTCGTAGTCGTTGCAGCCACAGCTCTTCACGCCCTCTTCCTGCACGAAACAGGGTCAAACAACCCTGTCGGGTTGAATTCTGACGCAGACAAAATTCCATTCCACCCATATTTCTCTTACAAAGACCTACTCGGCTTTATAGTACTACTAGCAGCTCTTACCTCACTAGCCCTTTTCTCCCCCAACCTCTTAGGAGACCCCGACAACTTCACCCCAGCTAATCCCCTCGTCACACCAACACACATCAAACCAGAATGATACTTCCTATTCGCCTACGCTATTCTCCGATCCATCCCTAACAAACTAGGTGGAGTATTAGCCCTTCTATTCTCAATCCTCGTCCTACTACTAGTTCCCCTCCTACATACCTCTAAACAGCAAGGACTTACATTCCGCCCAATCACTCAGTTCCTATTTTGAGCGCTAGTAGCAGACGTGATAATTCTGACATGAATTGGAGGAATGCCAGTAGAACACCCATTTATTATTATTGGCCAAATCGCCTCTGTCCTCTACTTCGCACTACTTCTAATTTTTAATCCCCTAGCCGGATGACTGGAAAACAA-----ATACCAAGAGAGTGATCCAGTATTTTGCAAGTATTGCAGCTGCTGCTGGTGCTCTCAAGAAGGACTCCAATAAAGGCACCCTGGAGGACCAAATCATCCAGGCCAATCCTGCACTCGAGGCCTTCGGCAATGCCAAAACAGTGAGAAATGACAACTCGTCCCGCTTTGGAAAGTTTATCCGCATCCATTTCGGAACAAGTGGTAAACTGTCCTCGGCTGACATTGAAACATATTTGCTGGAAAAGTCCCGTGTGACCTTTCAGCTAAAATCTGAAAGGAACTACCACATCTTCTTCCAGATATTATCCAACGTAAAGCCTGAGCTGCTGGATATGCTGTTGATTACAAATAATCCCTATGACTACTCTTACATCTCCCAAGGAGAGGTAACTGTGGCAAGTATAAATGACAGCGAGGAGTTGTTAGCCACCGACAATGCTTTCGACGTGCTTGGTTTCACTCCAGATGAGAAGATGGGAGTCTACAAACTGACTGGTGCTATCATGCATTATGGCAACATGAAGTTTAAGCAGAAGCAGCGTGAGGAACAGGCAGAACCTGACGGTACAGAAGCTGCTGACAAATCAGCCTACCTAATGGGGCTGAACTCTGCAGATCTTCTGAAAGGACTCTGTCATCCAAGGGTCAAGGTAGGAAACGAATATGTCACCAAAGGCCAAGGTGTGGACCAAGTGTACTACTCAATAAACGTGTCCACCTCTTGGGATGTAGGTATCATCAATGGGCTCTCTGGCTGGACAGTCTCTGTAGATGATGTACCAGCGGATACCATCGCTAGAAGATTCCGCTATGATGTGGCACTAGTATCAACCCTAAAAGATTTAGAGGAGGACATCATGGAAGGACTAAGGGAGAGGGGGTTGGATGACAGCACTTGTACTTCCGGTTTTACAGTAGTGATCAAGGAGTCTTGTGACGGCATGGGAGACGTGAGCGAGAAGCATGGAGGAGGACCAGCCATTCCAGAGAAGGCGGTAAGGTTCTCTTTTACAGTGATGTCCATCACGGTTCAAGCTGAAGGTGAGGAAGAAGCAGTCACAATCTTCCAGGAACAAAAGCCCAACTCCGAGCTCTCCTGCAGACCCCTGTGCCTGATGTTTGTGGATGAGTCTGATCATGAGATGCTCACTGCCATCTTGGGGCCAGTAGTGGCAGAGCGTAGAGCCATGAAGGAGAGTCGCCTCATTCTGTCCATTGGGGGGCTTCTTCGTTCCTTTCGCTTTTACTTCCGAGGCACAGGCTATGATGAGAAGATGGTGAGAGAAATGGAAGGGTTAGAGGCTTCAGGTTCCACTTACATCTGCACCCTGTGTGACTCCACACGAGCTGAGGCTGCTCAGAACATGGTGCTGCACTCCATCACCCGAAGCCATGATGAAAACCTTGAGCGCTACGAGATATGGAGGACCAATCCTTTCTCTGAGTCTGCAGAGGAATTGCGTGATCGGGTCAAAGGGGTCTCAGCGAAGCCTTTCATGGAGACCCAGCCCACGCTAGACGCCTTGCATTGTGACATTGGCAATGCTACCGAGTTCTACAAGATATTCCAGGATGAGATTGGTGAAATGTACCAGGGAACCAATCCAACGCGAGAGGAGCGCCGACGCTGGCGATCAGCCCTTGATAAGCAGCTGAGGAAGAAGATGAAGCTGAAGCCAGTGATGAGGATGAATGGGAACTACGCCCGGCGGCTGATGACCCGTGAGGCTGTGGAGGTGGTGTGTGAGCTGGTTCCCTCAGAGGAGCGTCGCAAGGCCCTGAGAGAGCTGATGGAGCTATACCTCCAGATGAAGCCTGTATGGCGCTCCACCTGCCCAGCCAGAGACTGCCCTGATCAACTCTGCCGTTACAGCTTCAACTCCCAGCGCTTTGCCGAACTCCTGTCCACCACATTCAAATACCGTTATGATGGCAAGATTACTAACTACCTCCACAAAACCTTGGCCCACGTGCCTGAGATTGTGGAACGAGATGGGTCAATTGGTGCTTGGGCCAGCGAAGGGAATGAGTCCGGGAACAAGCTTTTCCGGCGCTTCCGTAAGATGAACGCCAGGCAGTCCAAGACCTGAGTGTTACCTCATTCACGGTGGCCGAACACCCAATAATGAGTTGTCCTCTAGCCTCTACCTGCTAAATGTCGACAGTCGTGGATGCAATCGAAAAGTCACACTAAGATGCCAGGAGAAAGAGCTGGTGGGGGAGACCCCAGGGCCTCGATACGGGCACACCATTAGTGTAGTCCACAGCAGGGGGAAAACAGCCTGTGTTCTTTTCGGCGGCAGGTCTTACATGTCACCTGCTGAGAGAACCACAGAGAACTGGAATAGTGTGGTCGACTGTCCACCCCAGGTGTACCTCATTGACCTGGAGTTTGGCTGCTGCTCAGCTTATACACTCCCTGAGCTCACGGATGGCCAGTCATTCCACCTGGCACTGGCTCGAGAGGATTGTGTTTACTTCTTGGGTGGCCACATTCTCTCCACYGACTGCCGACCAGCTCGCCTGTTCAGGCTGCGTGTGGAGCTTCTCCTAGGCAGTCCAGTGCTCTCCTGCGATATGTTTAATGATGGTCCGTCTATCACAAGTGCCATTGCAACTCCTGTAGGCCCTGCTCATGAATATATGATCCTTGGTGGGTACCAGTCAGACTCCCAGAAGCGGATGCAGTGCACCTACGTGGCACTGGATGACGTAGGCATACGAATAGAACCTCGAGAGCCACCGCAGTGGAGCAGTGAGATCAGCCAGAGCCGTACTTGGTTTGGTGGAAGCCTGGGAGATGGTAGCGCATTGATCGCTATTCCATCAGAGGGAAGTCCAGCACCTCCAGATGCCTATCACTTTTACCATGTAAGCTTCCAGCAAGAGGGAGATTCAGAGGATCCAACCCAGACATGCAGCCAGGAGTCCACAGACTTTGAGGACTCAGCCCCTCTCGAGGACTCAGAAGAGCTGTACTTTGGGCGTGATCCTAATGAGATGGAGTACAGCAGCGACGGAGAAGGAGACACCTACAACGAAGATGATGAGGAAGACGTTTCTCAGACCGGCTATTGGATCAAGTGCTGTCTCACCTGCCAGGTAGATATCAACA
>12728Semaprochiloduslaticeps
CAAAAACATCGCCTCCTGCAAAAATCAATGTATAGGAGGTCCTGCCTGCCCAGTGACTATTAGTTAAACGGCCGCGGTATTTTGACCGTGCTAAGGTAGCGCAATCACTTGTCTTTTAAATGAAGACCTGTATGAATGGTGGAACGAGGGCTTAACTGTCTCCCTTCTCCGGTCAATGAAATTGATCTGCCCGTGCAGAAGCGGGCATACAAATACAAGACGAGAAGACCCTTTGGAGCTTTAGACAAAAGGCCAATCTTCGGTTGGGGCGACCGCGGGGGAAAACAAAGCCCCCACGTGGAATGTAAAACTAAGAGAGACATCTCTAAGCCACAGAACATCTGACCCCGATCAACGAACCAAGTTACCCTAGGGATAACAGCGCAATCCCCTCCAAGAGTTCATATCGACGAGAGGGTTTACGACCTCGATGTTGGATCAGGACATCCTAATGGTGCAGCCGCTATTAAGGGTTCGTTTGTTCAACGATTAAAGTCCTACGTGATCTGA-TCCACCAACCACAAAGACATTGGCACCCTCTACTTAGTATTCGGTGCTTGAGCCGGAATAGTTGGTACAGCCCTTAGCCTTTTGATTCGAGCGGAGCTCAGCCAACCCGGATCTCTACTGGGCGATGACCAGATTTATAATGTTATTGTTACCGCACATGCTTTCGTAATAATCTTCTTTATAGTAATACCAATTATGATCGGAGGATTTGGAAACTGACTAGTTCCATTAATGATTGGGGCCCCAGACATAGCATTTCCCCGAATAAATAATATGAGTTTTTGACTGCTACCTCCATCTTTCCTTCTCCTATTGGCCTCCTCCGGGGTTGAAGCCGGAGCCGGAACAGGTTGGACTGTCTACCCCCCTCTTGCTGGGAACTTAGCTCACGCAGGGGCTTCCGTGGATTTAACCATCTTTTCACTCCACCTCGCCGGAGTATCTTCCATTCTGGGGGCAATTAACTTCATCACAACTATTATTAATATGAAGCCTCCAGCCATCTCACAATATCAAACACCTCTATTTGTGTGGGCCATCCTAATTACGGCTGTGCTCCTTCTTCTTTCTCTACCCGTTCTGGCTGCCGGAATTACAATGCTCTTAACAGACCGAAACCTTAACACCACGTTCTTCGACCCTGCCGGAGGGGGAGAC--------------------------------ACCTCAGATATCTCCACTGCCTTCTCCTCTGTCGCCCACATTTGCCGCGACGTCAACTACGGCTGACTAATTCGAAACATACACGCCAACGGAGCCTCCTTCTTCTTCATTTGCATTTATCTCCACATCGGCCGAGGCCTATATTATGGTTCCTACCTATACAAAGAAACTTGAAACATCGGCGTAGTCCTCCTACTACTAGTTATAATAACAGCATTTGTAGGTTATGTACTCCCATGAGGACAAATGTCTTTCTGAGGGGCTACCGTAATTACAAACCTCCTCTCTGCCGTACCGTACATCGGAGACGCCCTAGTACAATGAATCTGAGGCGGCTTCTCCGTAGACAATGCAACCTTAACACGATTCTTCGCCTTCCACTTCCTACTACCATTTGCAGTCATCGCAGCCACAGCCCTTCACGCCCTATTCCTACATGAAACAGGATCAAACAACCCCGTTGGACTAAACTCCGATGCAGACAAAATTCCATTCCACCCATACTTTTCCTACAAAGACCTGCTTGGCTTCATAATCCTGCTAGTAGCCCTAACATCGCTAGCCCTTTTCTCCCCCAACCTCCTAGGAGACCCCGAAAACTTTACCCCCGCCAACCCTCTCGTTACACCAACACACATCAAACCAGAATGATACTTCCTATTTGCCTATGCCATCCTACGATCCATCCCCAATAAATTAGGCGGAGTACTAGCCCTTCTATTCTCAATTCTCGTCCTCCTACTAGTACCCATACTACACACCTCTAAACAACAAGGACTCACGTTCCGCCCAATCACCCAATTCTTATTTTGAACATTAGTAGCAGACGTAATAATCTTAACATGAATCGGAGGAATACCAGTAGAACATCCATTTATCATCATTGGCCAAATCGCCTCCATCCTCTACTTCGCACTACTTCTAATTTTTAACCCCCTAGCCGGATGGTTAGAAAAC--TGTTAATACCAAGAGAGTGATTCAGTATTTTGCAAGTATTGCAGCTGCTGCTGGTGCTCTCAAGAAGGACTCCAATAAAGGCACCCTGGAGGACCAAATCATCCAGGCCAATCCTGCACTCGAGGCCTTCGGCAATGCCAAAACAGTAAGAAATGACAACTCGTCCCGCTTTGGAAAGTTTATCCGCATCCATTTCGGAACAAGTGGTAAACTGTCCTCGGCTGACATTGAAACATATTTGCTGGAAAAGTCCCGTGTGACCTTTCAGCTAAAATCTGAAAGGAACTACCACATCTTCTTCCAGATATTATCCAACGCAAAGCCTGAGCTGCTGGATATGCTGTTGATTACAAATAATCCCTATGACTACTCTTACATCTCCCAAGGAGAGGTAACTGTGGCAAGTATTAATGACAGCGAGGAGTTGATGGCCACCGACAATGCTTTCGACGTGCTTGGTTTCACTCCAGATGAGAAGATGGGAGTCTACAAACTGACTGGTGCTATCATGCATTATGGCAACATGAAGTTTAAGCAGAAGCAGCGTGAGGAACAGGCAGAACCTGACGGTACAGAAGCTGCTGACAAATCAGCCTACCTAATGGGGCTGAACTCTGCAGATCTTCTGAAAGGACTCTGTCATCCAAGGGTCAAGGTAGGAAACGAATATGTCACCAAAGGCCAAGGTGTGGACCAAGTGTACTACTCAAT---CGTGTCCACCTCTTGGGATGTAGGTATCATCGATGGACTCTCTGGCTGGACAGTCTCTGTAGATGATGTACCAGCAGATACCATCTCCAGAAGATTCCGCTATGATGTGGCACTAGTATCAGCCCTAAAAGATTTGGAGGAGGACATCATGGAAGGACTAAGGGAGAGGGGGTTGGATGACAGTACTTGCACTTCTGGGTTCACAGTAGTGATCAAGGAGTCATGTGACGGCATGGGAGACGTGAGCGAGAAGCATGGAGGAGGACCAGCCATTCCAGAGAAGGCGGTAAGGTTCTCTTTTACAGTGATGTCCATCACGATTCAAGCTGAAGGTGAGGAAGAAGCAGTCACAATCTTCCAGGAACAAAAGCCCAACTCCGAGCTCTCCTGCAGACCCCTGTGCCTGATGTTTGTGGATGAGTCTGATCATGAGATGCTCACTGCCATCTTGGGGCCAGTAGTGGCAGAGCGTAGAGCCATGAAGGAGAGTCGCCTCATTCTGTCCATTGGGGGGCTTCTTCGTTCCTTTCGCTTTTACTTCCGAGGCACAGGCTATGATGAGAAGATGGTGAGAGAAATGGAAGGGTTAGAGGCTTCAGGTTCCACTTACATCTGCACCCTGTGCGACTCCACACGAGCTGAGGCCGCTCAGAACATGGTGCTGCACTCCATCACCCGAAGCCATGAGGAAAATCTTGAGCGCTACGAGATATGGAGGACCAATCCTTTCTCTGAGTCTGCAGAGGAATTGCGGGATCGGGTCAAAGGGGTCTCAGCGAAGCCTTTCATGGAGACCCAGCCCACGCTAGACGCCTTGCATTGTGACATTGGCAATGCTACCGAGTTCTACAAGATATTCCAGGATGAGATTGGTGAAATGTACCAGGGAACCAATCCAACTCGAGAGGAGCGCCGACGCTGGCGATCAGCCCTTGATAAGCAGCTGAGGAAGAAGATGAAGCTGAAGCCAGTGATGAGGATGAATGGGAACTACGCCCGGCGGCTGATGACCCGTGAGGCTGTGGAGGTAGTGTGTGAGCTGGTTCCCTCAGAGGAGCGTCGCAAGGCCCTGAGAGAGCTGATGGAGCTGTACCTCCAGATGAAGCCTGTATGGCGCTCCACCTGCCCAGCCAGAGACTGCCCTGATCAACTCTGCCGTTACAGCTTCAACTCCCAGCGCTTTGCAGAACTCCTGTCCACCACATTCAAATACCGTTATGATGGCAAGATTACCAACTACCTCCACAAAACCTTGGCCCACGTGCC----------------------------------------------------------------------------------------------------------------TGAGTGTTACCTCATTCACGGTGGCCGAACACCCAATAATGAGTTGTCCTCTAGCCTCTACCTGCTAAATGTTGACAGTCGTGGATGCAATCGAAAAGTCACACTGAGATGCCAGGAGAAAGAGATGGTGGGGGAGACCCCAGGGCCTCGATACGGGCACACCATTAGTGTAGTCCACAGCAGGGGGAAAACAGCCTGTGTTCTTTTCGGCGGCAGGTCTTACATGTCACCTGCTGAGAGAACCACAGAGAACTGGAATAGTGTGGTGGACTGTCCACCCCAGGTGTACCTCATTGACCTGGAGTTTGGCTGCTGCTCAGCTTATACACTCCCTGAGCTCACGGATGGCCAGTCATTCCACCTGGCACTGGCTCGAGAGGATTGTGTTTACTTCTTGGGTGGCCACATTCTCTCCACCGACTGCCGACCAGCTCGCCTGTTCAGGCTTCGCGTGGAGCTTCTCCTAGGCAGTCCAGTGCTCTCCTGCGATATGTTTAATGATGGTCCCTCTATCACAAGTGCCGTTGCAACTCTTGTAGGCCCTGCTCATGAGTATATGATCCTTGGTGGGTACCAGTCAGACTCCCAGAAGCGGATGCAGTGCACCTACGTTGCACTGGATGACGTAGGCATACGAATAGAACCTCGAGAGCCACCGCAGTGGAGCAGTGAGATCAGCCAGAGCCGTACTTGGTTTGGTGGAAGCCTGGGAGATGGTAGCGCATTGATCGCTATTCCATCAGAGGGAAGTCCTGCACCTCCAGATGCCTATCACTTTTACCATGTAAGCTTCCAGCAAGAGGGAGATTCAGAGGATCCAACCCAGACATGCAGCCAGGAGTCCACAGACTTTGAGGACTCAGCCCCTCTCGAGGACTCAGAAGAGCTGTACTTTGGGCGTGATCCTAATGAGATGGAGTACAGCAGCGACGGAGAAGGAGACACCTACAACGAAGATGATGAGGAAGACGTTTCTCAGACAGGCTATTGGATCAAGTGCTGTCTCACCTGCCAGGTA----------
>2004BSAQ01Semaprochiloduslaticeps
CAAAAACATCGCCTCCTGCAAAAATCAATGTATAGGAGGTCCTGCCTGCCCAGTGACTATTAGTTAAACGGCCGCGGTATTTTGACCGTGCTAAGGTAGCGCAATCACTTGTCTTTTAAATGAAGACCTGTATGAATGGTGGAACGAGGGCTTAACTGTCTCCCTTCTCCGGTCAATGAAATTGATCTGCCCGTGCAGAAGCGGGCATACAAATACAAGACGAGAAGACCCTTTGGAGCTTTAGACAAAAGGCCAATCTTCGGTTGGGGCGACCGCGGGGGAAAACAAAGCCCCCACGTGGAATGTAAAACTAAGAGAGACATCTCTAAGCCACAGAACATCTGACCCCGATCAACGAACCAAGTTACCCTAGGGATAACAGCGCAATCCCCTCCAAGAGTTCATATCGACGAGAGGGTTTACGACCTCGATGTTGGATCAGGACATCCTAATGGTGCAGCCGCTATTAAGGGTTCGTTTGTTCAACGATTAAAGTCCTACGTGATCTGA-TCCACCAACCACAAAGACATTGGCACCCTCTACTTAGTATTCGGTGCTTGAGCCGGAATAGTTGGTACAGCCCTTAGCCTTTTGATTCGAGCGGAGCTCAGCCAACCCGGATCTCTACTGGGCGATGACCAGATTTATAATGTTATTGTTACCGCACATGCTTTCGTAATAATCTTCTTTATAGTAATACCAATTATGATCGGAGGATTTGGAAACTGACTAGTTCCATTAATGATTGGGGCCCCAGACATAGCATTTCCCCGAATAAATAATATGAGTTTTTGACTGCTACCTCCATCTTTCCTTCTCCTATTGGCCTCCTCCGGGGTTGAAGCCGGAGCCGGAACAGGTTGGACTGTCTACCCCCCTCTTGCTGGGAACTTAGCTCACGCAGGGGCTTCCGTGGATTTAACCATCTTTTCACTCCACCTCGCCGGAGTATCTTCCATTCTGGGGGCAATTAACTTCATCACAACTATTATTAATATGAAGCCTCCAGCCATCTCACAATATCAAACACCTCTATTTGTGTGGGCCATCCTAATTACGGCTGTGCTCCTTCTTCTTTCTCTACCCGTTCTGGCTGCCGGAATTACAATGCTCTTAACAGACCGAAACCTTAACACCACGTTCTTCGACCCTGCCGGAGGGGGAGACTTTTAACAGGGCTATTCTTAGCCATACACAATACCTCAGATATCTCCACTGCCTTCTCCTCTGTCGCCCACATTTGCCGCGACGTCAACTACGGCTGACTAATTCGAAACATACACGCCAACGGAGCCTCCTTCTTCTTCATTTGCATTTATCTCCACATCGGCCGAGGCCTATATTATGGTTCCTACCTATACAAAGAAACTTGAAACATCGGCGTAGTCCTCCTACTACTAGTTATAATAACAGCATTTGTAGGTTATGTACTCCCATGAGGACAAATGTCTTTCTGAGGGGCTACCGTAATTACAAACCTCCTCTCTGCCGTACCGTACATCGGAGACGCCCTAGTACAATGAATCTGAGGCGGCTTCTCCGTAGACAATGCAACCTTAACACGATTCTTCGCCTTCCACTTCCTACTACCATTTGCAGTCATCGCAGCCACAGCCCTTCACGCCCTATTCCTACATGAAACAGGATCAAACAACCCCGTTGGACTAAACTCCGATGCAGACAAAATTCCATTCCACCCATACTTTTCCTACAAAGACCTGCTTGGCTTCATAATCGGGCTAGTAGCCCTAACATCGCTAGCCCTTTTCTCCCCCAACCTCCAAGGAGACCCCGAAAACTTTACCCCCGCCAACCCTCTCGTTACACCAACACACATCAAACCAGAATGATACTTCCTATTTGCCTATGCCATCCTACGATCCATCCCCAATAAATTAGGCGGAGTACTAGCCCTTCTATTCTCAATTCTCGTCCTCCTACTAGTACCCATACTACACACCTCTAAACAACAAGGACTCACGTTCCGCCCAATCACCCAATTCTTATTTTGAACATTAGTAGCAGACGTAATAATCTTAACATGAATCGGAGGAATACCAGTAGAACATCCATTTATCATCATTGGCCAAATCGCCTCCATCCTCTACTTCGCACTACTTCTAATTTTTTACCCCCTAGCCGGATGGTTAGAAAACAATGTTAATACCAAGAGAGTGATCCAGTATTTTGCAAGTATTGCAGCTGCTGCTGGTGCTCTCAAGAAGGACTCCAATAAAGGCACCCTGGAGGACCAAATCATCCAGGCCAATCCTGCACTCGAGGCCTTCGGCAATGCCAAAACAGTGAGAAATGACAACTCGTCCCGCTTTGGAAAGTTTATCCGCATCCATTTCGGAACAAGTGGTAAACTGTCCTCGGCTGACATTGAAACATATTTGCTGGAAAAGTCCCGTGTGACCTTTCAGCTAAAATCTGAAAGGAACTACCACATCTTCTTCCAGATATTATCCAACGCAAAGCCTGAGCTGCTGGATATGCTGTTGATTACAAATAATCCCTATGACTACTCTTACATCTCCCAAGGAGAGGTAACTGTGGCAAGTATTAATGACAGCGAGGAATTGATGGCCACCGACAATGCTTTCGACGTGCTTGGTTTCACTCCAGATGAGAAGATGGGAGTCTACAAACTGACTGGTGCTATCATGCATTATGGCAACATGAAGTTTAAGCAGAAGCAGCGTGAGGAACAGGCAGAACCTGACGGTACAGAAGCTGCTGACAAATCAGCCTACCTAATGGGGCTGAACTCTGCAGATCTTCTGAAAGGACTCTGTCATCCAAGGGTCAAGGTAGGAAACGAATATGTCACCAAAGGCCAAGGTGTGGACCAAGTGTACTACTCAATAAACGTGTCCACCTCTTGGGATGTAGGTATCATCGATGGACTCTCTGGCTGGACAGTCTCTGTAGATGATGTACCAGCAGATACCATCTCCAGAAGATTCCGCTATGATGTGGCACTAGTATCAGCCCTAAAAGATTTGGAGGAGGACATCATGGAAGGACTAAGGGAGAGGGGGTTGGATGACAGTACTTGCACTTCTGGGTTCACAGTAGTGATCAAGGAGTCATGTGACGGCATGGGAGACGTGAGCGAGAAGCATGGAGGAGGACCAGCCATTCCAGAGAAGGCGGTAAGGTTCTCTTTTACAGTGATGTCCATCACGGTTCAAGCTGAAGGTGAGGAAGAAGCAGTCACAATCTTCCAGGAACAAAAGCCCAACTCCGAGCTCTCCTGCAGACCCCTGTGCCTGATGTTTGTGGATGAGTCTGATCATGAGATGCTCACTGCCATCTTGGGGCCAGTAGTGGCAGAGCGTAGAGCCATGAAGGAGAGTCGCCTCATTCTGTCCATTGGGGGGCTTCTTCGTTCCTTTCGCTTTTACTTCCGAGGCACAGGCTATGATGAGAAGATGGTGAGAGAAATGGAAGGGTTAGAGGCTTCAGGTTCCACTTACATCTGCACCCTGTGCGACTCCACACGAGCTGAGGCCGCTCAGAACATGGTGCTGCACTCCATCACCCGAAGCCATGAGGAAAATCTTGAGCGCTACGAGATATGGAGGACCAATCCTTTCTCTGAGTCTGCAGAGGAATTGCGGGATCGGGTCAAAGGGGTCTCAGCGAAGCCTTTCATGGAGACCCAGCCCACGCTAGACGCCTTGCATTGTGACATTGGCAATGCTACCGAGTTCTACAAGATATTCCAGGATGAGATTGGTGAAATGTACCAGGGAACCAATCCAACTCGAGAGGAGCGCCGACGCTGGCGATCAGCCCTTGATAAGCAGCTGAGGAAGAAGATGAAGCTGAAGCCAGTGATGAGGATGAATGGGAACTACGCCCGGCGGCTGATGACCCGTGAGGCTGTGGAGGTAGTGTGTGAGCTGGTTCCCTCAGAGGAGCGTCGCAAGGCCCTGAGAGAGCTGATGGAGCTGTACCTCCAGATGAAGCCTGTATGGCGCTCCACCTGCCCAGCCAGAGACTGCCCTGATCAACTCTGCCGTTACAGCTTCAACTCCCAGCGCTTTGCAGAACTCCTGTCCACCACATTCAAATACCGTTATGATGGCAAGATTACCAACTACCTCCACAAAACCTTGGCCCACGTGCCTGAGATTGTGGAACGAGATGGGTCAATTGGTGCTTGGGCCAGCGAAGGGAATGAGTCCGGGAACAAGCTTTTCCGGCGCTTTCGTAAGATGAACGCCAGGCAGTCCAAGACCTGAGTGTTACCTCATTCACGGTGGCCGAACACCCAATAATGAGTTGTCCTCTAGCCTCTACCTGCTAAATGTTGACAGTCGTGGATGCAATCGAAAAGTCACACTGAGATGCCAGGAGAAAGAGATGGTGGGGGAGACCCCAGGGCCTCGATACGGGCACACCATTAGTGTAGTCCACAGCAGGGGGAAAACAGCCTGTGTTCTTTTCGGCGGCAGGTCTTACATGTCACCTGCTGAGAGAACCACAGAGAACTGGAATAGTGTGGTGGACTGTCCACCCCAGGTGTACCTCATTGACCTGGAGTTTGGCTGCTGCTCAGCTTATACACTCCCTGAGCTCACGGATGGCCAGTCATTCCACCTGGCACTGGCTCGAGAGGATTGTGTTTACTTCTTGGGTGGCCACATTCTCTCCACCGACTGCCGACCAGCTCGCCTGTTCAGGCTTCGCGTGGAGCTTCTCCTAGGCAGTCCAGTGCTCTCCTGCGATATGTTTAATGATGGTCCCTCTATCACAAGTGCCATTGCAACTCTTGTAGGCCCTGCTCATGAGTATATGATCCTTGGTGGGTACCAGTCAGACTCCCAGAAGCGGATGCAGTGCACCTACGTTGCACTGGATGACGTAGGCATACGAATAGAACCTCGAGAGCCCCCGCAGTGGAGCAGTGAGATCAGCCAGAGCCGTACTTGGTTTGGTGGAAGCCTGGGAGATGGTAGCGCATTGATCGCTATTCCATCAGAGGGAAGTCCTGCACCTCCAGATGCCTATCACTTTTACCATGTAAGCTTCCAGCAAGAGGGAGATTCAGAGGATCCAACCCAGACATGCAGCCAGGAGTCCACAGACTTTGAGGACTCAGCCCCTCTCGAGGACTCAGAAGAGCTGTACTTTGGGCGTGATCCTAATGAGATGGAGTACAGCAGCGACGGAGAAGGAGACACCTACAACGAAGATGATGAGGAAGACGTTTCTCAGACAGGCTATTGGATCAAGTGCTGTCTCACCTGCCAGGTAGATATCAACA
>41019Semaprochilodusbrama
CAAAAACATCGCCTCCTGCAAAAATCAATGTATAGGAGGTCCTGCCTGCCCAGTGACTATTAGTTAAACGGCCGCGGTATTTTGACCGTGCTAAGGTAGCGCAATCACTTGTCTTTTAAATGAAGACCTGTATGAATGGTGGAACGAGGGCTTAACTGTCTCCCTTCTCCGGTCAATGAAATTGATCTGCCCGTGCAGAAGCGGGCATATAAATACAAGACGAGAAGACCCTTTGGAGCTTTAGACAAAAGGCCAATCTTCGGTTGGGGCGACCGCGGGGGAAAACAAAGCCCCCACGTGGAATGTAAAACTAAGAGAGACATCTCTAAGCCACAGAACATCTGACCCCGATCAACGAACCAAGTTACCCTAGGGATAACAGCGCAATCCCCTCCAAGAGTTCATATCGACGAGAGGGTTTACGACCTCGATGTTGGATCAGGACATCCTAATGGTGCAGCCGCTATTAAGGGTTCGTTTGTTCAACGATTAAAGTCCTACGTGATCTGA-TCCACCAACCACAAAGACATTGGCACCCTCTACTTAGTATTTGGTGCTTGAGCCGGAATAGTTGGTACAGCCCTTAGCCTTTTGATTCGAGCGGAGCTCAGCCAACCCGGATCTCTACTGGGCGATGACCAGATTTATAATGTTATTGTTACCGCACATGCTTTCGTAATAATCTTCTTTATAGTAATACCAATTATGATCGGAGGATTTGGAAACTGACTAATTCCATTAATGATTGGAGCCCCAGACATAGCATTTCCCCGAATAAATAATATGAGTTTTTGACTGCTACCTCCATCTTTCCTTCTCCTATTGGCCTCCTCCGGGGTTGAAGCAGGAGCCGGAACAGGTTGGACCGTCTACCCCCCTCTTGCTGGGAACTTAGCCCACGCAGGGGCTTCCGTGGATTTAACCATCTTTTCACTCCACCTCGCCGGGGTGTCTTCCATTCTGGGGGCAATTAACTTCATCACAACCATTATTAATATGAAGCCTCCGGCCATCTCACAATATCAAACACCTCTATTTGTGTGGGCCACCCTAATTACGGCTGTACTCCTTCTTCTTTCTCTACCCGTTCTGGCTGCCGGAATTACAATGCTCTTAACAGACCGAAACCTTAACACCACATTCTTCGACCCTGCCGGAGGAGGAGACTTTTAACAGGGTTATTCTTAGCCATACACTACACCTCAGACATCTCCACCGCCTTCTCATCTGTCGCCCACATCTGCCGCGACGTCAACTACGGCTGACTTATTCGAAACATACATGCCAACGGAGCCTCCTTCTTCTTCATTTGCATTTATCTCCACATCGGCCGAGGCCTATATTATGGTTCCTACCTCTACAAAGAAACTTGAAACATCGGCGTAATCCTCCTACTACTAGTTATAATAACAGCATTCGTAGGTTATGTGCTCCCATGAGGACAAATATCTTTCTGAGGAGCTACCGTAATTACAAACCTCCTCTCTGCCGTACCGTACATCGGAGACGCCCTAGTACAATGAATCTGAGGCGGCTTCTCCGTGGACAATGCAACCTTAACACGATTCTTTGCCTTCCACTTCCTACTACCATTTGCAGTCGTCGCAGCCACAGCCCTTCACGCCCTCTTCCTACATGAAACAGGATCAAACAACCCCGTCGGACTAAACTCCGATGCAGACAAAATTCCATTCCACCCATACTTTTCCTACAAAGACCTGCTCGGCTTCATAATTCTGCTAGTAGCCCTAACATCACTAGCCCTTTTCTCCCCCAACCTCCTAGGAGACCCCGAAAACTTCACCCCCGCCAACCCTCTCGTTA---------------------------------------------------------------------------------------------------------------------------------------------------------------------------------------------------------------------------------------------------------------------------------------------------------------------------------------------------------------------AGTATTTTGCAAGTATTGCAGCTGCTGCTGGTGCTCTCAAGAAGGACTCCAATAAAGGCACCCTGAAGGACCAAATCATCCAGGCCAATCCTGCACTCGAGGCCTTCGGCAATGCCAAAACAGTGAGAAATGACAACTCGTCCCGCTTTGGAAAGTTTATCCGCATCCATTTCGGAACAAGTGGTAAACTGTCCTCGGCTGACATTGAAACATATTTGCTGGAAAAGTCCCGTGTGACCTTTCAGCTAAAATCTGAAAGGAACTACCACATCTTCTTCCAGATATTATCCAACGCAAAGCCTGAGCTGCTGGATATGCTGTTGATTACAAATAATCCCTATGACTACTCTTACATCTCCCAAGGAGAGGTAACTGTGGCAAGTATTAATGACAGCGAGGAGTTGATGGCCACCGACAATGCTTTCGACGTGCTTGGTTTCACTCCAGATGAGAAGATGGGAGTCTACAAACTGACTGGTGCTATCATGCATTATGGCAACATGAAGTTTAAGCAGAAGCAGCGTGAGGAACAGGCAGAACCTGACGGTACAAAACTTGCTGACAAATCCACCTACCTAATGGGGCTGAA--------------------------------------------------------------------------------------------------------------------------------------------------------------------------------------------------------GCTATGATGTGGCACTAGTATCAGCCCTAAAAGATTTGGAGGAGGACATCATGGAAGGACTAAGGGAGAGGGGGTTGGATGACAGCACTTGCACTTCTGGGTTCACAGTGGTGATCAAGGAGTCATGTGACGGCATGGGAGACGTGAGCGAGAAGCATGGAGGAGGACCAGCCATTCCAGAGAAGGCGGTAAGGTTCTCTTTTACGGTGATGTCCATCACGGTTCAAGCAGAAGGTGAGGAAGAAGCAGTCACAATCTTCCAGGAACCAAAGCCCAACTCCGAGCTCTCCTGCAGACCCCTGTGCCTGATGTTTGTGGATGAGTCTGATCATGAGATGCTCACTGCCATCTTGGGGCCAGTAGTGGCAGAGCGTAGAGCCATGAAGGAGAGTCGCCTCATTCTGTCCATTGGGGGGCTTCTTCGTTCCTTGCGCTTTTACATCCGAGGCACAGGCTATGATGAGAAGATGGTGAGAGAAATGGAAGGGTTAGAGGCTTCAGGTTCCACTTACATCTGCACCCTGTGGGACTCCACACGAGCTGAGGCCTCTCAGAACATGGTGCTGCACTCCATCACCCGAAGCCATGAGGAAAATCTTGATCGCTACGAGATATGGAGGACCAATCCTTTCTCTGAGTCTGCAGAGGAGTTGCGGGATCGTGTCAAAGGGGTCTCAGCGAAGCCTTTCATGGAGACCCAGACCACGCTAGACGCCTTGCATTGTGACATTGGCAATGCTACAGAGTTCTACAAGATATTCCAGGATGAGATTGGTGAAGTGTACCAGAGAACCAATCCAACTCGAGAGGAGCGGCGACGCTGGCGATCAGCCCTTGATAAGCAGCTGAGGAAGAAGATGAAGCTGAAGCCAGTGATGAGGATGAATGGGAACTACGCCCGNCGGCTGATGACCCGTGAGTCTGTGGAGGTGTTGTGTGAGCTTGTTCCCTCAGAGGAGCGTCGCAAGGCCCTGAGGGAGCTGATGGAGCTGTACCTCCAGATGAAGCCTGTGTGGCGCTCCACCTGCCCAGCCAGAGANTGCCCTGATCAACTCTTACGTTACAGCTTYAACTCCCAGCGCTTTGCCGAACTCCTGTCCACCACATTCAAATACCGTTATGATGGCAAGATCACCAACTACCTCCACAAAACCTTGGCCCA------------------------------------------------------------------------------------------------------------------------------ACCTCATTCACGGTGGCCGAACACCCAATAATGAGTTGTCCTCTAGCCTCTACCTGCTAAATGTCGACAGTCGTGGATGCAATCGAAAAGTCACACTGAGATGCCAGGAGAAAGAGATGGTGGGGGAGACCCCAGGGCCTCGATACGGGCACACCATTAGTGTAGTCCACAGCAGGGGGAAAACAGCCTGTGTTCTTTTCGGCGGCAGGTCTTACATGTCACCTGCTGAGAGAACCACAGAGAACTGGAATAGTGTGGTGGACTGTCCACCCCAGGTGTACCTCATTGACCTGGAGTTTGGCTGCTGCTCAGCTTATACACTCCCTGAGCTCACGGATGGCCAGTCATTCCACCTGGCACTGGCTCGAGAGGATTGTGTTTACTTCTTGGGTGGCCACATTCTCTCCACCGACTGCCGACCAGCTCGCCTGTTCAGGCTGCGCGTGGAGCTTCTCCTAGGCAGTCCAGTGCTCTCCTGCGATATGTTTAATGATGGTCCGTCTATCACAAGTGCCATTGCAACTCCTGTAGGCCCTGCTCATGAGTATATGATCCTTGGTGGGTACCAGTCAGACTCCCAGAAGCGGATGCAGTGCACCTACGTTGCACTGGATGACGTAGGCATACGAATAGAACCTCGAGAGCCACCGCAGTGGAGCAGTGAGATCAGCCAGAGCCGTACTTGGTTTGGTGGAAGCCTGGGAGATGGTAGCGCATTGATCGCTATTCCATCAGAGGGAAGTCCTGCACCTCCAGATGCCTATCACTTTTACCATGTAAGCTTCCAGCAAGAGGGAGATTCAGAGGATCCAACCCAGACATGCAGCCAGGAGTCCACAGACTTTGAGGACTCAGCCCCTCTCGAGGACTCAGAAGAGCTGTACTTTGGGCGTGATCCTAATGAGATGGAGTACAGCAGCGACGGAGAAGGAGACACCTACAACGAAGATGATGAGGAAGACGTTTCTCAGACAGGCTATTGGATCAAGTGCTGTCTCACC-------------------
>41171Semaprochilodusbrama
CAAAAACATCGCCTCCTGCAAAAATCAATGTATAGGAGGTCCTGCCTGCCCAGTGACTATTAGTTAAACGGCCGCGGTATTTTGACCGTGCTAAGGTAGCGCAATCACTTGTCTTTTAAATGAAGACCTGTATGAATGGTGGAACGAGGGCTTAACTGTCTCCCTTCTCCGGTCAATGAAATTGATCTGCCCGTGCAGAAGCGGGCATATAAATACAAGACGAGAAGACCCTTTGGAGCTTTAGACAAAAGGCCAATCTTCGGTTGGGGCGACCGCGGGGGAAAACAAAGCCCCCACGTGGAATGTAAAACTAAGAGAGACATCTCTAAGCCACAGAACATCTGACCCCGATCAACGAACCAAGTTACCCTAGGGATAACAGCGCAATCCCCTCCAAGAGTTCATATCGACGAGAGGGTTTACGACCTCGATGTTGGATCAGGACATCCTAATGGTGCAGCCGCTATTAAGGGTTCGTTTGTTCAACGATTAAAGTCCTACGTGATCTG--TCCACCAACCACAAAGACATTGGCACCCTCTACTTAGTATTTGGTGCTTGAGCCGGAATAGTTGGTACAGCCCTTAGCCTTTTGATTCGAGCGGAGCTCAGCCAACCCGGATCTCTACTGGGCGATGACCAGATTTATAATGTTATTGTTACCGCACATGCTTTCGTAATAATCTTCTTTATAGTAATACCAATTATGATCGGAGGATTTGGAAACTGACTAATTCCATTAATGATTGGAGCCCCAGACATAGCATTTCCCCGAATAAATAATATGAGTTTTTGACTGCTACCTCCATCTTTCCTTCTCCTATTGGCCTCCTCCGGGGTTGAAGCAGGAGCCGGAACAGGTTGGACCGTCTACCCCCCTCTTGCTGGGAACTTAGCCCACGCAGGGGCTTCCGTGGATTTAACCATCTTTTCACTCCACCTCGCCGGGGTGTCTTCCATTCTGGGGGCAATTAACTTCATCACAACCATTATTAATATGAAGCCTCCGGCCATCTCACAATATCAAACACCTCTATTTGTGTGGGCCACCCTAATTACGGCTGTACTCCTTCTTCTTTCTCTACCCGTTCTGGCTGCCGGAATTACAATGCTCTTAACAGACCGAAACCTTAACACCACATTCTTCGACCCTGCCGGAGGAGGAGACTTTTAACAGGGTTATTCTTAGCCATACACTACACCTCAGACATCTCCACCGCCTTCTCATCTGTCGCCCACATCTGCCGCGACGTCAACTACGGCTGACTTATTCGAAACATACATGCCAACGGAGCCTCCTTCTTCTTCATTTGCATTTATCTCCACATCGGCCGAGGCCTATATTATGGTTCCTACCTCTACAAAGAAACTTGAAACATCGGCGTAATCCTCCTACTACTAGTTATAATAACAGCATTCGTAGGTTATGTGCTCCCATGAGGACAAATATCTTTCTGAGGAGCTACCGTAATTACAAACCTCCTCTCTGCCGTACCGTACATCGGAGACGCCCTAGTACAATGAATCTGAGGCGGCTTCTCCGTGGACAATGCAACCTTAACACGATTCTTTGCCTTCCACTTCCTACTACCATTTGCAGTCGTCGCAGCCACAGCCCTTCACGCCCTCTTCCTACATGAAACAGGATCAAACAACCCCGTCGGACTAAACTCCGATGCAGACAAAATTCCATTCCACCCATACTTTTCCTACAAAGACCTGCTCGGCTTCATAATTCTGCTAGTAGCCCTAACATCACTAGCCCTTTTCTCCCCCAACCTCCTAGGAGACCCCGAAAACTTCACCCCCGCCAACCCTCTCGTTACACCAACACACATCAAACCAGAATGATACTTCCTATTTGCCTACGCCATCCTGCGATCCATCCCCAATAAATTAGGCGGAGTACTAGCCCTTCTATTCTCAATTCTCGTCCTCCTACTAGTGCCCATGCTACATACCTCCAAACAACAAGGACTCACGTTCCGCCCAATCACCCAATTCTTATTCTGGACATTAGTAGCGGACGTAATAATCTTAACATGAATCGGAGGAATACCAGTAGAACATCCATTTATTATCATTGGCCAAATCGCCTCCATCCTCTACTTTGCACTACTTCTAATTTTTAACCCCCTAGCCGGATGGTTAGAAAACAATGTTAATACCAAGAGAGTGATCCAGTATTTTGCAAGTATTGCAGCTGCTGCTGGTGCTCTCACTAAGGACTCCAATAAGTGCACCCTGGACGACCAAATCATCCAGGCCAATCCTGCTCTCGAGGCCTTCATCAATGCCAAAACACTGAGAAATGACAACTCCTCCTGTTTTGGAAAGTTTATCCGCATCCATTTCAGATCACGTGGTAAACTGTCCTCGGCTGACATTGAAACATCTTTGCTGGAAAAGTCCCGTGTGACCTTTCAGCTAACATCTGAAAGGAACTACCACATCTTCTTCCAGATATTATCCAACGCAAAGCCTGAGCTGCTGGATATGCTGTTGATTACATATAATCCGTATGACTACTCGTACATCTCCCAAGGAGAGGTAACTGTGGCAAGTATTAATGACAGCGAGGAATTGATGGCCACCTACAATGCTTTTCACGTGCTTGGTTTCACTCCAGATGAGAAGATGGGAGTCTACAAACTGACTGGTGCTATCATGCATTATGGCAACATGAAGTTTAAGCAGAAGCAGCGTGAGGAACAGGCAGAACCTGACGGTACAGAAGCTGGTGACAAATCAGCCTACTTAATGGGGCTGAACTCTGCAGATCTTGTGAAAGGAGTCTGTCATACAAGGGTCAAGGTAGGAAACGAATATGTCACCAAAG-------------------------------AAACGTGTCCACCTCTTGGGATGTAGGTATCATCGATGGACTCTCTGGCTGGACAGTCTCTGTAGATGATGTACCAGCAGATACCATCTCCAGAAGATTCCGCTATGATGTGGCACTAGTATCAGCCCTAAAAGATTTGGAGGAGGACATCATGGAAGGACTAAGGGAGAGGGGGTTGGATGACAGCACTTGCACTTCTGGGTTCACAGTGGTGATCAAGGAGTCATGTGACGGCATGGGAGACGTGAGCGAGAAGCATGGAGGAGGACCAGCCATTCCAGAGAAGGCGGTAAGGTTCTCTTTTACGGTGATGTCCATCACGGTTCAAGCTGAAGGTGAGGAAGAAGCAGTCACAATCTTCCAGGAACAAAAGCCCAACTCCGAGCTCTCCTGCAGACCCCTGTGCCTGATGTTTGTGGATGAGTCTGATCATGAGATGCTCACTGCCATCTTGGGGCCAGTAGTGGCAGAGCGTAGAGCCATGAAGGAGAGTCGCCTCATTCTGTCCATTGGGGGGCTTCTTCGTTCCTTTCGCTTTTACTTCCGAGGCACAGGCTATGATGAGAAGATGGTGAGAGAAATGGAAGGGTTAGAGGCTTCAGGTTCCACTTACATCTGCACCCTGTGTGACTCCACCCGAGCTGAGGCCTCTCAGAACATGGTGCTGCACTCCATCACCCGAAGCCATGAGGAAAATCTTGATCGCTACGAGATATGGAGGACCAACCCTTTCTCTGAGTCTGCAGAGGAGTTGCGGGATCGTGTCAAAGGGGTCTCAGCGAAGCCTTTCATGGAGACCCAGCCCACGCTAGACGCCTTGCATTGTGACATTGGCAATGCTACAGAGTTCTACAAGATATTCCAGGATGAGATTGGTGAAGTGTACCAGAGAACCAATCCAACTCGAGAGGAGCGGCGACGCTGGCGATCAGCCCTTGATAAGCAGCTGAGGAAGAAGATGAAGCTGAAGCCAGTGATGAGGATGAATGGGAACTACGCCCGACGGCTGATGACCCGTGAGTCTGTGGAGGTGTTGTGTGAGCTTGTTCCCTCAGAGGAGCGTCGCAAGGCCCTGAGAGAGCTGATGGAGCTGTACCTCCAGATGAAGCCTGTGTGGCGCTCCACCTGCCCAGCCAGAGACTGCCCTGATCAACTCTTACGTTACAGCTTCAACTCCCAGCGCTTTGCCGAACTCCTGTCCACCACATTCAAATACCGTTATGATGGCAAGATCACCAACTACCTCCACAAAACCTTGGCCCAGGTGCCTGAGATTGTGA-----------------------------------------------------------------------------------------------------------TTACCTCATTCACGGTGGCCGAACACCCAATAATGAGTTGTCCTCTAGCCTCTACCTGCTAAATGTTGACAGTCGTGGATGCAATCGAAAAGTCACACTGAGATGCCAGGAGAAAGAGATGGTGGGGGAGACCCCAGGGCCTCGATACGGGCACACCATTAGTGTAGTCCACAGCAGGGGGAAAACAGCCTGTGTTCTTTTCGGCGGCAGGTCTTACATGTCACCTGCTGAGAGAACCACAGAGAACTGGAATAGTGTGGTGGACTGTTCACCCCAGGTGTACCTCATTGACCTGGAGTTTGGCTGCTGCTCAGCTTATACACTCCCTGAGCTCACGGATGGCCAGTCATTCCACCTGGCACTGGCTCGAGAGGATTGTGTTTACTTCTTGGGTGGCCACATTCTCTCCACCGACTGCCGACCAGCTCGCCTGTTCAGGCTGCGCGTGGAGCTTCTCCTAGGCAGTCCAGTGCTCTCCTGCGATATGTTTAATGATGGTCCCTCTATCACAAGTGCCATTGCAACTCTTGTAGGCCCTGCTCATGAGTATATGATCCTTGGTGGGTACCAGTCAGACTCCCAGAAGCGGATGCAGTGCACCTACGTTGCACTGGATGACGTAGGCATACGAATAGAACCTCGAGAGCCACCGCAGTGGAGCAGTGAGATCAGCCAGAGCCGTACTTGGTTTGGTGGAAGCCTGGGAGATGGTAGCGCATTGATCGCTATTCCATCAGAGGGAAGTCCTGCACCTCCAGATGCCTATCACTTTTACCATGTAAGCTTCCAGCAAGAGGGAGATTCAGAGGATCCAACCCAGACATGCAGCCAGGAGTCCACAGACTTTGAGGACTCAGCCCCTCTCGAGGACTCAGAAGAGCTGTACTTTGGGCGTGATCCTAATGAGATGGAGTACAGCAGCGACGGAGAAGGAGACACCTACAACGAAGATGATGAGGAAGACGTTTCTCAGACAGGCTATTGGATCAAGTGCTGTCTCACCTG-----------------
>79757Prochilodusbritskii
----------------------------------------------------------------TAAACGGCCGCGGTATTTTGACCGTGCTAAGGTAGCGCAATCACTTGTCTTTTAAATGAAGACCTGTATGAATGGTGGAACGAGGGCTTAACTGTCTCCCTTCTCCAGTCAATGAAATTGATCTGCCCGTGCAGAAGCGGACATATATATACAAGACGAGAAGACCCTTTGGAGCTTAAGACAAAAAGCCAATCTTCGGTTGGGGCGACCACGGGGGAAAATAAAGCCCCCATGTGGAACGTAAAACTAAGAGAGACATCTCTAAGCCACAGAATATCTGACCCCGATCAACGAACCAAGTTACCCTAGGGATAACAGCGCAATCCCCTCCAAGAGTCCATATCGACGAGAGGGTTTACGACCTCGATGTTGGATCAGGACATCCTAATGGTGCAGCCGCTATTAAGGGTT-----------------------------------------------------------------------------------------------------------------------------------------------------------------------------------------------------------------------------------------------------------------------------------------------------------------------------------------------------------------------------------------------------------------------------------------------------------------------------------------------------------------------------------------------------------------------------------------------------------------------------------------------------------------------------------------------------------------------------------------------------------------------------------------------------------------------------------------------------------------------------------------------------------------------------------------------------------------------------------------------------------------------------------------------------------------------------------------------------------------------------------------------------------------------------------------------------------------------------------------------------------------------------------------------------------------------------------------------------------------------------------------------------------------------------------------------------------------------------------------------------------------------------------------------------------------------------------------------------------------------------------------------------------------------------------------------------------------------------------------------------------------------------------------------------------------------------------------------------------------------------------------------------------------------------------------------------------------------------------------------------------------------------------------------------------------------------------------------------------------------------------------------------------------------------------------------------------------------------------------------------------------------------------------------------------------------------------------------------------------------------------------------------------------------------------------------------------------------------------------------------------------------------------------------------------------------------------------------------------------------------------------------------------------------------------------------------------------------------------------------------------------------------------------------------------------------------------------------------------------------------------------------------------------------------------------------------------------------------------------------------------------------------------------------------------------------------------------------------------------------------------------------------------------------------------------------------------------------------------------------------------------------------------------------------------------------------------------------------------------------------------------------------------------------------------------------------------------------------------------------------------------------------------------------------------------------------------------------------------------------------------------------------------------------------------------------------------------------------------------------------------------------------------------------------------------------------------------------------------------------------------------------------------------------------------------------TCACGGAGGCCGAACACCCAATAATGAGTTGTCCTCTAGCCTCTACCTGCTAAATGTCGACAGTCGTGGATGCAATCGAAAAGTCACACTGAGATGCCAGGAGAAAGAGCTGGTGGGGGAGACCCCAGGGCCTCGCTACGGGCACACCATTAGTGTAGTCCACAGCANGGGGAAAACAGCCTGTGTTCTTTTCGGCGGCAGGTCTTACATGTCACCTGCTGAGAGAACCACAGAGAACTGGAATAGTGTGGTGGACTGTCCACCCCAGGTGTACCTCATTGATCTGGAGTTTGGCTGCTGCTCAGCTTATACACTCCCTGAGCTCACGGATGGCCAGTCATTCCACCTGGCCCTGGCTCGAGAGGATTGTGTTTACTTCTTGGGTGGCCACATTCTCTCCACCGACTGCCGACCAGCTCGCATGTTCAGGCTGCGTGTGGAGCTTCTCCTAGGCAGTCCAGTGCTCTCCTGCGATATGTTTAATGATGGTCCGTCTATCACAAGTGCCATTGCAACTCCTGTAGGCCCTGCTCATGAGTATATGATCCTTGGTGGCTACCAGTCAGACTCCCAGAAGCGGATGCAGTGCACCTACGTGGTACTGGATGACGTAGGCATACGAATGGAACCTCGAGATACACCGCAGTGGAGCAGTGAGATCAGCCAGAGCCGTACTTGGTTTGGTGGAAGCCTGGGAGATGGTAGTGCATTGATTGCTATTCCATCAGAGGGAAGTCCTGCACCTCCAGATGCCTATCACTTTTACCAGGTAAGCTTCCAGCAAGAGGGAGATTCAGAGGATCCAACCCAGACATGCAGCCAGGAGTCCACAGACTTTGAGGACTCAGCCCCTCTCGAGGACTCAGAAGAGCTGTACTTTGGGCGTGATCCTAACGAGATGGAGTACAGCAGCGATGGAGAAGGAGACACCTACAACGAAGATGATGAGGAGGACGTTTCTCAGACCGGCTATTGGATCAAGTGCTGTCTCACATGCCAAGTAC---------
>29514Prochilodusreticulatus
CAAAAACATCGCCTCCTGCAAAAATCAATGTATAAGAGGTCCTGCCTGCCCAGTGACTATTAGTTAAACGGCCGCGGTATTTTGACCGTGCTAAGGTAGCGCAATCACTTGTCTTTTAAATGAAGACCTGTATGAATGGTGGAACGAGGGCTTAACTGTCTCCCTTCTCCAGTCAATGAAATTGATCTGCCCGTGCAGAAGCGGGCATGCATATACAAGACGAGAAGACCCTTTGGAGCTTAAGACAAAAGGCCAATCTTCGGTTGGGGCGACCACGGGGGAAAACAAAGCCCCCATGTGGAACGTAAAACTAAGAGAGACATCTCTAAGCCACAGAATATCTGACCCCGATCAACGAACCAAGTTACCCTAGGGATAACAGCGCAATCCCCTCCAAGAGTTCATATCGACGAGAGGGTTTACGACCTCGATGTTGGATCAGGACATCCTAATGGTGCAGCCGCTATTAAGGGTTCGTTTGTTCAACGATTAAAGTCCTACGTGATCTGA-TCCACCAACCACAAAGACATTGGCACCCTTTATTTAGTATTTGGTGCCTGAGCCGGAATAGTCGGTACAGCCCTTAGCCTTTTGATTCGAGCAGAGCTTAGCCAGCCCGGATCCCTGCTAGGCGATGACCAGATTTATAATGTTATCGTTACCGCACATGCTTTCGTAATAATCTTCTTTATAGTAATGCCAATTATGATCGGAGGATTTGGGAACTGATTAGTTCCTCTAATGATCGGAGCCCCCGACATAGCATTCCCTCGAATAAATAACATAAGCTTTTGACTACTACCCCCATCTTTCCTTCTCCTTCTGGCTTCCTCCGGAGTCGAGGCTGGAGCCGGAACAGGTTGAACTGTTTATCCCCCTCTTGCCGGAAATTTAGCCCATGCAGGAGCCTCTGTAGACTTAACCATTTTCTCACTCCACCTCGCCGGGGTTTCTTCAATTCTGGGGGCAATTAATTTTATTACAACCATTATTAACATGAAACCTCCAGCCATTTCTCAATACCAAACACCTTTATTTGTGTGAGCCATCCTAATTACAGCGGTACTCCTTCTTCTTTCCCTACCCGTTCTGGCCGCCGGAATTACAATGCTCTTAACAGACCGAAATCTTAACACCACATTCTTCGATC----------------------------------------------------------------------------TCCGTCGCCCACATCTGCCGTGATGTAAACTACGGCTGACTAATCCGAAACATGCACGCCAACGGAGCTTCCTTTTTCTTCATCTGCATCTATCTGCACATCGGCCGAGGCTTATACTACGGCTCCTATCTTTATAAAGAAACATGAAACATCGGCGTAGTCCTCCTACTGCTAGTTATAATAACTGCATTCGTAGGTTACGTACTACCATGAGGACAAATATCATTCTGAGGCGCTACCGTAATTACAAACCTACTCTCCGCTGTGCCCTACGTCGGAGATGCTTTAGTACAATGAATCTGAGGTGGCTTTTCCGTAGACAACGCAACCCTAACACGATTCTTTGCCTTCCACTTCCTACTGCCTTTCGCAGTCGTCGCCGCCACAGCCCTCCACGCCCTCTTCCTACACGAAACAGGATCAAACAACCCCGTCGGGCTAAACTCTGACGCAGACAAAATCCCATTCCACCCATACTTCTCCTACAAAGACCTACTCGGCTTCATGGTACTACTAGCAGCTCTTACATCACTAGCCCTTTTCTCCCCAAACCTCCTAGGAGATCCTGAAAACTTCACCCCAGCCAACCCTCTCGTCACACCTACACATATTAAACCAGAATGATACTTCCTATTCGCCTACGCCATCCTACGATCAATTCCCAATAAACTAGGCGGGGTACTAGCCCTCCTCTTCTCAATTCTAGTCCTCCTACTAGTCCCTATGTTACACACCTCTAAACAACAAGGACTTACATTCCGCCCAATCACCCAATTCTTATTTTGAGCACTAGTAGCAGACGTAATAATCCTAACCTGAATTGGAGGAATGCCAGTAGAACACCCCTTCATTATCATCGGCCAAGTTGCCTCCGTCCTTTACTTCGCGCTACTCCTAATTCTAAACCCTCTAGCCGGGTGACTAGAAAAC--TGTCAACACCAAGAGAGTAATCCAGTATTTTGCAAGTATTGCAGCTGCTGCCGGTGCTTGCAAGAAGGACTCCAATAAAGGCACCCTGGAGGACCAAATCATCCAGGCCAATCCTGCACTCGAGGCCTTCGGCAATGCCAAAACACTGAGAAACGACAACTCGTCCCGCTTCGGAAAGTTTATCCGCATCCATTTCGGAACAAGTGGTAAACTGTCTTCGGCTGACATTGAAACATATTTGCTGGAAAAGTCCCGTGTGACCTTTCAGTTAAAATCTGAAAGAAACTATCACATCTTCTTCCAGATATTATCCAACGCAAAGCCCGAGCTGCTGGATATGCTGCTGATTACAAATAATCCCTATGACTACTCTTACATCTCCCAAGGAGAGGTAACTGTCGCAAGTATTAACGACAGCGAGGAGTTGTTAGCCACCGACAATGCCTTCGACGTGCTTGGTTTCACTCCTGATGAGAAGATGGGAGTCTACAAACTGACTGGTGCTATCATGCATTATGGCAACATGAAGTTTAAGCAGAAGCAGCGTGAGGAACAGGCAGAACCTGATGGTACCGAAGCTGCTGACAAATCAGCCTACCTAATGGGGCTTAACTCTGCAGATCTTCTGAAAGGACTCTGTCATCCAAGGGTCAAGGTAGGAAACGAATATGTCACCAAAGGCCAAGGTGTGGATCAGGTGTACTACTCAAT----GTTTCCACCTCTTGGGATGTAGGTATCTTCAAAGGGCTCTCTGGCTGGACAGTCTCTGTAGATGATGTCCCAGCAGATACCATCTCTAGAAGATTCCGCTATGATGTGGCACTACTATCGGCTCTAAAAGATTTGGAGGAGGACATCATGGAAGGACTAACGGAGAGGGGGTTGGATGACAGCACTTGCACTTCTGGTTTCTCAGTGGTGATCAAGGAGTCATGTGACGGCATGGGAGACGTGAGCGAGAAGCATGGAGGAGGACCAGCCATTCCAGAGAAGGCGGCATGGTTCTCTTTTACGGTGATGTCCATCACGGTTCAAGCTGAAGGTGAGGATGAAGCAGTCACAATCTTCCAGGAACAAAAGCCCAACTCTGAGCTCTCCTGCAGGCCCCTGTGCCTGATGTTTGTGGATGAGTCTGATCATGAGATGCTCACTGCCATCTTGGGGCCAGTAGTGGCAGAGCGTAGAGCCATGAAGGAGAGTCGCCTCATTCTGTCCATTGGGGGGCTTCTTCGTTCCTTCCGCTTTTACTTCCGAGGCACAGGCTATGATGAGAAGATGGTGAGAGAAATGGAAGGGTTAGAGGCTTCAGGTTCCACTTACATCTGCACCCTTTGTGACTCCACCCGAGCTGAGGCCTCTCAGAACATGGTGCTGCACTCCATTACCCGAAGCCATGAGGAAAACCTTGATCGCTACGAGATATGGAGGACCAACCCTTTCTCTGAGTCTGCAGACGAGTTGCGTGATCGTGTCAAAGGGGTCTCAGCGAAGCCTTTCATGGAGACCCAGCCCACCCTAGACGCCTTGCATTGTGACATTGGCAATGCTACAGAGTTCTACAAGATATTCCAGGATGAGATTGGTGAAGTGTACCAGAGAACCAATCCAACTCGAGAGGAGCGGCGACGCTGGCGATCAGCCCTTGATAAGCAGCTGAGGAAGAAGCTGAAGCTGAAGCCAGTGATGAGGATGAATGGGAACTACGCCCGACGGCTGATGACCCGTGAGTCTGTGGAGCCGTTGTGTGAGCTTGTTCCCTCAGAGGAGCGTCGCAAAGCCCTGAGGGAGCTGATGGAGCTGTACCTCCAGATGAAGCCTGTGTGGCGCTCCACCTGCCCAGCCAGAGAC----------------------------------------------------------------------------------------------------------------------------------------------------------------------------------------------------------------------------------------------CCTGAGTGTTACCTCATTCACGGTGGCCGAACACCCAATAATGAGTTGTCCTCTAGCCTCTACCTGCTAAATGTCGACAGTCGTGGATGCAATCGAAAAGTCACACTGAGATGCCAGGAGAAAGAGCTGGTGGGGGAGACCCCAGGGCCTCGCTACGGGCACACCATTAGTGTAGTCCACAGCAGGGGGAAAACAGCCTGTGTTCTTTTCGGCGGCAGGTCTTACATGTCACCTGCTGAGAGAACCACAGAGAACTGGAATAGTGTGGTGGACTGTCCACCCCAGGTGTACCTCATTGATCTGGAGTTTGGCTGCTGCTCAGCTTATACACTCCCTGAGCTCACGGATGGCCAGTCATTCCACCTGGCCCTGGCTCGAGAGGATTGTGTTTACTTCTTAGGTGGCCACATTCTCTCCACCGACTGCCGACCAGCTCGTCTGTTCAGGCTGCGTGTGGAGCTTCTCCTAGGCAGTCCAGTGCTCTCCTGCGATATGTTTAATGATGGTCTGTCTATCACAAGTGCCATTGCAACTCCTGTAGGCCCTGCTCATGAGTATATGATCCTTGGTGGCTACCAGTCAGACTCCCAGAAGCGGATGCAGTGCACCTACGTGGTACTGGATGACGTAGGCATACGAATGGAACCTCGAGATACACCGCAGTGGAGCAGTGAAATCAGCCAGAGCCGTACTTGGTTTGGTGGAAGCCTGGGAGATGGTAGCGCATTGATCGCTATTCCATCAGAGGGAAGTCCTGCACCTCCAGACGCCTATCACTTTTATCAGATAAGCTTCCAGCAAGAGGGAGATTCAGAGGATCCAACCCAGACATGCAGTCAGGAGTCCACAGACTTTGAGGACTCAGCCCCTCTCGAGGACTCAGAAGAGCTGTACTTCGGNCGTGATCCTAATGAGATGGAGTACAGCAGCGATGGAGAAGGAGACACCTACAANGAAGATGATGAGGAGGACGTTTCTCAGACCGGCTATTGGATCAAGTGCTGTCTCACATGCCAGGTAGACATCAACA
>GR207Prochilodusmagdalenae
----------GCCTCCTGCAAAAATCAATGTATAAGAGGTCCTGCCTGCCCAGTGACTATTAGTTAAACGGCCGCGGTATTTTGACCGTGCTAAGGTAGCGCAATCACTTGTCTTTTAAATGAAGACCTGTATGAATGGTGGAACGAGGGCTTAACTGTCTCCCTTCTCCAGTCAATGAAATTGATCTGCCCGTGCAGAAGCGGGCATGCATATACAAGACGAGAAGACCCTTTGGAGCTTAAGACAAAAGGCCAATCTTCGGTTGGGGCGACCACGGGGGAAAACAAAGCCCCCATGTGGAACGTAAAACTAAGAGAGACATCTCTAAGCCACAGAATATCTGACCCCGATCAACGAACCAAGTTACCCTAGGGATAACAGCGCAATCCCCTCCAAGAGTTCATATCGACGAGAGGGTTTACGACCTCGATGTTGGATCAGGACATCCTAATGGTGCAGCCGCTATTAAGGGTTCGTTTGTTCAACGATTAAAGTCCTAC----------TCCACCAACCACAAAGACATTGGCACCCTTTATTTAGTATTTGGTGCCTGAGCCGGAATAGTCGGTACAGCCCTTAGCCTTTTGATTCGAGCAGAGCTTAGCCAGCCCGGATCCCTGCTAGGCGATGACCAGATTTATAATGTTATCGTTACCGCACATGCTTTCGTAATAATCTTCTTTATAGTAATGCCAATTATGATCGGAGGATTTGGGAACTGATTAGTTCCTCTAATGATCGGAGCCCCCGACATAGCATTCCCTCGAATAAATAACATAAGCTTTTGACTACTACCCCCATCTTTCCTTCTCCTTCTGGCTTCCTCCGGAGTCGAGGCTGGAGCCGGAACAGGTTGAACTGTTTATCCCCCTCTTGCCGGAAATTTAGCCCATGCAGGAGCCTCTGTAGACTTAACCATTTTCTCACTCCACCTCGCCGGGGTTTCTTCAATTCTGGGGGCAATTAATTTTATTACAACCATTATTAACATGAAACCTCCAGCCATTTCTCAATACCAAACACCTTTATTTGTGTGAGCCATCCTAATTACAGCGGTACTCCTTCTTCTTTCCCTACCCGTTCTGGCCGCCGGAATTACAATGCTCTTAACAGACCGAAATCTTAACACCACATTCTTCGATCCTGCTGGAGGAGGAGACTCCTAACAGGACTATTCCTAGCAATACACTACACCTCAGACATCTCCACCGCCTTCTCCTCCGTCGCCCACATCTGCCGTGATGTAAACTACGGCTGACTAATCCGAAACATGCACGCCAACGGAGCTTCCTTTTTCTTCATCTGCATCTATCTGCACATCGGCCGAGGCTTATACTACGGCTCCTATCTTTATAAAGAAACATGAAACATCGGCGTAGTCCTCCTACTGCTAGTTATAATAACTGCATTCGTAGGTTACGTACTACCATGAGGACAAATATCATTCTGAGGCGCTACCGTAATTACAAACCTACTCTCCGCTGTGCCCTACGTCGGAGATGCTTTAGTACAATGAATCTGAGGTGGCTTTTCCGTAGACAACGCAACCCTAACACGATTCTTTGCCTTCCACTTCCTACTGCCTTTCGCAGTCGTCGCCGCCACAGCCCTCCACGCCCTCTTCCTACACGAAACAGGATCAAACAACCCCGTCGGGCTAAACTCTGACGCAGACAAAATCCCATTCCACCCATACTTCTCCTACAAAGACCTACTCGGCTTCATGGTACTACTAGCAGCTCTTACATCACTAGCCCTTTTCTCCCCAAACCTCCTAGGAGATCCTGAAAACTTCACCCCAGCCAACCCTCTCGTCACACCTACACATATTAAACCAGAATGATACTTCCTATTCGCCTACGCCATCCTACGATCAATTCCCAATAAACTAGGCGGGGTACTAGCCCTCCTCTTCTCAATTCTAGTCCTCCTACTAGTCCCTATGTTACACACCTCTAAACAACAAGGACTTACATTCCGCCCAATCACCCAATTCTTATTTTGAGCACTAGTAGCAGACGTAATAATCCTAACCTGAATTGGAGGAATGCCGGTAGAACACCCCTTCATTATCATCGGCCGAGTTGCCTCCGTCCTTTACTTCGCGCTACTCCTAATTCTTAACCCTCTAGCCGGGTGACTAGAAAATAA---------------------------------------------------------------------------------------------------------------------------------------------------------------------------------------------------------------------------------------------------------------------------------------------------------------------------------------------------------------------------------------------------------------------------------------------------------------------------------------------------------------------------------------------------------------------------------------------------------------------------------------------------------------------------------------------------------------------------------------AAATGTTTCCACCTCTTGGGATGTAGGTATCATCGATGGGCTCTCTGGCTGGACAGTCTCTGTAGATGATGTACCAGCAGATACCATCTCTAGAAGATTCCGCTATGATGTGGCACTAGTATCAGCTCTAAAAGATTTGGAGGAGGACATCATGGAAGGACTAAGGGAGAGGGGGTTGGATGACAGCACTTGCACTTCTGGTTTCACAGTGGTGATCAAGGAGTCATGTGATGGCATGGGAGACGTGAGCGAGAAGCATGGAGGAGGACCAGCCATTCCAGAGAAGGCGGTAAGGTTCTCTTTTACGGTGATGTCCATCACGGTTCAAGCTGAAGGTGAGGATGAAGCAGTCACAATCTTCCAGGAACAAAAGCCCAACTCTGAGCTCTCCTGCAGGCCCCTGTGCCTGATGTTTGTGGATGAGTCTGATCATGAGATGCTCACTGCCATCTTGGGGCCAGTAGTGGCAGAGCGTAGAGCCATGAAGGAGAGTCGCCTCATTCTGTCCATTGGGGGGCTTCTTCGTTCCTTCCGCTTTTACTTCCGAGGCACAGGCTATGATGAGAAGATGGTGAGAGAAATGGAAGGGTTAGAGGCTTCAGGTTCCACTTACATCTGCACCCTTTGTGACTCCACCCGAGCTGAGGCCTCTCAGAACATGGTGCTGCACTCCATCACCCGAAGCCATGAGGAAAACCTTGATCGCTACGAGATATGGAGGACCAACCCTTTCTCTGAGTCTGCAGACGAGTTGCGCGATCGTGTCAAAGGGGTCTCAGCGAAGCCTTTCATGGAGACCCAGCCCACGCTAGACGCCTTGCATTGTGACATTGGCAATGCTACAGAGTTCTACAAGATATTCCAGGATGAGATCGGTGAAGTGTACCAGAGAACCAATCCAACTCGAGAGGAGCGGCGACGCTGGCGATCAGCCCTTGATAAGCAGCTGAGGAAGAAGCTGAAGCTGAAGCCAGTGATGAGGATGAATGGGAACTACGCCCGACGGCTGATGACCCGTGAGTCTGTGGAGGCGTTGTGTGAGCTTGTTCCCTCAGAGGAGCGTCGCAAAGCCCTGAGAGAGCTGATGGAGCTGTACCTCCAGATGAAGCCTGTGTGGCGCTCCACCTGCCCAGCCAGAGACTGCCCTGATCAACTCTTACGTTACAGCTTTAACTCCCAGCGCTTTGCCGATCTCCTGTCCACCACATTCAAATACCGTTATGATGGCAAGATCACCAACTACCTCCACAAAACCTTGGCCCATGTGCCTGAGATTGTGGAACGAGATGGGTCAATTGGTGCTTGGGCCAGCGAGGGGAATGAATCTGGGAACAAGCTTTTCCGCCGCTTCCGTAAGATGAACGCCAGGCAGTCCAAGA--------------------------------------------------------------------AAATGTCGACAGTCGTGGATGCAATCGAAAAGTCACACTGAGATGCCAGGAGAAAGAGCTGGTGGGGGAGACCCCAGGGCCTCGCTACGGGCACACCATTAGTGTAGTCCACAGCAGGGGGAAAACAGCCTGTGTTCTTTTCGGCGGCAGGTCTTACATGTCACCTGCTGAGAGAACCACAGAGAACTGGAATAGTGTGGTGGACTGTCCACCCCAGGTGTACCTCATTGATCTGGAGTTTGGCTGCTGCTCAGCTTATACACTCCCTGAGCTCACGGATGGCCAGTCATTCCACCTGGCCCTGGCTCGAGAGGATTGTGTTTACTTCTTGGGTGGCCACATTCTCTCCACTGACTGCCGACCAGCTCGTCTGTTCAGGCTGCGTGTGGAGCTTCTCCTAGGCAGTCCAGTGCTCTCCTGCGATATGTTTAATGATGGTCTGTCTATCACAAGTGCCATTGCAACTCCTGTAGGCCCTGCTCATGAGTATATGATCCTTGGTGGCTACCAGTCAGACTCCCAGAAGCGGATGCAGTGCACCTACGTGGTACTGGATGACGTAGGCATACGAATGGAACCTCGAGATACACCGCAGTGGAGCAGTGAGATCAGCCAGAGCCGTACTTGGTTTGGTGGAAGCCTGGGAGATGGTAGCGCATTGATCGCTATTCCATCAGAGGGAAGTCCTGCACCTCCAGACGCCTATCACTTTTACCAGGTAAGCTTCCAGCAAGAGGGAGATTCAGAGGATCCAACCCAGACATGCAGCCAGGAGTCCACAGACTTTGAGGACTCAGCCCCTCTCGAGGACTCAGAAGAGCTGTACTTCGGGCGTGATCCTAAT----------------------------------------------------------------------------------------------------------------------
>GR208Prochilodusmagdalenae
----AACATCGCCTCCTGCAAAAATCAATGTATAAGAGGTCCTGCCTGCCCAGTGACTATTAGTTAAACGGCCGCGGTATTTTGACCGTGCTAAGGTAGCGCAATCACTTGTCTTTTAAATGAAGACCTGTATGAATGGTGGAACGAGGGCTTAACTGTCTCCCTTCTCCAGTCAATGAAATTGATCTGCCCGTGCAGAAGCGGGCATGCATATACAAGACGAGAAGACCCTTTGGAGCTTAAGACAAAAGGCCAATCTTCGGTTGGGGCGACCACGGGGGAAAACAAAGCCCCCATGTGGAACGTAAAACTAAGAGAGACATCTCTAAGCCACAGAATATCTGACCCCGATCAACGAACCAAGTTACCCTAGGGATAACAGCGCAATCCCCTCCAAGAGTTCATATCGACGAGAGGGTTTACGACCTCGATGTTGGATCAGGACATCCTAATGGTGCAGCCGCTATTAAGGGTTCGTTTGTTCAACGATTAAAGTCCTAC----------TCCACCAACCACAAAGACATTGGCACCCTTTATTTAGTATTTGGTGCCTGAGCCGGAATAGTCGGTACAGCCCTTAGCCTTTTGATTCGAGCAGAGCTTAGCCAGCCCGGATCCCTGCTAGGCGATGACCAGATTTATAATGTTATCGTTACCGCACATGCTTTCGTAATAATCTTCTTTATAGTAATGCCAATTATGATCGGAGGATTTGGGAACTGATTAGTTCCTCTAATGATCGGAGCCCCCGACATAGCATTCCCTCGAATAAATAACATAAGCTTTTGACTACTACCCCCATCTTTCCTTCTCCTTCTGGCTTCCTCCGGAGTCGAGGCTGGAGCCGGAACAGGTTGAACTGTTTATCCCCCTCTTGCCGGAAATTTAGCCCATGCAGGAGCCTCTGTAGACTTAACCATTTTCTCACTCCACCTCGCCGGGGTTTCTTCAATTCTGGGGGCAATTAATTTTATTACAACCATTATTAACATGAAACCTCCAGCCATTTCTCAATACCAAACACCTTTATTTGTGTGAGCCATCCTAATTACAGCGGTACTCCTTCTTCTTTCCCTACCCGTTCTGGCCGCCGGAATTACAATGCTCTTAACAGACCGAAATCTTAACACCACATTCTTCGATCCTGCTGGAGGAGGAGACTCCTAACAGGACTATTCCTAGCAATACACTACACCTCAGACATCTCCACCGCCTTCTCCTCCGTCGCCCACATCTGCCGTGATGTAAACTACGGCTGACTAATCCGAAACATGCACGCCAACGGAGCTTCCTTTTTCTTCATCTGCATCTATCTGCACATCGGCCGAGGCTTATACTACGGCTCCTATCTTTATAAAGAAACATGAAACATCGGCGTAGTCCTCCTACTGCTAGTTATAATAACTGCATTTGTAGGTTACGTACTACCATGAGGACAAATATCATTCTGAGGCGCTACCGTAATTACAAACCTACTCTCCGCTGTGCCCTACGTCGGAGATGCTTTAGTACAATGAATCTGAGGTGGCTTTTCCGTAGACAACGCAACCCTAACACGATTCTTTGCCTTCCACTTCCTACTGCCTTTCGCAGTCGTCGCCGCCACAGCCCTCCACGCCCTCTTCCTACACGAAACAGGATCAAACAACCCCGTCGGACTAAACTCTGACGCAGACAAAATCCCATTCCACCCATACTTCTCCTACAAAGACCTACTCGGCTTCATGGTACTACTAGCAGCTCTTACATCACTAGCCCTTTTCTCCCCAAACCTCCTAGGAGATCCTGAAAACTTCACCCCAGCCAACCCTCTCGTCACACCTACACATATTAAACCAGAATGATACTTCCTATTCGCCTACGCCATCCTACGATCAATTCCCAATAAACTAGGCGGGGTACTGGCCCTCCTCTTCTCAATTCTAGTCCTCCTACTAGTCCCTATGTTACACACCTCTAAACAACAAGGACTTACATTCCGCCCAATCACCCAATTCTTATTTTGAGCACTAGTAGCAGACGTAATAATCCTAACCTGAATTGGAGGAATGCCGGTAGAACACCCCTTCATTATCATCGGCCGAGTTGCCTCCGTCCTTTACTTCGCGCTACTCCTAATTCTTAACCCTCTAGCCGGG-----------------------------------------------------------------------------------------------------------------------------------------------------------------------------------------------------------------------------------------------------------------------------------------------------------------------------------------------------------------------------------------------------------------------------------------------------------------------------------------------------------------------------------------------------------------------------------------------------------------------------------------------------------------------------------------------------------------------------------------------------AAATGTTTCCACCTCTTGGGATGTAGGTATCATCGATGGGCTCTCTGGCTGGACAGTCTCTGTAGATGATGTACCAGCAGATACCATCTCTAGAAGATTCCGCTATGATGTGGCACTAGTATCAGCTCTAAAAGATTTGGAGGAGGACATCATGGAAGGACTAAGGGAGAGGGGGTTGGATGACAGCACTTGCACTTCTGGTTTCACAGTGGTGATCAAGGAGTCATGTGACGGCATGGGAGACGTGAGCGAGAAGCATGGAGGAGGACCAGCCATTCCAGAGAAGGCGGTAAGGTTCTCTTTTACGGTGATGTCCATCACGGTTCAAGCTGAAGGTGAGGATGAAGCAGTCACAATCTTCCAGGAACAAAAGCCCAACTCCGAGCTCTCCTGCAGGCCCCTGTGCCTGATGTTTGTGGATGAGTCTGATCATGAGATGCTCACTGCCATCTTGGGGCCAGTAGTGGCAGAGCGTAGAGCCATGAAGGAGAGTCGCCTCATTCTGTCCATTGGGGGGCTTCTTCGTTCCTTCCGCTTTTACTTCCGAGGCACAGGCTATGATGAGAAGATGGTGAGAGAAATGGAAGGGTTAGAGGCTTCAGGTTCCACTTACATCTGCACCCTTTGTGACTCCACACGAGCTGAGGCCTCTCAGAACATGGTGCTGCACTCCATCACCCGAAGCCATGAGGAAAACCTTGATCGCTACGAGATATGGAGGACCAACCCTTTCTCTGAGTCTGCAGACGAGTTGCGCGATCGTGTCAAAGGGGTCTCAGCGAAGCCTTTCATGGAGACCCAGCCCACGCTAGACGCCTTGCATTGTGACATTGGCAATGCTACAGAGTTCTACAAGATATTCCAGGATGAGATTGGTGAAGTGTACCAGAGAACCAATCCAACTCGAGAGGAGCGGCGACGCTGGCGATCAGCCCTTGATAAGCAGCTGAGGAAGAAGCTGAAGCTGAAGCCAGTGATGAGGATGAATGGGAACTACGCCCGACGGCTGATGACCCGTGAGTCTGTGGAGGCGTTGTGTGAGCTTGTTCCCTCAGAGGAGCGTCGCAAAGCCCTGAGAGAGCTGATGGAGCTGTACCTCCAGATGAAGCCTGTGTGGCGCTCCACCTGCCCAGCCAGAGACTGCCCTGATCAACTCTTACGTTACAGCTTTAACTCCCAGCGCTTTGCCGATCTCCTGTCCACCACATTCAAATACCGTTATGATGGCAAGATCACCAACTACCTCCACAAAACCTTGGCCCATGTGCCTGAGATTGTGGAACGAGATGGGTCAATTGGTGCTTGGGCCAGCGAGGGGAATGAATCTGGGAACAAGCTTTTCCGCCGCTTCCGTAAGATGAACGCCAGGCAGTCCAAGA---------------ATTCACGGTGGCCGAACACCCAATAATGAGTTGTCCTCTAGCCTCTACCTGCTAAACGTCGACAGTCGTGGATGCAATCGAAAAGTCACACTGAGATGCCAGGAGAAAGAGCTGGTGGGGGAGACCCCAGGGCCTCGCTACGGGCACACCATTAGTGTAGTCCACAGCAGGGGGAAAACAGCCTGTGTTCTTTTCGGCGGCAGGTCTTACATGTCACCTGCTGAGAGAACCACAGAGAACTGGAATAGTGTGGTGGACTGTCCACCCCAGGTGTACCTCATTGATCTGGAGTTTGGCTGCTGCTCAGCTTATACACTCCCTGAGCTCACGGATGGCCAGTCATTCCACCTGGCCCTGGCTCGAGAGGATTGTGTTTACTTCTTGGGTGGCCACATTCTCTCCACCGACTGCCGACCAGCTCGTCTGTTCAGGCTGCGTGTGGAGCTTCTCCTAGGCAGTCCAGTGCTCTCCTGCGATATGTTTAATGATGGTCTGTCTATCACAAGTGCCATTGCAACTCCTGTAGGCCCTGCTCATGAGTATATGATCCTTGGTGGCTACCAGTCAGACTCCCAGAAGCGGATGCAGTGCACCTACGTGGTACTGGATGACGTAGGCATACGAATGGAACCTCGAGATACACCGCAGTGGAGCAGTGAGATCAGCCAGAGCCGTACTTGGTTTGGTGGAAGCCTGGGAGATGGTAGCGCATTGATCGCTATTCCATCAGAGGGAAGTCCTGCACCTCCAGACGCCTATCACTTTTACCAGATAAGCTTCCAGCAAGAGGGAGATTCAGAGGATCCAACCCAGACATGCAGCCAGGAGTCCACAGACTTTGAGGACTCAGCCCCTCTCGAGGACTCAGAAGAGCTGTACTTCGGGCGTGATCCTAATGAGATGGAGTACAGCAGCGATGGAGAAGGAGACACCTACAACGAAGATGATGAGGAGGACGTTTCTCAGACCGGCTATTGGATAAAGTGCTGTCTCACATG-----------------
>47662Prochilodusvimboides
---AAACATCGCCTCCTGCAAAAATCAATGTATAAGAGGTCCTGCCTGCCCAGTGACTATTAGTTAAACGGCCGCGGTATTTTGACCGTGCTAAGGTAGCGCAATCACTTGTCTTTTAAATGAAGACCTGTATGAATGGTGGAACGAGGGCTTAACTGTCTCCCTTCTCCAGTCAATGAAATTGATCTGCCCGTGCAGAAGCGGGCATATATATACAAGACGAGAAGACCCTTTGGAGCTTAAGACAAAAGGCCAATCTTCGGTTGGGGCGACCACGGGGGAAAACAAAGCCCCCATGTGGAACGTAAAACTAAGAGAGACATCTCTAAGCCACAGAACATCTGACCCCGATCAACGAACCAAGTTACCCTAGGGATAACAGCGCAATCCCCTCCAAGAGTCCATATCGACGAGAGGGTTTACGACCTCGATGTTGGATCAGGACATCCTAATGGTGCAGCCGCTATTAAGGGTTCGTTTGTTCAACGATTAAAGTCCTACGTGATCTGA-TCCACCAACCACAAAGACATTGGCACCCTTTATTTAGTATTTGGTGCCTGAGCCGGAATAGTCGGTACAGCCCTTAGCCTTTTGATCCGAGCAGAGCTTAGCCAGCCCGGATCTTTGCTAGGCGATGACCAGATTTATAATGTTATTGTTACCGCACATGCTTTTGTAATAATCTTCTTTATAGTAATGCCAATTATAATTGGAGGATTTGGGAACTGATTAGTTCCACTAATGATTGGGGCCCCCGACATAGCATTCCCCCGAATAAATAATATAAGCTTTTGACTACTGCCCCCGTCTTTCCTTCTCCTTCTAGCCTCCTCCGGAGTTGAAGCCGGAGCCGGAACAGGTTGAACTGTTTATCCCCCTCTTGCCGGAAATTTAGCCCATGCGGGGGCCTCCGTAGACTTAACCATTTTTTCGCTCCACCTTGCCGGGGTTTCTTCAATTCTGGGGGCAATTAATTTTATCACAACCATTATTAATATGAAACCTCCAGCCATCTCCCAATACCAAACACCTTTATTTGTGTGAGCCACCCTAATTACGGCAGTACTCCTTCTTCTTTCTCTACCCGTTCTGGCTGCCGGGATCACAATACTCTTAACAGACCGAAATCTTAATACCACATTCTTCGACCCTGCTGGAGGGGGAGACTCCTAACAGGATTATTCCTAGCAATACACTATACCTCAGATATCTCTACTGCCTTTTCCTCCGTCGCCCACATCTGCCGTGACGTAAAMTACGGTTGATTAATCCGAAACATGCACGCCAACGGAGCTTCCTTTTTCTTCATCTGCATTTATCTACACATTGGCCGAGGCTTATATTACGGCTCCTACCTTTATAAAGAAACATGAAACATTGGCGTAGTCCTACTATTACTAGTCATAATAACTGCATTCGTAGGCTACGTACTACCATGAGGACAAATATCATTTTGAGGCGCCACCGTGATCACAAACCTACTCTCTGCCGTCCCCTACGTTGGAGATGCTCTAGTACAATGAATCTGAGGTGGCTTCTCCGTAGACAACGCAACTCTAACACGATTCTTCGCCTTCCACTTCCTACTACCTTTCGCAGTTATCGCTGCCACAGCCCTTCACGCCCTCTTCTTGCACGAAACAGGATCAAACAACCCCGTTGGACTAAATTCTGACGCAGACAAGATCCCATTCCACCCATATTTYTCCTATAAAGACCTACTCGGCTTTATAGTACTACTARCAGCCCTAACATCACTAGCCCTTTTCTCCCCAAACCTCCTAGGGGACCCTGAAAATTTTACCCCRGCCAACCCCCTCGTTACACCCACACACATCAAACCAGAATGATACTTCCTATTCGCCTATGCTATCCTACGATCCATTCCCAATAAACTRGGTGGGGTRTTAGCCCTCCTTTTCTCAATCTTAGTCCTYCTACTAGTTCCCATACTACACACCTCCMAACAACAAGGACTTACATTCCGTCCANTCACTCAATTCCTGTTTTGAGCACTAGTAGCAGACGTAATAATCCTGACCTGAATTGGAGGAA-------------------------------------------------------------------------------------------------------TGTCAATACCAAGAGAGTAATCCAGTATTTTGCAAGTATTGCAGCTGCTGCCGGTGCTTGCAAGAAGGACTCCAATAAAGGCACCCTGGAGGACCAAATCATCCAGGCCAATCCTGCACTCGAGGCCTTCGGCAATGCCAAAACACTGAGAAACGACAACTCTTCCCGCTTCGGAAAGTTTATCCGCATCCATTTCGGAACAAGTGGTAAACTGTCTTCGGCTGACATTGAAACATATTTGCTGGAAAAGTCCCGTGTGACCTTTCAGTTAAAATCTGAAAGGAACTATCACATCTTCTTCCAGATATTATCCAACGCAAAGCCTGAGCTGCTGGATATGCTGCTGATTACAAATAATCCCTATGACTACTCTTACATCTCCCAAGGAGAGGTAACTGTCGCAAGTATTAATGACAGCGAGGAGTTGTTAGCCACCGACAATGCCTTCGACGTGCTTGGTTTCACTCCTGATGAGAAGATGGGAGTCTACAAACTGACTGGTGCTATCATGCATTATGGCAACATGAAGTTTAAGCAGAAGCAGCGTGAGGAACAGGCAGAACCTGATGGTACCGAAGCTGCTGACAAATCAGCCTACCTAATGGGGCTGAACTCTGCAGATCTTCTGAAAGGACTCTGTCATCCAAGGGTCAAGGTAGGAAATGAATATGTCACCAAAGGTCAAGGTGTGGATCAGGTGTACTACTCAATAAATGTGTCCACCTCTTGGGATGTAGGTATCATTGATGGGCTCTCTGGCTGGACAGTCTCTGTAGATGATGTACCAGCAGATACCATCTCTAGAAGATTCCGCTATGATGTGGCACTAGTATCAGCTCTAAAAGATTTGGAGGAGGACATCATGGAAGGACTAAGGGAGAGGGGGTTAGATGACAGCACTTGCACTTCTGGTTTCACAGTGGTGATCAAGGAGTCATGTGACGGCATGGGAGACGTGAGCGAGAAGCATGGAGGAGGACCAGCCATTCCAGAGAAGGCGGTAAGGTTCTCTTTTACGGTGATGTCCATCACGGTTCAAGCTGAAGGTGAGGATGAAGCAGTCACAATCTTCCAGGAACAAAAGCCCAACTCTGAGCTCTCCTGCAGGCCCCTGTGCCTGATGTTTGTGGATGAGTCTGATCATGAGATGCTCACTGCCATCTTGGGGCCAGTAGTGGCAGAGCGTAGAGCCATGAAGGAGAGTCGCCTCATTCTGTCCATTGGGGGGCTTCTTCGTTCCTTCCGCTTTTACTTCCGAGGCACAGGCTATGATGAGAAGATGGTGAGAGAAATGGAAGGGTTAGAGGCTTCAGGTTCCACTTACATCTGCACCCTTTGTGACTCCACACGAGCTGAGGCCTCTCAAAACATGGTGCTGCACTCCATCACCCGAAGCCATGAGGAAAACCTTGATCGCTACGAGATATGGAGGACCAACCCTTTCTCTGAGTCTGCAGACGAGTTGCGTGATCGTGTCAAAGGGGTCTCAGCAAAGCCTTTCATGGAGACCCAGCCCACGCTAGACGCCTTGCATTGTGACATTGGCAATGCTACAGAGTTCTACAAGATATTCCAGGATGAGATTGGTGAAGTGTACCAGAGAACCAATCCAACTCGAGAGGAGCGGCGACGCTGGCGATCAGCCCTTGATAAGCAGCTGAGGAAGAAGATGAAGCTGAAGCCAGTGATGAGGATGAATGGGAATTACGCCCGACGGCTGATGACCCGTGAGGCTGTGGAGGCGTTGTGTGAGCTGGTTCCCTCAGAGGAGCGTCGCAAGGCCCTGAGAGAGCTGATGGAGCTGTACCTCCAGATGAAGCCTGTGTGGCGCTCCACCTGCCCAGCCAGAGACTGCCCTGATCAACTCTTACGTTACAGCTTTAACTCCCAACGCTTTGCCGAACTCCTGTCCACCACATTCAAATACCGTTATGATGGCAAGATCACCAACTACCTCCACAAAACCTTGGCCCATGTGCCTGAGATTGTGGAACGAGATGGGTCAATTGGTGCTTGGGCCAGTGAGGGGAACGAATCCGGGAATAAGCTTTTCCGCCGCTTCCGTAAGATGAACGCCAGGCAGTCCAAGACCTGAGTGTTACCTCATTCACGGTGGCCGAACACCCAATAATGAGTTGTCCTCTAGCCTCTACCTGCTAAATGTCGACAGTCGTGGATGCAATCGAAAAGTCACACTGAGATGCCAGGAGAAAGAGCTGGTGGGGGAGACCCCAGGGCCTCGCTACGGGCACACCATTAGTGTAGTCCACAGCAGGGGGAAAACAGCCTGTGTCCTTTTCGGCGGCAGGTCTTACATGTCACCTGCTGAGAGAACCACAGAGAACTGGAATAGTGTGGTGGACTGTCCACCCCAGGTGTACCTCATTGATCTGGAGTTTGGCTGCTGCTCAGCTTATACACTCCCTGAGCTCACGGATGGCCAGTCATTCCACCTGGCCCTGGCTCGAGAAGATTGTGTTTACTTCTTGGGTGGCCACATTCTCTCCACCGACTGCCGACCAGCTCGCCTGTTCAGGCTGCGTGTGGAGCTTCTCCTAGGCAGTCCAGTGCTCTCCTGCGATATGTTTAATGATGGTCCGTCTATCACAAGCGCCATTGCAACTCCTGTAGGCCCTGCTCATGAGTATATGATCCTTGGTGGCTACCAGTCAGACTCCCAGAAGCGGATGCAGTGCACCTACGTGGTACTGGATGACGTAGGCATACGAATGGAACCTCGAGATACACTGCAGTGGAGCAGTGAGATCAGCCAGAGCCGTACTTGGTTTGGTGGAAGCCTGGGAGATGGTAGCGCATTGATCGCTATTCCATCAGAGGGAAGTCCTGCACCTCCAGATGCCTATCACTTTTACCAGGTAAGCTTCCAGCAAGAGGGAGATTCAGAGGATCCAACCCAGACATGCAGCCAGGAGTCCACAGACTTTGAGGACTCAGCCCCTCTCGAGGACTCAGAAGAGCTGTACTTCGGGCGTGATCCTAATGAGATGGAGTACAGCAGCGATGGAGAAGGAGACACCTACAACGAAGATGATGAGGAGGACGTTTCTCAGACCGGCTATTGGATCAAGTGCTGTCTCACATGCCAGGTAGACATCAACA
>16011Prochilodusvimboides
CAAAAACATCGCCTCCTGCAAAAATCAATGTATAAGAGGTCCTGCCTGCCCAGTGACTATTAGTTAAACGGCCGCGGTATTTTGACCGTGCTAAGGTAGCGCAATCACTTGTCTTTTAAATGAAGACCTGTATGAATGGTGGAACGAGGGCTTAACTGTCTCCCTTCTCCAGTCAATGAAATTGATCTGCCCGTGCAGAAGCGGGCATATATATACAAGACGAGAAGACCCTTTGGAGCTTAAGACAAAAGGCCAATCTTCGGTTGGGGCGACCACGGGGGAAAACAAAGCCCCCATGTGGAACGTAAAACTAAGAGAGACATCTCTAAGCCACAGAACATCTGACCCCGATCAACGAACCAAGTTACCCTAGGGATAACAGCGCAATCCCCTCCAAGAGTCCATATCGACGAGAGGGTTTACGACCTCGATGTTGGATCAGGACATCCTAATGGTGCAGCCGCTATTAAGGGTTCGTTTGTTCAACGATTAAAGTCCTACGTGATCTGA-------------------------------------------------------------GTCGGTACAGCCCTTAGCCTTTTGATCCGAGCAGAGCTTAGCCAGCCCGGATCTTTGCTAGGCGATGACCAGATTTATAATGTTATTGTTACCGCACATGCTTTTGTAATAATCTTCTTTATAGTAATGCCAATTATAATTGGAGGATTTGGGAACTGATTAGTTCCACTAATGATTGGGGCCCCCGACATAGCATTCCCCCGAATAAATAATATAAGCTTTTGACTACTGCCCCCGTCTTTCCTTCTCCTTCTAGCCTCCTCCGGAGTTGAAGCCGGAGCCGGAACAGGTTGAACTGTTTATCCCCCTCTTGCCGGAAATTTAGCCCATGCGGGGGCCTCCGTAGACTTAACCATTTTTTCGCTCCACCTCGCCGGGGTTTCTTCAATTCTGGGGGCAATTAATTTTATCACAACCATTATTAATATGAAACCTCCAGCCATCTCCCAATACCAAACACCTTTATTTGTGTGAGCCACCCTAATTACGGCAGTACTCCTTCTTCTTTCTCTACCAGTTCTGGCTGCCGGGATCACAATACTCTTAACAGACCGAAACCTTAATACCACATTCTTCGACCCTGCTGGA------------------------------------------------------------CCTTTTCCTCCGTCGCCCACATCTGCCGTGACGTAAAATACGGTTGATTAATCCGAAACATGCACGCCAACGGAGCTTCCTTTTTCTTCATCTGCATTTATCTACACATTGGCCGAGGCTTATATTACGGCTCCTACCTTTATAAAGAAACATGAAACATTGGCGTAGTCCTACTATTACTAGTCATAATAACTGCATTCGTAGGCTACGTACTACCATGAGGACAAATATCATTTTGAGGCGCCACCGTGATCACAAACCTACTCTCTGCCGTCCCCTACGTTGGAGATGCTCTAGTACAATGAATCTGAGGTGGCTTCTCCGTAGACAACGCAACTCTAACACGATTCTTCGCCTTCCACTTCCTACTACCTTTCGCAGTTATCGCTGCCACAGCCCTTCACGCCCTCTTCTTGCACGAAACAGGATCAAACAACCCCGTTGGACTAAATTCTGACGCAGACAAGATCCCATTCCACCCATATTTCTCCTATAAAGACCTACTCGGCTTTATAGTACTACTAACAGCCCTAACATCACTAGCCCTTTTCTCCCCAAACCTCCTAGGGGACCCTGAAAATTTTACCCCAGCCAACCCCCTCGTTACACCCACACACATCAAACCAGAATGATACTTCCTATTCGCCTATGCTATCCTACGATCCATTCCCAATAAACTGGGTGGGGTATTAGCCCTCCTTTTCTCAATCTTAGTCCTTCTACTAGTTCCCATACTACACACCTCCAAACAACAAGGACTTACATTCCGTCCAATCACTCAATTCCTGTTTTGAGCACTAGTAGCAGACGTAATAATCCTGACCTGAATTGGAGGAA-------------------------------------------------------------------------------------------------------TGTCAATACCAAGAGAGTAATCCAGTATTTTGCAAGTATTGCAGCTGCTGCCGGTGCTTGCAAGAAGGACTCCAATAAAGGCACCCTGGAGGACCAAATCATCCAGGCCAATCCTGCACTCGAGGCCTTCGGCAATGCCAAAACACTGAGAAACGACAACTCTTCCCGCTTCGGAAAGTTTATCCGCATCCATTTCGGAACAAGTGGTAAACTGTCTTCGGCTGACATTGAAACATATTTGCTGGAAAAGTCCCGTGTGACCTTTCAGTTAAAATCTGAAAGGAACTATCACATCTTCTTCCAGATATTATCCAACGCAAAGCCTGAGCTGCTGGATATGCTGCTGATTACAAATAATCCCTATGACTACTCTTACATCTCCCAAGGAGAGGTAACTGTCGCAAGTATTAATGACAGCGAGGAGTTGTTAGCNACCGACAATGCCTTCGACGTGCTTGGTTTCACTCCTGATGAGAAGATGGGAGTCTACAAACTGACTGGTGCTATCATGCATTATGGCAACATGAAGTTTAAGCAGAAGCAGCGTGAGGAACAGGCAGAACCTGATGGTACCGAAGCTGCTGACAAATCAGCCTACCTAATGGGGCTGAACTCTGCAGATCTTCTGAAAGGACTCTGTCATCCAAGGGTCAAGGTAGGAAATGAATATGTCACCAAAGGTCAAGGTGTGGATCAGGTGTACTACTCAATAAATGTGTCCACCTCTTGGGATGTAGGTATCATCGATGGGCTCTCTGGCTGGACAGTCTCTGTAGATGATGTACCAGCAGATACCATCTCTAGAAGATTCCGCTATGATGTGGCACTAGTATCAGCTCTAAAAGATTTGGAGGAGGACATCATGGAAGGACTAAGGGAGAGGGGGTTAGATGACAGCACTTGCACTTCTGGTTTCACAGTGGTGATCAAGGAGTCATGTGACGGCATGGGAGACGTGAGCGAGAAGCATGGAGGAGGACCAGCCATTCCAGAGAAGGCGGTAAGGTTCTCTTTTACGGTGATGTCCATCACGGTTCAAGCTGAAGGTGAGGATGAAGCAGTCACAATCTTCCAGGAACAAAAGCCCAACTCTGAGCTCTCCTGCAGGCCCCTGTGCCTGATGTTTGTGGATGAGTCTGATCATGAGATGCTCACTGCCATCTTGGGGCCAGTAGTGGCAGAGCGTAGAGCCATGAAGGAGAGTCGCCTCATTCTGTCCATTGGGGGGCTTCTTCGTTCCTTCCGCTTTTACTTCCGAGGCACAGGCTATGATGAGAAGATGGTGAGAGAAATGGAAGGGTTAGAGGCTTCAGGTTCCACTTACATCTGCACCCTTTGTGACTCCACACGAGCTGAGGCCTCTCAAAACATGGTGCTGCACTCCATCACCCGAAGCCATGAGGAAAACCTTGATCGCTACGAGATATGGAGGACCAACCCTTTCTCTGAGTCTGCAGACGAGTTGCGTGATCGTGTCAAAGGGGTCTCAGCAAAGCCTTTCATGGAGACCCAGCCCACGCTAGACGCCTTGCATTGTGACATTGGCAATGCTACAGAGTTCTACAAGATATTCCAGGATGAGATTGGTGAAGTGTACCAGAGAACCAATCCAACTCGAGAGGAGCGGCGACGCTGGCGATCAGCCCTTGATAAGCAGCTGAGGAAGAAGATGAAGCTGAAGCCAGTGATGAGGATGAATGGGAATTACGCCCGACGGCTGATGACCCGTGAGGCTGTGGAGGCGTTGTGTGAGCTGGTTCCCTCAGAGGAGCGTCGCAAGGCCCTGAGAGAGCTGATGGAGCTGTACCTCCAGATGAAGCCTGTGTGGCGCTCCACCTGCCCAGCCAGAGACTGCCCTGATCAACTCTTACGTTACAGCTTTAACTCCCAACGCTTTGCCGAACTCCTGTCCACCACATTCAAATACCGTTATGATGGCAAGATCACCAACTACCTCCACAAAACCTTGGCCCATGTGCCTGAGATTGTGGAACGAGATGGGTCAATTGGTGCTTGGGCCAGTGAGGGGAACGAATCCGGGAATAAGCTTTTCCGCCGCTTCCGTAAGATGAACGCCAGGCAGTCCAAGACCTGAGTGTTACCTCATTCACGGTGGCCGAACACCCAATAATGAGTTGTCCTCTAGCCTCTACCTGCTAAATGTCGACAGTCGTGGATGCAATCGAAAAGTCACACTGAGATGCCAGGAGAAAGAGCTGGTGGGGGAGACCCCAGGGCCTCGCTACGGGCACACCATTAGTGTAGTCCACAGCAGGGGGAAAACAGCCTGTGTTCTTTTCGGCGGCAGGTCTTACATGTCACCTGCTGAGAGAACCACAGAGAACTGGAATAGTGTGGTGGACTGTCCACCCCAGGTGTACCTCATTGATCTGGAGTTTGGCTGCTGCTCAGCTTATACACTCCCTGAGCTCACGGATGGCCAGTCATTCCACCTGGCCCTGGCTCGAGAGGATTGTGTTTACTTCTTGGGTGGCCACATTCTCTCCACCGACTGCCGACCAGCTCGCCTGTTCAGGCTGCGTGTGGAGCTTCTCCTAGGCAGTCCAGTGCTCTCCTGCGATATGTTTAATGATGGTCCGTCTATCACAAGCGCCATTGCAACTCCTGTAGGCCCTGCTCATGAGTATATGATCCTTGGTGGCTACCAGTCAGACTCCCAGAAGCGGATGCAGTGCACATACGTGGTACTGGATGACGTAGGCATACGAATGGAACCTCGAGATACACTGCAGTGGAGCAGTGAGATCAGCCAGAGCCGTACTTGGTTTGGTGGAAGCCTGGGAGATGGTAGCGCATTGATCGCTATTCCATCAGAGGGAAGTCCTGCACCTCCAGATGCCTATCACTTTTACCAGGTAAGCTTCCAGCAAGAGGGAGATTCAGAGGATCCAACCCAGACATGCAGCCAGGAGTCCACAGACTTTGAGGACTCAGCCCCTCTCGAGGACTCAGAAGAGCTGTACTTCGGGCGTGATCCTAATGAGATGGAGTACAGCAGCGATGGAGAAGGAGACACCTACAACGAAGATGATGAGGAGGACGTTTCTCAGACCGGCTATTGGATCAAGTGCTGTCTCACATGCCAGATAGACATCAACA
>43398Prochilodusnigricans
CAAAAACATCGCCTCCTGCAAAAATCAATGTATAAGAGGTCCTGCCTGCCCAGTGACTATTAGTTAAACGGCCGCGGTATTTTGACCGTGCTAAGGTAGCGCAATCACTTGTCTTTTAAATGAAGACCTGTATGAATGGTGGAACGAGGGCTTAACTGTCTCCCTTCTCCAGTCAATGAAATTGATCTGCCCGTGCAGAAGCGGGCATATATATACAAGACGAGAAGACCCTTTGGAGCTTAAGACAAAAGGCCAATCTTCGGTTGGGGCGACCACGGGGGAAAATAAAGCCCCCATGTGGAACGTAAAACTAAGAGAGACATCTCTAAGCCACAGAATATCTGACCCCGATCAACGAACCAAGTTACCCTAGGGATAACAGCGCAATCCCCTCCAAGAGTTCATATCGACGAGAGGGTTTACGACCTCGATGTTGGATCAGGACATCCTAATGGTGCAGCCGCTATTAAGGGTTCGTTTGTTCAACGATTAAAGTCCTACGTGATCTGA-TCCACCAACCACAAAGACATTGGCACCCTTTATTTAGTATTTGGTGCCTGAGCCGGAATAGTCGGTACAGCCCTTAGCCTTTTGATTCGAGCAGAGCTTAGCCAGCCCGGATCATTGCTAGGCGATGACCAGATTTATAATGTTATCGTTACCTGACATGCTTTCGTAATAATCTTCTTTATAGTAATGCCAATTATGATTGGAGGATTTGGGAACTGACTAATTCCTCTGATGATCGGGGCCCCCGACATGGCATTCCCCCGAATAAATAACATAAGCTTTTGACTACTACCCCCATCCTTCCTTCTCCTCCTAGCCTCCTCCGGAGTTGAGGCCGGAGCCGGAACAGGTTGAACTGTTTATCCCCCTCTCGCCGGAAACTTAGCCCACGCAGGAGCCTCTGTAGACTTAACCATTTTCTCACTTCACCTCGCTGGAGTTTCTTCAATTCTGGGGGCAATTAACTTTATTACAACCATTATTAACATGAAACCTCCAGCCATTTCTCAATATCAAACACCTTTGTTTGTGTGAGCCACTCTAATTACAGCGGTACTCCTTCTCCTCTCTCTACCCGTTCTGGCCGCCGGAATTACAATGCTCTTAACAGACCGAAACCTTAATACCACATTCTTCGACCCTGCTGGA---------TCCTAACAGGATTATTCCTAGCAATACACTATACCTCAGACATCTCCACTGCCTTCTCCTCTGTAGCCCACATCTGCCGGGATGTAAACTACGGCTGACTAATCCGAAATATACACGCCAACGGAGCTTCCTTTTTCTTCATTTGCATTTATTTACACATTGGCCGAGGCTTATACTACGGCTCCTACCTTTACAAAGAAACATGAAACATCGGCGTAGTCCTATTACTACTAGTTATGATAACTGCATTCGTAGGTTATGTACTACCATGAGGGCAAATATCATTCTGAGGCGCTACCGTAATTACAAACCTGCTCTCCGCCGTACCCTACGTTGGAGATGCCCTAGTACAATGAATCTGAGGGGGCTTCTCCGTAGACAACGCAACCCTAACACGATTCTTTGCCTTCCACTTTCTACTACCTTTCGTAGTCGTCGCTGCAACAGCCCTCCACGCCCTCTTCCTGCACGAAACAGGATCAAACAACCCCGTCGGACTAAACTCTGACGCAGACAAAATCCCATTCCACCCATACTTCTCCTACAAAGACCTACTTGGCTTCATAGTACTACTGGCAGCTCTTACAGCACTAGCCCTTTTCTCCCCAAATCTCCTAGGAGACCCTGATAACTTCACTCCAGCCAACCCCCTTGTTACACCCACACACATTAAACCAGAATGATACTTCCTATTCGCCTACGCTATTCTACGGTCAATTCCTAACAAATTAGGCGGAGTACTAGCCCTCCTCTTCTCAATTCTAGTTCTTCTACTAGTCCCTCTACTACACACCTCTAAACAACAAGGACTTACATTCCGTCCAATCACCCAATTCCTATTTTGAGCACTAGTAGCAGACGTAATAATCCTAACCTGAATCGGAGGAATGCCAGTAGAACACCCCTTCATCATTATCGGCCAAATCGCCTCAGTCCTTTACTTCACACTACTCCTAATTCTTAATCCTCTAGCCGGATGACTAGAAAATAA-------------------------TATTTCGCAAGTATTGCAGCTGCTGCCGGTGCTTGCAAGAAGGACTCCAATAAAGGCACCCTGGAGGACCAAATCATCCAGGCCAATCCTGCACTCGAGGCCTTCGGCAATGCCAAAACACTGAGAAACGACAACTCGTCCCGCTTCGGAAAGTTTATCCGCATCCATTTCGGAACAAGTGGTAAACTGTCTTCGGCTGACATTGAAACATATTTGCTGGAAAAGTCCCGTGTGACCTTTCAGTTAAAATCTGAAAGGAACTATCACATCTTCTTCCAGATATTATCCAACGCAAAGCCNGAGCTGCTGGATATGCTGCTGATTACAAATAATCCCTATGACTACTCTTACATCTCCCAAGGAGAGGTAACTGTCGCAAGTATTAANGACAGCGAGGAGTTGTTTGCCACNGACAATGCCTTCGACGTGCTTGGTTTCACTCCTGATGAGAAGATGGGAGTCTACAAACTGACTGGTGCTATCATGCATTATGGCAACATGAAGTTTAAGCAGAAGCAGCGTGAGGAACAGGCCGAACCTGATGGTACCGAAGCTGCTGACAAATCAGCCTACCTAATGGGGCTGAACTCTGCAGATCTTCTGAAAGGACTCTGTCATCCAAGGGTCAAGGTAGGAAACGAATATGTCACCAAAGGCCAAGGTGTGGATCAGGTGTACTACTCAATAAATGTGTCCACCTCTTGGGATGTAGGTATCATCGATGGGCTCTCTGGCTGGACAGTCTCTGTAGATGATGTACCAGCAGATACCATCTCTAGAAGATTCCGCTATGATGTGGCACTAGTATCAGCTCTAAAAGATTTGGAGGAGGACATCATGGAAGGACTAAGGGAGAGGGGGTTGGATGACAGCACTTGCACTTCCGGTTTCACAGTGGTGATCAAGGAGTCATGTGATGGCATGGGAGACGTGAGCGAGAAGCATGGAGGAGGACCAGCCATTCCAGAGAAGGCGGTAAGGTTCTCTTTTACGGTGATGTCCATCACGGTTCAAGCTGAAGGTGAGGATGAAGCAGTCACAATCTTCCAGGAACCAAAGCCCAACTCTGAGCTCTCCTGCAGGCCCCTGTGCCTGATGTTTGTGGATGAGTCTGATCATGAGATGCTCACTGCCATCTTGGGGCCAGTAGTGGCAGAGCGTAGAGCCATGAAGGAGAGTCGCCTCATTCTGTCCATTGGGGGGCTTCTTCGTTCCTTCCGCTTTTACTTCCGAGGCACTGGCTATGATGAGAAGATGGTGAGAGAAATGGAAGGGTTAGAGGCTTCAGGTTCCACCTACATCTGCACCCTTTGTGACTCCACCCGAGCTGAGGCCTCTCAGAACATGGTGCTGCACTCCATCACCCGAAGCCATGAGGAAAACCTTGATCGCTACGAGATATGGAGGACCAACCCTTTCTCTGAGTCTGCAGACGAGTTGCGCGATCGTGTCAAAGGGGTCTCAGCGAAGCCTTTCATGGAGACCCAGACCACGCTAGACGCCTTGCATTGTGACATTGGCAATGCTACAGAGTTCTACAAGATTTTCCAGGATGAGATTGGTGAAGTGTACCAGAGAACCAATCCAACTCGAGAGGAGCGGCGACGCTGGCGATCAGCCCTTGATAAGCAGCTGAGGAAGAAGCTGAAGCTGAAGCCAGTGATGAGGATGAATGGGAACTACGCCCGACGGCTGATGACCCGTGAGTCTGTGGAGGCGTTGTGTGAGCTTGTTCCCTCAGAGGAGCGTCGCAAGGCCCTGAGAGAGCTGATGGAGCTGTACCTCCAGATGAAGCCTGTGTGGCGCTCCACCTGCCCAGCCAGAGACTGCCCTGATCAACTCTTACGTTACAGCTTCAACTCCCAGCGCTTTGCCGAACTCCTGTCCACCACATTCAAATATCGTTATGATGGCAAGATCACCAACTACCTCCACAAAACCTTGGCCCATGTGCCTGAGATTGTGGAACGAGATGGGTCAATTGGTGCTTGGGCCAGCGAGGGGAATGAATCCGGGAACAAGCTTTTCCGCCGCTTCCGTAAGATGAACGCCAGGCAGTCCAAGACCTGAGTGTTACCTCATTCACGGTGGCCGAACACCCAATAATGAGTTGTCCTCTAGCCTCTACCTGCTAAATGTCGACAGTCGTGGATGCAATCGAAAAGTCACACTGAGATGCCAGGAGAAAGAGCTGGTGGGGGAGACCCCAGGGCCTCGCTACGGGCACACCATTAGTGTAGTCCACAGCAGGGGGAAAACAGCCTGTGTTCTTTTCGGCGGCAGGTCTTACATGTCACCTGCTGAGAGAACCACAGAGAACTGGAATAGTGTGGTGGACTGTCCACCCCAGGTGTACCTCATTGATCTGGAGTTTGGCTGCTGCTCAGCTTATACACTCCCTGAGCTCACGGATGGCCAGTCATTCCACCTGGCCCTGGCTCGAGAGGATTGTGTTTACTTCTTGGGTGGCCACATTCTCTCCACCGACTGCCGACCAGCTCGCATGTTCAGGCTGCGTGTGGAGCTTCTCCTAGGCAGTCCAGTGCTCTCCTGCGATATGTTTAATGATGGTCCGTCTATCACAAGTGCCATTGCAACTCCTGTAGGCCCTGCTCATGAGTATATGATCCTTGGTGGCTACCAGTCAGACTCCCAGAAGCGGATGCAGTGCACCTACGTGGTACTGGATGACGTAGGCATACGAATGGAACCTCGAGATACACCACAGTGGAGCAGTGAGATCAGCCAGAGCCGTACTTGGTTTGGTGGAAGCCTGGGAGATGGTAGCGCATTGATCGCTATTCCATCAGAGGGAAGTCCTGCACCTCCAGATGCCTATCACTTTTACCAGGTAAGCTTCCAGCAAGAGGGAGATTCAGAGGATCCAACCCAGACATGCAGCCAGGAGTCCACAGACTTTGAGGACTCAGCCCCTCTCGAGGACTCAGAAGAGCTGTACTTTGGGCGTGATCCTAACGAGATGGAGTACAGCAGCGATGGAGAAGGAGACACCTACA------------------------------------------------------------------------------
>15561Prochilodusmariae
CAAAAACATCGCCTCCTGCAAAAATCAATGTATAAGAGGTCCTGCCTGCCCAGTGACTATTAGTTAAACGGCCGCGGTATTTTGACCGTGCTAAGGTAGCGCAATCACTTGTCTTTTAAATGAAGACCTGTATGAATGGTGGAACGAGGGCTTAACTGTCTCCCTTCTCCAGTCAATGAAATTGATCTGCCCGTGCAGAAGCGGGCATATATATACAAGACGAGAAGACCCTTTGGAGCTTAAGACAAAAAGCCAATCTTCGGTTGGGGCGACCACGGGGGAAAACAAAGCCCCCATGTGGAACGTAAAACTAAGAGAGACATCTCTAAGCCACAGAATATCTGACCCCGATCAACGAACCAAGTTACCCTAGGGATAACAGCGCAATCCCCTCCAAGAGTTCATATCGACGAGAGGGTTTACGACCTCGATGTTGGATCAGGACATCCTAATGGTGCAGCCGCTATTAAGGGTTCGTTTGTTCAACGATTAAAGTCCTACGTGATCTGA-------------------------------------------------------------GTCGGTACAGCCCTTAGCCTTTTGATCCGAGCAGAGCTTAGCCAGCCCGGATCTTTGCTGGGTGATGACCAGATTTATAACGTTATCGTTACCGCACATGCTTTCGTAATAATCTTCTTTATAGTAATGCCAATTATGATTGGAGGATTTGGGAACTGACTAGTTCCTCTAATGATCGGGGCCCCCGACATAGCATTCCCCCGAATAAATAACATAAGCTTTTGACTACTACCCCCATCCTTTCTTCTCCTCCTAGCCTCCTCCGGAGTTGAGGCCGGGGCCGGAACAGGTTGAACTGTCTATCCGCCTCTCGCCGGAAACTTAGCCCACGCAGGAGCCTCTGTAGACTTAACCATTTTTTCACTTCACCTCGCTGGGGTTTCTTCAATTCTGGGAGCAATTAACTTTATTACAACCATTATTAACATGAAACCTCCAGCCATTTCTCAATATCAAACACCTTTATTTGTGTGAGCCATTCTAATTACAGCGGTACTCCTTCTCCTCTCTCTACCCGTTCTGGCCGCCGGAATTACAATGCTCTTAACAGATCGAAACCTTAATACCACATTCTTCGACCCTGCTGGAGGAGGAGACTCCTAACAGGATTATTCCTAGCAATACACTATACCTCAGACATCTCCACTGCCTTCTCCTCTGTAGCCCACATCTGCCGTGATGTAAACTACGGCTGACTAATCCGAAACATGCACGCCAACGGAGCTTCCTTTTTCTTCATTTGCATTTATTTACACATTGGCCGAGGCTTATACTACGGCTCCTACCTTTACAAAGAAACATGAAACATCGGCGTAGTCCTGTTACTACTAGTTATAATAACTGCATTCGTGGGTTATGTATTACCATGAGGACAAATATCATTCTGAGGCGCTACCGTGATCACAAACCTGCTCTCCGCCGTACCCTACGTTGGAGATGCCCTAGTACAATGAATCTGAGGTGGCTTCTCCGTAGACAACGCAACCCTAACACGATTCTTTGCCTTCCACTTCCTACTACCTTTCGTAGTCGTCGCTGCAACAGCCCTCCACGCCCTCTTCCTACACGAAACAGGGTCAAACAACCCCGTCGGACTAAACTCTGACGCAGACAAAATCCCATTCCACCCATACTTCTCCTACAAAGACCTACTTGGCTTCATAGTACTACTAGCAGCTCTTACATCACTAGCCCTCTTCTCCCCAAATCTCCTAGGAGACCCTGATAACTTTACTCCAGCCAACCCTCTTGTCACACCCACACATATCAAACCAGAATGATACTTCCTATTCGCCTACGCCATTCTACGATCAATTCCTAATAAACTAGGCGGAGTACTAGCCCTTCTCTTCTCAATCCTAGTTCTTCTACTAGTCCCTCTACTACATACCTCTAAACAACAAGGACTTACATTCCGCCCAATCACCCAATTCCTATTTTGAGCACTAGTAGCAGACGTAATAATCCTAACCTGAATCGGAGGAATGCCAGTAGAACACCCCTTCATCATTATCGGTCAAATCGCCTCAGTTCTTTACTTTACGCTACTCCTAATTCTTAACCCTCTAGCCGGATGACTAGAAAATAATGTCAATACCAAGAGAGTAATCCAGTATTTTGCAAGTATTGCAGCTGCTGCTGGTGCTTGCAAGAAGGACTCCAATAAAGGCACCCTGGAGGACCAAATCATCCAGGCCAATCCTGCACTCGAGGCCTTCGGCAATGCCAAAACACTGAGAAACGACAACTCGTCCCGCTTCGGAAAGTTTATCCGCATCCATTTCGGAACAAGTGGTAAACTGTCTTCGGCTGACATTGAAACATATTTGCTGGAAAAGTCCCGTGTGACCTTTCAGTTAAAATCTGAAAGGAACTATCACATCTTCTTCCAGATATTATCCAACGCAAAGCCCGAGCTGCTGGATATGCTGCTGATTACAAATAATCCCTATGACTACTCTTACATCTCCCAAGGAGAGGTAACTGTCGCAAGTATTAATGACAGCGAGGAATTGTTTGCCACCGACAATGCCTTTGATGTGCTTGGTTTCACTCCTGATGAGAAGATGGGAGTCTACAAACTGACTGGTGCCATCATGCATTATGGCAACATGAAGTTTAAGCAGAAGCAGCGTGAGGAACAGGCAGAACCTGATGGTACCGAAGCTGCTGACAAATCAGCCTACCTAATGGGGCTGAACTCTGCAGATCTTCTAAAAGGACTCTGTCATCCAAGGGTCAAGGTAGGAAACGAATATGTCACCAAAGGCCAAGGTGTGGATCAGGTGTACTACTCAATAAATGTGTCCACCTCTTGGGATGTAGGTATCATCGATGGGCTCTCTGGCTGGACAGTCTCTGTAGATGATGTGCCAGCAGATACCATCTCTAGAAGATTCCGCTATGATGTGGCACTAGTATCAGCTCTAAAAGATTTGGAGGAGGACATCATGGAAGGACTGAGGGAGAGGGGGTTGGATGACAGCACTTGCACTTCCGGTTTCACTGTGGTGATCAAGGAGTCATGTGATGGCATGGGAGACGTGAGCGAGAAGCATGGAGGAGGACCAGCCGTTCCTGAGAAGGCGGTGAGGTTCTCTTTTACGGTGATGTCCATCACGATTCAAGCTGAAGGTGAGGATGAAGCAGTCACAATCTTCCAGGAACCAAAGCCCAACTCCGAGCTCTCCTGCCGGCCCCTGTGCCTGATGTTTGTGGATGAGTCTGATCATGAGATGCTCACTGCCATCTTGGGGCCTGTAGTGGCAGAGCGTAAAGCCATGAAGGAGAGTCGCCTCATTCTGTCCATTGGGGGGCTTCTTCGTTCCTTCCGCTTTTACTTCCGAGGCACTGGCTATGATGAGAAGATGGTGAGAGAAATGGAAGGGTTGGAGGCTTCAGGTTCCACTTACATCTGCACCCTTTGTGACTCCACCCGAGCTGAAGCCTCTCAAAACATGGTGCTGCACTCCATCACTCGAAGCCATGAGGAAAACCTTGATCGCTACGAGATATGGAGGACCAACCCTTTCTCTGAGTCTGCAGACGAGTTGCGCGATCGTGTCAAAGGGGTCTCAGCTAAGCCTTTCATGGAGACCCAGACCACGCTAGACGCCTTGCACTGTGACATTGGCAATGCTACAGAGTTTTACAAGATATTCCAGGATGAGATTGGTGAAGTGTACCAGAGACTCAATCCAACTCGAGAGGAGCGGCGGGGCTGGCGATCAGCCCTTGATAAGCAGTTGAGGAAGAAGATGAAGCTGAAGCCAGTGATGAGGATGAATGGGAACTACGCCCGACGGCTGATGACCCGTGAGTCTGTGGAGGCGTTGTGTGAGCTTGTTCCCTCAGAGGAGCGTCGCAAGGCCCTGAGAGAGCTGATGGAGCTGTACCTCCAGATGAAGCCTGTGTGGCGCTCCACCTGCCCAGCCAGAGATTGCCCTGATCAACTCTTACGTTACAGCTTTAACTCCCAGCGCTTTGCTGAACTCCTGTCCACCACATTCAAATACCGTTATGATGGCAAGATCACCAACTACCTCCACAAAACTTTAGCCCATGTGCCTGAGATTGTGGGACGGG---------------------------------------------------------------------------------------------CCTGAGTGTTACCTCATTCACGGTGGCCGAACACCCAATAATGAGTTGTCCTCTAGCCTCTACCTGCTAAATGTCGACAGTCGTGGATGCAATCGAAAAGTCACACTGAGATGCCAGGAGAAAGAGCTGGTGGGGGAGACCCCAGGGCCTCGCTACGGGCACACCATTAGTGTAGTCCACAGCAGGGGGAAAACAGCCTGTGTTCTTTTCGGCGGCAGGTCTTACATGTCACCTGCTGAGAGAACCACAGAGAACTGGAATAGTGTGGTGGACTGTCCACCCCAGGTGTACCTCATTGATCTGGAGTTTGGCTGCTGCTCAGCTTATACACTCCCTGAGCTCACGGATGGCCAGTCATTCCACCTGGCCCTGGCTCGAGAGGATTGTGTTTACTTCTTGGGTGGCCACATTCTCTCCACCGACTGCAGACCAGCTCGCATGTTCAGGCTGCGTGTGGAGCTTCTCCTAGGCAGTCCAGTGCTCTCCTGCGATATGTTTAATGATGGTCCGTCTATCACAAGTGCCATTGCAACTCCTGTAGGCCCTGCTCATGAGTATATGATCCTTGGTGGCTACCAGTCAGACTCCCAGAAGCGAATGCAGTGCACCTACGTGGTACTGGATGACGTAGGCATACGAATGGAACCTCGAGATACACCGCAGTGGAGCAGTGAGATCAGCCAGAGCCGTACTTGGTTTGGTGGAAGCCTGGGAGATGGTAGCGCATTGATTGCTATTCCATCAGAAGGAAGTCCTGCACCTCCAGATGCCTATCACTTTTACCAGGTAAGCTTCCAGCAAGAGGGAGATTCAGAGGATCCAACCCAGACATGCAGCCAGGAGTCCACAGACTTTGAGGACTCAGCCCCTCTCGAGGACTCAGAAGAGCTGTACTTTGGGCGTGATCCTAACGAGATGGAGTACAGCAGCGATGGAGAAGGAGACACCTACAACGAAGATGATGAGGAGGACGTTTCTCAGACCGGCTATTGGATCAAGTGCTGTCTCACATGCCAAGTAGACATCAACA
>15562Prochilodusmariae
CAAAAACATCGCCTCCTGCAAAAATCAATGTATAAGAGGTCCTGCCTGCCCAGTGACTATTAGTTAAACGGCCGCGGTATTTTGACCGTGCTAAGGTAGCGCAATCACTTGTCTTTTAAATGAAGACCTGTATGAATGGTGGAACGAGGGCTTAACTGTCTCCCTTCTCCAGTCAATGAAATTGATCTGCCCGTGCAGAAGCGGGCATATATATACAAGACGAGAAGACCCTTTGGAGCTTAAGACAAAAAGCCAATCTTCGGTTGGGGCGACCACGGGGGAAAACAAAGCCCCCATGTGGAACGTAAAACTAAGAGAGACATCTCTAAGCCACAGAATATCTGACCCCGATCAACGAACCAAGTTACCCTAGGGATAACAGCGCAATCCCCTCCAAGAGTTCATATCGACGAGAGGGTTTACGACCTCGATGTTGGATCAGGACATCCTAATGGTGCAGCCGCTATTAAGGGTTCGTTTGTTCAACGATTAAAGTCCTACGTGATCTGA-TCCACCAACCACAAAGACATTGGCACCCTTTATTTAGTATTTGGTGCCTGAGCCGGAATAGTCGGTACAGCCCTTAGCCTTTTGATCCGAGCAGAGCTTAGCCAGCCCGGATCTTTGCTGGGTGATGACCAGATTTATAACGTTATCGTTACCGCACATGCTTTCGTAATAATCTTCTTTATAGTAATGCCAATTATGATTGGAGGATTTGGGAACTGACTAGTTCCTCTAATGATCGGGGCCCCCGACATAGCATTCCCCCGAATAAATAACATAAGCTTTTGACTACTACCCCCATCCTTTCTTCTCCTCCTAGCCTCCTCCGGAGTTGAAGCCGGGGCCGGAACAGGTTGAACTGTCTATCCGCCTCTCGCCGGAAACTTAGCCCACGCAGGAGCCTCTGTAGACTTAACCATTTTTTCACTTCACCTCGCTGGGGTTTCTTCAATTCTGGGAGCAATTAACTTTATTACAACCATTATTAACATGAAACCTCCAGCCATTTCTCAATATCAAACACCTTTATTTGTGTGAGCCATTCTAATTACAGCGGTACTCCTTCTCCTCTCTCTACCCGTTCTGGCCGCCGGAATTACAATGCTCTTAACAGATCGAAACCTTAATACCACATTCTTCGACCCTGCTGGAGGAGGAGACTCCTAACAGGATTATTCCTAGCAATACACTATACCTCAGACATCTCCACTGCCTTCTCCTCTGTAGCCCACATCTGCCGTGATGTAAACTACGGCTGACTAATCCGAAACATGCACGCCAACGGAGCTTCCTTTTTCTTCATTTGCATTTATTTACACATTGGCCGAGGCTTATACTACGGCTCCTACCTTTATAAAGAAACATGAAACATCGGCGTAGTCCTGTTACTACTAGTTATAATAACTGCATTCGTGGGTTATGTATTACCATGAGGACAAATATCATTCTGAGGCGCTACCGTGATCACAAACCTGCTCTCCGCCGTACCCTACGTTGGAGATGCCCTAGTACAATGAATCTGAGGTGGCTTCTCCGTAGACAACGCAACCCTAACACGATTCTTTGCCTTCCACTTCCTACTACCTTTCGTAGTCGTCGCTGCAACAGCCCTCCACGCCCTCTTCCTACACGAAACAGGGTCAAACAACCCCGTCGGACTAAACTCTGACGCAGACAAAATCCCATTCCACCCATACTTCTCCTACAAAGACCTACTTGGCTTCATAGTACTACTAGCAGCTCTTACATCACTAGCCCTCTTCTCCCCAAATCTCCTAGGAGACCCTGATAACTTTACTCCAGCCAACCCTCTTGTCACACCCACACATATCAAACCAGAATGATACTTCCTATTCGCCTACGCCATTCTACGATCAATTCCTAATAAACTAGGCGGAGTACTAGCCCTTCTCTTCTCAATCCTAGTTCTTCTACTAGTCCCTCTACTACATACCTCTAAACAACAAGGACTTACATTCCGCCCAATCACCCAATTCCTATTTTGAGCACTAGTAGCAGACGTAATAATCCTAACCTGAATCGGAGGAATGCCAGTAGAACACCCCTTCATCATTATCGGTCAAATCGCCTCAGTTCTTTACTTTACGCTACTCCTAATTCTTAACCCTCTAGCCGGATGACTAGAAAATAATGTCAATACCAAGAGAGTAATCCAGTATTTTGCAAGTATTGCAGCTGCTGCTGGTGCTTGCAAGAAGGACTCCAATAAAGGCACCCTGGAGGACCAAATCATCCAGGCCAATCCTGCACTCGAGGCCTTCGGCAATGCCAAAACACTGAGAAACGACAACTCGTCCCGCTTCGGAAAGTTTATCCGCATCCATTTTGGAACAAGTGGTAAACTGTCTTCGGCTGACATTGAAACATATTTGCTGGAAAAGTCCCGTGTGACCTTTCAGTTAAAATCTGAAAGGAACTATCACATCTTCTTCCAGATATTATCCAANGCAAAGCCCGAGCTGCTGGATATGCTGCTGATTACAAATAATCCCTATGACTACTCTTACATCTCCCAAGGAGAGGTAACTGTCGCAAGTATTAACGACAGNGAGGAGTTGTTTGCCACCGACAATGCCTTNGACGTGCTTGGTTTCACTCCTGATGAGAAGATGGGAGTCTACAAACTGACTGGTGCCATCATGCATTATGGCAACATGAAGTTTAAGCAGAAGCAGCGTGAGGAACAGGCAGAACCTGATGGTACCGAAGCTGCTGACAAATCAGCCTACCTAATGGGGCTGAACTCTGCAGATCTGCTGAAAGGACTCTGTCATCCAAGGGTCAAGGTAGGAAACGAATATGTCACCAAAGGCCAAGGTGTGGATCAGGTGTACTACTCAAT--------------------------------------------CTGGCTGGACAGTCTCTGTAGATGATGTACCAGCAGATACCATCTCTAGAAGATTCCGCTATGATGTGGCACTAGTATCAGCTCTAAAAGATTTGGAGGAGGACATCATGGAAGGACTAAGGGAGAGGGGGTTGGATGACAGCACTTGCACTTCCGGTTTCACAGTGGTGATCAAGGAGTCATGTGACGGCATGGGAGACGTGAGCGAGAAGCATGGAGGAGGACCAGCCATTCCAGAGAAGGCGGTAAGGTTCTCTTTTACGGTGATGTCCATCACGGTTCAAGCTGAAGGTGAGGATGAAGCAGTCACAATCTTCCAGGAACCAAAGCCCAACTCCGAGCTCTCCTGCAGGCCCCTGTGCCTGATGTTTGTGGATGAGTCTGATCATGAGATGCTCACTGCCATCTTGGGGCCAGTAGTGGCAGAGCGTAGAGCCATGAAGGAGAGTCGCCTCATTCTGTCCATTGGGGGGCTTCTTCGTTCCTTCCGCTTTTACTTCCGAGGCACTGGCTATGATGAGAAGATGGTGAGAGAAATGGAAGGGTTAGAGGCTTCAGGTTCCACTTACATCTGCACCCTTTGTGACTCCACCCGAGCTGAGGCCTCTCAGAACATGGTGCTGCACTCCATCACCCGAAGCCATGAGGAAAACCTTGATCGCTACGAGATATGGAGGACCAACCCTTTCTCTGAGTCTGCAGACGAGTTGCGCGATCGTGTCAAAGGGGTCTCAGCGAAGCCTTTCATGGAGACCCAGACCACGCTAGACGCCTTGCATTGTGACATTGGCAATGCTACAGAGTTTTACAAGATATTCCAGGATGAGATTGGTGAAGTGTACCAGAGACCCAATCCAACTCGAGAGGAGCGGCGGGGCTGGCGATCAGCCCTTGATAAGCAGCTGAGGAAGAAGCTGAAGCTGAAGCCAGTGATGAGGATGAATGGGAACTACGCCCGACGGCTGATGACCCGTGAGTCTGTGGAGGCGTTGTGTGAGCTTGTTCCCTCAGAGGAGCGTCGCAAGGCCCTGAGAGAGCTGATGGAGCTGTACCTCCAGATGAAGCCTGTGTGGCGCTCCACCTGCCCAGCCAGAGATTGCCCTGATCAACTCTTACGTTACAGCTTTAACTCCCAGCGCTTTGCTGAACTCCTGTCCACCACATTCAAATACCGTTATGATGGCAAGATCACCAACTACCTCCACAAAACCTTAGCCCATGTGCCTGAGATTGTGGAACGAGATGGGTC------------------------------------------------------------------------------------------------------------------------------------------------------------------------------------------------------------------------------------------------------------------------------------------------------------------------------------------------------------------------------------------------------------------------------------------------------------------------------------------------------------------------------------------------------------------------------------------------------------------------------------------------------------------------------------------------------------------------------------------------------------------------------------------------------------------------------------------------------------------------------------------------------------------------------------------------------------------------------------------------------------------------------------------------------------------------------------------------------------------------------------------------------------
>4222Prochiloduscostatus
CAAAAACATCGCCTCCTGCAAAAATCAATGTATAAGAGGTCCTGCCTGCCCAGTGACTATTTGTTAAACGGCCGCGGTATTTTGACCGTGCTAAGGTAGCGCAATCACTTGTCTTTTAAATGAAGACCTGTATGAATGGTGGAACGAGGGCTTAACTGTCTCCCTTCTCCAGTCAATGAAATTGATCTGCCCGTGCAGAAGCGGGCATATATATACAAGACGAGAAGACCCTTTGGAGCTTAAGACAAAAGGCCAATCTTCGGTTGGGGCGACCACGGGGGAAAATAAAGCCCCCATGTGGAATGTAAAACTAAGAGAGACATCTCTAAGCCACAGAATATCTGACCCCGATCAACGAACCAAGTTACCCTAGGGATAACAGCGCAATCCCCTCCAAGAGTTCATATCGACGAGAGGGTTTACGACCTCGATGTTGGATCAGGACATCCTAATGGTGCAGCCGCTATTAAGGGTTCGTTTGTTCAACGATTAAAGTCCTACGTGATCTGA-TCCACCAACCACAAAGACATTGGCACCCTTTATTTAGTATTTGGTGCCTGAGCCGGAATAGTCGGTACAGCCCTTAGCCTTTTGATTCGAGCAGAGCTTAGCCAGCCCGGATCTTTGCTGGGCGATGACCAGATTTATAATGTTATCGTTACCGCACATGCTTTCGTAATAATCTTCTTTATAGTAATGCCAATTATGATTGGAGGATTTGGAAACTGACTAATTCCTCTGATGATCGGGGCCCCCGACATAGCATTCCCCCGAATAAATAACATAAGCTTTTGACTACTACCCCCATCCTTCCTTCTCCTCCTAGCCTCCTCCGGAGTTGAGGCCGGAGCCGGAACAGGTTGAACTGTTTATCCCCCTCTTGCCGGGAACTTAGCCCACGCAGGAGCCTCTGTAGACTTAACCATTTTCTCACTTCACCTCGCTGGGGTTTCTTCAATTCTGGGAGCAATTAACTTTATTACAACCATTATTAACATGAAGCCTCCAGCCATTTCTCAATATCAAACACCTCTGTTTGTGTGAGCCACTCTAATTACAGCGGTACTCCTTCTCCTCTCTCTACCCGTTCTGGCCGCCGGAATTACAATGCTCTTAACAGACCGAAACCTTAATACCACATTCTTCGACCCTGCTGGA---------TCCTAACAGGATTATTTCTAGCAATACACTACACCTCAGACATCTCCACTGCCTTCTCCTCTGTAGCCCACATCTGCCGTGATGTAAACTACGGCTGACTAATCCGAAATATGCACGCCAACGGAGCTTCCTTTTTCTTCATTTGCATTTATTTACACATTGGCCGAGGCTTATACTACGGCTCCTACCTTTATAAAGAAACATGAAACATTGGCGTAGTCCTATTACTACTAGTTATGATAACTGCATTCGTAGGTTATGTACTACCATGAGGACAAATATCATTCTGAGGCGCTACCGTAATTACAAACCTGCTCTCCGCCGTACCCTACGTTGGAGATGCCCTAGTACAATGAATCTGAGGGGGCTTCTCCGTAGACAATGCAACCCTAACACGATTCTTTGCCTTCCACTTTCTACTACCTTTCGTAGTCGTCGCTGCAACAGCCCTTCACGCCCTCTTCCTGCACGAAACAGGGTCAAACAACCCCGTCGGACTAAACTCTGACGCAGACAAAATCCCATTCCACCCATACTTCTCCTACAAAGACCTACTTGGCTTCATAGTACTACTGGCAGCTCTTACAGCACTAGCCCTTTTCTCCCCAAATCTCCTAGGAGACCCTGATAACTTCACTCCAGCCAACCCCCTCGTTACACCCACACACATTAAACCAGAATGATACTTCCTATTCGCCTACGCTATTCTACGATCAATTCCTAACAAACTAGGCGGAGTACTAGCCCTCCTCTTCTCAATCCTAGTTCTTCTACTAGTCCCTCTACTACACACCTCTAAACAACAAGGACTTACATTCCGCCCAATCACCCAATTCCTATTTTGAGCACTAGTAGCAGACGTAATAATCCTAACCTGAATCGGAGGAATGCCAGTAGAACACCCCTTCATCATCATCGGCCAAATTGCCTCAGTCCTTTACTTCACGCTACTCCTAATCCTTAATCCTCTAGCCGGATGACTAGAAAATAA-----ATACCAAGAGAGTAATCCAGTATTTTGCAAGTATTGCAGCTGCTGCCGGTGCTTGCAAGAAGGACTCCAATAAAGGCACCCTGGAGGACCAAATCATCCAGGCCAATCCTGCACTCGAGGCCTTCGGCAATGCCAAAACACTGAGAAACGACAACTCTTCCCGCTTCGGAAAGTTTATCCGCATCCATTTCGGAACAAGTGGTAAACTGTCTTCGGCTGACATTGAAACATATTTGCTGGAAAAGTCCCGTGTGACCTTTCAGTTAAAATCTGAAAGGAACTATCACATCTTCTTCCAGATATTATCCAACGCAAAGCCCGAGCTGCTGGATATGCTGCTGATTACAAATAATCCCTATGACTACTCTTACATCTCCCAAGGAGAGGTAACTGTCGCAAGTATTAATGACAGCGAGGAGTTGTTTGCCACCGACAATGCCTTCGACGTGCTTGGTTTCACTCCTGATGAGAAGATGGGAGTCTACAAACTGACTGGTGCTATCATGCATTATGGCAACATGAAGTTTAAGCAGAAGCAGCGTGAGGAACAGGCCGAACCTGATGGTACCGAAGCTGCTGACAAATCAGCCTACCTAATGGGGCTGAACTCTGCAGATCTTCTGAAAGGACTCTGTCATCCAAGGGTCAAGGTAGGAAACGAATATGTCACCAAAGGCCAAGGTGTGGATCAGGTGTACTACTCAATAAATGTGTCCACCTCTTGGGATGTAGGTATCATCGATGGGCTCTCTGGCTGGACAGTCTCTGTAGATGATGTACCAGCAGATACCATCTCTAGAAGATTCCGCTATGATGTGGCACTAGTATCAGCTCTAAAAGATTTGGAGGAGGACATCATGGAAGGACTAAGGGAGAGGGGGTTGGATGACAGCACTTGCACTTCCGGTTTCACAGTGGTGATCAAGGAGTCATGTGACGGCATGGGAGACGTGAGCGAGAAGCATGGAGGAGGACCAGCCATTCCAGAGAAGGCGGTAAGGTTCTCTTTTACGGTGATGTCCATCACGGTTCAAGCTGAAGGTGAGGATGAAGCAGTCACAATCTTCCAGGAACAAAAGCCCAACTCTGAGCTCTCCTGCAGGCCCCTGTGCCTGATGTTTGTGGATGAGTCTGATCATGAGATGCTCACTGCCATCTTGGGGCCAGTAGTGGCAGAGCGTAGAGCCATGAAGGAGAGTCGCCTCATTCTGTCCATTGGGGGGCTTCTTCGTTCCTTCCGCTTTTACTTCCGAGGCACAGGCTATGATGAGAAGATGGTGAGAGAAATGGAAGGGTTAGAGGCTTCAGGTTCCACTTACATCTGCACCCTTTGTGACTCCACACGAGCTGAGGCCTCTCAGAACATGGTGCTGCACTCCATCACCCGAAGCCATGAGGAAAACCTTGATCGCTACGAGATATGGAGGACCAACCCTTTCTCTGAGTCTGCAGACGAGTTGCGCGATCGTGTCAAAGGGGTCTCAGCGAAGCCTTTCATGGAGACCCAGACCACGCTAGACGCCTTGCATTGTGACATTGGCAATGCTACAGAGTTCTACAAGATATTCCAGGATGAGATTGGTGAAGTGTACCAGAGAACCAATCCAACTCGAGAGGAGCGGCGACGCTGGCGATCAGCCCTTGATAAGCAGCTGAGGAAGAAGATGAAGCTGAAGCCAGTGATGAGGATGAATGGGAACTACGCCCGACGGCTGATGACCCGTGAGTCTGTGGAGGCATTGTGTGAGCTGGTTCCCTCAGAGGAGCGTCGCAAGGCCCTGAGAGAGCTGATGGAGCTGTACCTCCAGATGAAGCCTGTGTGGCGCTCCACCTGCCCAGCCAGAGATTGCCCTGATCAACTCTTACGTTACAGCTTCAACTCCCAGCGCTTTGCCGAACTCCTGTCCACCACATTCAAATACCGTTATGATGGCAAGATCACCAACTACCTCCACAAAACCTTGGCCCATGTGCCAGAGATTGTGGAACGAGAAGGGTCAATTGGTGCTTGGGCCAGCGAGGGGAATGAATCTGGGAACAAGCTTTTCCGCCGCTTCCGTAAGATGAACGCCAGGCAGTCCAAGACCTGAGTGTTACCTCATTCACGGTGGCCGAACACCCAATAATGAGTTGTCCTCTAGCCTCTACCTGCTAAATGTCGACAGTCGTGGATGCAATCGAAAAGTCACACTGAGATGCCAGGAGAAAGAGCTGGTGGGGGAGACCCCAGGGCCTCGCTACGGGCACACCATTAGTGTAGTCCACAGCAGGGGGAAAACAGCCTGTGTTCTTTTCGGCGGCAGGTCTTACATGTCACCTGCTGAGAGAACCACAGAGAACTGGAATAGTGTGGTGGACTGTCCACCCCAGGTGTACCTCATTGATCTGGAGTTTGGCTGCTGCTCAGCTTATACACTCCCTGAGCTCACGGATGGCCAGTCATTCCACCTGGCCCTGGCTCGAGAGGATTGTGTTTACTTCTTGGGTGGCCACATTCTCTCCACTGACTGCCGACCAGCTCGCATGTTCAGGCTGCGTGTGGAGCTTCTCCTAGGCAGTCCAGTGCTCTCCTGCGATATGTTTAATGATGGTCCGTCTATCACAAGTGCCATTGCAACTCCTGTAGGCCCTGCTCATGAGTATATGATCCTTGGTGGCTACCAGTCAGACTCCCAGAAGCGAATGCAGTGCACCTACGTGGTACTGGATGACGTAGGCATACGAATGGAACCTCGAGATACACCGCAGTGGAGCAGTGAGATCAGCCAGAGCCGTACTTGGTTTGGTGGAAGCCTGGGAGATGGTAGCGCATTGATCGCTATTCCATCAGAGGGAAGTCCTGCACCTCCAGATGCCTATCACTTTTACCAGGTAAGCTTCCAGCAAGAGGGAGATTCAGAGGATCCAACCCAGACATGCAGCCAGGAGTCCACAGACTTTGAGGACTCAGCCCCTCTCGAGGACTCAGAAGAGCTGTACTTTGGGCGTGATCCTAATGAGATGGAATACAGCAGCGATGGAGAAGGAGACACCTACAACGAAGATGATGAGGAGGACGTTTCTCAGACCGGCTATTGGATCAAGTGCTGTCTCACATGCCAGGTAGACATCAACA
>4223Prochiloduscostatus
--AAAACATCGCCTCCTGCAAAAATCAATGTATAAGAGGTCCTGCCTGCCCAGTGACTATTTGTTAAACGGCCGCGGTATTTTGACCGTGCTAAGGTAGCGCAATCACTTGTCTTTTAAATGAAGACCTGTATGAATGGTGGAACGAGGGCTTAACTGTCTCCCTTCTCCAGTCAATGAAATTGATCTGCCCGTGCAGAAGCGGGCATATATATACAAGACGAGAAGACCCTTTGGAGCTTAAGACAAAAGGCCAATCTTCGGTTGGGGCGACCACGGGGGAAAATAAAGCCCCCATGTGGAATGTAAAACTAAGAGAGACATCTCTAAGCCACAGAATATCTGACCCCGATCAACGAACCAAGTTACCCTAGGGATAACAGCGCAATCCCCTCCAAGAGTTCATATCGACGAGAGGGTTTACGACCTCGATGTTGGATCAGGACATCCTAATGGTGCAGCCGCTATTAAGGGTTCGTTTGTTCAACGATTAAAGTCCTACGTGATCTGA-TCCACCAACCACAAAGACATTGGCACCCTTTATTTAGTATTTGGTGCCTGAGCCGGAATAGTCGGTACAGCCCTTAGCCTTTTGATTCGAGCAGAGCTTAGCCAGCCCGGATCTTTGCTGGGCGATGACCAGATTTATAATGTTATCGTTACCGCACATGCTTTCGTAATAATCTTCTTTATAGTAATGCCAATTATGATTGGAGGATTTGGAAACTGACTAATTCCTCTGATGATCGGGGCCCCCGACATAGCATTCCCCCGAATAAATAACATAAGCTTTTGACTACTACCCCCGTCCTTCCTTCTCCTCCTAGCCTCCTCCGGAGTTGAGGCCGGAGCCGGAACAGGTTGAACTGTTTATCCCCCTCTTGCCGGGAACTTAGCCCACGCAGGAGCCTCTGTAGACTTAACCATTTTCTCACTTCACCTCGCTGGGGTTTCTTCAATTCTGGGAGCAATTAACTTTATTACAACCATTATTAACATGAAACCTCCAGCCATTTCTCAATATCAAACACCTCTGTTTGTGTGAGCCACTCTAATTACAGCGGTACTCCTTCTCCTCTCTCTACCCGTTCTGGCCGCCGGAATTACAATGCTCTTAACAGACCGAAACCTTAATACCACATTCTTCGACCCTGCTGGA---------TCCTAACAGGATTATTTCTAGCAATACACTACACCTCAGAAATCTCCACTGCCTTCTCCTCTGTAGCCCACATCTGCCGTGATGTAAACTACGGCTGACTAATCCGAAATATGCACGCCAACGGAGCTTCCTTTTTCTTCATTTGCATTTATTTACACATTGGCCGAGGCTTATACTACGGCTCCTACCTTTATAAAGAAACATGAAACATCGGCGTAGTCCTACTACTACTAGTTATGATAACTGCATTCGTAGGTTATGTACTACCATGAGGACAAATATCATTCTGAGGCGCTACCGTAATTACAAACCTGCTCTCCGCCGTACCCTACGTTGGAGATGCCCTAGTACAATGAATCTGAGGGGGCTTCTCCGTAGACAATGCAACCCTAACACGATTCTTTGCCTTCCACTTTCTACTACCTTTCGTAGTCGTCGCTGCAACAGCCCTTCACGCCCTCTTCCTGCACGAAACAGGGTCAAACAACCCCGTCGGACTAAACTCTGACGCAGACAAAATCCCATTCCACCCATACTTCTCCTACAAAGACCTACTTGGCTTCATAGTACTACTGGCAGCTCTTACAGCACTAGCCCTTTTCTCCCCAAATCTCCTAGGAGACCCTGATAACTTCACTCCAGCCAACCCCCTCGTTACACCCACACACATTAAACCAGAATGATACTTCCTATTCGCCTACGCTATTCTACGATCAATTCCTAACAAACTAGGCGGAGTACTAGCCCTCCTCTTCTCAATCCTAGTTCTTCTACTAGTCCCTCTACTACACACCTCTAAACAACAAGGACTTACATTCCGCCCAATCACCCAATTCCTATTTTGAGCACTAGTAGCAGACGTAATAATCCTAACCTGAATCGGAGGAATGCCAGTAGAACACCCCTTCATCATCATCGGCCAAATTGCCTCAGTCCTTTACTTCACGCTACTCCTAATCCTTAATCCTCTAGCCGGATGACTAGAAAATAATGTCAATACTAAGAGAGTAATCCAGTATTTCGCAAGTATTGCAGCTGCTGCCGGTGCTTGCAAGAAGGACTCCAATAAAGGCACCCTGGAGGACCAAATCATCCAGGCCAATCCTGCACTCGAGGCCTTCGGCAATGCCAAAACACTGAGAAATGACAACTCGTCCCGCTTCGGAAAGTTTATCCGCATCCATTTCGGAACAAGTGGTAAACTGTCTTCGGCTGACATTGAAACATATTTGCTGGAAAAGTCCCGTGTGACCTTTCAGTTAAAATCTGAAAGGAACTATCACATCTTCTTCCAGATATTATCCAACGCAAAGCCTGAGCTGCTGGATATGCTGCTGATTACAAATAATCCCTATGACTACTCTTACATCTCCCAAGGAGAGGTAACTGTCGCAAGTATTAATGACAGCGAGGAGTTGTTAGCCACTGACAATGCCTTCGACGTGCTTGGTTTCACTCCTGATGAGAAGATGGGAGTCTACAAACTGACCGGTGCTATCATGCATTATGGCAACATGAAGTTTAAGCAGAAGCAGCGTGAGGAACAGGCAGAACCTGATGGTACCGAAGCTGCTGACAAATCAGCCTACCTAATGGGGCTGAACTCTGCAGATCTTCTGAAAGGACTCTGTCATCCAAGGGTCAAGGTAGGAAATGAATATGTCACCAAAGGCCAAGGTGTGGATCAGGTGTACTACTCAAT-----------------------------------------------------------------------------------------------------------------------------------------------------------------------------------------------------------------------------------------------------------------------------------------------------------------------------------------------------------------------------------------------------------------------------------------------------------------------------------------------------------------------------------------------------------------------------------------------------------------------------------------------------------------------------------------------------------------------------------------------------------------------------------------------------------------------------------------------------------------------------------------------------------------------------------------------------------------------------------------------------------------------------------------------------------------------------------------------------------------------------------------------------------------------------------------------------------------------------------------------------------------------------------------------------------------------------------------------------------------------------------------------------------------------------------CCTGAGTGTTACCTCATTCACGGTGGCCGAACACCCAATAATGAGTTGTCCTCTAGCCTCTACCTGCTAAATGTCGACAGTCGTGGATGCAATCGAAAAGTCACACTGAGATGCCAGGAGAAAGAGCTGGTGGGGGAGACCCCAGGGCCTCGCTACGGGCACACCATTAGTGTAGTCCACAGCAGGGGGAAAACAGCCTGTGTTCTTTTCGGCGGCAGGTCTTACATGTCACCTGCTGAGAGAACCACAGAGAACTGGAATAGTGTGGTGGACTGTCCACCCCAGGTGTACCTCATTGATCTGGAGTTTGGCTGCTGCTCAGCTTATACACTCCCTGAGCTCACGGATGGCCAGTCATTCCACCTGGCCCTGGCTCGAGAGGATTGTGTTTACTTCTTGGGTGGCCACATTCTCTCCACCGACTGCCGACCAGCTCGCATGTTCAGGCTGCGTGTGGAGCTTCTCCTAGGCAGTCCAGTGCTCTCCTGCGATATGTTTAATGATGGTCCGTCTATCACAAGCGCCATTGCAACTCCTGTAGGCCCTGCTCATGAGTATATGATCCTTGGTGGCTACCAGTCAGACTCCCAGAAGCGGATGCAGTGCACCTACGTGGTACTGGATGACGTAGGCATACGAATGGAACCTCGAGATACACCACAGTGGAGCAGTGAGATCAGCCAGAGCCGTACTTGGTTTGGTGGAAGCCTGGGAGATGGTAGCGCATTGATCGCTATTCCATCAGAGGGAAGTCCTGCACCTCCAGATGCCTATCACTTTTACCAGGTAAGCTTCCAGCAAGAGGGAGATTCAGAGGATCCAACCCAGACATGCAGCCAGGAGTCCACAGACTTTGAGGACTCAGCCCCTCTCGAGGACTCAGAAGAGCTGTACTTCGGGCGTGATCCTAATGAGATGGAGTACAGCAGCGATGGAGAAGGAGACACCTACAACGAAGATGATGAGGAGGACGTTTCTCAGACCGGCTATTGGATCAAGTGCTGTCTCACATGCCAGGTAGACATCAACA
>3611Prochiloduslineatus
-TAAAACATCGCCTCCTGCAAAAATCAATGTATAAGAGGTCCTGCCTGCCCAGTGACTATTAGTTAAACGGCCGCGGTATTTTGACCGTGCTAAGGTAGCGCAATCACTTGTCTTTTAAATGAAGACCTGTATGAATGGTGGAACGAGGGCTTAACTGTCTCCCTTCTCCAGTCAATGAAATTGATCTGCCCGTGCAGAAGCGGGCATATACATACAAGACGAGAAGACCCTTTGGAGCTTAAGACAAAAGGCCAATCTTCGGTTGGGGCGACCACGGGGGAAAATAAAGCCCCCATGTGGAATGTAAAACTAAGAGAGACATCTCTAAGCCACAGAATATCTGACCCCGATCAACGAACCAAGTTACCCTAGGGATAACAGCGCAATCCCCTCCAAGAGTTCATATCGACGAGAGGGTTTACGACCTCGATGTTGGATCAGGACATCCTAATGGTGCAGCCGCTATTAAGGGTTCGTTTGTTCAACGATTAAAGTCCTACGTGATCTGA-TCCACCAACCACAAAGACATTGGCACCCTTTATTTAGTATTTGGTGCCTGAGCCGGAATAGTCGGTACAGCCCTTAGCCTTTTGATTCGAGCAGAACTTAGCCAGCCCGGATCTTTGCTGGGCGATGACCAGATTTATAATGTTATCGTTACCGCACATGCTTTCGTAATAATCTTCTTTATAGTAATGCCAATTATGATTGGAGGATTTGGAAACTGACTAATTCCTCTGATGATCGGGGCCCCCGACATAGCATTCCCCCGAATAAATAACATAAGCTTTTGACTACTACCCCCATCCTTCCTTCTCCTCCTAGCCTCCTCCGGAGTTGAGGCCGGAGCCGGAACAGGTTGAACTGTTTATCCCCCTCTTGCCGGGAACTTAGCCCACGCAGGAGCCTCTGTAGACTTAACCATTTTCTCACTTCACCTCGCTGGGGTTTCTTCAATTCTGGGAGCAATTAACTTTAT-------------------------------------------------------------------------------------------------------------------------------------------------------------------------------------------TCCTAACAGGATTATTTCTAGCAATACACTATACCTCAGACATCTCCACTGCCTTCTCCTCTGTAGCCCACATCTGCCGTGATGTAAACTACGGCTGACTAATCCGAAATATGCACGCCAACGGAGCTTCCTTTTTCTTCATTTGCATTTATTTACACATTGGCCGAGGCTTATACTACGGCTCCTACCTTTATAAAGAAACATGAAACATCGGCGTAGTCCTATTACTACTAGTTATGATAACTGCATTCGTAGGTTATGTACTACCATGAGGACAAATATCATTCTGAGGCGCTACCGTAATTACAAACCTGCTCTCCGCCGTACCCTACGTTGGAGATGCCCTAGTACAATGAATCTGAGGGGGCTTCTCCGTAGACAATGCAACCCTAACACGATTCTTTGCCTTCCACTTTCTATTACCTTTCGTAGTCGTCGCTGCAACAGCCCTTCACGCCCTCTTCCTGCACGAAACAGGGTCAAACAACCCCGTCGGACTAAACTCTGACGCAGACAAAATCCCATTCCACCCATACTTCTCCTACAAAGACCTACTTGGCTTCATAGTACTACTGGCAGCTCTTACAGCACTAGCCCTTTTCTCCCCGAATCTCCTAGGAGACCCTGATAACTTCACTCCAGCCAACCCCCTCGTTACACCCACACACATTAAACCAGAATGATACTTCCTATTCGCCTACGCTATTCTACGATCAATTCCTAACAAACTAGGCGGAGTACTAGCCCTCCTCTTCTCAATCCTAGTTCTTCTACTAGTCCCTCTACTACACACCTCTAAACAACAAGGACTTACATTCCGCCCAATCACCCAATTCCTATTTTGAGCACTAGTAGCAGACGTAATAATCCTAACCTGAATCGGAGGAATGCCAGTAGAACACCCCTTCATCATTATCGGCCAAATTGCCTCAGTCCTTTACTTTACGCTACTCCTAATCCTTAATCCTCTAGCCGGATGACTAGAAAATAATGTCAATACCAAGAGAGTAATCCAGTATTTCGCAAGTATTGCAGCTGCTGCCGGTGCTTGCAAGAAGGACTCCAATAAAGGCGCCCTGGAGGACCAAATCATCCAGCCCCATCCTGCACTCGAGGCCTTCGGCAAAGCCAAAACACTGAGAAACGACAACTCTTCCCGCTTCGGAAAGTTTATCCGCATCCATTTCGGAACAAGTGGTAAACTGTCTTCGGCTGACATTGAAACATATTTGCTGGAAAAGTCCCGTGTGACCTTTCAGTTAAAATCTGAAAGGAACTATCACATCTTCTTCCAGATATTATCCAACGCAAAGCCTGAGCTGCTGGATATGCTGCTGATTACAAATAATCCCTATGACTACTCTTACATCTCCCAAGGAGAGGTAACTGTCGCAAGTATTAATGACAGCGAGGAGTTGTTAGCCACTGACAATGCCTTCGACGTGCTTGGTTTCACTCCTGATGAGAAGATGGGAGTCTACAAACTGACCGGTGCTATCATGCATTATGGCAACATGAAGTTTAAGCAGAAGCAGCGTGAGGAACAGGCAGAACCTGATGGTACCGAAGCTGCTGACAAATCAGCCTACCTAATGGGGCTGAACTCTGCAGATCTTCTGAAAGGACTCTGTCATCCAAGGGTCAAGGTAGGAAATGAATATGTCACCAAAGGCCAAGGTGTGGATCAGGTGTACTACTCAAT-----------------------------------------------------------------------------------------------------------------------------------------------------------------------------------------------------------------------------------------------------------------------------------------------------------------------------------------------------------------------------------------------------------------------------------------------------------------------------------------------------------------------------------------------------------------------------------------------------------------------------------------------------------------------------------------------------------------------------------------------------------------------------------------------------------------------------------------------------------------------------------------------------------------------------------------------------------------------------------------------------------------------------------------------------------------------------------------------------------------------------------------------------------------------------------------------------------------------------------------------------------------------------------------------------------------------------------------------------------------------------------------------------------------------------------CCTGAGTGTTACCTCATTCACGGTGGCCGAACACCCAATAATGAGTTGTCCTCTAGCCTCTACCTGCTAAATGTCGACAGTCGTGGATGCAATCGAAAAGTCACACTGAGATGCCAGGAGAAAGAGCTGGTGGGGGAGACCCCAGGGCCTCGCTACGGGCACACCATTAGTGTAGTCCACAGCAGGGGGAAAACAGCCTGTGTTCTTTTCGGCGGCAGGTCTTACATGTCACCTGCTGAGAGAACCACAGAGAACTGGAATAGTGTGGTGGACTGTCCACCCCAGGTGTACCTCATTGATCTGGAGTTTGGCTGCTGCACAGCTTATACACTCCCTGAGCTCACGGATGGCCAGTCATTCCACCTGGCCCTGGCTCGAGAGGATTGTGTTTACTTCTTGGGTGGCCACATTCTCTCCACCGACTGCCGACCAGCTCGCATGTTCAGGCTGCGTGTGGAGCTTCTCCTAGGCAGTCCAGTGCTCTCCTGCGATATGTTTAATGATGGTCCGTCTATCACAAGCGCCATTGCAACTCCTGTAGGCCCTGCTCATGAGTATATGATCCTTGGTGGCTACCAGTCAGACTCCCAGAAGCGGATGCAGTGCACCTACGTGGTACTGGATGACGTAGGCATACGAATGGAACCTCGAGATACACCGCAGTGGAGCAGTGAGATCAGCCAGAGCCGTACTTGGTTTGGTGGAACCCTGGGAGATGGTAGCGCATTGATCGCTATTCCATCAGAGGGAAGTCCTGCACCTCCAGATGCCTATCACTTTTACCAGGTAAGCTTCCAGCAAGAGGGAGATTCAGAGGATCCAACCCAGACATGCAGCCAGGAGTCCACAGACTTTGAGGACTCAGCCCCTCTCGAGGACTCAGAAGAGCTGTACTTTGGGCGTGATCCTAATGAGATGGAGTACAGCAGCGATGGAGAAGGAGACACCTACAACGAAGATGATGAGGAGGACGTTTCTCAGACCGGCTATTGGATCAAGTGCTGTCTCACATGCCAGGTAGACATCAACA
>16071Prochiloduslineatus
CAAAAACATCGCCTCCTGCAAAAATCAATGTATAAGAGGTCCTGCCTGCCCAGTGACTATTAGTTAAACGGCCGCGGTATTTTGACCGTGCTAAGGTAGCGCAATCACTTGTCTTTTAAATGAAGACCTGTATGAATGGTGGAACGAGGGCTTAACTGTCTCCCTTCTCCAGTCAATGAAATTGATCTGCCCGTGCAGAAGCGGGCATATACATACAAGACGAGAAGACCCTTTGGAGCTTAAGACAAAAGGCCAATCTTCGGTTGGGGCGACCACGGGGGAAAATAAAGCCCCCATGTGGAATGTAAAACTAAGAGAGACATCTCTAAGCCACAGAATATCTGACCCCGATCAACGAACCAAGTTACCCTAGGGATAACAGCGCAATCCCCTCCAAGAGTTCATATCGACGAGAGGGTTTACGACCTCGATGTTGGATCAGGACATCCTAATGGTGCAGCCGCTATTAAGGGTTCGTTTGTTCAACGATTAAAGTCCTACGTGATCTGA-------------------------------------------------------------GTCGGTACAGCCCTTAGCCTTTTGATTCGAGCAGAGCTTAGCCAGCCCGGATCTTTGCTGGGCGATGACCAGATTTATAATGTTATCGTTACCGCACATGCTTTCGTAATAATCTTCTTTATAGTAATGCCAATTATGATTGGAGGATTTGGAAACTGACTAATTCCTCTGATGATCGGGGCCCCCGACATAGCATTCCCCCGAATAAATAACATAAGCTTTTGACTACTACCCCCATCCTTCCTTCTCCTCCTAGCCTCCTCCGGAGTTGAGGCCGGAGCCGGAACAGGTTGAACTGTTTATCCCCCTCTTGCCGGGAACTTAGCCCACGCAGGAGCCTCTGTAGACTTAACCATTTTCTCACTTCACCTCGCTGGGGTTTCTTCAATTCTGGGAGCAATTAACTTTATTACAACCATTATTAACATGAAACCTCCAGCCATTTCTCAATATCAAACACCTTTGTTTGTGTGAGCCACTCTAATTACAGCGGTACTCCTTCTCCTCTCTCTACCAGTTCTGGCCGCCGGAATTACAATGCTCTTAACAGACCGAAACCTTAATACCACATTCTTCGACCCTGCTGGAGGAGGAGACTCCTAACAGGATTATTTCTAGCAATACACTATACCTCAGACATCTCCACTGCCTTCTCCTCTGTAGCCCACATCTGCCGTGATGTAAACTACGGCTGACTAATCCGAAATATGCACGCCAACGGAGCTTCCTTTTTCTTCATTTGCATTTATTTACACATTGGCCGAGGCTTATACTACGGCTCCTACCTTTATAAAGAAACATGAAACATCGGCGTAGTCCTATTACTACTAGTTATGATAACTGCATTCGTAGGTTATGTACTACCATGAGGACAAATATCATTCTGAGGCGCTACCGTAATTACAAACCTGCTCTCCGCCGTACCCTACGTTGGAGATGCCCTAGTACAATGAATCTGAGGGGGCTTCTCCGTAGACAATGCAACCCTAACACGATTCTTTGCCTTCCACTTTCTATTACCTTTCGTAGTCGTCGCTGCAACAGCCCTTCACGCCCTCTTCCTGCACGAAACAGGGTCAAACAACCCCGTCGGACTAAACTCTGACGCAGACAAAATCCCATTCCACCCATACTTCTCCTACAAAGACCTACTTGGCTTCATAGTACTACTGGCAGCTCTTACAGCACTAGCCCTTTTCTCCCCGAATCTCCTAGGAGACCCTGATAACTTCACTCCAGCCAACCCCCTCGTTACACCCACACACATTAAACCAGAATGATACTTCCTATTCGCCTACGCTATTCTACGATCAATTCCTAACAAACTAGGCGGAGTACTAGCCCTCCTCTTCTCAATCCTAGTTCTTCTACTAGTCCCTCTACTACACACCTCTAAACAACAAGGACTTACATTCCGCCCAATCACCCAATTCCTATTTTGAGCACTAGTAGCAGACGTAATAATCCTAACCTGAATCGGAGGAATGCCAGTAGAACACCCCTTCATCATTATCGGCCAAATTGCCTCAGTCCTTTACTTTACGCTACTCCTAATCCTTAATCCTCTAGCCGGATGACTAGAAAATAATGTCAATACCAAGAGAGTAATCCAGTATTTCGCAAGTATTGCAGCTGCTGCCGGTGCTTGCAAGAAGGACTCCAATAAAGGCACCCTGGAGGACCAAATCATCCAGGCCAATCCTGCACTCGAGGCCTTCGGCAATGCCAAAACACTGAGAAACGACAACTCTTCTCGCTTCGGAAAGTTTATCCGCATCCATTTCGGAACAAGTGGTAAACTGTCTTCGGCTGACATTGAAACATATTTGCTGGAAAAGTCCCGTGTGACCTTTCAGTTAAAATCTGAAAGGAACTATCACATCTTCTTCCAGATATTATCCAACGCAAAGCCTGAGCTGCTGGATATGCTGCTGATTACAAATAATCCCTATGACTACTCTTACATCTCCCAAGGAGAGGTAACTGTCGCAAGTATTAATGACAGCGAGGAGTTGTTAGCCACCGACAATGCCTTCGACGTGCTTGGTTTCACTCCTGATGAGAAGATGGGAGTCTACAAACTGACCGGTGCTATCATGCATTATGGCAACATGAAGTTTAAGCAGAAGCAGCGTGAGGAACAGGCAGAACCTGATGGTACCGAAGCTGCTGACAAATCAGCCTACCTAATGGGGCTGAACTCTGCAGATCTTCTGAAAGGACTCTGTCATCCAAGGGTCAAGGTAGGAAATGAATATGTCACCAAAGGCCAAGGTGTGGATCAGGTGTACTACTCAAT---------------------------------------------------------------------------------------------------------------------------------------------------------------------------------------------------------------------------------------------------------------------------------------------------------------------------------------------------------------------------------------------------------------------------------------------------------------------------------------------------------------------------------------------------------------------------------------------------------------------------------------------------------------------------------------------------------------------------------------------------------------------------------------------------------------------------------------------------------------------------------------------------------------------------------------------------------------------------------------------------------------------------------------------------------------------------------------------------------------------------------------------------------------------------------------------------------------------------------------------------------------------------------------------------------------------------------------------------------------------------------------------------------------------------------------------------------------------------------------------------------------------------------------------------------------------------------------------------------------------------------------------------------------------------------------------------------------------------------------------------------------------------------------------------------------------------------------------------------------------------------------------------------------------------------------------------------------------------------------------------------------------------------------------------------------------------------------------------------------------------------------------------------------------------------------------------------------------------------------------------------------------------------------------------------------------------------------------------------------------------------------------------------------------------------------------------------------------------------------------------------
>GY11461Prochilodusrubrotaeniatus
CAAAAACATCGCCTCCTGCAAAAATCAATGTATAAGAGGTCCTGCCTGCCCAGTGACTATTAGTTAAACGGCCGCGGTATTTTGACCGTGCTAAGGTAGCGCAATCACTTGTCTTTTAAATGAAGACCTGTATGAATGGTGGAACGAGGGCTTAACTGTCTCCCTTCTCCAGTCAATGAAATTGATCTGCCCGTGCAGAAGCGGGCATATATATACAAGACGAGAAGACCCTTTGGAGCTTAAGACAAAAGGCCAATCTTCGGTTGGGGCGACCACGGGGGAAAATAAAGCCCCCATGTGGAACGTAAAACTAAGAGAGACATCTCTAAGCCACAGAATATCTGACCCCGATCAGCGAACCAAGTTACCCTAGGGATAACAGCGCAATCCCCTCCAAGAGTTCATATCGACGAGAGGGTTTACGACCTCGATGTTGGATCAGGACATCCTAATGGTGCAGCCGCTATTAAGGGTTCGTTTGTTCAACGATTAAAGTCCTACGTGA------TCCACCAACCACAAAGACATTGGCACCCTTTATTTAGTATTTGGTGCCTGAGCCGGAATAGTCGGTACAGCCCTTAGCCTTTTGGTTCGAGCAGAGCTTAGCCAGCCCGGATCATTGCTAGGCGATGACCAGATTTATAATGTTATCGTTACCGCACATGCTTTCGTAATAATCTTCTTTATAGTAATGCCAATTATGATTGGAGGATTTGGGAACTGACTAATTCCTCTGATGATCGGGGCCCCCGACATGGCATTCCCCCGAATAAATAACATAAGCTTTTGACTACTACCCCCATCCTTCCTTCTCCTCCTAGCCTCCTCCGGAGTTGAAGCCGGAGCCGGAACAGGTTGAACTGTTTATCCCCCTCTCGCCGGAAACTTAGCCCACGCAGGAGCCTCTGTAGACTTAACCATTTTCTCACTTCACCTCGCTGGAGTTTCTTCAATTCTGGGAGCAATTAACTTTATTACAACCATTATTAACATGAAACCTCCAGCCATTTCTCAATATCAAACACCTTTGTTTGTGTGAGCCACTCTAATTACAGCGGTACTCCTTCTCCTCTCTCTGCCCGTTCTGGCCGCCGGAATTACAATGCTCTTAACAGACCGAAACCTTAATACCACATTCTTCGACCCTGCTGGAGGAGGAGACTCCTAACAGGATTATTCCTAGCAATACACTATACCTCAGACATCTCCACTGCCTTCTCCTCTGTAGCCCACATCTGCCGGGATGTAAACTACGGCTGACTAATCCGAAATATACACGCCAACGGAGCTTCCTTTTTCTTCATTTGCATTTATTTACACATTGGCCGAGGCTTATACTACGGCTCCTACCTTTACAAAGAAACATGAAACATCGGCGTAGTCCTATTACTACTAGTTATGATAACTGCATTCGTAGGTTATGTACTACCATGAGGGCAAATATCATTCTGAGGCGCTACCGTAATTACAAACCTGCTCTCCGCCGTACCCTACATTGGAGATGCCCTAGTACAATGAATCTGAGGGGGCTTCTCCGTAGACAACGCAACCCTAACACGATTCTTTGCCTTCCACTTTCTACTACCTTTCGTAGTCGTCGCTGCAACAGCCCTACACGCCCTCTTCCTGCACGAAACAGGGTCAAACAACCCCGTCGGACTAAACTCTGACGCAGATAAAATCCCATTCCACCCATACTTCTCCTACAAAGACCTACTTGGCTTCATAGTACTACTGGCAGCTCTTACAGCACTAGCCCTTTTCTCCCCAAACCTCCTAGGAGACCCTGATAACTTCACTCCAGCCAACCCCCTCGTTACACCCACACATATTAAACCAGAATGATACTTCCTATTCGCCTACGCCATTCTACGGTCAATTCCTAACAAATTAGGCGGAGTACTAGCCCTCCTCTTCTCAATTCTAGTTCTTCTACTAGTCCCTCTGCTACACACCTCTAAACAACAAGGACTTACATTCCGTCCAATCACCCAATTCCTATTTTGAGCACTAGTAGCAGACGTAATAATCCTAACCTGAATCGGAGGAATGCCAGTAGAACACCCCTTCATCATTATCGGCCAAATCGCCTCAGTCCTTTACTTCACGCTACTCCTAATTCTTAATCCTCTAGCTGGATGATTAGAAAATAATGTCAATACCAAGAGAGTAATCCAGTATTTCGCAAGTATTGCAGCTGCTGCCGGTGCTTGCAAGAAGGACTCCAATAAAGGCACCCTGGAGGACCAAATCATCCAGGCCAATCCTGCACTCGAGGCCTTCGGCAATGCCAAAACACTGAGAAACGACAACTCGTCCCGCTTCGGAAAGTTTATCCGCATCCATTTCGGAACAAGTGGTAAACTGTCTTCGGCTGACATTGAAACATATTTGCTGGAAAAGTCCCGTGTGACCTTTCAGTTAAAATCTGAAAGGAACTATCACATCTTCTTCCAGATATTATCCAACGCAAAGCCCGAGCTGCTGGATATGCTGCTGATTACAAATAATCCCTATGACTACTCTTACATCTCCCAAGGAGAGGTAACTGTCGCAAGTATTAATGACAGCGAGGAGTTGTTTGCCACCGACAATGCCTTCGACGTGCTTGGTTTCACTCCTGATGAGAAGATGGGAGTCTACAAACTGACTGGTGCTATCATGCATTATGGCAATATGAAGTTTAAGCAGAAGCAGCGTGAGGAACAGGCAGAACCTGATGGTACTGAAGCTGCTGACAAATCAGCCTACCTAATGGGGCTGAACTCTGCAGATCTTCTGAAAGGACTCTGTCATCCAAGGGTCAAGGTAGGAAACGAATATGTCACCAAAGGCCAAGGTGTGGATCAGGTGTACTACTCAATAAATGTGTCCACCTCTTGGGATGTAGGTATCATCGATGGGCTGTCTGGCTGGACAGTCTCTGTAGATGATGTACCAGCAGATACCATCTCTAGAAGATTCCGCTATGATGTGGCACTAGTATCAGCTCTAAAAGATTTAGAGGAGGACATCATGGAAGGACTAAGGGAGAGGGGGTTGGATGACAGCACTTGCACCTCCGGTTTCACAGTGGTGATAAAGGAGTCATGTGATGGCATGGGAGACGTGAGCGAGAAGCATGGAGGAGGACCAGCCATTCCAGAGAAGGCGGTAAGGTTCTCTTTTACGGTGATGTCCATCACGGTTCAAGCTGAAGGTGAGGATGAAGCAGTCACAATCTTCCAGGAACCAAAGCCCAACTCTGAGCTCTCCTGCAGGCCCCTGTGCCTGATGTTCGTGGATGAGTCTGATCATGAGATGCTCACTGCCATCTTGGGGCCAGTAGTGGCAGAGCGTAGAGCCATGAAGGAGAGTCGCCTCATCCTGTCCATTGGGGGGCTTCTTCGTTCCTTCCGCTTTTACTTCCGAGGCACTGGCTATGATGAGAAGATGGTGAGAGAAATGGAAGGGTTAGAGGCTTCAGGTTCCACTTACATCTGCACCCTTTGTGACTCCACCCGAGCTGAGGCCTCTCAGAACATGGTGCTGCACTCCATCACCCGAAGCCATGAGGAAAACCTTGATCGCTACGAGATATGGAGGACCAACCCTTTCTCTGAGTCTGCAGACGAGTTGCGCGATCGTGTCAAAGGGGTCTCAGCGAAGCCTTTCATGGAGACCCAGACCACGCTAGACGCCTTGCATTGTGACATCGGCAATGCTACAGAGTTCTACAAGATATTCCAGGATGAGATTGGTGAAGTGTACCAGAGAACCAATCCAACTCGAGAGGAGCGGCGACGCTGGCGATCAGCCCTTGATAAGCAGCTGAGGAAGAAGCTGAAGCTGAAGCCAGTGATGAGGATGAATGGGAACTACGCCCGACGGCTGATGACCCGTGAGTCTGTGGAGGCGTTGTGTGAGCTTGTTCCCTCAGAGGAGCGTCGCAAGGCCCTGAGAGAGCTGATGGAGCTGTACCTCCAGATGAAGCCTGTGTGGCGCTCCACCTGCCCAGCCAGAGATTGCCCTGATCAACTCTTACGTTACAGCTTCAACTCCCAGCGCTTTGCCGAACTCCTGTCCACCACATTCAAATACCGTTATGATGGCAAGATCACCAACTACCTCCACAAAACCTTGGCCCATGTGCCTGAGATTGTGGAACGAGATGGGTCAATTGGTGCTTGGGCCAGCGAGGGGAATGAATCTGGGAACAAGCTTTTCCGCCGCTTCCGTAAGATGAACGCCAGGCAGTCCAAGACCTGAGTGTTACCTCATTCACGGTGGCCGAACACCCAATAATGAGTTGTCCTCTAGCCTCTACCTGCTAAATGTCGACAGTCGTGGATGCAATCGAAAAGTCACACTGAGATGCCAGGAGAAAGAGCTGGTGGGGGAGACCCCAGGGCCTCGCTACGGGCACACCATTAGTGTAGTCCACAGCAGGGGGAAAACAGCCTGTGTTCTTTTCGGCGGCAGGTCTTACATGTCACCTGCTGAGAGAACCACAGAGAACTGGAATAGTGTGGTGGACTGTCCACCCCAGGTGTACCTCATTGATCTGGAGTTTGGCTGCTGCTCAGCTTATACACTCCCTGAGCTCACGGATGGCCAGTCATTCCACCTGGCCCTGGCTCGAGAGGATTGTGTTTACTTCTTGGGTGGCCACATTCTCTCCACCGACTGCCGACCAGCTCGCATGTTCAGGCTGCGTGTGGAGCTTCTCCTAGGCAGTCCAGTGCTCTCCTGCGATATGTTTAATGATGGTCCGTCTATCACAAGCGCCATTGCAACTCCTGTAGGCCCTGCTCATGAGTATATGATCCTTGGTGGCTACCAGTCAGACTCCCAGAAGCGGATGCAGTGCACCTACGTGGTACTGGATGACGTAGGCATACGAATGGAACCTCGAGATACACCGCAGTGGAGCAGTGAGATCAGCCAGAGCCGTACTTGGTTTGGTGGAAGCCTGGGAGATGGTAGCGCATTGATCGCTATTCCATCAGAGGGAAGTCCTGCACCTCCAGATGCCTATCACTTTTACCAGGTAAGCTTCCAGCAAGAGGGAGATTCAGAGGATCCAACCCAGACATGCAGCCAGGAGTCCACAGACTTTGAGGACTCAGCCCCTCTCGAGGACTCAGAAGAACTGTACTTCGGGCGTGATCCTAATGAGATGGAGTACAGCAGCGATGGAGAAGGAGACACCTACAACGAAGATGACGAGGAGGACGTTTCTCAGACCGGCTATTGGATCAAGTGCTGTCTCACATGCCAAGTAGACATCAACA
>43397Prochilodusnigricans
CAAAAACATCGCCTCCTGCAAAAATCAATGTATAAGAGGTCCTGCCTGCCCAGTGACTATTAGTTAAACGGCCGCGGTATTTTGACCGTGCTAAGGTAGCGCAATCACTTGTCTTTTAAATGAAGACCTGTATGAATGGTGGAACGAGGGCTTAACTGTCTCCCTTCTCCGGTCAATGAAATTGATCTGCCCGTGCAGAAGCGGGCATATATATACAAGACGAGAAGACCCTTTGGAGCTTAAGACAAAAGGCCAATCTTCGGTTGGGGCGACCACGGGGGAAAATAAAGCCCCCATGTGGAACGTAAAACTAAGAGAGACATCTCTAAGCCACAGAATATCTGACCCCGATCAACGAACCAAGTTACCCTAGGGATAACAGCGCAATCCCCTCCAAGAGTTCATATCGACGAGAGGGTTTACGACCTCGATGTTGGATCAGGACATCCTAATGGTGCAGCCGCTATTAAGGGTTCGTTTGTTCAACGATTAAAGTCCTACGTGATCTGA-TCCACCAACCACAAAGACATTGGCACCCTTTATTTAGTATTTGGTGCCTGAGCCGGAATAGTCGGTACAGCCCTTAGCCTTTTGATTCGAGCAGAGCTTAGCCAGCCCGGATCATTGCTAGGCGATGACCAGATTTATAATGTTATCGTTACCGCACATGCTTTCGTAATAATCTTCTTTATAGTAATGCCAATTATGATTGGAGGATTTGGGAACTGACTAATTCCTCTGATGATCGGGGCCCCCGACATGGCATTCCCCCGAATAAATAACATAAGCTTTTGACTACTACCCCCATCCTTCCTTCTCCTCCTAGCCTCCTCCGGAGTTGAGGCCGGAGCCGGAACAGGTTGAACTGTTTATCCCCCTCTCGCCGGAAACTTAGCCCACGCAGGAGCCTCTGTAGACTTAACCATTTTCTCACTTCACCTCGCTGGAGTTTCTTCAATTCTGGGRGCAATTAACTTTATTACAACCATTATTA------------------------------------------------------------------------------------------------------------------------------------------------------------------------------------------ATTCCTAGCAAAACACTATACCTCAGACATCTCCACTGCCTTCTCCTCTGTAGCCCACATCTGCCGGGATGTAAACTACGGCTGACTAATCCGAAATATACACGCCAACGGAGCTTCCTTTTTCTTCATTTGCATTTATTTACACATTGGCCGAGGCTTATACTACGGCTCCTACCTTTACAAAGAAACATGAAACATCGGCGTAGTCCTATTACTACTAGTTATGATAACTGCATTCGTAGGTTATGTACTACCATGAGGGCAAATATCATTCTGAGGCGCTACCGTAATTACAAACCTGCTCTCCGCCGTACCCTACGTTGGAGATGCCCTAGTACAATGAATCTGAGGGGGCTTCTCCGTAGACAACGCAACCCTAACACGATTCTTTGCCTTCCACTTTCTACTACCTTTCGTAGTCGTCGCTGCAACAGCCCTCCACGCCCTCTTCCTGCACGAAACAGGGTCAAACAACCCCGTCGGACTAAACTCTGACGCAGACAAAATCCCATTCCACCCATACTTCTCCTACAAAGACCTACTTGGCTTCATAGTACTACTGGCAGCTCTTACAGCACTAGCCCTTTTCTCCCCAAATCTCCTAGGAGACCCTGATAACTTCACTCCAGCCAACCCCCTTGTTACACCCACACACATTAAACCAGAATGATACTTCCTATTCGCCTACGCTATTCTACGGTCAATTCCTAACAAATTAGGCGGAGTACTAGCCCTCCTCTTCTCAATTCTAGTTCTTCTACTAGTCCCTCTACTACACACCTCTAAACAACAAGGACTTACATTCCGTCCAATCACCCAATTCCTATTTTGAGCACTAGTAGCAGACGTAATAATCCTAACCTGAATCGGAGGAATGCCAGTAGAACACCCCTTCATCATTATCGGCCAAATCGCCTCAGTCCTTTACTTCACACTACTCCTAATTCTTAATCCTCTAGCCGGATGACTAGAAAATAATGTCAATACCAAGAGAGTAATCCAGTATTTCGCAAGTATTGCAGCTGCTGCCGGTGCTTGCAAGAAGGACTCCAATAAAGGCACCCTGGAGGACCAAATCATCCAGGCCAATCCTGCACTCGAGGCCTTCGGCAATGCCAAAACACTGAGAAACGACAACTCGTCCCGCTTCGGAAAGTTTATCCGCATCCATTTCGGAACAAGTGGTAAACTGTCTTCGGCTGACATTGAAACATATTTGCTGGAAAAGTCCCGTGTGACCTTTCAGTTAAAATCTGAAAGGAACTATCACATCTTCTTCCAGATATTATCCAACGCAAAGCCNGAGCTGCTGGATATGCTGCTGATTACAAATAATCCCTATGACTACTCTTACATCTCCCAAGGAGAGGTAACTGTCGCAAGTATTAATGACAGCGAGGAGTTGTTTGCCACCGACAATGCCTTCGACGTGCTTGGTTTCACTCCTGATGAGAAGATGGGAGTCTACAAACTGACTGGTGCCATCATGCATTATGGCAACATGAAGTTTAAGCAGAAGCAGCGTGAGGAACAGGCAGAACCTGATGGTACCGAAGCTGCTGACAAATCAGCCTACCTAATGGGGCTGAACTCTGCAGATCTTCTGAAAGGACTCTGTCATCCAAGGGTCAAGGTAGGAAACGAATATGTCACCAAAGGCCAAGGTGTGGATCAGGTGTACTACTCAATGAATGTGTCCACCTCTTGGGATGTAGGTATTATCGATGGGCTCTCTGGCTGGACAGTCTCTGTAGACGATGTACCAGCAGATACCATCTCTAGAAGATTCCGCTATGATGTGGCACTAGTATCAGCTCTAAAAGATTTGGAGGAGGACATCATGGAAGGACTAAGGGAGAGGGGGTTGGATGACAGCACTTGCACTTCCGGTTTCACAGTGGTGATCAAGGAGTCATGTGATGGCATGGGAGACGTGAGCGAGAAGCATGGAGGAGGACCAGCCATTCCAGAGAAGGCGGTAAGGTTCTCTTTTACGGTGATGTCCATCACGGTTCAAGCTGAAGGTGAGGATGAAGCAGTCACAATCTTCCAGGAACCAAAGCCCAACTCTGAGCTCTCCTGCAGGCCCCTGTGCCTGATGTTTGTGGATGAGTCTGATCATGAGATGCTCACTGCCATCTTGGGGCCAGTAGTGGCAGAGCGTAGAGCCATGAAGGAGAGTCGCCTCATTCTGTCCATTGGGGGGCTTCTTCGTTCCTTCCGCTTTTACTTCCGAGGCACTGGCTATGATGAGAAGATGGTGAGAGAAATGGAAGGGTTAGAGGCTTCAGGTTCCACCTACATCTGCACCCTTTGTGACTCCACCCGAGCTGAGGCCTCTCAGAACATGGTGCTGCACTCCATCACCCGAAGCCATGAGGAAAACCTTGATCGCTACGAGATATGGAGGACCAACCCTTTCTCTGAGTCTGCAGACGAGTTGCGCGATCGTGTCAAAGGGGTCTCAGCGAAGCCTTTCATGGAGACCCAGACCACGCTAGACGCCTTGCATTGTGACATTGGCAATGCTACAGAGTTCTACAAGATATTCCAGGATGAGATTGGTGAAGTGTACCAGAGAACCAATCCAACTCGAGAGGAGCGGCGACGCTGGCGATCAGCCCTTGATAAGCAGCTGAGGAAGAAGCTGAAGCTGAAGCCGGTGATGAGGATGAATGGGAACTACGCCCGACGGCTGATGACCCGTGAGTCTGTGGAGGCGTTGTGTGAGCTTGTTCCCTCAGAGGAGCGTCGCAAGGCCCTGAGAGAGCTGATGGAGCTGTACCTCCAGATGAAGCCTGTGTGGCGCTCCACCTGCCCAGCCAGAGATTGCCCTGATCAACTCTTACGTTACAGCTTTAACTCCCAGCGCTTTGCCGAACTCCTGTCCACCACATTCAAATACCGTTATGATGGCAAGATCACCAACTACCTCCACAAAACCTTAGCCCATGTGCCTGAGATTGTGGAACGAGATGGGTCAATTGGTGCTTGGGCCAGCGAGGGGAATGAATCTGGGAACAAGCTTTTCCGCCGCTTCCGTAAGATGAACGCCAGGCAGTCCAAGACCTGAGTGTTACCTCATTCACGGTGGCCGAACACCCAATAATGAGTTGTCCTCTAGCCTCTACCTGCTAAATGTCGACAGTCGTGGATGCAATCGAAAAGTCACACTGAGATGCCAGGAGAAAGAGCTGGTGGGGGAGACCCCAGGGCCTCGCTACGGGCACACCATTAGTGTAGTCCACAGCAGGGGGAAAACAGCCTGTGTTCTTTTCGGCGGCAGGTCTTACATGTCACCTGCTGAGAGAACCACAGAGAACTGGAATAGTGTGGTGGACTGTCCACCCCAGGTGTACCTCATTGATCTGGAGTTTGGCTGCTGCTCAGCTTATACACTCCCTGAGCTCACGGATGGCCAGTCATTCCACCTGGCCCTGGCTCGAGAGGATTGTGTTTACTTCTTGGGTGGCCACATTCTCTCCACCGACTGCCGACCGGCTCGCCTGTTCAGGCTGCGTGTGGAGCTTCTCCTAGGCAGTCCAGTGCTCTCCTGCGATATGTTTAATGATGGCCCGTCTATCACAAGTGCCATTGCAACTCCTGTAGGCCCTGCTCATGAGTATATGATCCTTGGTGGCTACCAGTCAGACTCCCAGAAGCGAATGCAGTGCACCTACGTGGTACTGGATGACGTAGGCATACGAATGGAACCTCGAGATACACCGCAGTGGAGCAGTGAGATCAGCCAGAGCCGTACTTGGTTTGGTGGAAGCCTGGGAGATGGTAGCGCATTGATCGCTATTCCATCAGAGGGAAGTCCTGCACCTCCAGATGCCTATCACTTTTACCAGGTAAGCTTCCAGCAAGAGGGAGATTCAGAGGATCCAACCCAGACATGCAGCCAGGAGTCCACAGACTTTGAGGACTCAGCCCCTCTCGAGGACTCAGAAGAGCTGTACTTTGGGCGTGATCCTAACGAGATGGAGTACAGCAGCGATGGAGAAGGAGACACCTACA------------------------------------------------------------------------------
>4216Prochilodusargenteus
-----------------------------------GAGGTCCTGCCTGCCCAGTGACTATTAGTTAAACGGCCGCGGTATTTTGACCGTGCTAAGGTAGCGCAATCACTTGTCTTTTAAATGAAGACCTGTATGAATGGTGGAACGAGGGCTTAACTGTCTCCCTTCTCCAGTCAATGAAATTGATCTGCCCGTGCAGAAGCGGGCATATATATACAAGACGAGAAGACCCTTTGGAGCTTAAGACAAAAGGCCAATCTTCGGTTGGGGCGACCACGGGGGAAAATAAAGCCCCCATGTGGAACGTAAAACTAAGAGAGACATCTCTAAGCCACAGAATATCTGACCCCGATCAACGAACCAAGTTACCCTAGGGATAACAGCGCAATCCCCTCCAAGAGTTCATATCGACGAGAGGGTTTACGACCTCGATGTTGGATCAGGACATCCTAATGGTGCAGCCGCTATTAAGGGTTCGTTTGTTCAACGATTAAAGTCCTACGTGATCTGA-TCCACCAACCACAAAGACATTGGCACCCTTTATTTAGTATTTGGTGCCTGAGCCGGAATAGTCGGTACAGCCCTTAGCCTTTTGATTCGAGCAGAGCTTAGCCAGCCCGGATCTTTGCTGGGCGATGACCAGATTTATAATGTTATCGTTACCGCACATGCTTTCGTAATAATCTTCTTTATAGTAATGCCAATTATGATTGGAGGATTTGGGAACTGACTAGTTCCTCTAATGATCGGGGCCCCCGACATAGCATTCCCCCGAATAAATAATATAAGCTTTTGACTGCTACCCCCATCCTTCCTTCTCCTCCTAGCCTCCTCCGGAGTTGAGGCCGGGGCCGGAACAGGTTGAACTGTTTATCCCCCTCTTGCCGGAAACTTAGCCCACGCAGGAGCCTCTGTAGACTTAACCATTTTCTCACTTCACCTCGCTGGGGTT------------------------------------------------------------------------------------------------------------------------------------------------------------------------------------------------------------------------------------------------------------------------------------------------------------------------------TCCGAAACATGCACGCCAACGGAGCTTCCTTTTTCTTCATTTGCATTTATTTACACATTGGCCGAGGATTATACTACGGCTCCTACCTTTATAAAGAAACATGAAACATCGGCGTAGTCCTATTACTACTAGTCATGATAACTGCATTCGTAGGTTATGTATTACCATGAGGACAAATATCATTCTGAGGCGCTACCGTAATTACAAACCTGCTCTCCGCCGTACCCTACGTTGGAGATGCCCTGGTACAATGAATCTGAGGCGGCTTCTCCGTAGACAACGCAACCCTAACACGATTCTTTGCCTTCCACTTTCTACTACCTTTCGTAGTCGTCGCTGCAACAGCCCTCCACGCCCTCTTCCTGCACGAAACAGGGTCAAACAACCCCGTTGGACTAAACTCTGACGCAGACAAAATCCCATTCCACCCATACTTCTCCTACAAAGACCTACTTGGCTTCATAGTACTACTGGCAGCTCTTACATCACTAGCCCTTTTCTCTCCAAATCTCCTAGGGGACCCTGATAACTTCACTCCAGCCAACCCTCTCGTCACACCCACACATATTAAACCAGAATGATACTTCCTATTCGCCTACGCTATCCTACGATCAATTCCTAACAAACTAGGCGGAGTACTAGCCCTTCTCTTCTCAATCCTAGTTCTTCTACTAGTCCCCCTACTACACACCTCTAAACAACAAGGGCTTACATTTCGCCCAATCACTCAATTCCTATTTTGAGCACTAGTAGCAGACGTAATAATCCTAACCTGAATCGGAGGAATGCCAGTAGAACACCCCTTCATCATTATTGGTCAAATCGCCTCAGTCCTTTACTTCACACTACTCCTAATTCTTAATCCTCTAGCCGGATGACTAGAAAATAATGTCAATACCAAGAGAGTAATCCAGTATTTCGCAAGTATTGCAGCTGCTGCCGGTGCTTGCAAGAAGGACTCCAATAAAGGCACCCTGGAGGACCAAATCATCCAGGCCAATCCTGCACTCGAGGCCTTCGGCAATGCCAAAACACTGAGAAACGACAACTCTTCCCGCTTCGGAAAGTTTATCCGCATCCATTTCGGAACAAGTGGTAAACTGTCTTCGGCTGACATTGAAACATATTTGCTGGAAAAGTCCCGTGTGACCTTTCAGTTAAAATCTGAAAGGAACTATCACATCTTCTTCCAGATATTATCCAACGCAAAGCCCGAGCTGCTGGATATGCTGCTGATTACAAATAATCCCTATGACTACTCTTACATCTCCCAAGGAGAGGTAACTGTCGCAAGTATTAATGACAGCGAGGAGTTGTTTGCCACCGACAATGCCTTCGACGTGCTTGGTTTCACTCCTGATGAGAAGATGGGAGTCTACAAACTGACTGGTGCTATCATGCATTATGGCAACATGAAGTTTAAGCAGAAGCAGCGTGAGGAACAGGCCGAACCTGATGGTACCGAAGCTGCTGACAAATCAGCCTACCTAATGGGGCTGAACTCTGCAGATCTTCTGAAAGGACTCTGTCATCCAAGGGTCAAGGTAGGAAACGAATATGTCACCAAAGGCCAAGGTGTGGATCAGGTGTACTACTCAAT---------------------------------------------------------------------------------------------------------------------------------------------------------------------------------------------------------------------------------------------------------------------------------------------------------------------------------------------------------------------------------------------------------------------------------------------------------------------------------------------------------------------------------------------------------------------------------------------------------------------------------------------------------------------------------------------------------------------------------------------------------------------------------------------------------------------------------------------------------------------------------------------------------------------------------------------------------------------------------------------------------------------------------------------------------------------------------------------------------------------------------------------------------------------------------------------------------------------------------------------------------------------------------------------------------------------------------------------------------------------------------------------------------------------------------------------------------------------------------------------------------------------------------------------------------------------------------------------------------------------------------------------------------------------------------------------------------------------------------------------------------------------------------------------------------------------------------------------------------------------------------------------------------------------------------------------------------------------------------------------------------------------------------------------------------------------------------------------------------------------------------------------------------------------------------------------------------------------------------------------------------------------------------------------------------------------------------------------------------------------------------------------------------------------------------------------------------------------------------------------------------
>4217Prochilodusargenteus
CAAAAACATCGCCTCCTGCAAAAATCAATGTATAAGAGGTCCTGCCTGCCCAGTGACTATTAGTTAAACGGCCGCGGTATTTTGACCGTGCTAAGGTAGCGCAATCACTTGTCTTTTAAATGAAGACCTGTATGAATGGTGGAACGAGGGCTTAACTGTCTCCCTTCTCCAGTCAATGAAATTGATCTGCCCGTGCAGAAGCGGGCATATATATACAAGACGAGAAGACCCTTTGGAGCTTAAGACAAAAGGCCAATCTTCGGTTGGGGCGACCACGGGGGAAAATAAAGCCCCCATGTGGAACGTAAAACTAAGAGAGACATCTCTAAGCCACAGAATATCTGACCCCGATCAACGAACCAAGTTACCCTAGGGATAACAGCGCAATCCCCTCCAAGAGTTCATATCGACGAGAGGGTTTACGACCTCGATGTTGGATCAGGACATCCTAATGGTGCAGCCGCTATTAAGGGTTCGTTTGTTCAACGATTAAAGTCCTACGTGATCTGA-TCCACCAACCACAAAGACATTGGCACCCTTTATTTAGTATTTGGTGCCTGAGCCGGAATAGTCGGTACAGCCCTTAGCCTTTTGATTCGAGCAGAGCTTAGCCAGCCCGGATCTTTGCTGGGCGATGACCAGATTTATAATGTTATCGTTACCGCACATGCTTTCGTAATAATCTTCTTTATAGTAATGCCAATTATGATTGGAGGATTTGGGAACTGACTAGTTCCTCTAATGATCGGGGCCCCCGACATAGCATTCCCCCGAATAAATAATATAAGCTTTTGACTGCTACCCCCATCCTTCCTTCTCCTCCTAGCCTCCTCCGGAGTTGAGGCCGGGGCCGGAACAGGTTGAACTGTTTATCCCCCTCTTGCCGGAAACTTAGCCCACGCAGGAGCCTCTGTAGACTTAACCATTTTCTCACTTCACCTCGCTGGGGTTTCTTCAATTCTGGGAGCAATTAACTTTATTACAACCATTATCAACATGAAACCTCCAGCCATTTCTCAATATCAAACACCTCTATTTGTGTGAGCCATTCTAATTACAGCGGTACTCCTTCTCCTCTCTCTACCCGTTCTGGCCGCCGGAATTACAATGCTCTTAACAGACCGAAACCTTAATACCACATTCTTCGACCCTGCTGGAGGAGGAGACTCCTAACAGGATTATTCCTAGCAATACACTATACCTCAGACATCTCCACTGCCTTCTCCTCCGTCGCCCACATCTGCCGTGATGTAAACTACGGCTGACTAATCCGAAACATGCACGCCAACGGAGCTTCCTTTTTCTTCATTTGCATTTATTTACACATTGGCCGAGGATTATACTACGGCTCCTACCTTTATAAAGAAACATGAAACATCGGCGTAGTCCTATTACTACTAGTCATGATAACTGCATTCGTAGGTTATGTATTACCATGAGGACAAATATCATTCTGAGGCGCTACCGTAATTACAAACCTGCTCTCCGCCGTACCCTACGTTGGAGATGCCCTGGTACAATGAATCTGAGGCGGCTTCTCCGTAGACAACGCAACCCTAACACGATTCTTTGCCTTCCACTTTCTACTACCTTTCGTAGTCGTCGCTGCAACAGCCCTCCACGCCCTCTTCCTGCACGAAACAGGGTCAAACAACCCCGTTGGACTAAACTCTGACGCAGACAAAATCCCATTCCACCCATACTTCTCCTACAAAGACCTACTTGGCTTCATAGTACTACTGGCAGCTCTTACATCACTAGCCCTTTTCTCTCCAAATCTCCTAGGGGACCCTGATAACTTCACTCCAGCCAACCCTCTCGTCACACCCACACATATTAAACCAGAATGATACTTCCTATTCGCCTACGCTATCCTACGATCAATTCCTAACAAACTAGGCGGAGTACTAGCCCTTCTCTTCTCAATCCTAGTTCTTCTACTAGTCCCCCTACTACACACCTCTAAACAACAAGGGCTTACATTTCGCCCAATCACTCAATTCCTATTTTGAGCACTAGTAGCAGACGTAATAATCCTAACCTGAATCGGAGGAATGCCAGTAGAACACCCCTTCATCATTATTGGTCAAATCGCCTCAGTCCTTTACTTCACACTACTCCTAATTCTTAATCCTCTAGCCGGATGACTAGAAAATAATGTCAATACCAAGAGAGTAATCCAGTATTTCGCAAGTATTGCAGCTGCTGCCGGTGCTTGCAAGAAGGACTCCAATAAAGGCACCCTGGAGGACCAAATCATCCAGGCCAATCCTGCACTCGAGGCCTTCGGCAATGCCAAAACACTGAGAAACGACAACTCTTCCCGCTTCGGAAAGTTTATCCGCATCCATTTCGGAACAAGTGGTAAACTGTCTTCGGCTGACATTGAAACATATTTGCTGGAAAAGTCCCGTGTGACCTTTCAGTTAAAATCTGAAAGGAACTATCACATCTTCTTCCAGATATTATCCAACGCAAAGCCCGAGCTGCTGGATATGCTGCTGATTACAAATAATCCCTATGACTACTCTTACATCTCCCAAGGAGAGGTAACTGTCGCAAGTATTAATGACAGCGAGGAGTTGTTTGCCACCGACAATGCCTTCGACGTGCTTGGTTTCACTCCTGATGAGAAGATGGGAGTCTACAAACTGACTGGTGCTATCATGCATTATGGCAACATGAAGTTTAAGCAGAAGCAGCGTGAGGAACAGGCCGAACCTGATGGTACCGAAGCTGCTGATAAATCAGCCTACCTAATGGGGCTGAACTCTGCAGATCTTCTGAAAGGACTCTGTCATCCAAGGGTCAAGGTAGGAAACGAATATGTCACCAAAGGCCAAGGTGTGGATCAGGTGTACTACTCAAT---TGTGTCCACCTCTTGGGATGTAGGTATCATCGATGGGCTCTCTGGCTGGACAGTCTCTGTAGATGATGTACCAGCAGATACCATCTCTAGAAGATTCCGCTATGATGTGGCACTAGTATCAGCTCTAAAAGATTTGGAGGAGGACATCATGGAAGGACTAAGGGAGAGGGGGTTGGATGACAGCACTTGCACTTCCGGTTTCACTGTGGTGATCAAGGAGTCATGTGACGGCATGGGAGACGTGAGCGAGAAGCATGGAGGAGGACCAGCCATTCCAGAGAAGGCGGTAAGGTTCTCTTTTACGGTGATGTCCATCACGGTTCAAGCTGAAGGTGAGGATGAAGCAGTCACAATCTTCCAGGAACAAAAGCCCAACTCTGAGCTCTCCTGCAGGCCCCTGTGCCTGATGTTTGTGGATGAGTCTGATCATGAGATGCTCACTGCCATCTTGGGGCCAGTAGTGGCAGAGCGTAGAGCCATGAAGGAGAGTCGCCTCATTCTGTCCATTGGGGGGCTTCTTCGTTCCTTCCGCTTTTACTTCCGAGGCACAGGCTATGATGAGAAGATGGTGAGAGAAATGGAAGGGTTAGAGGCTTCAGGTTCCACTTACATCTGCACCCTTTGTGACTCCACACGAGCTGAGGCCTCTCAGAACATGGTGCTGCACTCCATCACCCGAAGCCATGAGGAAAACCTTGATCGCTACGAGATATGGAGGACCAACCCTTTCTCTGAGTCTGCAGACGAGTTGCGCGATCGTGTCAAAGGGGTCTCAGCGAAGCCTTTCATGGAGACCCAGACCACGCTAGACGCCTTGCATTGTGACATTGGCAATGCTACAGAGTTCTACAAGATATTCCAGGATGAGATTGGTGAAGTGTACCAGAGAACCAATCCAACTCGAGAGGAGCGGCGACGCTGGCGATCAGCCCTTGATAAGCAGCTGAGGAAGAAGCTGAAGCTAAAGCCAGTGATGAGGATGAATGGGAACTACGCCCGACGGCTGATGACCCGTGAGTCTGTGGAGGCGTTGTGTGAGCTGGTTCCCTCAGAGGAGCGTCGCAAGGCCCTGAGAGAGCTGATGGAGCTGTACCTCCAGATGAAGCCTGTGTGGCGCTCCACCTGCCCAGCCAGAGATTGCCCTGATCAACTCTTACGTTACAGCTTCAACTCCCAGCGCTTTGCCGAACTCCTGTCCACCACATTCAAATACCGTTATGATGGCAAGATCACCAACTACCTCCACAAAACCTTGGCCCATGTGCC--------------------------------------------------------------------------------------------------------------CCTGAGTGTTACCTCATTCACGGTGGCCGAACACCCAACAATGAGTTGTCCTCTAGCCTCTACCTGCTAAATGTCGACAGTCGTGGATGCAATCGAAAAGTCACACTGAGATGCCAGGAGAAAGAGCTGGTGGGGGAGACCCCAGGGCCTCGCTACGGGCACACCATTAGTGTAGTCCACAGCAGGGGGAAAACAGCCTGTGTTCTTTTCGGCGGCAGGTCTTACATGTCACCTGCTGAGAGAACCACAGAGAACTGGAATAGTGTGGTGGACTGTCCACCCCAGGTGTACCTCATTGATCTGGAGTTTGGCTGCTGCTCAGCTTATACACTCCCTGAGCTCACGGACGGCCAGTCATTCCACCTGGCCCTGGCTCGAGAGGATTGTGTTTACTTCTTGGGTGGCCACATTCTCTCCACTGACTGCCGACCAGCTCGCCTGTTCAGGCTGCGTGTGGAGCTTCTCTTAGGCAGTCCAGTGCTCTCCTGCGATATGTTTAATGATGGTCCGTCTATCACAAGTGCCATTGCAACTCCTGTAGGCCCTGCTCATGAGTATATGATCCTTGGTGGCTACCAGTCAGACTCCCAGAAGCGAATGCAGTGCACCTACGTGGTACTGGATGACGTAGGCATACGAATGGAACCTCGAGATACACCGCAGTGGAGCAGTGAGATCAGCCAGAGCCGTACTTGGTTTGGTGGAAGCCTGGGAGATGGTAGCGCATTGATCGCTATTCCATCAGAGGGAAGTCCTGCACCTCCAGATGCCTATCACTTTTACCAGGTAAGCTTCCAGCAAGAGGGAGATTCAGAGGATCCAACCCAGACATGCAGCCAGGAGTCCACAGACTTTGAGGACTCAGCCCCTCTCGAGGACTCAGAAGAGCTGTACTTTGGGCGTGATCCTAATGAGATGGAATACAGCAGCGATGGAGAAGGAGACACCTACAACGAAGATGATGAGGAGGACGTTTCTCAGACCGGCTATTGGATCAAGTGCTGTCTCACATGCCAGGTAGACATCAACA
>16385Prochilodusbrevis
CAAAAACATCGCCTCCTGCAAAAATCAATGTATAAGAGGTCCTGCCTGCCCAGTGACTATTAGTTAAACGGCCGCGGTATTTTGACCGTGCTAAGGTAGCGCAATCACTTGTCTTTTAAATGAAGACCTGTATGAATGGTGGAACGAGGGCTTAACTGTCTCCCTTCTCCAGTCAATGAAATTGATCTGCCCGTGCAGAAGCGGGCATATATATACAAGACGAGAAGACCCTTTGGAGCTTAAGACAAAAGGCCAATCTTCGGTTGGGGCGACCACGGGGGAAAATAAAGCCCCCATGTGGAACGTAAAACTAAGAGAGACATCTCTAAGCCACAGAATATCTGACCCCGATCAACGAACCAAGTTACCCTAGGGATAACAGCGCAATCCCCTCCAAGAGTTCATATCGACGAGAGGGTTTACGACCTCGATGTTGGATCAGGACATCCTAATGGTGCAGCCGCTATTAAGGGTTCGTTTGTTCAACGATTAAAGTCCTACGTGATCTGA-TCCACCAACCACAAAGACATTGGCACCCTTTATTTAGTATTTGGTGCCTGAGCCGGAATAGTCGGTACAGCCCTTAGCCTTTTGATTCGAGCAGAGCTTAGCCAGCCCGGATCATTGCTAGGCGATGACCAGATTTATAATGTTATCGTTACCGCACATGCTTTCGTAATAATCTTCTTTATAGTAATGCCAATTATGATTGGAGGATTTGGGAACTGACTAATTCCTCTGATGATCGGGGCCCCCGACATGGCATTCCCCCGAATAAATAACATAAGCTTTTGACTACTGCCCCCATCCTTCCTTCTCCTCCTAGCCTCCTCCGGAGTTGAGGCCGGAGCCGGAACAGGTTGAACTGTTTATCCCCCTCTCGCCGGAAACTTAGCCCACGCAGGAGCCTCTGTAGACTTAACCATTTTCTCACTTCACCTCGCTGGAGTTTCTTCAATTCTGGGAGCAATTAACTTTATTACAACCATTATTAACATGAAACCTCCAGCCATTTCTCAATATCAAACACCTTTGTTTGTGTGAGCCACTCTAATTACAGCGGTACTCCTTCTCCTCTCTCTACCCGTTCTGGCCGCCGGAATTACAATGCTCTTAACAGACCGAAACCTTAATACCACATT-------------------------TCCTAACAGGATTATTCCTAGCAATACACTATACCTCAGACATCTCCACTGCCTTCTCCTCTGTAGCCCACATCTGCCGGGATGTAAACTACGGCTGACTAATCCGAAATATACACGCCAACGGAGCTTCCTTTTTCTTCATTTGCATTTATTTACACATTGGCCGAGGCTTATACTACGGCTCCTACCTTTACAAAGAAACATGAAACATCGGCGTAGTCCTATTACTACTAGTTATGATAACTGCATTCGTAGGTTATGTACTACCATGAGGACAAATATCATTCTGAGGCGCTACCGTAATTACAAACCTGCTCTCCGCCGTACCCTACGTTGGAGATGCCCTAGTACAATGAATCTGAGGGGGCTTCTCCGTAGACAACGCAACCCTAACACGATTCTTTGCCTTCCACTTTCTACTACCTTTCGTAGTCGTCGCTGCAACAGCCCTCCACGCCCTCTTCCTGCACGAAACAGGGTCAAACAACCCCGTCGGACTAAACTCTGACGCAGATAAAATCCCATTCCACCCATACTTCTCCTACAAAGACCTACTTGGCTTCATAGTACTACTGGCAGCTCTTACAGCACTAGCCCTTTTCTCCCCAAATCTCCTAGGAGACCCTGATAACTTCACTCCAGCCAACCCCCTCGTTACACCCACACATATTAAACCAGAATGATACTTCCTATTCGCCTACGCCATTCTACGGTCAATTCCTAACAAATTAGGTGGAGTACTAGCCCTCCTTTTCTCAATTCTAGTTCTTCTACTAGTCCCTCTACTACACACCTCTAAACAACAAGGACTTACATTCCGTCCAATCACCCAATTCCTATTTTGAGCACTAGTAGCAGACGTAATAATCCTAACCTGAATCGGAGGAATGCCAGTAGAACACCCCTTCATCATTATCGGCCAAATCGCCTCAGTCCTTTACTTCACGCTACTCCTAATTCTTAACCCTCTAGCTGGATGACTAGAAAATAATGTCAATACCAAGAGAGTAATCCAGTATTTCGCAAGTATTGCAGCTGCTGCCGGTGCTTGCAAGAAGGACTCCAATAAAGGCACCCTGGAGGACCAAATCATCCAGGCCAATCCTGCACTCGAGGCCTTCGGCAATGCCAAAACACTGAGAAACGACAACTCGTCCCGCTTCGGAAAGTTTATCCGCATCCATTTCGGAACAAGTGGTAAACTGTCTTCGGCTGACATTGAAACATATTTGCTGGAAAAGTCCCGTGTGACCTTTCAGTTAAAATCTGAAAGGAACTATCACATCTTCTTCCAGATATTATCCAACGCAAAGCCTGAGCTGCTGGATATGCTGCTGATTACAAATAATCCCTATGACTACTCTTACATCTCCCAAGGAGAGGTAACTGTCGCAAGTATTAATGACAGCGAGGAGTTGTTTGCCACCGACAATGCCTTCGACGTGCTTGGTTTCACTCCTGATGAGAAGATGGGAGTCTACAAACTGACTGGTGCCATCATGCATTATGGCAACATGAAGTTTAAGCAGAAGCAGCGTGAGGAACAGGCAGAACCTGATGGTACTGAAGCTGCTGACAAATCAGCCTACCTAATGGGGCTGAACTCTGCAGATCTTCTGAAAGGACTCTGTCATCCAAGGGTCAAGGTAGGAAACGAATATGTCACCAAAGGCCAAGGTGTGGATCAGGTGTACTACTCAATAAATGTGTCCACCTCTTGGGATGTAGGTATCATCGATGGGCTCTCTGGCTGGACAGTCTCTGTAGATGATGTACCAGCAGATACCATCTCTAGAAGATTCCGCTATGATGTGGCACTAGTATCAGCTCTAAAAGATTTGGAGGAGGACATCATGGAAGGACTAAGGGAGAGGGGGTTGGATGACAGCACTTGCACTTCCGGTTTCACAGTGGTGATCAAGGAGTCATGTGACGGCATGGGAGACGTGAGCGAGAAGCATGGAGGAGGACCAGCCATTCCAGAGAAGGCGGTAAGGTTCTCTTTTACGGTGATGTCCATCACGGTTCAAGCTGAAGGTGAGGATGAAGCAGTCACAATCTTCCAGGAACCAAAGCCCAACTCCGAGCTCTCCTGCAGGCCCCTGTGCCTGATGTTTGTGGATGAGTCTGATCATGAGATGCTCACTGCCATCTTGGGGCCAGTAGTGGCAGAGCGTAGAGCCATGAAGGAGAGTCGCCTCATTCTGTCCATTGGGGGGCTTCTTCGTTCCTTCCGCTTTTACTTCCGAGGCACAGGCTATGATGAGAAGATGGTGAGAGAAATGGAAGGGTTAGAGGCTTCAGGTTCCACTTACATCTGCACCCTTTGTGACTCCACCCGAGCTGAGGCCTCTCAGAACATGGTGCTGCACTCCATCACCCGAAGCCATGAGGAAAACCTTGATCGCTATGAGATATGGAGGACCAACCCTTTCTCTGAGTCTGCAGACGAGTTGCGCGATCGTGTCAAAGGGGTCTCAGCGAAGCCTTTCATGGAGACCCAGACCACGCTAGACGCCTTGCATTGTGACATTGGCAATGCTACAGAGTTCTACAAGATATTCCAGGATGAGATTGGTGAAGTGTACCAGAGAACCAATCCAACTCGAGAGGAGCGGCGACGCTGGCGATCAGCCCTTGATAAGCAGCTGAGGAAGAAGCTGAAGCTGAAGCCAGTGATGAGGATGAATGGGAACTACGCCCGACGGCTGATGACCCGTGAGTCTGTGGAGGCGTTGTGTGAGCTTGTTCCCTCAGAGGAGCGTCGCAAGGCCCTGAGAGAGCTGATGGAGCTGTACCTCCAGATGAAGCCTGTGTGGCGCTCCACCTGCCCAGCCAGAGATTGCCCTGATCAACTCTTACGTTACAGCTTCAACTCCCAGCGCTTTGCCGAACTCCTGTCCACCACATTCAAATACCGTTATGATGGCAAGATCACCAACTACCTCCACAAAACCTTAGCCCATGTGCCTGAGATTGTGGAACGAGATGGGTCAATTGGTGCCTGGGCCAGCGAGGGGAATGAATCCGGGAACAAGCTTTTCCGCCGCTTCCGTAAGATGAACGCCAGGCAGTCCAAGACCTGAGTGTTACCTCATTCACGGTGGCCGAACACCCAATAATGAGCTGTCCTCTAGCCTCTACTTGCTAAGTGTCGACAGTCGTGGATGCAATCGAAAAGTCACACTGAGATGCCAGGAGAAAGAGCTGGTGGGGGAGCCTCCAGGGCCTCGGTACGGGCACACCATTAGTGTAGTCCACAGCAGGGGGAAAACAGCCTGTGTTCTTTTCGGCGGCAGGTCTTACATGTCACCTGCTGAGAGAACCACAGAGAACTGGAATAGTGTGGTGGACTGTCCACCCCAGGTGTACCTCATTGATCTGGAGTTTGGCTGCTGCTCAGCTTATACACTCCCTGAGCTCACGGATGGCCAGTCATTCCACCTGGCCCTGGCTCGAGAGGATTGTGTTTACTTCTTGGGTGGCCACATTCTCTCCACCGACTGCCGACCAGCTCGCATGTTCAGGCTGCGTGTGGAGCTTCTCTTAGGCAGTCCAGTGCTCTCCTGCGATATGTTTAATGATGGTCCGTCTATCACAAGTGCCATTGCAACTCCTGTAGGCCCTGCTCATGAGTATATGATCCTTGGTGGCTACCAGTCAGACTCCCAGAAGCGGATGCAGTGCACCTACGTGGTACTGGATGACGTAGGCATACGAATGGAACCTCGAGATACACCGCAGTGGAGCAGTGAGATCAGCCAGAGCCGTACTTGGTTTGGTGGAAGCCTGGGAGATGGTAGCGCATTGATCGCTATTCCATCAGAGGGAAGTCCTGCACCTCCAGATGCCTATCACTTTTACCAGGTAAGCTTCCAGCAAGAGGGAGATTCAGAGGATCCAACCCAGACATGCAGCCAGGAGTCCACAGAATTTGAGGACTCAGCCCCTCTCGAGGACTCAGAAGAGCTGTACTTCGGGCGTGATCCTAACGAGATGGAGTACAGCAGCGATGGAGAAGGAGACACCTACAACGAAGATGATGAGGAGGACGTTTCTCAGACCGGCTATTGGATCAAGTGCTGTCTCACATGCCAGGTAGACATC----
>36858Prochilodusnigricans
CAAAAACATCGCCTCCTGCAAAAATCAATGTATAAGAGGTCCTGCCTGCCCAGTGACTATTAGTTAAACGGCCGCGGTATTTTGACCGTGCTAAGGTAGCGCAATCACTTGTCTTTTAAATGAAGACCTGTATGAATGGTGGAACGAGGGCTTAACTGTCTCCCTTCTCCAGTCAATGAAATTGATCTGCCCGTGCAGAAGCGGGCATATATATACAAGACGAGAAGACCCTTTGGAGCTTAAGACAAAAGGCCAATCTTCGGTTGGGGCGACCACGGGGGAAAATAAAGCCCCCATGTGGAACGTAAAACTAAGAGAGACATCTCTAAGCCACAGAATATCTGACCCCGATCAACGAACCAAGTTACCCTAGGGATAACAGCGCAATCCCCTCCAAGAGTTCATATCGACGAGAGGGTTTACGACCTCGATGTTGGATCAGGACATCCTAATGGTGCAGCCGCTATTAAGGGTTCGTTTGTTCAACGATTAAAGTCCTACGTGATCTGA-TCCACCAACCACAAAGACATTGGCACCCTTTATTTAGTATTTGGTGCCTGAGCCGGAATAGTCGGTACAGCCCTTAGCCTTTTGATTCGAGCAGAGCTTAGCCAGCCCGGATCATTGCTAGGCGATGACCAGATTTATAATGTTATCGTTACCGCACATGCTTTCGTAATAATCTTCTTTATAGTAATGCCAATTATGATTGGAGGATTTGGGAACTGACTAATTCCTCTGATGATCGGGGCCCCCGACATGGCATTCCCCCGAATAAATAACATAAGCTTTTGACTACTACCCCCATCCTTCCTTCTCCTCCTAGCCTCCTCCGGAGTTGAAGCCGGAGCCGGAACAGGTTGAACTGTTTATCCCCCTCTCGCCGGAAACTTAGCCCACGCAGGAGCCTCTGTAGACTTAACCATTTTCTCACTTCACCTCGCTGGAGTTTCTTCAATTCTGGGAGCAATTAACTTTATTACAACCATTATTAACATGAAACCTCCAGCCATTTCTCAATATCAAACACCTCTGTTTGTGTGAGCCACTCTAATTACAGCGGTACTCCTTCTCCTCTCTCTACCCGTTCTGGCCGCCGGAATTACAATGCTCTTAACAGACCGAAACCTTAATACCACATTCTTCGACCCTGCTGGAGGAGGAGACTCCTAACAGGATTATTCCTAGCAATACACTACACCTCAGACATCTCCACTGCCTTCTCCTCTGTAGCCCACATCTGCCGGGATGTAAACTACGGCTGACTAATCCGAAATATACACGCCAACGGAGCTTCCTTTTTCTTCATTTGCATTTATTTACACATTGGCCGAGGCTTATACTACGGCTCCTACCTCTACAAAGAAACATGAAACATCGGCGTAGTCCTATTACTACTAGTTATGATAACTGCATTCGTAGGTTATGTACTACCATGAGGGCAAATATCATTCTGAGGCGCTACCGTAATTACAAACCTGCTCTCCGCCGTACCCTACGTTGGAGATGCCCTAGTACAATGAATCTGAGGAGGCTTCTCCGTAGACAACGCAACCCTAACACGATTCTTTGCCTTCCACTTTCTACTACCTTTCGTAGTCGTCGCTGCAACAGCCCTCCACGCCCTCTTCCTGCACGAAACAGGGTCAAACAACCCCGTCGGGCTAAACTCTGACGCAGACAAAATCCCATTCCACCCATACTTCTCCTACAAAGACCTACTTGGCTTCATAGTACTACTGGCAGCTCTTACAGCACTAGCCCTTTTCTCCCCAAATCTCCTAGGAGACCCTGATAACTTCACTCCAGCCAACCCCCTCGTTACACCCACACATATTAAACCAGAATGATACTTCCTATTCGCCTACGCTATTCTACGGTCAATTCCTAACAAATTAGGCGGAGTACTAGCCCTCCTCTTCTCAATTCTAGTTCTTCTACTAGTCCCTCTACTACACACCTCTAAACAACAAGGACTTACATTCCGTCCAATCACCCAATTCCTATTTTGAGCACTAGTAGCAGACGTAATAATCCTAACCTGAATCGGAGGAATGCCAGTAGAACACCCCTTCATCATTATCGGCCAAATCGCCTCAGTCCTTTACTTCACGCTACTCCTAATTCTTAATCCTCTAGCCGGATGACTAGAAAATAATGTCAATACCAAGAGAGTAATCCAGTATTTCGCAAGTATTGCAGCTGCTGCCGGTGCTTGCAAGAAGGACTCCAATAAAGGCACCCTGGAGGACCAAATCATCCAGGCCAATCCTGCACTCGAGGCCTTCGGCAATGCCAAAACACTGAGAAANGACAACTCGTCCCGCTTCGGAAAGTTTATCCGCATCCATTTCGGAACAAGTGGTAAACTGTCTTCGGCTGACATTGAAACATATTTGCTGGAAAAGTCCCGTGTGACCTTTCAGTTAAAATCTGAAAGGAACTATCACATCTTCTTCCAGATATTATCCAACGCAAAGCCTGAGCTGCTGGATATGCTGCTGATTACAAATAATCCCTATGACTACTCTTACATCTCCCAAGGAGAGGTAACTGTCGCAAGTATTAATGACAGCGAGGAGTTGTTTGCCACCGACAATGCCTTCGACGTGCTTGGTTTCACTCCTGATGAGAAGATGGGAGTCTACAAACTGACTGGTGCTATCATGCATTATGGCAACATGAAGTTTAAGCAGAAGCAGCGTGAGGAACAGGCAGAACCTGATGGTACCGAAGCTGCTGACAAATCAGCCTACCTAATGGGGCTGAACTCTGCAGATCTTCTGAAAGGACTCTGTCATCCAAGGGTCAAGGTAGGAAACGAATATGTCACCAAAGGCCAAGGTGTGGATCAGGTGTACTACTCAATAAATGTGTCCACCTCTTGGGATGTAGGTATCATCGATGGGCTCTCTGGCTGGACAGTCTCTGTAGATGATGTACCAGCAGATACCATCTCTAGAAGATTCCGCTATGATGTGGCACTAGTATCAGCTCTAAAAGATTTGGAGGAGGACATCATGGAAGGACTAAGGGAGAGGGGGTTGGATGACAGCACTTGCACTTCCGGTTTCACAGTGGTGATCAAGGAGTCATGTGACGGCATGGGAGACGTGAGCGAGAAGCATGGAGGAGGACCAGCCATTCCAGAGAAGGCGGTAAGGTTCTCTTTTACGGTGATGTCCATCACGGTTCAAGCTGAAGGTGAGGATGAAGCAGTCACAATCTTCCAGGAACCAAAGCCCAACTCTGAGCTCTCCTGCAGGCCCCTGTGCCTGATGTTTGTGGATGAGTCTGATCATGAGATGCTCACTGCCATCTTGGGGCCAGTAGTGGCAGAGCGTAGAGCCATGAAGGAGAGTCGCCTCATTCTGTCCATTGGGGGGCTTCTTCGTTCCTTCCGCTTTTACTTCCGAGGCACTGGCTATGATGAGAAGATGGTGAGAGAAATGGAAGGGTTAGAGGCTTCAGGTTCCACTTACATCTGCACCCTTTGTGACTCCACACGAGCTGAGGCCTCTCAGAACATGGTGCTGCACTCCATCACCCGAAGCCATGAGGAAAACCTTGATCGCTACGAGATATGGAGGACCAACCCTTTCTCTGAGTCTGCAGACGAGTTGCGCGATCGTGTCAAAGGGGTCTCAGCGAAGCCTTTCATGGAGACCCAGACCACGCTAGACGCCTTGCATTGTGACATTGGCAATGCTACAGAGTTCTACAAGATATTCCAGGATGAGATTGGTGAAGTGTACCAGAGAACCAATCCAACTCGAGAGGAGCGGCGACGCTGGCGATCAGCCCTTGATAAGCAGCTGAGGAAGAAGCTGAAGCTGAAGCCAGTGATGAGGATGAATGGGAACTACGCCCGACGGCTGATGACCCGTGAGTCTGTGGAGGCGTTGTGTGAGCTTGTTCCCTCAGAGGAGCGTCGCAAGGCCCTGAGAGAGCTGATGGAGCTGTACCTCCAGATGAAGCCTGTGTGGCGCTCCACCTGCCCAGCCAGAGATTGCCCTGATCAACTCTTACGTTACAGCTTTAACTCCCAGCGCTTTGCCGAACTCCTGTCCACCACATTCAAATACCGTTATGATGGCAAGATCACCAACTACCTCCACAAAACCTTGGCCCATGTGCCTGAGATTGTGGAACGAGATGGGTCAATTGGTGCCTGGGCCAGCGAGGGGAATGAATCTGGGAACAAGCTTTTCCGCCGCTTCCGTAAGATGAACGC---------------------------------------------CACCCAATAATGAGTTGTCCTCTAGCCTCTACCTGCTAAATGTCGACAGTCGTGGATGCAATCGAAAAGTCACACTGAGATGCCAGGAGAAAGAGCTGGTGGGGGAGACCCCAGGGCCTCGCTACGGGCACACCATTAGTGTAGTCCACAGCAGGGGGAAAACAGCCTGTGTTCTTTTCGGCGGCAGGTCTTACATGTCACCTGCTGAGAGAACCACAGAGAACTGGAATAGTGTGGTGGACTGTCCACCCCAGGTGTACCTCATTGATCTGGAGTTTGGCTGCTGCTCAGCTTATACACTCCCTGAGCTCACGGATGGCCAGTCATTCCACCTGGCCCTGGCTCGAGAGGATTGTGTTTACTTCTTGGGTGGCCACATTCTCTCCACCGACTGCCGACCAGCTCGCATGTTCAGGCTGCGTGTGGAGCTTCTCCTAGGCAGTCCAGTGCTCTCCTGCGATATGTTTAATGATGGTCCATCTATCACAAGTGCCATTGCAACTCCTGTAGGCCCTGCTCATGAGTATATGATCCTTGGTGGCTACCAGTCAGACTCCCAGAAGCGAATGCAGTGCACCTACGTGGTACTGGATGACGTAGGCATACGAATGGAACCTCGAGATACACCGCAGTGGAGCAGTGAGATCAGCCAGAGCCGTACTTGGTTTGGTGGAAGCCTGGGAGATGGTAGCGCATTGATCGCTATTCCATCAGAGGGAAGTCCTGCACCTCCAGATGCCTATCACTTTTACCAGGTAAGCTTCCAGCAAGAGGGAGATTCAGAGGATCCAACCCAGACATGCAGCCAGGAGTCCACAGACTTTGAGGACTCAGCCCCTCTCGAGGACTCAGAAGAGCTGTACTTTGGGCGTGATCCTAACGAGATGGAGTACAGCAGCGATGGAGAAGGAGACACCTACAACGAAGATGATGAGGAGGACGTTTCTCAGACCGGCTATTG--------------------------------------
>42731Prochiloduslacustris
CAAAAACATCGCCTCCTGCAAAAATCAATGTATAAGAGGTCCTGCCTGCCCAGTGACTATTAGTTAAACGGCCGCGGTATTTTGACCGTGCTAAGGTAGCGCAATCACTTGTCTTTTAAATGAAGACCTGTATGAATGGTGGAACGAGGGCTTAACTGTCTCCCTTCTCCAGTCAATGAAATTGATCTGCCCGTGCAGAAGCGGGCATATATATACAAGACGAGAAGACCCTTTGGAGCTTAAGACAAAAGGCCAATCTTCGGTTGGGGCGACCACGGGGGAAAATAAAGCCCCCATGTGGAACGTAAAACTAAGAGAGACATCTCTAAGCCACAGAATATCTGACCCCGATCAACGAACCAAGTTACCCTAGGGATAACAGCGCAATCCCCTCCAAGAGTTCATATCGACGAGAGGGTTTACGACCTCGATGTTGGATCAGGACATCCTAATGGTGCAGCCGCTATTAAGGGTTCGTTTGTTCAACGATTAAAGTCCTACGTGATCTGA----------------------------------------------------------------------------------------------------------------------------------------------------------------------------------------------------------------------------------------------------------------------------------------------------------------------------------------------------------------------------------------------------------------------------------------------------------------------------------------------------------------------------------------------------------------------------------------------------------------------------------------------------------------------------------TCCTAACAGGATTATTCCTAGCAATACACTATACCTCAGACATCTCCACTGCCTTCTCCTCTGTAGCCCACATCTGCCGGGATGTAAACTACGGCTGACTAATCCGAAATATACACGCCAACGGAGCTTCCTTTTTCTTCATTTGCATTTATTTACACATTGGCCGAGGCTTATACTACGGCTCCTACCTTTACAAAGAAACATGAAACATCGGCGTAGTCCTATTACTACTAGTTATGATAACTGCATTCGTAGGTTATGTACTACCATGAGGACAAATATCATTCTGAGGCGCTACCGTAATTACAAACCTGCTCTCCGCCGTACCCTACGTTGGAGATGCCCTAGTACAATGAATCTGAGGGGGCTTCTCCGTAGACAACGCAACCCTAACACGATTCTTTGCCTTCCACTTTCTACTACCTTTCGTAGTCGTCGCTGCAACAGCCCTCCACGCCCTCTTCCTGCACGAAACAGGGTCAAACAACCCCGTCGGACTAAACTCTGACGCAGATAAAATCCCATTCCACCCATACTTCTCCTACAAAGACCTACTTGGCTTCATAGTACTACTGGCAGCTCTTACAGCACTAGCCCTTTTCTCCCCAAATCTCCTAGGAGACCCTGATAACTTCACTCCAGCCAACCCCCTCGTTACACCCACACATATTAAACCAGAATGATACTTCCTATTCGCCTACGCCATTCTACGGTCAATTCCTAACAAATTAGGCGGAGTACTAGCCCTCCTCTTCTCAATTCTAGTTCTTCTACTAGTCCCTCTACTACACACCTCTAAACAACAAGGACTTACATTCCGTCCAATCACCCAATTCCTATTTTGAGCACTAGTAGCAGACGTAATAATCCTAACCTGAATCGGAGGAATGCCAGTAGAACACCCCTTCATCATTATCGGCCAAATCGCCTCAGTCCTTTACTTCACGCTACTCCTAATTCTTAACCCTCTAGCTGGATGACTAGAAAATAA-------------------------------GCAAGTATTGCAGCTGCTGCCGGTGCTTGCAAGAAGGACTCCAATAAAGGCACCCTGGAGGACCAAATCATCCAGGCCAATCCTGCCCTTGAGGCCTTCGGCAATGCCAAAACACTGAGAAACGACAACTCATCCCGCTTCGGAAAGTTTATCCGCATCCATTTCGGAACAAGTGGTAAACTGTCTTCGGCTGACATTGAAACATATTTGCTGGAAAAGTCCCGTGTGACCTTTCAGTTAAAATCTGAAAGGAACTATCACATCTTCTTCCAGATATTATCCAACGCAAAGCCTGAGCTGCTGGATATGCTGCTGATTACAAATAATCCCTATGACTACTCTTACATCTCCCAAGGAGAGGTAACTGTCGCAAGTATTAACGACAGCGAGGAGTTGTTTGCCACCGACAATGCCTTCGACGTGCTTGGTTTCACTCCTGAAGAGAAGATGGGAGTCTACAAACTGACTGGTGCTATCATGCATTATGGCAACATGAAGTTTAAGCAGAAGCAGCGTGAGGAACAGGCAGAACCTGATGGTACCGAAGCTGCTGACAAATCAGCCTACCTAATGGGGCTGAACTCTGCAGATCTTCTGAAAGGACTCTGTCATCCAAGGGTCAAGGTAGGAAACGAATATGTCACCAAAGGCCAAGGTGTGGATCAGGTGTACTACTCAATAAATGTGTCCACCTCTTGGGATGTAGGTATTATCGATGGGCTCTCTGGCTGGACAGTCTCTGTAGATGATGTACCAGCAGATACCATCTCTAGAAGATTCCGCTATGATGTGGCACTAGTATCAGCTCTAAAAGATTTGGAGGAGGACATCATGGAAGGACTAAGGGAGAGGGGGTTGGATGACAGCACTTGCACTTCCGGTTTCACAGTGGTGATCAAGGAGTCATGTGACGGCATGGGAGACGTGAGCGAGAAGCATGGAGGAGGGCCAGCCATTCCAGAGAAGGCGGTAAGGTTCTCTTTTACGGTGATGTCCATCACGGTTCAAGCTGAAGGTGAGGATGAAGCAGTCACAATCTTCCAGGAACCAAAGCCCAACTCCGAGCTCTCCTGCAGGCCCCTGTGCCTGATGTTTGTGGATGAGTCTGATCATGAGATGCTCACTGCCATCTTGGGGCCAGTAGTGGCAGAGCGTAGAGCCATGAAGGAGAGTCGCCTCATTCTGTCCATTGGGGGGCTTCTTCGTTCCTTCCGCTTTTACTTCCGAGGCACAGGCTATGATGAGAAGATGGTGAGAGAAATGGAAGGGTTAGAGGCTTCAGGTTCCACTTACATCTGCACCCTTTGTGACTCCACCCGAGCTGAGGCCTCTCAGAACATGGTGCTGCACTCCATCACCCGAAGCCATGAGGAAAACCTTGATCGCTATGAGATATGGAGGACCAACCCTTTCTCTGAGTCTGCAGACGAGTTGCGCGATCGTGTCAAAGGGGTCTCAGCGAAGCCTTTCTTGGAGACCCAGACCACGCTAGACGCCTTGCATTGTGACATTGGCAATGCTACAGAGTTCTACAAGATATTCCAGGATGAGATTGGTGAAGTGTACCAGAGAACCAATCCAACTCGAGAGGAGCGGCGACGCTGGCGATCAGCCCTTGATAAGCAGCTGAGGAAGAAGCTGAAGCTGAAGCCGGTGATGAGGATGAATGGGAACTACGCCCGACGGCTGATGACCCGTGAGTCTGTGGAGGCGTTGTGTGAGCTGGTTCCCTCAGAGGAGCGTCGCAAGGCCCTGAGAGAGCTGATGGAGCTGTACCTCCAGATGAAGCCTGTGTGGCGCTCCACCTGCCCAGCCAGAGATTGCCCTGATCAACTCTTACGTTACAGCTTTAACTCCCAGCGCTTTGCCGAACTCCTGTCCACCACATTCAAATACCGTTATGATGGCAAGATCACCAACTACCTCCACAAAACCTTAGCCCATGTGCC--------------------------------------------------------------------------------------------------------------CCTGAGTGTTACCTCATTCACGGTGGCCGAACACCCAATAATGAGTTGTCCTCTAGCCTCTACCTGCTAAATGTCGACAGTCGTGGATGCAATCGAAAAGTCACACTGAGATGCCAGGAGAAAGAGCTGGTGGGGGAGACCCCAGGGCCTCGCTACGGGCACACCATTAGTGTAGTCCACAGCAGGGGGAAAACAGCCTGTGTTCTTTTCGGCGGCAGGTCTTACATGTCACCTGCTGAGAGAACCACAGAGAACTGGAATAGTGTGGTGGACTGTCCACCCCAGGTGTACCTCATTGATCTGGAGTTTGGCTGCTGCTCAGCTTATACACTCCCTGAGCTCACGGATGGCCAGTCATTCCACCTGGCCCTGGCTCGAGAGGATTGTGTTTACTTCTTGGGTGGCCACATTCTCTCCACCGACTGCCGACCAGCTCGCATGTTCAGGCTGCGTGTGGAGCTTCTCCTAGGCAGTCCAGTGCTCTCCTGCGATATGTTTAATGATGGTCCATCTATCACAAGTGCCATTGCAACTCCTGTAGGCCCTGCTCATGAGTATATGATCCTTGGTGGCTACCAGTCAGACTCCCAGAAGCGAATGCAGTGCACCTACGTGGTACTGGATGACGTAGGCATACGAATGGAACCTCGAGATACACCGCAGTGGAGCAGTGAGATCAGCCAGAGCCGTACTTGGTTTGGTGGAAGCCTGGGAGATGGTAGCGCATTGATCGCTATTCCATCAGAGGGAAGTCCTGCACCTCCAGATGCCTATCACTTTTACCAGGTAAGCTTCCAGCAAGAGGGAGATTCAGAGGATCCAACCCAGACATGCAGCCAGGAGTCCACAGACTTTGAGGACTCAGCCCCTCTCGAGGACTCAGAAGAGCTGTACTTTGGGCGTGATCCTAACGAGATGGAGTACAGCAGCGATGGAGAAGGAGACACCTACAACGAAGATGATGAGGAGGACGTTTCTCAGACCGGCTATTGGATCAAGTGCTGTCTCACATGCCAGGTAGACATCAACA
>53496Prochilodusnigricans
CAAAAACATCGCCTCCTGCAAAAATCAATGTATAAGAGGTCCTGCCTGCCCAGTGACTATTAGTTAAACGGCCGCGGTATTTTGACCGTGCTAAGGTAGCGCAATCACTTGTCTTTTAAATGAAGACCTGTATGAATGGTGGAACGAGGGCTTAACTGTCTCCCTTCTCCAGTCAATGAAATTGATCTGCCCGTGCAGAAGCGGGCATATATATACAAGACGAGAAGACCCTTTGGAGCTTAAGACAAAAGGCCAATCTTCGGTTGGGGCGACCACGGGGGAAAATAAAGCCCCCATGTGGAACGTAAAACTAAGAGAGACATCTCTAAGCCACAGAATATCTGACCCCGATCAACGAACCAAGTTACCCTAGGGATAACAGCGCAATCCCCTCCAAGAGTTCATATCGACGAGAGGGTTTACGACCTCGATGTTGGATCAGGACATCCTAATGGTGCAGCCGCTATTAAGGGTTCGTTTGTTCAACGATTAAAGTCCTACGTGATCTGA-TCCACCAACCACAAAGACATTGGCACCCTTTATTTAGTATTTGGTGCCTGAGCCGGAATAGTCGGTACAGCCCTTAGCCTTTTGATTCGAGCAGAGCTTAGCCAGCCCGGATCATTGCTAGGCGATGACCAGATTTATAATGTTATCGTTACCGCACATGCTTTCGTAATAATCTTCTTTATAGTAATGCCAATTATGATTGGAGGATTTGGGAACTGACTAATTCCTCTGATGATCGGGGCCCCCGACATGGCATTCCCCCGAATAAATAACATAAGCTTTTGACTACTACCCCCATCCTTCCTTCTCCTCCTAGCCTCCTCCGGAGTTGAGGCCGGAGCCGGAACAGGTTGAACTGTTTATCCCCCTCTCGCCGGAAACTTAGCCCACGCAGGAGCCTCTGTAGACTTAACCATTTTCTCACTTCACCTCGCTGGAGTTTCTTCAATTCTGGGAGCAATTAACTTTATTACAACCATTATTAACATGAAACCTCCAGCCATTTCTCAATATCAAACACCTTTGTTTGTGTGAGCCACTCTAATTACAGCGGTACTCCTTCTCCTCTCTCTACCCGTTCTGGCCGCCGGAATTACAATGCTCTTAACAGACCGAAACCTTAATACCACATTCTTCGACCCTGCTGGAGGAGGAGACTCCTAACAGGATTATTCCTAGCAATACACTATACCTCAGACATCTCCACTGCCTTCTCCTCTGTAGCCCACATCTGCCGAGATGTAAACTACGGCTGACTAATCCGAAATATACACGCCAACGGAGCTTCCTTTTTCTTCATTTGCATTTATTTACACATTGGCCGAGGCTTATACTACGGCTCCTACCTTTACAAAGAAACATGAAACATCGGCGTAGTCCTATTACTACTAGTTATGATAACTGCATTCGTAGGTTATGTACTACCATGAGGGCAAATATCATTCTGAGGCGCTACCGTAATTACAAACCTGCTCTCCGCCGTACCCTACGTTGGAGATGCCCTAGTACAATGAATCTGAGGGGGCTTCTCCGTAGACAACGCAACCCTAACACGATTCTTTGCCTTCCACTTTCTACTACCTTTCGTAGTCGTCGCTGCAACAGCCCTCCACGCCCTCTTCCTGCACGAAACAGGGTCAAACAACCCCGTCGGACTAAACTCTGACGCAGACAAAATCCCATTCCACCCATACTTCTCCTACAAAGACCTACTTGGCTTCATAGTACTACTGGCCGCTCTTACAGCACTAGCCCTTTTCTCCCCAAATCTCCTAGGAGACCCTGATAACTTCACTCCAGCCAACCCCCTCGTTACACCCACACACATTAAACCAGAATGATACTTCCTATTCGCCTACGCTATTCTACGGTCAATTCCTAACAAATTAGGCGGAGTACTAGCCCTCCTCTTCTCAATTCTAGTTCTTCTACTAGTCCCTCTACTACACACCTCTAAACAACAAGGACTTACATTCCGTCCAATCACCCAATTCCTATTTTGAGCACTAGTAGCAGACGTAATAATCCTAACCTGAATCGGAGGAATGCCAGTAGAACACCCCTTCATCATTATCGGCCAAGTCGCCTCAGTCCTTTACTTCACACTACTCCTAATTCTTAATCCTCTAGCCGGATGACTAGAAAATAATGTCAATACCAAGAGAGTAATCCAGTATTTCGCAAGTATTGCAGCTGCTGCTGGTGCTTGCAAGAAGGACTCCAATAAAGGCACCCTGGAGGACCAAATCATCCAGGCCAATCCTGCACTCGAGGCCTTCGGCAATGCCAAAACACTGAGAAACGACAACTCGTCCCGCTTCGGAAAGTTTATCCGCATCCATTTCGGAACAAGTGGTAAACTGTCTTCGGCTGACATTGAAACATATTTGCTGGAAAAGTCCCGTGTGACCTTTCAGTTAAAATCTGAAAGGAACTATCACATCTTCTTCCAGATATTATCCAACGCAAAGCCTGAGCTGCTGGATATGCTGCTGATTACAAATAATCCCTATGACTACTCTTACATCTCCCAAGGAGAGGTAACTGTCGCAAGTATTAACGACAGCGAGGAGTTGTTTGCCACCGACAATGCCTTCGACGTGCTTGGTTTCACTCCTGATGAGAAGATGGGAGTCTACAAACTGACTGGTGCTATCATGCATTATGGCAACATGAAGTTTAAGCAGAAGCAGCGTGAGGAACAGGCAGAACCTGATGGTACCGAAGCTGCTGACAAATCAGCCTACCTAATGGGGCTGAACTCTGCAGATCTTCTGAAAGGACTCTGTCATCCAAGGGTCAAGGTAGGAAACGAATATGTCACCAAAGGCCAAGGTGTGGATCAGGTGTACTACTCAATAAATGTGTCCACCTCTTGGGATGTAGGTATCATCGATGGGCTCTCTGGCTGGACAGTCTCTGTAGATGATGTACCAGCAGATACCATCTCTAGAAGATTCCGCTATGATGTGGCACTAGTATCAGCTCTAAAAGATTTGGAGGAGGACATCATGGAAGGACTAAGGGAGAGGGGGTTGGATGACAGCACTTGCACTTCCGGTTTCACAGTGGTGATCAAGGAGTCATGTGACGGCATGGGAGACGTGAGCGAGAAGCATGGAGGAGGACCAGCCATTCCAGAGAAGGCGGTAAGGTTCTCTTTTACGGTGATGTCCATCACGGTTCAAGCTGAAGGTGAGGATGAAGCAGTCACAATCTTCCAGGAACCAAAGCCCAACTCTGAGCTCTCCTGCAGGCCCCTGTGCCTGATGTTTGTGGATGAGTCTGATCATGAGATGCTCACTGCCATCTTGGGGCCAGTAGTGGCAGAGCGTAGAGCCATGAAGGAGAGTCGCCTCATTCTGTCCATTGGGGGGCTTCTTCGTTCCTTCCGCTTTTACTTCCGAGGCACTGGCTATGATGAGAAGATGGTGAGAGAAATGGAAGGGTTAGAGGCTTCAGGTTCCACTTACATCTGCACCCTTTGTGACTCCACACGAGCTGAGGCCTCTCAGAACATGGTGCTGCACTCCATCACCCGAAGCCATGAGGAAAACCTTGATCGCTACGAGATATGGAGGACTAACCCTTTCTCTGAGTCTGCAGACGAGTTGCGCGATCGTGTCAAAGGGGTCTCAGCGAAGCCTTTCATGGAGACCCAGACCACGCTAGACGCCTTGCATTGTGACATTGGCAATGCTACAGAGTTCTACAAGATATTCCAGGATGAGATTGGTGAAGTGTACCAGAGAACCAATCCAACTCGAGAGGAGCGGCGACGCTGGCGATCAGCCCTTGATAAGCAGCTGAGGAAGAAGCTGAAGCTGAAGCCAGTGATGAGGATGAATGGGAACTACGCCCGACGGCTGATGACCCGTGAGTCTGTGGAGGCGTTGTGTGAGCTTGTTCCCTCAGAGGAGCGTCGCAAGGCCCTGAGAGAGCTGATGGAGCTGTACCTCCAGATGAAGCCTGTGTGGCGCTCCACCTGCCCAGCCAGAGATTGCCCTGATCAACTCTTACGTTACAGCTTTAACTCCCAGCGCTTTGCCGAACTCCTGTCCACCACATTCAAATACCGTTATGATGGCAAGATCACCAACTACCTCCACAAAACCTTGGCCCATGTCCCTGAGATTGTGGAACGAGATGGGTCAATTGGTGCCTGGGCCAGCGAAGGGAATGAATCCGGGAACAAGCTTTTCCGCCGCTTCCGTAAGATGAACGCCAGGCAGTCCAAGACCTGAGTGTTACCTCATTCACGGTGGCCGAACACCCAATAATGAGTTGTCCTCTAGCCTCTACCTGCTAAATGTCGACAGTCGTGGATGCAATCGAAAAGTCACACTGAGATGCCAGGAGAAAGAGCTGGTGGGGGAGACCCCAGGGCCTCGCTACGGGCACACCATTAGTGTAGTCCACAGCAGGGGGAAAACAGCCTGTGTTCTTTTCGGCGGCAGGTCTTACATGTCACCTGCTGAGAGAACCACAGAGAACTGGAATAGTGTGGTGGACTGTCCACCCCAGGTGTACCTCATTGATCTGGAGTTTGGCTGCTGCTCAGCTTATACACTCCCTGAGCTCACGGATGGCCAGTCATTCCACCTGGCCCTGGCTCGAGAGGATTGTGTTTACTTCTTGGGTGGCCACATTCTCTCCACCGACTGCCGACCAGCTCGCATGTTCAGGCTGCGTGTGGAGCTTCTCCTAGGCAGTCCAGTGCTCTCCTGCGATATGTTTAATGATGGTCCGTCTATCACAAGCGCCATTGCAACTCCTGTAGGCCCTGCTCATGAGTATATGATCCTTGGTGGCTACCAGTCAGACTCCCAGAAGCGGATGCAGTGCACCTACGTGGTACTGGATGACGTAGGCATACGAATGGAACCTCGAGATACACCACAGTGGAGCAGTGAGATCAGCCAGAGCCGTACTTGGTTTGGTGGAAGCCTGGGAGATGGTAGCGCATTGATCGCTATTCCATCAGAGGGAAGTCCTGCACCTCCAGATGCCTATCACTTTTACCAGGTAAGCTTCCAGCAAGAGGGAGATTCAGAGGATCCAACCCAGACATGCAGCCAGGAGTCCACAGACTTTGAGGACTCAGCCCCTCTCGAGGACTCAGAAGAGCTGTACTTTGGGCGTGATCCTAACGAGATGGAGTACAGCAGCGATGGAGAAGGAGACACCTACAACGAAGATGATGAGGAGGACGTTTCTCAGACCGGCTATTGGATCAAGTGCTGTCTCACATGCC---------------
>15727Prochilodusrubrotaeniatus
CAAAAACATCGCCTCCTGCAAAAATCAATGTATAAGAGGTCCTGCCTGCCCAGTGACTATTAGTTAAACGGCCGCGGTATTTTGACCGTGCTAAGGTAGCGCAATCACTTGTCTTTTAAATGAAGACCTGTATGAATGGTGGAACGAGGGCTTAACTGTCTCCCTTCTCCAGTCAATGAAATTGATCTGCCCGTGCAGAAGCGGGCATATATATACAAGACGAGAAGACCCTTTGGAGCTTAAGACAAAAGGCCAATCTTCGGTTGGGGCGACCACGGGGGAAAATAAAGCCCCCATGTGGAACGTAAAACTAAGAGAGACATCTCTAAGCCACAGAATATCTGACCCCGATCAACGAACCAAGTTACCCTAGGGATAACAGCGCAATCCCCTCCAAGAGTTCATATCGACGAGAGGGTTTACGACCTCGATGTTGGATCAGGACATCCTAATGGTGCAGCCGCTATTAAGGGTTCGTTTGTTCAACGATTAAAGTCCTACGTGATCTGA-TCCACCAACCACAAAGACATTGGCACCCTTTATTTAGTATTTGGTGCCTGAGCCGGAATAGTCGGTACAGCCCTTAGCCTTTTGATTCGAGCAGAGCTTAGCCAGCCCGGATCTTTGCTAGGCGATGACCAGATTTATAATGTTATCGTTACCGCACATGCTTTCGTAATAATCTTCTTTATAGTAATGCCAATTATGATTGGAGGATTTGGGAACTGACTAGTTCCTCTGATGATCGGAGCCCCCGACATAGCATTCCCCCGAATAAATAACATAAGCTTTTGACTACTACCCCCATCCTTCCTTCTCCTCCTAGCCTCCTCCGGAGTTGAGGCCGGAGCCGGGACAGGTTGAACTGTTTATCCCCCTCTCGCCGGGAACTTAGCCCACGCAGGAGCCTCTGTAGACTTAACCATTTTCTCACTTCACCTCGCTGGGGTTTCTTCAATTCTGGGAGCAATTAACTTTATTACAACCATTATTAACATGAAACCTCCAGCCATTTCTCAATATCAAACACCTTTGTTTGTGTGAGCCACTCTAATTACAGCGGTACTCCTTCTCCTCTCTCTACCTGTTCTGGCCGCCGGAATTACAATACTCTTAACAGACCGAAACCTCAATACCACATTCTTCGACCCTGCTGGAGGAGGAGACTCCTAACAGGATTATTCCTAGCAATACACTATACCTCAGACATCTCCACTGCCTTCTCCTCCGTAGCCCACATCTGCCGTGATGTAAACTACGGCTGACTAATCCGAAATATACACGCCAACGGAGCTTCCTTCTTCTTCATTTGCATTTATTTACACATTGGCCGAGGCTTATACTACGGCTCCTACCTTTATAAAGAAACATGAAACATCGGCGTAGTCCTATTACTACTAGTTATGATAACTGCATTCGTAGGTTATGTACTACCATGAGGGCAAATATCATTCTGAGGCGCTACCGTAATTACAAACCTGCTCTCCGCCGTACCCTACGTTGGAGATGCCCTAGTACAATGAATCTGAGGAGGCTTCTCCGTAGACAACGCAACCCTGACACGATTCTTTGCCTTCCACTTTCTACTACCTTTCGTAGTCGTCGCCGCAACAGCCCTCCACGCCCTCTTCCTGCACGAAACAGGGTCAAACAACCCCGTCGGACTAAACTCTGACGCAGACAAAATCCCATTCCACCCATACTTCTCCTACAAAGACCTACTTGGCTTCATAGTACTACTGGCAGCTCTTACAGCACTAGCCCTTTTCTCCCCAAATCTCCTAGGAGACCCTGATAACTTCACTCCAGCCAACCCCCTCGTTACACCCACACATATTAAACCAGAATGATACTTCCTATTCGCCTACGCTATTCTACGATCAATTCCTAACAAACTAGGTGGAGTACTAGCCCTCCTCTTCTCAATCCTAGTTCTTCTACTAGTCCCCCTACTACACACCTCTAAACAACAAGGACTTACATTCCGCCCAATCACTCAATTCCTATTTTGAGCACTAGTAGCAGACGTAATAATCCTAACCTGAATCGGAGGAATGCCAGTAGAACACCCCTTCATCATTATCGGCCAAATCGCCTCAGTCCTTTACTTCATGCTACTCCTAATTCTTAATCCTCTAGCCGGATGACTAGAAAATAATGTCAATACCAAGAGAGTAATCCAGTATTTCGCAAGTATTGCAGCTGCTGCCGGTGCTTGCAAGAAGGACTCCAATAAAGGCACCCTGGAGGACCAAATCATCCAGGCCAATCCTGCACTCGAGGCCTTCGGCAATGCCAAAACACTGAGAAACGACAACTCTTCCCGCTTCGGAAAGTTTATCCGCATCCATTTCGGAACAAGTGGTAAACTGTCTTCGGCTGACATTGAAACATATTTGCTGGAAAAGTCCCGTGTGACCTTTCAGTTAAAATCTGAAAGGAACTATCACATCTTCTTCCAGATATTATCCAACGCAAAGCCTGAGCTGCTGGATATGCTGCTGATTACAAATAATCCCTATGACTACTCTTACATCTCCCAAGGAGAGGTAACTGTCGCAAGTATTAACGACAGCGAGGAGTTGTTTGCCACCGACAATGCCTTCGACGTGCTTGGTTTCACTCCTGATGAGAAGATGGGAGTCTACAAACTGACTGGTGCTATCATGCATTATGGCAACATGAAGTTTAAGCAGAAGCAGCGTGAGGAACAGGCAGAACCTGATGGTACCGAAGCTGCTGACAAATCAGCCTACCTAATGGGGCTGAACTCTGCAGATCTTCTGAAAGGACTCTGTCATCCAAGGGTCAAGGTAGGAAACGAATATGTCACCAAAGGCCAAGGTGTGGATCAGGTGTACTACTCAAT--ATGTGTCCACCTCTTGGGATGTAGGTATCATCGATGGGTTCTCTGGCTGGACAGTCTCTGTAGATGATGTACCAGCAGATACCATCTCTAGAAGATTCCGCTATGATGTGGCACTAGTATCAGCTCTAAAAGATTTAGAGGAGGACATCATGGAAGGACTAAGGGAGAGGGGGTTGGATGACAGCACTTGCACCTCCGGTTTCACAGTGGTGATAAAGGAGTCATGTGATGGCATGGGAGACGTGAGCGAGAAGCATGGAGGAGGACCAGCCATTCCAGAGAAGGCGGTAAGGTTCTCTTTTACGGTGATGTCCATCACGGTTCAAGCTGAAGGTGAGGATGAAGCAGTCACAATCTTCCAGGAACCAAAGCCCAACTCTGAGCTCTCCTGCAGGCCCCTGTGCCTGATGTTTGTGGATGAGTCTGATCATGAGATGCTCACTGCCATCTTGGGGCCAGTAGTGGCAGAGCGTAGAGCCATGAAGGAGAGTCGCCTCATTCTGTCCATTGGGGGGCTTCTTCGTTCCTTCCGCTTTTACTTCCGAGGCACTGGCTATGATGAGAAGATGGTGAGAGAAATGGAAGGGTTAGAGGCTTCAGGTTCCACTTACATCTGCACCCTTTGTGACTCCACCCGAGCTGAGGCCTCTCAGAACATGGTGCTGCACTCCATCACCCGAAGCCATGAGGAAAACTTTGATCGCTACGAGATATGGAGGACCAACCCTTTCTCTGAGTCTGCAGACGAGTTGCGCGATCGTGTCAAAGGGGTCTCAGCGAAGCCTTTCATGGAGACCCAGACCACGCTAGACGCCTTGCATTGTGACATCGGCAATGCTACAGAGTTCTACAAGATATTCCAGGATGAGATTGGTGAAGTGTACCAGAGAACCAATCCAACTCGAGAGGAGCGGCGACGCTGGCGATCAGCCCTTGATAAGCAGCTGAGGAAGAAGCTGAAGCTGAAGCCAGTGATGAGGATGAATGGGAACTACGCCCGACGGCTGATGACCCGTGAGTCTGTGGAGGCGTTGTGTGAGCTTGTTCCCTCAGAGGAGCGTCGCAAGGCCCTGAGAGAGCTGATGGAGCTGTACCTCCAGATGAAGCCTGTGTGGCGCTCCACCTGCCCAGCCAGAGATTGCCCTGATCAACTCTTACGTTACAGCTTCAACTCCCAGCGCTTTGCCGAACTCCTGTCCACCACATTCAAATACCGTTATGATGGCAAGATCACCAACTACCTCCACAAAACCTTGGCCCATGTGCCTGAGATTGTGGAACGAGATGGGTCA-------------------------------------------------------------------------------------CCTGAGTGTTACCTCATTCACGGTGGCCGAACACCCAATAATGAGTTGTCCTCTAGCCTCTACCTGCTAAATGTCGACAGTCGTGGATGCAATCGAAAAGTCACACTGAGATGCCAGGAGAAAGAGCTGGTGGGGGAGACCCCAGGGCCTCGCTACGGGCACACCATTAGTGTAGTCCACAGCAGGGGGAAAACAGCCTGTGTTCTTTTCGGCGGCAGGTCTTACATGTCACCTGCTGAGAGAACCACAGAGAACTGGAATAGTGTGGTGGACTGTCCACCCCAGGTGTACCTCATTGATCTGGAGTTTGGCTGCTGCTCAGCTTATACACTCCCTGAGCTCACGGATGGCCAGTCATTCCACCTGGCCCTGGCTCGAGAGGATTGTGTTTACTTCTTGGGTGGCCACATTCTCTCCACCGACTGCCGACCAGCTCGCATGTTCAGGCTGCGTGTGGAGCTTCTCCTAGGCAGTCCAGTGCTCTCCTGCGATATGTTTAATGATGGTCCGTCTATCACAAGTGCCATTGCAACTCCTGTAGGCCCTGCTCATGAGTATATGATCCTTGGTGGCTACCAGTCAGACTCCCAGAAGCGGATGCAGTGCACCTACGTGGTACTGGATGACGTAGGCATACGAATGGAACCTCGAGATACACCGCAGTGGAGCAGTGAGATCAGCCAGAGCCGTACTTGGTTTGGTGGAAGCCTGGGAGATGGTAGCGCATTGATCGCTATTCCATCAGAGGGAAGTCCTGCACCTCCAGATGCCTATCACTTTTACCAGGTAAGCTTCCAGCAAGAAGGAGATTCAGAGGATCCAACCCAGACATGCAGCCAGGAGTCCACAGACTTTGAGGACTCAGCCCCTCTCGAGGACTCAGAAGAGCTGTACTTTGGGCGTGATCCTAACGAGATGGAGTAC----------------------------------------------------------------------------------------------------------
>P4313Prochiloduscfrubrotaeniatus
CAAAAACATCGCCTCCTGCAAAAATCAATGTATAAGAGGTCCTGCCTGCCCAGTGACTATTAGTTAAACGGCCGCGGTATTTTGACCGTGCTAAGGTAGCGCAATCACTTGTCTTTTAAATGAAGACCTGTATGAATGGTGGAACGAGGGCTTAACTGTCTCCCTTCTCCAGTCAATGAAATTGATCTGCCCGTGCAGAAGCGGGCATATATATACAAGACGAGAAGACCCTTTGGAGCTTAAGACAAAAGGCCAATCTTCGGTTGGGGCGACCACGGGGGAAAATAAAGCCCCCATGTGGAACGTAAAACTAAGAGAGACATCTCTAAGCCACAGAATATCTGACCCCGATCAACGAACCAAGTTACCCTAGGGATAACAGCGCAATCCCCTCCAAGAGTTCATATCGACGAGAGGGTTTACGACCTCGATGTTGGATCAGGACATCCTAATGGTGCAGCCGCTATTAAGGGTTCGTTTGTTCAACGATTAAAGTCCTACGTGATCTGA-TCCACCAACCACAAAGACATTGGCACCCTTTATTTAGTATTTGGTGCCTGAGCCGGAATAGTCGGTACAGCCCTTAGCCTTTTGATTCGAGCAGAGCTTAGCCAGCCCGGATCATTGCTAGGCGATGACCAGATTTATAATGTTATCGTTACCGCACATGCTTTCGTAATAATCTTCTTTATAGTAATGCCAATTATGATTGGAGGATTTGGGAACTGACTAATTCCTCTGATGATCGGGGCCCCCGACATGGCATTCCCCCGAATAAATAACATAAGCTTTTGACTACTACCCCCATCCTTCCTTCTCCTCCTAGCCTCCTCCGGAGTTGAAGCCGGAGCCGGAACAGGTTGAACTGTTTATCCCCCTCTCGCCGGAAACTTAGCCCACGCAGGAGCCTCTGTAGACTTAACCATTTTCTCACTTCACCTCGCTGGAGTTTCTTCAATTCTGGGAGCAATTAACTTTATTACAACCATTATTAACATGAAACCTCCAGCCATTTCTCAATATCAAACACCTTTGTTTGTGTGAGCCACTCTAATTACAGCGGTACTCCTTCTCCTCTCTCTGCCCGTTCTGGCCGCCGGAATTACAATGCTCTTAACAGACCGAAACCTTAATACCACATTCTTCGACCCTGCTGGAGGAGGAGACTCCTAACAGGATTATTCCTAGCAATACACTATACCTCAGACATCTCCACTGCCTTCTCCTCTGTAGCCCACATCTGCCGGGATGTAAACTACGGCTGACTAATCCGAAATATACACGCCAACGGAGCTTCCTTTTTCTTCATTTGCATTTATTTACACATTGGCCGAGGCTTATACTACGGCTCCTACCTTTACAAAGAAACATGAAACATCGGCGTAGTCCTATTACTACTAGTTATGATAACTGCATTCGTAGGTTATGTACTACCATGAGGGCAAATATCATTCTGAGGCGCTACCGTAATTACAAACCTGCTCTCCGCCGTACCCTACATTGGAGATGCCCTAGTACAATGAATCTGAGGGGGCTTCTCCGTAGACAACGCAACCCTAACACGATTCTTTGCCTTCCACTTTCTACTACCTTTCGTAGTCGTCGCTGCAACAGCCCTCCACGCCCTCTTCCTGCACGAAACAGGGTCAAACAACCCCGTCGGACTAAACTCTGACGCAGATAAAATCCCATTCCACCCATACTTCTCCTACAAAGACCTACTTGGCTTCATAGTACTACTGGCAGCTCTTACAGCACTAGCCCTTTTCTCCCCAAACCTCCTAGGAGACCCTGATAACTTCACTCCAGCCAACCCCCTCGTTACACCCACACATATTAAACCAGAATGATACTTCCTATTCGCCTACGCCATTCTACGGTCAATTCCTAACAAATTAGGCGGAGTACTAGCCCTCCTCTTCTCAATTCTAGTTCTTCTACTAGTCCCTCTACTACACACCTCTAAACAACAAGGACTTACATTCCGTCCAATCACCCAATTCCTATTTTGAGCACTAGTAGCAGACGTAATAATCCTAACCTGAATCGGAGGAATGCCAGTAGAACACCCCTTCATCATTATCGGCCAAATCGCCTCAGTCCTTTACTTCACGCTACTCCTAATTCTTAATCCTCTAGCTGGATGATTAGAAAATAA-----ATACCAAGAGAGTAATCCAGTATTTTGCAAGTATTGCAGCTGCTGCCGGTGCTTGCAAGAAGGACTCCAATAAAGGCACCCTGGAGGACCAAATCATCCAGGCCAATCCTGCCCTCGAGGCCTTCGGCAATGCCAAAACACTGAGAAACGACAACTCGTCCCGCTTCGGAAAGTTTATCCGCATCCATTTCGGAACAAGTGGTAAACTGTCTTCGGCTGACATTGAAACATATTTGCTGGAAAAGTCCCGTGTGACCTTTCAGTTAAAATCTGAAAGGAACTATCACATCTTCTTCCAGATATTATCCAACGCAAAGCCCGAGCTGCTGGATATGCTGCTGATTACAAATAATCCCTATGACTACTCTTACATCTCCCAAGGAGAGGTAACTGTCGCAAGTATTAACGACAGTGAGGAGTTGTTTGCCACCGACAATGCCTTCGACGTGCTTGGTTTCACTCCTGATGAGAAGATGGGAGTCTACAAACTGACTGGTGCCATCATGCATTATGGCAACATGAAGTTTAAGCAGAAGCAGCGTGAGGAACAGGCAGAACCTGATGGTACCGAAGCTGCTGACAAATCAGCCTACCTAATGGGGCTGAACTCTGCAGATCTTCTGAAAGGACTCTGTCATCCAAGGGTCAAGGTAGGAAACGAATATGTCACCAAAGGCCAAGGTGTGGATCAGGTGTACTACTCAATAAATGTGTCCACCTCTTGGGATGTAGGTATTATCGATGGGCTCTCTGGCTGGACAGTCTCTGTAGATGATGTACCAGCAGATACCATCTCTAGAAGATTCCGCTATGATGTGGCACTAGTATCAGCTCTAAAAGATTTGGAGGAGGACATCATGGAAGGACTAAGGGAGAGGGGGTTGGATGACAGCACTTGCACTTCCGGTTTCACAGTGGTGATCAAGGAGTCATGTGACGGCATGGGAGACGTGAGCGAGAAGCATGGAGGAGGACCAGCCATTCCAGAGAAGGCGGTAAGGTTCTCTTTTACGGTGATGTCCATCACGGTTCAAGCTGAAGGTGAGGATGAAGCAGTCACAATCTTCCAGGAACCAAAGCCCAACTCCGAGCTCTCCTGCAGGCCCCTGTGCCTGATGTTTGTGGATGAGTCTGATCATGAGATGCTCACTGCCATCTTGGGGCCAGTAGTGGCAGAGCGTAGAGCCATGAAGGAGAGTCGCCTCATTCTGTCCATTGGGGGGCTTCTTCGTTCCTTCCGCTTTTACTTCCGAGGCACTGGCTATGATGAGAAGATGGTGAGAGAAATGGAAGGGTTAGAGGCTTCAGGTTCCACTTACATCTGCACCCTTTGTGACTCCACCCGAGCTGAGGCCTCTCAGAACATGGTGCTGCACTCCATCACCCGAAGCCATGAGGAAAACCTTGATCGCTACGAGATATGGAGGACCAACCCTTTCTCTGAGTCTGCAGACGAGTTGCGCGATCGTGTCAAAGGGGTCTCAGCGAAGCCTTTCATGGAGACCCAGACCACGCTAGACGCCTTGCATTGTGACATTGGCAATGCTACAGAGTTTTACAAGATATTCCAGGATGAGATTGGTGAAGTGTACCAGAGAACCAATCCAACTCGAGAGGAGCGGCGGGGCTGGCGATCAGCCCTTGATAAGCAGCTGAGGAAGAAGCTGAAGCTGAAGCCAGTGATGAGGATGAATGGGAACTACGCCCGACGGCTGATGACCCGTGAGTCTGTGGAGGCGTTGTGTGAGCTTGTTCCCTCAGAGGAGCGTCGCAAGGCCCTGAGAGAGCTGATGGAGCTGTACCTCCAGATGAAGCCTGTGTGGCGCTCCACCTGCCCAGCCAGAGATTGCCCTGATCAACTCTTACGTTACAGCTTTAACTCCCAGCGCTTTGCCGAACTCCTGTCCACCACATTCAAATACCGTTATGATGGCAAGATCACCAACTACCTCCACAAAACCTTGGCCCATGTGCCTGAGATTGTGGAACGAGATGGGTCAATTGGTGCCTGGGCCAGCGAGGGGAATGAATCTGGGAACAAGCTTTTCCGCCGCTTCCGTAAGATGAACGCCAGGCAGTCCAAGACCTGAGTGTTACCTCATTCACGGTGGCCGAACACCCAATAATGAGTTGTCCTCTAGCCTCTACCTGCTAAATGTCGACAGTCGTGGCTGCAATCGAAAAGTCACACTGAGATGCCAGGAGAAAGAGCTGGTGGGGGAGACCCCAGGGCCTCGCTACGGGCACACCATTAGTGTAGTCCACAGCAGGGGGAAAACAGCCTGTGTTCTTTTCGGCGGCAGGTCTTACATGTCACCTGCTGAGAGAACCACAGAGAACTGGAATAGTGTGGTGGACTGTCCACCCCAGGTGTACCTCATTGATCTGGAGTTTGGCTGCTGCTCAGCTTATACACTCCCTGAGCTCACGGATGGCCAGTCATTCCACCTGGCCCTGGCTCGAGAGGATTGTGTTTACTTCTTGGGTGGCCACATTCTCTCCACCGACTGCAGACCAGCTCGCATGTTCAGGCTGCGTGTGGAGCTTCTCCTAGGCAGTCCAGTGCTCTCCTGCGATATGTTTAATGATGGTCCGTCTATCACAAGTGCCATTGCAACTCCTGTAGGCCCTGCTCATGAGTATATGATCCTTGGTGGCTACCAGTCAGACTCCCAGAAGCGAATGCAGTGCACCTACGTGGTACTGGATGACGTAGGCATACGAATGGAACCTCGAGATACACCGCAGTGGAGCAGTGAGATCAGCCAGAGCCGTACTTGGTTTGGTGGAAGCCTGGGAGATGGTAGCGCATTGATTGCTATTCCATCAGARGGAAGTCCTGCACCTCCAGATGCCTATCACTTTTACCAGGTAAGCTTCCAGCAAGAGGGAGATTCAGAGGATCCAACCCAGACATGCAGCCAGGAGTCCACAGACTTTGAGGACTCAGCCCCTCTCGAGGACTCAGAAGAGCTGTACTTTGGGCGTGATCCTAACGAGATGGAGTACAGCAGCGATGGAGAAGGAGACACCTACAACGAAGATGATGAGGAGGACGTTTCTCAGACCGGCTATTGGATCAAGTGCTGTCTCACATGCCAAGTAGACATCAACA
>PE10045Prochilodusnigricans
CAAAAACATCGCCTCCTGCAAAAATCAATGTATAAGAGGTCCTGCCTGCCCAGTGACTATTAGTTAAACGGCCGCGGTATTTTGACCGTGCTAAGGTAGCGCAATCACTTGTCTTTTAAATGAAGACCTGTATGAATGGTGGAACGAGGGCTTAACTGTCTCCCTTCTCCAGTCAATGAAATTGATCTGCCCGTGCAGAAGCGGGCATATATATACAAGACGAGAAGACCCTTTGGAGCTTAAGACAAAAGGCCAATCTTCGGTTGGGGCGACCACGGGGGAAAATAAAGCCCCCATGTGGAACGTAAAACTAAGAGAGACATCTCTAAGCCACAGAATATCTGACCCCGATCAACGAACCAAGTTACCCTAGGGATAACAGCGCAATCCCCTCCAAGAGTTCATATCGACGAGAGGGTTTACGACCTCGATGTTGGATCAGGACATCCTAATGGTGCAGCCGCTATTAAGGGTTCGTTTGTTCAACGATTAAAGTCCTACGTGATCTGA-TCCACCAACCACAAAGACATTGGCACCCTTTATTTAGTATTTGGTGCCTGAGCCGGAATAGTCGGTACAGCCCTTAGCCTTTTGATTCGAGCAGAGCTTAGCCAGCCCGGATCTTTGCTAGGCGATGACCAGATTTATAATGTTATCGTTACCGCACATGCTTTCGTAATAATCTTCTTTATAGTAATGCCAATTATGATTGGAGGATTTGGGAACTGACTAGTTCCTCTGATGATCGGGGCCCCCGACATAGCATTTCCCCGAATAAATAACATAAGCTTTTGACTACTACCCCCATCCTTCCTTCTCCTCCTAGCCTCCTCCGGAGTTGAGGCCGGAGCCGGGACAGGTTGAACTGTTTATCCCCCTCTCGCCGGGAACTTAGCCCACGCAGGAGCCTCTGTAGACTTAACCATTTTCTCACTTCACCTCGCTGGGGTTTCTTCAATTCTGGGAGCAATTAACTTTATTACAACCATTATTAACATGAAACCTCCAGCCATTTCTCAATATCAAACACCTTTGTTTGTGTGAGCCACTCTAATTACAGCGGTACTCCTTCTCCTCTCTCTACCTGTTCTGGCCGCCGGAATTACAATACTCTTAACAGACCGAAACCTCAATACCACATTCTTCGACCCTGCTGGAGGAGGAGACTCCTAACAGGATTATTCCTAGCAATACACTATACCTCAGACATCTCCACTGCCTTCTCCTCCGTAGCCCACATCTGCCGTGATGTAAACTACGGCTGACTAATCCGAAATATACACGCCAACGGAGCTTCCTTCTTCTTCATTTGCATTTATTTACACATTGGCCGAGGCTTATACTACGGCTCCTACCTTTATAAAGAAACATGAAACATCGGCGTAGTCCTATTACTACTAGTTATGATAACTGCATTCGTAGGTTATGTACTACCATGAGGGCAAATATCATTCTGAGGCGCTACCGTAATTACAAACCTGCTCTCCGCTGTACCCTACGTTGGAGATGCCCTAGTACAATGAATCTGAGGAGGCTTCTCCGTAGACAACGCAACCCTGACACGATTCTTTGCCTTCCACTTTCTACTACCTTTCGTAGTCGTCGCCGCAACAGCCCTCCACGCCCTCTTCCTGCACGAAACAGGGTCAAACAACCCCGTCGGACTAAACTCTGACGCAGACAAAATCCCATTCCACCCATACTTCTCCTACAAAGACCTACTTGGCTTCATAGTACTACTGGCAGCTCTTACAGCGCTAGCCCTTTTCTCCCCAAATCTCCTAGGAGACCCTGATAACTTCACTCCAGCCAACCCCCTCGTTACACCCACACATATTAAACCAGAATGATACTTCCTATTCGCCTACGCTATTCTACGATCAATTCCTAACAAACTAGGTGGAGTACTAGCCCTCCTCTTCTCAATCCTAGTTCTTCTACTAGTCCCTCTACTACACACCTCTAAACAACAAGGACTTACATTCCGCCCAATCACTCAATTCCTATTTTGAGCACTAGTAGCAGACGTAATAATCCTAACCTGAATCGGAGGAATGCCAGTAGAACACCCCTTCATCATTATCGGCCAAATCGCCTCAGTCCTTTACTTCATGCTACTCCTAATTCTTAATCCTCTAGCCGGATGACTAGAAAATAA-----ATACCAAGAGAGTAATCCAGTATTTCGCAAGTATTGCAGCTGCTGCYGGTGCTTGCAAGAAGGACTCCAATAAAGGCACCCTGGAGGACCAAATCATCCAGGCCAATCCTGCACTCGAGGCCTTCGGCAATGCCAAAACACTGAGAAACGACAACTCGTCCCGCTTCGGAAAGTTTATCCGCATCCATTTCGGAACAAGTGGTAAACTGTCTTCGGCTGACATTGAAACATATTTGCTGGAAAAGTCCCGTGTGACCTTTCAGTTAAAATCTGAAAGGAACTATCACATCTTCTTCCAGATATTATCCAACGCAAAGCCTGAGCTGCTGGATATGCTGCTGATTACAAATAATCCCTATGACTACTCTTACATCTCCCAAGGAGAGGTAACTGTCGCAAGTATTAATGACAGCGAGGAGTTGTTTGCCACCGACAATGCCTTCGACGTGCTTGGTTTCACTCCTGATGAGAAGATGGGAGTCTACAAACTGACTGGTGCCATCATGCATTATGGCAACATGAAGTTTAAGCAGAAGCAGCGTGAGGAACAGGCCGAACCTGATGGTACCGAAGCTGCTGACAAATCAGCCTACCTAATGGGGCTGAACTCTGCAGATCTTCTGAAAGGACTCTGTCATCCAAGGGTCAAGGTAGGAAACGAATATGTCACCAAAGGCCAAGGTGTGGATCAGGTGTACTACTCACTAAATGTGTCCACCTCTTGGGATGTAGGTATTATCGATGGGCTCTCTGGCTGGACAGTCTCTGTAGATGATGTACCAGCAGATACCATCTCTAGAAGATTCCGCTATGATGTGGCACTAGTATCAGCTCTAAAAGATTTGGAGGAGGACATCATGGAAGGACTAAGGGAGAGGGGGTTGGATGACAGCACTTGCACTTCCGGTTTCACAGTGGTGATAAAGGAGTCATGTGATGGCATGGGAGACGTGAGCGAGAAGCATGGAGGAGGACCAGCCATTCCAGAGAAGGCGGTAAGGTTCTCTTTTACGGTGATGTCCATCACGGTTCAAGCTGAAGGTGAGGATGAAGCAGTCACAATCTTCCAGGAACCAAAGCCCAACTCTGAGCTCTCCTGCAGGCCCCTGTGCCTGATGTTTGTGGATGAGTCTGATCATGAGATGCTCACTGCCATCTTGGGGCCAGTAGTGGCAGAGCGTAGAGCCATGAAGGAGAGTCGCCTCATTCTGTCCATTGGGGGGCTTCTTCGTTCCTTCCGCTTTTACTTCCGAGGCACWGGCTATGATGAGAAGATGGTGAGAGAAATGGAAGGGTTAGAGGCTTCAGGTTCCACTTACATCTGCACCCTTTGTGACTCCACACGAGGTGAGGCCTCTCAGAACATGGTGCTGCACTCCATCACCCGAAGCCATGAGGAAAACCTTGATCGCTACGAGATATGGAGGACCAACCCTTTCTCTGAGTCTGCAGACGAGTTGCGCGATCGTGTCAAAGGGGTCTCAGCGAAGCCTTTCATGGAGACCCAGACCACGCTAGACGCCTTGCATTGTGACATTGGCAATGCTACAGAGTTCTACAAGATATTCCAGGATGAGATTGGTGAAGTGTACCAGAGAACCAATCCAACTCGAGAGGAGCGGCGACGCTGGCGATCAGCCCTTGATAAGCAGCTGAGGAAGAAGCTGAAGCTGAAGCCAGTGATGAGGATGAATGGGAACTACGCCCGACGGCTGATGACCCGTGAGTCTGTGGAGGCGTTGTGTGAGCTTGTTCCCTCAGAGGAGCGTCGCAAGGCCCTGAGAGAGCTGATGGAGCTGTACCTCCAGATGAAGCCTGTGTGGCGCTCCACCTGCCCAGCCAGAGATTGCCCTGATCAACTCTTACGTTACAGCTTTAACTCCCAGCGCTTTGCCGAACTCCTGTCCACCACATTCAAATACCGTTATGATGGCAAGATCACCAACTACCTCCACAAAACCTTAGCCCATGTGCCTGAGATTGTGGAACGAGATGGGTCAATTGGTGCTTGGGCCAGCGAGGGGAATGAATCTGGGAACAAGCTTTTCCGCCGCTTCCGTAAGATGAACGCCAGGCAGTCCAAGACCTGAGTGTTACCTCATTCACGGTGGCCGAACACCCAACAATGAGTTGTCCTCTAGCCTCTACCTGCTAAATGTCGACAGTCGTGGATGCAATCGAAAAGTCACACTGAGATGCCAGGAGAAAGAGCTGGTGGGGGAGACCCCAGGGCCTCGCTACGGGCACACCATTAGTGTAGTCCACAGCAGGGGGAAAACAGCCTGTGTTCTTTTCGGCGGCAGGTCTTACATGTCACCTGCTGAGAGAACCACAGAGAACTGGAATAGTGTGGTGGACTGTCCACCCCAGGTGTACCTCATTGATCTGGAGTTTGGCTGCTGCTCAGCTTATACACTCCCTGAGCTCACGGATGGCCAGTCATTCCACCTGGCCCTGGCTCGAGAGGATTGTGTTTACTTCTTGGGTGGCCACATTCTCTCCACCGACTGCCGACCAGCTCGCATGTTCAGGCTGCGTGTGGAGCTTCTCCTAGGCAGTCCAGTGCTCTCCTGCGATATGTTTAATGATGGTCCGTCTATCACAAGTGCCATTGCAACTCCTGTAGGCCCTGCTCATGAGTATATGATCCTTGGTGGCTACCAGTCAGACTCCCAGAAGCGAATGCAGTGCACCTACGTGGTACTGGATGACGTAGGCATACGAATGGAACCTCGAGATACACCGCAGTGGAGCAGTGAGATCAGCCAGAGCCGTACTTGGTTTGGTGGAAGCCTGGGAGATGGTAGCGCATTGATCGCTATTCCATCAGAAGGAAGTCCTGCACCTCCAGATGCCTATCACTTTTACCAGGTAAGCTTCCAGCAAGAGGGAGATTCAGAGAATCCAACCCAGACATGCAGCCAGGAGTCCACAGACTTTGAGGACTCAGCCCCTCTCGAGGACTCAGAAGAGCTGTACTTTGGGCGTGATCCTAACGAGATGGAGTACAGCAGCGATGGAGAAGGAGACACCTACAACGAAGATGATGAGGAGGACGTTTCTCAGACCGGCTATTGGATCAAGTGCTGTCTCACATGCCAAGTAGACATCAACA
>PE10058Prochilodusnigricans
CAAAAACATCGCCTCCTGCAAAAATCAATGTATAAGAGGTCCTGCCTGCCCAGTGACTATTAGTTAAACGGCCGCGGTATTTTGACCGTGCTAAGGTAGCGCAATCACTTGTCTTTTAAATGAAGACCTGTATGAATGGTGGAACGAGGGCTTAACTGTCTCCCTTCTCCAGTCAATGAAATTGATCTGCCCGTGCAGAAGCGGGCATATATATACAAGACGAGAAGACCCTTTGGAGCTTAAGACAAAAGGCCAATCTTCGGTTGGGGCGACCACGGGGGAAAATAAAGCCCCCATGTGGAACGTAAAACTAAGAGAGACATCTCTAAGCCACAGAATATCTGACCCCGATCAACGAACCAAGTTACCCTAGGGATAACAGCGCAATCCCCTCCAAGAGTTCATATCGACGAGAGGGTTTACGACCTCGATGTTGGATCAGGACATCCTAATGGTGCAGCCGCTATTAAGGGTTCGTTTGTTCAACGATTAAAGTCCTACGTGATCTGA-TCCACCAACCACAAAGACATTGGCACCCTTTATTTAGTATTTGGTGCCTGAGCCGGAATAGTCGGTACAGCCCTTAGCCTTTTGATTCGAGCAGAGCTTAGCCAGCCCGGATCTTTGCTAGGCGATGACCAGATTTATAATGTTATCGTTACCGCACATGCTTTCGTAATAATCTTCTTTATAGTAATGCCAATTATGATTGGAGGATTTGGGAACTGACTAGTTCCTCTGATGATCGGGGCCCCCGACATAGCATTCCCCCGAATAAATAATATAAGCTTTTGACTACTACCCCCATCCTTCCTTCTCCTTCTAGCCTCCTCCGGAGTTGAGGCCGGAGCCGGGACAGGTTGAACTGTTTATCCCCCTCTCGCCGGGAACTTAGCCCACGCAGGAGCCTCTGTAGACTTAACCATTTTCTCACTTCACCTCGCTGGGGTTTCTTCAATTCTGGGAGCAATTAACTTTATTACAACCATTATTAACATGAAACCTCCAGCCATTTCTCAATATCAAACACCTTTGTTTGTGTGGGCCACTCTAATTACAGCGGTACTCCTTCTCCTCTCTCTACCTGTTCTGGCCGCCGGAATTACAATACTCTTAACAGACCGAAACCTCAATACCACATTCTTCGACCCTGCTGGAGGAGGAGAC-GCTAACAGGATTATTCCTAGCAATACACTATACCTCAGACATCTCCACTGCCTTCTCCTCCGTAGCCCACATCTGCCGTGATGTAAACTACGGCTGACTAATCCGAAATATACACGCCAACGGAGCTTCCTTCTTCTTCATTTGCATTTATTTACACATTGGCCGAGGCTTATACTACGGCTCCTACCTTTATAAAGAAACATGAAACATCGGCGTAGTCCTATTACTACTAGTTATGATAACTGCATTCGTAGGTTATGTACTACCATGAGGGCAAATATCATTCTGAGGCGCTACCGTAATTACAAACCTGCTCTCCGCCGTACCCTACGTTGGAGATGCCCTAGTACAATGAATCTGAGGAGGCTTCTCCGTAGACAACGCAACCCTGACACGATTCTTTGCCTTCCACTTTCTACTACCTTTCGTAGTCGTCGCCGCAACAGCCCTCCACGCCCTCTTCCTGCACGAAACAGGGTCAAACAACCCCGTCGGACTAAACTCTGACGCAGACAAAATCCCATTCCACCCATACTTCTCCTACAAAGACCTACTTGGCTTCATAGTACTACTGGCAGCTCTTACAGCACTAGCCCTTTTCTCCCCAAATCTCCTAGGAGACCCTGATAACTTCACTCCAGCCAACCCCCTCGTTACACCCACACATATTAAACCAGAATGATACTTCCTATTCGCCTACGCTATTCTACGATCAATTCCTAACAAACTAGGCGGAGTACTAGCCCTCCTCTTCTCAATCCTAGTTCTTCTACTAGTCCCTCTACTACACACCTCTAAACAACAAGGACTTACATTCCGCCCAATCACTCAATTCCTATTTTGAGCACTAGTAGCAGACGTAATAATCCTAACCTGAATCGGAGGAATGCCAGTAGAACACCCCTTCATCATTATCGGCCAAATCGCCTCAGTCCTTTACTTCGTGCTACTCCTAATTCTTAATCCTCTAGCCGGATGACTAGAA----------ATACCAAGAGAGTAATCCAGTATTTCGCAAGTATTGCAGCTGCTGCCGGTGCTTGCAAGAAGGACTCCAATAAAGGCACCCTGGAGGACCAAATCATCCAGGCCAATCCTGCCCTCGAGGCCTTCGGCAATGCCAAAACACTGAGAAACGACAACTCTTCYCGCTTCGGAAAGTTTATCCGCATCCATTTCGGAACAAGTGGTAAACTGTCTTCGGCTGACATTGAAACATATTTGCTGGAAAAGTCCCGTGTGACCTTTCAGTTAAAATCTGAAAGGAACTATCACATCTTCTTCCAGATATTATCCAACGCAAAGCCCGAGCTGCTGGATATGCTGCTGATTACAAATAATCCCTATGACTACTCTTACATCTCCCAAGGAGAGGTAACTGTCGCAAGTATTAATGACAGCGAGGAGTTGTTTGCCACCGACAATGCCTTCGACGTGCTTGGTTTCACTCCTGATGAGAAGATGGGAGTCTACAAACTGACTGGTGCTATCATGCATTATGGCAACATGAAGTTTAAGCAGAAGCAGCGTGAGGAACAGGCAGAACCTGATGGTACCGAAGCTGCTGACAAATCAGCCTACCTAATGGGGCTGAACTCTGCAGATCTTCTGAAAGGACTCTGTCATCCAAGGGTCAAGGTAGGAAATGAATATGTCACCAAAGGCCAAGGTGTGGATCAGGTGTACTACTCAAT---------------------------------------------------------------------------------------------------------------------------------------------------------------------------------------------------------------------------------------------------------------------------------------------------------------------------------------------------------------------------------------------------------------------------------------------------------------------------------------------------------------------------------------------------------------------------------------------------------------------------------------------------------------------------------------------------------------------------------------------------------------------------------------------------------------------------------------------------------------------------------------------------------------------------------------------------------------------------------------------------------------------------------------------------------------------------------------------------------------------------------------------------------------------------------------------------------------------------------------------------------------------------------------------------------------------------------------------------------------------------------------------------------------------------------------------------------------------------------------------------------------------------------------------------------------------------------------------------------------------------------------------------------------------------------------------------------------------------------------------------------------------------------------------------------------------------------------------------------------------------------------------------------------------------------------------------------------------------------------------------------------------------------------------------------------------------------------------------------------------------------------------------------------------------------------------------------------------------------------------------------------------------------------------------------------------------------------------------------------------------------------------------------------------------------------------------------------------------------------------------------
>T54Prochilodusnigricans
CAAAAACATCGCCTCCTGCAAAAATCAATGTATAAGAGGTCCTGCCTGCCCAGTGACTATTAGTTAAACGGCCGCGGTATTTTGACCGTGCTAAGGTAGCGCAATCACTTGTCTTTTAAATGAAGACCTGTATGAATGGTGGAACGAGGGCTTAACTGTCTCCCTTCTCCAGTCAATGAAATTGATCTGCCCGTGCAGAAGCGGGCATATATATACAAGACGAGAAGACCCTTTGGAGCTTAAGACAAAAGGCCAATCTTCGGTTGGGGCGACCACGGGGGAAAATAAAGCCCCCATGTGGAACGTAAAACTAAGAGAGACATCTCTAAGCCACAGAATATCTGACCCCGATCAACGAACCAAGTTACCCTAGGGATAACAGCGCAATCCCCTCCAAGAGTTCATATCGACGAGAGGGTTTACGACCTCGATGTTGGATCAGGACATCCTAATGGTGCAGCCGCTATTAAGGGTTCGTTTGTTCAACGATTAAAGTCCTACGTGATCTGA-TCCACCAACCACAAAGACATTGGCACCCTTTATTTAGTATTTGGTGCCTGAGCCGGAATAGTCGGTACAGCCCTTAGCCTTTTGATTCGAGCAGAGCTTAGCCAGCCCGGATCTTTGCTAGGCGATGACCAGATTTATAATGTTATCGTTACCGCACATGCTTTCGTAATAATCTTCTTTATAGTAATGCCAATTATGATTGGAGGATTTGGGAACTGACTAGTTCCTCTGATGATCGGGGCCCCCGACATAGCATTCCCCCGAATAAATAACATAAGCTTTTGACTACTACCCCCATCCTTCCTTCTCCTCCTAGCCTCCTCCGGAGTTGAGGCCGGAGCCGGGACAGGTTGAACTGTTTATCCCCCTCTCGCCGGGAACTTAGCCCACGCAGGAGCCTCTGTAGACTTAACCATTTTCTCACTTCACCTCGCTGGGGTTTCTTCAATTCTGGGAGCAATTAACTTTATTACAACCATTATTAACATGAAACCTCCAGCCATTTCTCAATATCAAACACCTTTGTTTGTGTGAGCCACTCTAATTACAGCGGTACTCCTTCTCCTCTCTCTACCTGTTCTGGCCGCCGGAATTACAATACTCTTAACAGACCGAAACCTCAATACCACATTCTTCGACCCTGCTGGAGGAGGAGACTCCTAACAGGATTATTCCTAGCAATACACTATACCTCAGACATCTCCACTGCCTTCTCCTCCGTAGCCCACATCTGCCGTGATGTAAACTACGGCTGACTAATCCGAAATATACACGCCAACGGAGCTTCCTTCTTCTTCATTTGCATTTATTTACACATTGGCCGAGGCTTATACTACGGCTCCTACCTTTATAAAGAAACATGAAACATCGGCGTAGTCCTATTACTACTAGTTATGATAACTGCATTCGTAGGTTATGTACTACCATGAGGGCAAATATCATTCTGAGGCGCTACCGTAATTACAAACCTGCTCTCCGCTGTACCCTACGTTGGAGATGCCCTAGTACAATGAATCTGAGGAGGCTTCTCCGTAGACAACGCAACCCTGACACGATTCTTTGCCTTCCACTTTCTACTACCTTTCGTAGTCGTCGCCGCAACAGCCCTCCACGCCCTCTTCCTGCACGAAACAGGGTCAAACAACCCCGTCGGACTAAACTCTGACGCAGACAAAATCCCATTCCACCCATACTTCTCCTACAAAGACCTACTTGGCTTCATAGTACTACTGGCAGCTCTTACAGCGCTAGCCCTTTTCTCCCCAAATCTCCTAGGAGACCCTGATAACTTCACTCCAGCCAACCCCCTCGTTACACCCACACATATTAAACCAGAATGATACTTCCTATTCGCCTACGCTATTCTACGATCAATTCCTAACAAACTAGGTGGAGTACTAGCCCTCCTCTTCTCAATCCTAGTTCTTCTACTAGTCCCTCTACTACACACCTCTAAACAACAAGGACTTACATTCCGCCCAATCACTCAATTCCTATTTTGAGCACTAGTAGCAGACGTAATAATCCTAACCTGAATCGGGGGAATGCCAGTAGAACACCCCTTCATCATTATCGGCCAAATCGCCTCAGTCCTTTACTTCATGCTACTCCTAATTCTTAATCCTCTAGCCGGATGACTAGAAAATAA-----ACACCAAGAGAGTAATCCAGTATTTCGCAAGTATTGCAGCTGCTGCCGGTGCTTGCAAGAAGGACTCCAATAAAGGCACCCTGGAGGACCAAATCATCCAGGCCAATCCTGCACTCGAGGCCTTCGGCAATGCCAAAACACTGAGAAACGACAACTCGTCCCGCTTCGGAAAGTTTATCCGCATCCATTTCGGAACAAGTGGTAAACTGTCTTCGGCTGACATTGAAACATATTTGCTGGAAAAGTCCCGTGTGACCTTTCAGTTAAAATCTGAAAGGAACTATCACATCTTCTTCCAGATATTATCCAACGCAAAGCCTGAGCTGCTGGATATGCTGCTGATTACAAATAATCCCTATGACTACTCTTACATCTCCCAAGGAGAGGTAACTGTCGCAAGTATTAATGACAGCGAGGAGTTGTTTGCCACCGACAATGCCTTCGACGTGCTTGGTTTCACTCCTGATGAGAAGATGGGAGTCTACAAACTGACTGGTGCTATCATGCATTATGGCAACATGAAGTTTAAGCAGAAGCAGCGTGAGGAACAGGCAGAACCTGATGGTACCGAAGCTGCTGACAAATCAGCCTACCTAATGGGGCTGAACTCTGCAGATCTTCTGAAAGGACTCTGTCATCCAAGGGTCAAGGTAGGAAACGAATATGTCACCAAAGGCCAAGGTGTGGATCAGGTGTACTACTCAATAAATGTGTCCACCTCTTGGGATGTAGGTATTATCGATGGGCTCTCTGGCTGGACAGTCTCTGTAGATGATGTACCAGCAGATACCATCTCTAGAAGATTCCGCTATGATGTGGCACTAGTATCAGCTCTAAAAGATTTGGAGGAGGACATCATGGAAGGACTAAGGGAGAGGGGGTTGGATGACAGCACTTGCACTTCCGGTTTCACAGTGGTGATCAAGGAGTCATGTGACGGCATGGGAGACGTGAGCGAGAAGCATGGAGGAGGACCAGCCATTCCAGAGAAGGCGGTAAGGTTCTCTTTTACGGTGATGTCCATCACGGTTCAAGCTGAAGGTGAGGATGAAGCAGTCACAATCTTCCAGGAACCAAAGCCCAACTCTGAGCTCTCCTGCAGGCCCCTGTGCCTGATGTTTGTGGATGAGTCTGATCATGAGATGCTCACTGCCATCTTGGGGCCAGTAGTGGCAGAGCGTAGAGCCATGAAGGAGAGTCGCCTCATTCTGTCCATTGGGGGGCTTCTTCGTTCCTTCCGCTTTTACTTCCGAGGCACAGGCTATGATGAGAAGATGGTGAGAGAAATGGAAGGGTTAGAGGCTTCAGGTTCCACTTACATCTGCACCCTTTGTGACTCCACACGAGCTGAGGCCTCTCAGAACATGGTGCTGCACTCCATCACCCGAAGCCATGAGGAAAACCTTGATCGCTAYGAGATATGGAGGACCAATCCTTTCTCTGAGTCTGCAGACGAGTTGCGCGATCGTGTCAAAGGGGTCTCAGCGAAGCCTTTCATGGAGACCCAGACCACGCTAGACGCCTTGCATTGTGACATTGGCAATGCTACAGAGTTCTACAAGATATTCCAGGATGAGATTGGTGAAGTGTACCAGAGAACCAATCCAACTCGAGAGGAGCGGCGACGCTGGCGATCAGCCCTTGATAAGCAGCTGAGGAAGAAGCTGAAGCTGAAGCCAGTGATGAGGATGAATGGGAACTACGCCCGACGGCTGATGACCCGTGAGTCTGTGGAGGCGTTGTGTGAGCTTGTTCCCTCAGAGGAGCGTCGCAAGGCCCTGAGAGAGCTGATGGAGCTGTACCTCCAGATGAAGCCTGTGTGGCGCTCCACCTGCCCAGCCAGAGATTGCCCTGATCAACTCTTACGTTACAGCTTCAACTCCCAGCGCTTTGCCGAACTCCTGTCCACCACATTCAAATACCGTTATGATGGCAAGATCACCAACTACCTCCACAAAACCTTGGCCCATGTGCCTGAGATTGTGGAACGAGATGGGTCAATTGGTGCTTGGGCCAGCGAGGGGAATGAATCCGGGAACAAGCTTTTCCGCCGCTTCCGTAAGATGAACGCCAGGCAGTCCAAGACCTGAGTGTTACCTCATTCACGGTGGCCGAACACCCAATAATGAGTTGTCCTCTAGCCTCTACCTGCTAAATGTCGACAGTCGTGGATGCAATCGAAAAGTCACACTGAGATGCCAGGAGAAAGAGCTGGTGGGGGAGACCCCAGGGCCTCGCTACGGACACACCATTAGTGTAGTCCACAGCAGGGGGAAAACAGCCTGTGTTCTTTTCGGCGGCAGGTCTTACATGTCACCTGCTGAGAGAACCACAGAGAACTGGAATAGTGTGGTGGACTGTCCACCCCAGGTGTACCTCATTGATCTGGAGTTTGGCTGCTGCTCAGCTTATACACTCCCTGAGCTCACGGATGGCCAGTCATTCCACCTGGCCCTGGCTCGAGAGGATTGTGTTTACTTCTTGGGTGGCCACATTCTCTCCACCGACTGCCGACCAGCTCGCATGTTCAGGCTGCGTGTGGAGCTTCTCCTAGGCAGTCCAGTGCTCTCCTGCGATATGTTTAATGATGGTCCGTCTATCACAAGTGCCATTGCAACTCCTGTAGGCCCTGCTCATGAGTATATGATCCTTGGTGGCTACCAGTCAGACTCCCAGAAGCGRATGCAGTGCACCTACGTGGTACTGGATGACGTAGGCATACGAATGGAACCTCGAGATACACCGCAGTGGAGCAGTGAGATCAGCCAGAGCCGTACTTGGTTTGGTGGAAGCCTGGGAGATGGTAGCGCATTGATCGCTATTCCATCAGAGGGAAGTCCTGCACCTCCAGATGCCTATCACTTTTACCAGGTAAGCTTCCAGCAAGAGGGAGATTCAGAGGATCCAACCCAGACATGCAGCCAGGAGTCCACAGACTTTGAGGACTCAGCCCCTCTCGAGGACTCAGAAGAGCTGTACTTTGGGCGTGATCCTAACGAGATGGAGTACAGCAGCGATGGAGAAGGAGACACCTACAACGAAGATGATGAGGAGGACGTTTCTCAGACCGGCTATTGGATCAAGTGCTGTCTCACATGCCAGGTAGACATCAACA
>42732Prochiloduslacustris
----AACATCGCCTCCTGCAAAAATCAATGTATAAGAGGTCCTGCCTGCCCAGTGACTATTAGTTAAACGGCCGCGGTATTTTGACCGTGCTAAGGTAGCGCAATCACTTGTCTTTTAAATGAAGACCTGTATGAATGGTGGAACGAGGGCTTAACTGTCTCCCTTCTCCAGTCAATGAAATTGATCTGCCCGTGCAGAAGCGGGCATATATATACAAGACGAGAAGACCCTTTGGAGCTTAAGACAAAAGGCCAATCTTCGGTTGGGGCGACCACGGGGGAAAATAAAGCCCCCATGTGGAACGTAAAACTAAGAGAGACATCTCTAAGCCACAGAATATCTGACCCCGATCAACGAACCAAGTTACCCTAGGGATAACAGCGCAATCCCCTCCAAGAGTTCATATCGACGAGAGGGTTTACGACCTCGATGTTGGATCAGGACATCCTAATGGTGCAGCCGCTATTAAGGGTTCGTTTGTTCAACGATTAAAGTCCTACGTGATCTGA----------------------------------------------------------------------------------------------------------------------------------------------------------------------------------------------------------------------------------------------------------------------------------------------------------------------------------------------------------------------------------------------------------------------------------------------------------------------------------------------------------------------------------------------------------------------------------------------------------------------------------------------------------------------------------TCCTAACAGGATTATTCCTAGCAATACACTATACCTCAGACATCTCCACTGCCTTCTCCTCTGTAGCCCACATCTGCCGGGATGTAAACTACGGCTGACTAATCCGAAATATACACGCCAACGGAGCTTCCTTTTTCTTCATTTGCATTTATTTACACATTGGCCGAGGCTTATACTACGGCTCCTACCTTTACAAAGAAACATGAAACATCGGCGTAGTCCTATTACTACTAGTTATGATAACTGCATTCGTAGGTTATGTACTACCATGAGGACAAATATCATTCTGAGGCGCTACCGTAATTACAAACCTGCTCTCCGCCGTACCCTACGTTGGAGATGCCCTAGTACAATGAATCTGAGGGGGCTTCTCCGTAGACAACGCAACCCTAACACGATTCTTTGCCTTCCACTTTCTACTACCTTTCGTAGTCGTCGCTGCAACAGCCCTCCACGCCCTCTTCCTGCACGAAACAGGGTCAAACAACCCCGTCGGACTAAACTCTGACGCAGATAAAATCCCATTCCACCCATACTTCTCCTACAAAGACCTACTTGGCTTCATAGTACTACTGGCAGCTCTTACAGCACTAGCCCTTTTCTCCCCAAATCTCCTAGGAGACCCTGATAACTTCACTCCAGCCAACCCCCTCGTTACACCCACACATATTAAACCAGAATGATACTTCCTATTCGCCTACGCCATTCTACGGTCAATTCCTAACAAATTAGGCGGAGTACTAGCCCTCCTCTTCTCAATTCTAGTTCTTCTACTAGTCCCTCTACTACACACCTCTAAACAACAAGGACTTACATTCCGTCCAATCACCCAATTCCTATTTTGAGCACTAGTAGCAGACGTAATAATCCTAACCTGAATCGGAGGAATGCCAGTAGAACACCCCTTCATCATTATCGGCCAAATCGCCTCAGTCCTTTACTTCACGCTACTCCTAATTCTTAACCCTCTAGCTGGATGACTAGAAAATAA------------------------------AGCAAGTATTGCAGCTGCTGCCGGTGCTTGCAAGAAGGACTCCAATAAAGGCACCCTGGAGGACCAAATCATCCAGGCCAATCCTGCCCTTGAGGCCTTCGGCAATGCCAAAACACTGAGAAACGACAACTCATCCCGCTTCGGAAAGTTTATCCGCATCCATTTCGGAACAAGTGGTAAACTGTCTTCGGCTGACATTGAAACATATTTGCTGGAAAAGTCCCGTGTGACCTTTCAGTTAAAATCTGAAAGGAACTATCACATCTTCTTCCAGATATTATCCAACGCAAAGCCTGAGCTGCTGGATATGCTGCTGATTACAAATAATCCCTATGACTACTCTTACATCTCCCAAGGAGAGGTAACTGTCGCAAGTATTAACGACAGCGAGGAGTTGTTTGCCACCGACAATGCCTTCGACGTGCTTGGTTTCACTCCTGAAGAGAAGATGGGAGTCTACAAACTGACTGGTGCTATCATGCATTATGGCAACATGAAGTTTAAGCAGAAGCAGCGTGAGGAACAGGCAGAACCTGATGGTACCGAAGCTGCTGACAAATCAGCCTACCTAATGGGGCTGAACTCTGCAGATCTTCTGAAAGGACTCTGTCATCCAAGGGTCAAGGTAGGAAACGAATATGTCACCAAAGGCCAAGGTGTGGATCAGGTGTACTACTCAAT-----------------------------------------------------------------------------------------------------------------------------------------------------------------------------------------------------------------------------------------------------------------------------------------------------------------------------------------------------------------------------------------------------------------------------------------------------------------------------------------------------------------------------------------------------------------------------------------------------------------------------------------------------------------------------------------------------------------------------------------------------------------------------------------------------------------------------------------------------------------------------------------------------------------------------------------------------------------------------------------------------------------------------------------------------------------------------------------------------------------------------------------------------------------------------------------------------------------------------------------------------------------------------------------------------------------------------------------------------------------------------------------------------------------------------------CCTGAGTGTTACCTCATTCACGGTGGCCGAACACCCAATAATGAGTTGTCCTCTAGCCTCTACCTGCTAAATGTCGACAGTCGTGGATGCAATCGAAAAGTCACACTGAGATGCCAGGAGAAAGAGCTGGTGGGGGAGACCCCAGGGCCTCGCTACGGGCACACCATTAGTGTAGTCCACAGCAGGGGGAAAACAGCCTGTGTTCTTTTCGGCGGCAGGTCTTACATGTCACCTGCTGAGAGAACCACAGAGAACTGGAATAGTGTGGTGGACTGTCCACCCCAGGTGTACCTCATTGATCTGGAGTTTGGCTGCTGCTCAGCTTATACACTCCCTGAGCTCACGGATGGCCAGTCATTCCACCTGGCCCTGGCTCGAGAGGATTGTGTTTACTTCTTGGGTGGCCACATTCTCTCCACCGACTGCCGACCAGCTCGCATGTTCAGGCTGCGTGTGGAGCTTCTCCTAGGCAGTCCAGTGCTCTCCTGCGATATGTTTAATGATGGTCCATCTATCACAAGTGCCATTGCAACTCCTGTAGGCCCTGCTCATGAGTATATGATCCTTGGTGGCTACCAGTCAGACTCCCAGAAGCGAATGCAGTGCACCTACGTGGTACTGGATGACGTAGGCATACGAATGGAACCTCGAGATACACCGCAGTGGAGCAGTGAGATCAGCCAGAGCCGTACTTGGTTTGGTGGAAGCCTGGGAGATGGTAGCGCATTGATCGCTATTCCATCAGAGGGAAGTCCTGCACCTCCAGATGCCTATCACTTTTACCAGGTAAGCTTCCAGCAAGAGGGAGATTCAGAGGATCCAACCCAGACATGCAGCCAGGAGTCCACAGACTTTGAGGACTCAGCCCCTCTCGAGGACTCAGAAGAGCTGTACTTTGGGCGTGATCCTAACGAGATGGAGTACAGCAGCGATGGAGAAGGAGACACCTACAACGAAGATGATGAGGAGGACGTTTCTCAGACCGGCTATTGGATCAAGTGCTGTCTCACATGCCAGGTAGACATCAACA
>15728Prochilodusrubrotaeniatus
----AACATCGCCTCCTGCAAAAATCAATGTATAAGAGGTCCTGCCTGCCCAGTGACTATTAGTTAAACGGCCGCGGTATTTTGACCGTGCTAAGGTAGCGCAATCACTTGTCTTTTAAATGAAGACCTGTATGAATGGTGGAACGAGGGCTTAACTGTCTCCCTTCTCCAGTCAATGAAATTGATCTGCCCGTGCAGAAGCGGGCATATATATACAAGACGAGAAGACCCTTTGGAGCTTAAGACAAAAGGCCAATCTTCGGTTGGGGCGACCACGGGGGAAAATAAAGCCCCCATGTGGAACGTAAAACTAAGAGAGACATCTCTAAGCCACAGAATATCTGACCCCGATCAACGAACCAAGTTACCCTAGGGATAACAGCGCAATCCCCTCCAAGAGTTCATATCGACGAGAGGGTTTACGACCTCGATGTTGGATCAGGACATCCTAATGGTGCAGCCGCTATTAAGGGTTCGTTTGTTCAACGATTAAAGTCCTACGTGATCTGA-TCCACCAACCACAAAGACATTGGCACCCTTTATTTAGTATTTGGTGCCTGAGCCGGAATAGTCGGTACAGCCCTTAGCCTTTTGATTCGAGCAGAGCTTAGCCAGCCCGGATCTTTGCTAGGCGATGACCAGATTTATAATGTTATCGTTACCGCACATGCTTTCGTAATAATCTTCTTTATAGTAATGCCAATTATGATTGGAGGATTTGGGAACTGACTAGTTCCTCTGATGATCGGGGCCCCCGACATAGCATTCCCCCGAATAAATAACATAAGCTTTTGACTACTACCCCCATCCTTCCTTCTCCTCCTAGCCTCCTCCGGAGTTGAGGCCGGAGCCGGGACAGGTTGAACTGTTTATCCCCCTCTCGCCGGGAACTTAGCCCACGCAGGAGCCTCTGTAGACTTAACCATTTTCTCACTTCACCTCGCTGGGGTTTCTTCAATTCTGGGAGCAATTAACTTTATTACAACCATTATTAACATGAAACCTCCAGCCATTTCTCAATATCAAACACCTTTGTTTGTGTGAGCCACTCTAATTACAGCGGTACTCCTTCTCCTCTCTCTACCTGTTCTGGCCGCCGGAATTACAATACTCTTAACAGACCGAAACCTCAATACCACATTCTTCGACCCTGCTGGAGGAGGAGACTCCTAACAGGATTATTCCTAGCAATACACTATACCTCAGACATCTCCACTGCCTTCTCCTCCGTAGCCCACATCTGCCGTGATGTAAACTACGGCTGACTAATCCGAAATATACACGCCAACGGAGCTTCCTTCTTCTTCATTTGCATTTATTTACACATTGGCCGAGGCTTATACTACGGCTCCTACCTTTATAAAGAAACATGAAACATCGGCGTAGTCCTATTACTACTAGTTATGATAACTGCATTCGTAGGTTATGTACTACCATGAGGGCAAATATCATTCTGAGGCGCTACCGTAATTACAAACCTGCTCTCCGCCGTACCCTACGTTGGAGATGCCCTAGTACAATGAATCTGAGGAGGCTTCTCCGTAGACAACGCAACCCTGACACGATTCTTTGCCTTCCACTTTCTACTACCTTTCGTAGTCGTCGCCGCAACAGCCCTCCACGCCCTCTTCCTGCACGAAACAGGGTCAAACAACCCCGTCGGACTAAACTCTGACGCAGACAAAATCCCATTCCACCCATACTTCTCCTACAAAGACCTACTTGGCTTCATAGTACTACTGGCAGCTCTTACAGCACTAGCCCTTTTCTCCCCAAATCTCCTAGGAGACCCTGATAACTTCACTCCAGCCAACCCCCTCGTTACACCCACACATATTAAACCAGAATGATACTTCCTATTCGCCTACGCTATTCTACGATCAATTCCTAACAAACTAGGTGGAGTACTAGCCCTCCTCTTCTCAATCCTAGTTCTTCTACTAGTCCCCCTACTACACACCTCTAAACAACAAGGACTTACATTCCGCCCAATCACTCAATTCCTATTTTGAGCACTAGTAGCAGACGTAATAATCCTAACCTGAATCGGAGGAATGCCAGTAGAACACCCCTTCATCATTATCGGCCAAATCGCCTCAGTCCTTTACTTCATGCTACTCCTAATTCTTAATCCTCTAGCCGGATGACTAGAAAATAATGTCAATACCAAGAGAGTAATCCAGTATTTCGCAAGTATTGCAGCTGCTGCCGGTGCTTGCAAGAAGGACTCCAATAAAGGCACCCTGGAGGACCAAATCATCCAGGCCAATCCTGCACTCGAGGCCTTCGGCAATGCCAAAACACTGAGAAACGACAACTCTTCCCGCTTCGGAAAGTTTATCCGCATCCATTTCGGAACAAGTGGTAAACTGTCTTCGGCTGACATTGAAACATATTTGCTGGAAAAGTCCCGTGTGACCTTTCAGTTAAAATCTGAAAGGAACTATCACATCTTCTTCCAGATATTATCCAACGCAAAGCCTGAGCTGCTGGATATGCTGCTGATTACAAATAATCCCTATGACTACTCTTACATCTCCCAAGGAGAGGTAACTGTCGCAAGTATTAACGACAGCGAGGAGTTGTTTGCCACCGACAATGCCTTCGACGTGCTTGGTTTCACTCCTGATGAGAAGATGGGAGTCTACAAACTGACTGGTGCTATCATGCATTATGGCAACATGAAGTTTAAGCAGAAGCAGCGTGAGGAACAGGCAGAACCTGATGGTACCGAAGCTGCTGACAAATCAGCCTACCTAATGGGGCTGAACTCTGCAGATCTTCTGAAAGGACTCTGTCATCCAAGGGTCAAGGTAGGAAACGAATATGTCACCAAAGGCCAAGGTGTGGATCAGGTGTACTACTCAAT------------------------AAGTATCATCGATGGGCTCTCTGGCTGGACAGTCTCTGTAGATGATGTACCAGCAGATACCATCTCTAGAAGATTCCGCTATGATGTGGCACTAGTATCAGCTCTAAAAGATTTAGAGGAGGACATCATGGAAGGACTAAGGGAGAGGGGGTTGGATGACAGCACTTGCACCTCCGGTTTCACAGTGGTGATAAAGGAGTCATGTGATGGCATGGGAGACGTGAGCGAGAAGCATGGAGGAGGACCAGCCATTCCAGAGAAGGCGGTAAGGTTCTCTTTTACGGTGATGTCCATCACGGTTCAAGCTGAAGGTGAGGATGAAGCAGTCACAATCTTCCAGGAACCAAAGCCCAACTCTGAGCTCTCCTGCAGGCCCCTGTGCCTGATGTTTGTGGATGAGTCTGATCATGAGATGCTCACTGCCATCTTGGGGCCAGTAGTGGCAGAGCGTAGAGCCATGAAGGAGAGTCGCCTCATTCTGTCCATTGGGGGGCTTCTTCGTTCCTTCCGCTTTTACTTCCGAGGCACTGGCTATGATGAGAAGATGGTGAGAGAAATGGAAGGGTTAGAGGCTTCAGGTTCCACTTACATCTGCACCCTTTGTGACTCCACCCGAGCTGAGGCCTCTCAGAACATGGTGCTGCACTCCATCACCCGAAGCCATGAGGAAAACCTTGATCGCTACGAGATATGGAGGACCAACCCTTTCTCTGAGTCTGCAGACGAGTTGCGCGATCGTGTCAAAGGGGTCTCAGCGAAGCCTTTCATGGAGTCCCAGACCACGCTAGACTCCACGCATTGTGACATCGGCAATGCTACAGAGTTTTCCAAGATATTCCTGGATGAGATTGGTGAAGTGTACCAGAGAACCAATCCAACTCGAGAGGAGCGGCGACGCTGGCGATCAGCCCTTGATAAGCAGCTGAGGAAGAAGCTGAAGCTGAAGCCAGTGATGAGGATGAATGGGAAGTACGCCCGGCGGCTGATGACCCGTGAGTCTGTGGAGGCGTTGTGTGAGCTTGTTCC-----------------------------------------------------------------------------------------------------------------------------------------------------------------------------------------------------------------------------------------------------------------------------------------------------------------------------------------------------------CACGGTGGCCGAACACCCAATAATGAGTTGTCCTCTAGCCTCTACCTGCTAAATGTCGACAGTCGTGGATGCAATCGAAAAGTCACACTGAGATGCCAGGAGAAAGAGCTGGTGGGGGAGACCCCAGGGCCTCGCTACGGGCACACCATTAGTGTAGTCCACAGCAGGGGGAAAACAGCCTGTGTTCTTTTCGGCGGCAGGTCTTACATGTCACCTGCTGAGAGAACCACAGAGAACTGGAATAGTGTGGTGGACTGTCCACCCCAGGTGTACCTCATTGATCTGGAGTTTGGCTGCTGCTCAGCTTATACACTCCCTGAGCTCACGGATGGCCAGTCATTCCACCTGGCCCTGGCTCGAGAGGATTGTGTTTACTTCTTGGGTGGCCACATTCTCTCCACCGACTGCCGACCAGCTCGCATGTTCAGGCTGCGTGTGGAGCTTCTCCTAGGCAGTCCAGTGCTCTCCTGCGATATGTTTAATGATGGTCCGTCTATCACAAGTGCCATTGCAACTCCTGTAGGCCCTGCTCATGAGTATATGATCCTTGGTGGCTACCAGTCAGACTCCCAGAAGCGGATGCAGTGCACCTACGTGGTACTGGATGACGTAGGCATACGAATGGAACCTCGAGATACACCGCAGTGGAGCAGTGAGATCAGCCAGAGCCGTACTTGGTTTGGTGGAAGCCTGGGAGATGGTAGCGCATTGATCGCTATTCCATCAGAGGGAAGTCCTGCACCTCCAGATGCCTATCACTTTTACCAGGTAAGCTTCCAGCAAGAAGGAGATTCAGAGGATCCAACCCAGACATGCAGCCAGGAGTCCACAGACTTTGAGGACTCAGCCCCTCTCGAGGACTCAGAAGAGCTGTACTTTGGGCGTGATCCTA------------------------------------------------------------------------------------------------------------------------
>33175Prochilodushartii
CAAAAACATCGCCTCCTGCAAAAATCAATGTATAAGAGGTCCTGCCTGCCCAGTGACTATTAGTTAAACGGCCGCGGTATTTTGACCGTGCTAAGGTAGCGCAATCACTTGTCTTTTAAATGAAGACCTGTATGAATGGTGGAACGAGGGCTTAACTGTCTCCCTTCTCCAGTCAATGAAATTGATCTGCCCGTGCAGAAGCGGGCATATATATACAAGACGAGAAGACCCTTTGGAGCTTAAGACAAAAGGCCAATCTTCGGTTGGGGCGACCACGGGGGAAAATAAAGCCCCCATGTGGAACGTAAAACTAAGAGAGACATCTCTAAGCCACAGAACATCTGACCCCGATCAACGAACCAAGTTACCCTAGGGATAACAGCGCAATCCCCTCCAAGAGTTCATATCGACGAGAGGGTTTACGACCTCGATGTTGGATCAGGACATCCTAATGGTGCAGCCGCTATTAAGGGTTCGTTTGTTCAACGATTAAAGTCCTACGTGATCTGT-TCCACCAACCACAAAGACATTGGCACCCTTTATTTAGTATTTGGTGCCTGAGCCGGAATAGTCGGTACAGCCCTTAGCCTTTTGATTCGAGCAGAGCTTAGCCAGCCCGGATCTTTGCTGGGCGATGACCAGATTTATAATGTTATCGTTACCGCACATGCTTTCGTAATAATCTTCTTTATAGTAATGCCAATTATGATTGGAGGATTTGGGAACTGACTAGTTCCTCTAATGATCGGGGCCCCCGACATAGCATTCCCCCGAATAAATAACATAAGCTTTTGACTGCTACCCCCATCCTTCCTTCTCCTCCTAGCCTCCTCCGGAGTTGAGGCCGGGGCCGGAACAGGTTGAACTGTTTATCCCCCTCTTGCCGGAAACTTAGCCCACGCAGGAGCCTCTGTAGACTTAACCATTTTCTCACTTCACCTCGCTGGAGTTTCTTCAATTCTGGGGGCAATTAACTTTATTACAACCATTATTAATATGAAACCTCCAGCCATTTCTCAATATCAAACACCTTTATTTGTGTGAGCCATTCTAATTACAGCGGTACTCCTTCTCCTCTCTCTACCCGTTCTGGCCGCCGGAATTACAATGCTCTTAACAGACCGAAACCTTAATACCACATTCTTCGACCCTGCTGGG---------TCCTAACAGGACTATTCCTAGCAATACACTATACCTCAGACATCTCCACTGCCTTCTCCTCTGTCGCCCACATCTGCCGTGATGTAAACTACGGCTGACTAATCCGAAACATGCACGCCAACGGAGCTTCCTTTTTCTTCATTTGCATTTATTTACACATTGGCCGAGGCTTATACTACGGCTCCTACCTTTATAAAGAAACATGAAACATCGGCGTAGTCCTGTTACTACTAGTTATGATAACTGCATTCGTAGGTTATGTACTACCATGAGGACAAATATCATTCTGAGGCGCTACCGTGATTACAAACCTGCTCTCCGCCGTACCCTACGTTGGAAATGCCCTAGTACAATGAATCTGAGGTGGCTTCTCCGTAGACAACGCAACCCTAACACGATTCTTTGCCTTCCACTTTCTACTACCTTTCGTAGTCGTCGCTGCAACAGCCCTTCACGCCCTCTTCCTGCACGAAACAGGGTCAAACAACCCTGTCGGACTAAACTCTAACGCAGACAAAATCCCATTCAACCCATACTTCTCCTACAAGGACCTACTTGGCTTCATAGTACTACTGGCAGCTCTTACATCACTAGCCCTTTTCTCCCCAAATCTCCTAGGAGACCCTGATAACTTCACTCCAGCCAACCCTCTCGTCACACCCACACATATCAAACCAGAATGATACTTCCTATTCGCCTACGCTATTCTACGATCAATTCCCAACAAACTAGGCGGAGTACTAGCCCTTCTCTTCTCAATCCTAGTTCTTCTACTAGTCCCCCTACTACATACCTCTAAACAACAAGGGCTTACATTCCGCCCAATCACTCAATTCCTATTTTGAGCACTAGTAGCAGACGTAATAATCCTAACCTGAATCGGAGGAATGCCAGTAGAACACCCCTTCATCATTATCGGTCAAATCGCCTCAGTCCTTTACTTCACGCTACTCCTAATTCTTAATCCTCTAGCCGGATGACTAGAAAATAA--------------------------------------------------------------------------------------------------------------------------------------------------------------------------------------------------------------------------------------------------------------------------------------------------------------------------------------------------------------------------------------------------------------------------------------------------------------------------------------------------------------------------------------------------------------------------------------------------------------------------------------------------------------------------------------------------------------------------------------------------------------------------------------------------------------------------------------------------------------------------------------------------------------------------------------------------------------------------------------------------------------------------------------------------------------------------------------------------------------------------------------------------------------------------------------------------------------------------------------------------------------------------------------------------------------------------------------------------------------------------------------------------------------------------------------------------------------------------------------------------------------------------------------------------------------------------------------------------------------------------------------------------------------------------------------------------------------------------------------------------------------------------------------------------------------------------------------------------------------------------------------------------------------------------------------------------------------------------------------------------------------------------------------------------------------------------------------------------------------------------------------------------------------------------CCTGAGTGTTACCTCATTCACGGTGGCCGAACACCCAACAATGAGTTGTCCTCTAGCCTCTACCTGCTAAATGTCGACAGTCGTGGATGCAATCGAAAAGTCACACTGAGATGCCAGGAGAAAGAGCTGGTGGGGGAGACCCCAGGGCCTCGCTACGGGCACACCATTAGTGTAGTCCACAGCAGGGGGAAAACAGCCTGTGTTCTTTTCGGCGGCAGGTCTTACATGTCACCTGCTGAGAGAACCACAGAGAACTGGAATAGTGTGGTGGACTGTCCACCCCAGGTGTACCTCATTGATCTGGAGTTTGGCTGCTGCTCAGCTTATACACTCCCTGAGCTCACGGACGGCCAGTCATTCCACCTGGCCCTGGCTCGAGAGGATTGTGTTTACTTCTTGGGTGGCCACATTCTCTCCACTGACTGCCGACCAGCTCGCCTGTTCAGACTGCGTGTGGAGCTTCTCTTAGGCAGTCCAGTGCTCTCCTGCGATATGTTTAATGATGGTCCGTCTATCACAAGTGCCATTGCAACTCCTGTAGGCCCTGCTCATGAGTATATGATCCTTGGTGGCTACCAGTCAGACTCCCAGAAGCGAATGCAGTGCACCTACGTGGTACTGGATGACGTAGGCATACGAATGGAACCTCGAGATACACCGCAGTGGAGCAGTGAGATCAGCCAGAGCCGTACTTGGTTTGGTGGAAGCCTGGGAGATGGTAGCGCATTGATCGCTATTCCATCAGAGGGAAGTCCTGCACCTCCAGATGCCTATCACTTTTACCAGGTAAGCTTCCAGCAAGAGGGAGATTCAGAGGATCCAACCCAGACATGCAGCCAGGAGTCCACAGACTTTGAGGACTCAGCCCCTCTCGAGGACTCAGAAGAGCTGTACTTTGGGCGTGATCCTAATGAGATGGAATACAGCAGCGATGGAGAAGGAGACACCTACAACGAAGATGATGAGGAGGACGTTTCTCAGACCGGCTATTGGATCAAGTGCTGTCTCACATGCCAGGTAGACATCAACA
>29513Prochilodusreticulatus
CAAAAACATCGCCTCCTGCAAAAATCAATGTATAAGAGGTCCTGCCTGCCCAGTGACTATTAGTTAAACGGCCGCGGTATTTTGACCGTGCTAAGGTAGCGCAATCACTTGTCTTTTAAATGAAGACCTGTATGAATGGTGGAACGAGGGCTTAACTGTCTCCCTTCTCCAGTCAATGAAATTGATCTGCCCGTGCAGAAGCGGGCATATATATACAAGACGAGAAGACCCTTTGGAGCTTAAGACAAAAGGCCAATCTTCGGTTGGGGCGACCACGGGGGAAAATAAAGCCCCCATGTGGAACGTAAAACTAAGAAAGACATCTCTAAGCCACAGAACATCTGACCCCGATCAACGAACCAAGTTACCCTAGGGATAACAGCGCAATCCCCTCCAAGAGTTCATATCGAC-AGGGGGTTTACGACCTCGATGTTGGATCAGGACATCCTAATGGTGCAGCCGCTATTAAGGGTTCGTTTGTTCAACGATTAAAGTCCTACGTGATCTGA-TCCACCAACCACAAAGACATTGGCACCCTTTATTTAGTATTTGGTGCCTGAGCCGGAATAGTCGGTACAGCCCTTAGCCTTTTGATTCGAGCAGAGCTTAGCCAGCCCGGATCCCTGCTAGGCGATGACCAGATTTATAATGTTATCGTTACCGCACATGCTTTCGTAATAATCTTCTTTATAGTAATGCCAATTATGATCGGAGGATTTGGGAACTGATTAGTTCCTCTAATGATCGGAGCCCCCGACATAGCATTCCCTCGAATAAATAACATAAGCTTTTGACTACTACCCCCATCTTTCCTTCTCCTTCTGGCTTCCTCCGGAGTCGAGGCTGGAGCCGGAACAGGTTGAACTGTTTATCCCCCTCTTGCCGGAAATTTAGCCCATGCAGGAGCCTCTGTAGACTTAACCATTTTCTCACTCCACCTCGCCGGGGTTTCTTCAATTCTGGGGGCAATTAATTTTATTACAACCATTATTAACATGAAACCTCCAGCCATTTCTCAATACCAAACACCTTTATTTGTGTGAGCCATCCTAATTACAGCGGTACTCCTTCTTCTTTCCCTACCCGTTCTGGCCGCCGGAATTACAATGCTCTTAACAGACCGAAATCTTAACACCACATTCTTCGATCCTGCTGGAGGAGGAGACTCCTAACAGGACTATTCCTAGCCATACACTACACCTCAGACATCTCCACCGCCTTCTCCTCCGTCGCCCACATCTGCCGTGATGTAAACTACGGCTGACTAATCCGAAACATGCACGCCAACGGAGCTTCCTTTTTCTTCATCTGCATCTATCTGCACATCGGCCGAGGCTTATACTACGGCTCCTATCTTTATAAAGAAACATGAAACATCGGCGTAGTCCTCCTACTGCTAGTTATAATAACTGCATTCGTAGGTTACGTACTACCATGAGGACAAATATCATTCTGAGGCGCTACCGTAATTACAAACCTACTCTCCGCTGTGCCCTACGTCGGAGATGCTTTAGTACAATGAATCTGAGGTGGCTTTTCCGTAGACAACGCAACCCTAACACGATTCTTTGCCTTCCACTTCCTACTGCCTTTCGCAGTCGTCGCCGCCACAGCCCTCCACGCCCTCTTCCTACACGAAACAGGATCAAACAACCCCGTCGGGCTAAACTCTGACGCAGACAAAATCCCATTCCACCCATACTTCTCCTACAAAGACCTACTCGGCTTCATGGTACTACTAGCAGCTCTTACATCACTAGCCCTTTTCTCCCCAAACCTCCTAGGAGATCCTGAAAACTTCACCCCAGCCAACCCTCTCGTCACACCTACACATATTAAACCAGAATGATACTTCCTATTCGCCTACGCCATCCTACGATCAATTCCCAATAAACTAGGCGGGGTACTAGCCCTCCTCTTCTCAATTCTAGTCCTCCTACTAGTCCCTATGTTACACACCTCTAAACAACAAGGACTTACATTCCGCCCAATCACCCAATTCTTATTTTGAGCACTAGTAGCAGACGTAATAATCCTAACCTGAATTGGAGGAATGCCAGTAGAACACCCCTTCATTATCATCGGCCAAGTTGCCTCCGTCCTTTACTTCGCGCTACTCCTATTTCTAAACCCTCTAGCCGGGTGACTAGAAAAT--TGTCAATACCAAGAGAGTAATCCAGTATTTTGCAAGTATTGCAGCTGCTGCCGGTGCTTGCAAGAAGGACTCCAATAAAGGCACCCTGGAGGACCAAATCATCCAGGCCAATCCTGCACTCGAGGCCTTCGGCAATGCCAAAACACTGAGAAACGACAACTCGTCCCGCTTCGGAAAGTTTATCCGCATCCATTTCGGAACAAGTGGTAAACTGTCTTCGGCTGACATTGAAACATATTTGCTGGAAAAGTCCCGTGTGACCTTTCAGTTAAAATCTGAAAGAAACTATCACATCTTCTTCCAGATATTATCCAACGCAAAGCCCGAGCTGCTGGATATGCTGCTGATTACAAATAATCCCTATGACTACTCTTACATCTCCCAAGGAGAGGTAACTGTCGCAAGTATTAACGACAGCGAGGAGTTGTTAGCCACCGACAATGCCTTCGACGTGCTTGGTTTCACTCCTGATGAGAAGATGGGAGTCTACAAACTGACTGGTGCTATCATGCATTATGGCAACATGAAGTTTAAGCAGAAGCAGCGTGAGGAACAGGCAGAACCTGATGGTACCGAAGCTGCTGACAAATCAGCCTACCTAATGGGGCTTAACTCTGCAGATCTTCTGAAAGGACTCTGTCATCCAAGGGTCAAGGTAGGAAACGAATATGTCACCAAAGGCCAAGGTGTGGATCAGGTGTACTACTCAATAAATGTTTCCACCTCTTGGGATGTAGGTATCATCGATGGGCTCTCTGGCTGGACAGTCTCTGTAGATGATGTACCAGCAGATACCATCTCTAGAAGATTCCGCTATGATGTGGCACTAGTATCAGCTCTAAAAGATTTGGAGGAGGACATCATGGAAGGACTAAGGGAGAGGGGGTTGGATGACAGCACTTGCACTTCTGGTTTCACAGTGGTGATCAAAGAGTCATGTGATGGCATGGGAGACGTGAGCGAGAAGCATGGAGGAGGACCAGCCATTCCAGAGAAGGCGGTAAGGTTCTCTTTTACGGTGATGTCCATCACGGTTCAAGCTGAAGGTGAGGATGAAGCAGTCACAATCTTCCAGGAACAAAAGCCCAACTCTGAGCTCTCCTGCAGGCCCCTGTGCCTGATGTTTGTGGATGAGTCTGATCATGAGATGCTCACTGCCATCTTGGGGCCAGTAGTGGCAGAGCGTAGAGCCATGAAGGAGAGTCGCCTCATTCTGTCCATTGGGGGGCTTCTTCGTTCCTTCCGCTTTTACTTCCGAGGCACAGGCTATGATGAGAAGATGGTGAGAGAAATGGAAGGGTTAGAGGCTTCAGGTTCCACTTACATCTGCACCCTTTGTGACTCCACCCGAGCTGAGGCCTCTCAGAACATGGTGCTGCACTCCATCACCCGAAGCCATGAGGAAAACCTTGATCGCTACGAGATATGGAGGACCAACCCTTTCTCTGAGTCTGCAGACGAGTTGCGCGATCGTGTCAAAGGGGTCTCAGCGAAGCCTTTCATGGAGACCCAGCCCACGCTAGACGCCTTGCATTGTGACATTGGCAATGCTACAGAGTTCTACAAGATATTCCAGGATGAGATCGGTGAAGTGTACCAGAGAACCAATCCAACTCGAGAGGAGCGGCGACGCTGGCGATCAGCCCTTGATAAGCAGCTGAGGAAGAAGCTGAAGCTGAAGCCAGTGATGAGGATGAATGGGAACTACGCCCGACGGCTGATGACCCGTGAGTCTGTGGAGGCGTTGTGTGAGCTTGTTCCCTCAGAGGAGCGTCGCAAAGCCCTGAGAGAGCTGATGGAGCTGTACCTCCAGATGAAGCCTGTGTGGCGCTCCACCTGCCCAGCCAGAGACTGCCCTGATCAACTCTTACGTTACAGCTTTAACTCCCAGCGCTTTGCCGATCTCCTGTCCACCACATTCAAATACCGTTATGATGGCAAGATCACCAACTACCTCCACAAAACCTTGGCCCATGTGCCTGAGATTGTGGAACGAGATGG---------------------------------------------------------------------------------------------------ACCTCATTCACGGTGGCCGAACACCCAATAATGAGTTGTCCTCTAGCCTCTACCTGCTAAATGTCGACAGTCGTGGATGCAATCGAAAAGTCACACTGAGATGCCAGGAGAAAGAGCTGGTGGGGGAGACCCCAGGGCCTCGCTACGGGCACACCATTAGTGTAGTCCACAGCAGGGGGAAAACAGCCTGTGTTCTTTTCGGCGGCAGGTCTTACATGTCACCTGCTGAGAGAACCACAGAGAACTGGAATAGTGTGGTGGACTGTCCACCCCAGGTGTACCTCATTGATCTGGAGTTTGGCTGCTGCTCAGCTTATACACTCCCTGAGCTCACGGATGGCCAGTCATTCCACCTGGCCCTGGCTCGAGAGGATTGTGTTTACTTCTTGGGTGGCCACATTCTCTCCACCGACTGCCGACCAGCTCGTCTGTTCAGGCTGCGTGTGGAGCTTCTCCTAGGCAGTCCAGTGCTCTCCTGCGATATGTTTAATGATGGTCTGTCTATCACAAGTGCCATTGCAACTCCTGTAGGCCCTGCTCATGAGTATATGATCCTTGGTGGCTACCAGTCAGACTCCCAGAAGCGGATGCAGTGCACCTACGTGGTACTGGATGACGTAGGCATACGAATGGAACCTCGAGATACACCGCAGTGGAGCAGTGAAATCAGCCAGAGCCGTACTTGGTTTGGTGGAAGCCTGGGAGATGGTAGCGCATTGATCGCTATTCCATCAGAGGGAAGTCCTGCACCTCCAGACGCCTATCACTTTTATCAGATAAGCTTCCAGCAAGAGGGAGATTCAGAGGATCCAACCCAGACATGCAGTCAGGAGTCCACAGACTTTGAGGACTCAGCCCCTCTCGAGGACTCAGAAGAGCTGTACTTCGGCCGTGATCCTAATGAGATGGAGTACAGCAGCGA--------------------------------------------------------------------------------------------------
>33176Prochilodushartii
CAAAAACATCGCCTCCTGCAAAAATCAATGTATAAGAGGTCCTGCCTGCCCAGTGACTATTAGTTAAACGGCCGCGGTATTTTGACCGTGCTAAGGTAGCGCAATCACTTGTCTTTTAAATGAAGACCTGTATGAATGGTGGAACGAGGGCTTAACTGTCTCCCTTCTCCAGTCAATGAAATTGATCTGCCCGTGCAGAAGCGGGCATATATATACAAGACGAGAAGACCCTTTGGAGCTTAAGACAAAAGGCCAATCTTCGGTTGGGGCGACCACGGGGGAAAATAAAGCCCCCATGTGGAACGTAAAACTAAGAAAGACATCTCTAAGCCACAGAACATCTGACCCCGATCAACGAACCAAGTTACCCTAGGGATAACAGCGCAATCCCCTCCAAGAGTTCATATCGACGAGAGGGTTTACGACCTCGATGTTGGATCAGGACATCCTAATGGTGCAGCCGCTATTAAGGGTTCGTTTGTTCAACGATTAAAGTCCTACGTGATCTGA-TCCACCAACCACAAAGACATTGGCACCCTTTATTTAGTATTTGGTGCCTGAGCCGGAATAGTCGGTACAGCCCTTAGCCTTTTGATTCGAGCAGAGCTTAGCCAGCCCGGATCTTTGCTGGGCGATGACCAGATTTATAATGTTATCGTTACCGCACATGCTTTCGTAATAATCTTCTTTATAGTAATGCCAATTATGATTGGAGGATTTGGGAACTGACTAGTTCCTCTAATGATCGGGGCCCCCGACATAGCATTCCCCCGAATAAATAACATAAGCTTTTGACTGCTACCCCCATCCTTCCTTCTCCTCCTAGCCTCCTCCGGAGTTGAAGCCGGGGCCGGAACAGGTTGAACTGTTTATCCCCCTCTTGCCGGAAACTTAGCCCACGCAGGAGCCTCTGTAGACTTAACCATTTTCTCACTTCACCTCGCTGGAGTTTCTTCAATTCTGGGGGCAATTAACTTTATTACAACCATTATTAATATGAAACCTCCAGCCATTTCTCAATATCAAACACCTTTATTTGTGTGAGCCATTCTAATTACAGCGGTACTCCTTCTCCTCTCTCTACCCGTTCTGGCCGCCGGAATTACAATGCTCTTAACAGACCGAAACCTTAATACCACATTCTTCGACCCTGCTGGG---------TCCTAACAGGACTATTCCTAGCAATACACTATACCTCAGACATCTCCACTGCCTTCTCCTCTGTCGCCCACATCTGCCGTGATGTAAACTACGGCTGACTAATCCGAAACATGCACGCCAACGGAGCTTCCTTTTTCTTCATTTGCATTTATTTACACATTGGCCGANGCTTATACTACGGCTCCTACCTTTATAAAGAAACATGAAACATCGGCGTAGGCCTGTTACTACTAGTTATGATAACTGCATTCGTAGGTTATGTACTACCATGAGGACAAATATCATTCTGAGGCGCTACCGTGATTACAAACCTGCTCTCCGCCGTACCCTACGTTGGAAATGCCCTAGTACAATGAATCTGAGGTGGCTTCTCCGTAGACAACGCAACCCTAACACGATTCTTTGCCTTCCACTTTCTACTACCTTTCGTAGTCGTCGCTGCAACAGCCCTTCACGCCCTCTTCCTGCACGAAACAGGGTCAAACAACCCCCTCGGACTAAACTCTGACGCAGACAAAATCCCATTCCACCCATACTTCTCCTACAAGGACCTACTTGGCTTCATAGTACTACTGGCAGCTCTTACATCACTAGCCCTTTTCTCCCCAAATCTCCTAGGAGACCCTGATAACTTCACTCCAGCCAACCCTCTCGTCACACCCACACATATCAAACCAGAATGATACTTCCTATTCGCCTACGCTATTCTACGATCAATTCCCAACAAACTAGGCGGAGTACTAGCCCTTCTCTTCTCAATCCTAGTTCTTCTACTAGTCCCCCTACTACATACCTCTAAACAACAAGGGCTTACATTCCGCCCAATCACTCAATTCCTATTTTGAGCACTAGTAGCAGACGTAATAATCCTAACCTGAATTGGAGGAATGCCAGTAGAACACCCCTTCATCATTATCGGTCAAATCGCCTCAGTCCTTTACTTCACGCTACTCCTAATTCTTAATCCTCTAGCCGGATGACTAGAAAATAATGTCAATACCAAGAGAGTAATCCAGTATTTCGCAAGTATTGCAGCTGCTGCCGGTGCTTGCAAGAAGGACTCCAATAAAGGCACCCTGGAGGACCAAATCATCCAGGCCAATCCTGCACTCGAGGCCTTCGGCAATGCCAAAACACTGAGAAACGACAACTCTTCCCGCTTCGGAAAGTTTATCCGCATCCATTTCGGAACAAGTGGTAAACTGTCTTCGGCTGACATTGAAACATATTTGCTGGAAAAGTCCCGGGTGACCTTTCAGTTAAAATCTGAAAGGAACTATCACATCTTCTTCCAGATATTATCCAACGCAAAGCCCGAGCTGCTGGATATGCTGCTGATTACAAATAATCCCTATGACTACTCTTACATCTCCCAAGGAGAGGTAACTGTCGCAAGTATTAATGACAGCGAGGAGTTGTTTGCCACCGACAATGCCTTCGACGTGCTTGGTTTCACTCCTGATGAGAAGATGGGAGTCTACAAACTGACTGGTGCTATCATGCATTATGGCAACATGAAGTTTAAGCAGAAGCAGCGTGAGGAACAGGCCGAACCTGATGGTACCGAAGCTGCTGACAAATCAGCCTACCTAATGGGGCTGAACTCTGCAGATCTTCTGAAAGGACTCTGTCATCCAAGGGTCAAGGTA-----------------------------------------------------AAATGTGTCCACCTCTTGGGATGTAGGTATCATCGATGGGCTCTCTGGCTGGACAGTCTCTGTAGATGATGTACCAGCAGATACCATCTCTAGAAGATTCCGCTATGATGTGGCACTAGTATCAGCTCTAAAAGATTTGGAGGAGGACATCATGGAAGGACTAAGGGAGAGGGGGTTGGATGACAGCACTTGCACTTCCGGTTTCACAGTGGTGATCAAGGAGTCATGTGACGGCATGGGAGACGTGAGCGAGAAGCATGGAGGAGGACCAGCCATTCCAGAGAAGGCGGTAAGGTTCTCTTTTACGGTGATGTCCATCACGGTTCAAGCTGAAGGTGAGGATGAAGCAGTCACAATCTTCCAGGAACAAAAGCCCAACTCTGAGCTCTCCTGCAGGCCCCTGTGCCTGATGTTTGTGGATGAGTCTGATCATGAGATGCTCACTGCCATCTTGGGGCCAGTAGTGGCAGAGCGTAGAGCCATGAAGGAGAGTCGCCTCATTCTGTCCATTGGGGGGCTTCTTCGTTCCTTCCGCTTTTACTTCCGAGGCACAGGCTATGATGAGAAGATGGTGAGAGAAATGGAAGGGTTAGAGGCTTCAGGTTCCACTTACATCTGCACCCTTTGTGACTCCACACGAGCTGAGGCCTCTCAGAACATGGTGCTGCACTCCATCACCCGAAGCCATGAGGAAAACCTTGATCGCTACGAGATATGGAGGACCAACCCTTTCTCTGAGTCTGCAGACGAGTTGCGCGATCGTGTCAAAGGGGTCTCAGCGAAGCCTTTCATGGAGACCCAGACCACGCTAGACGCCTTGCATTGTGACATTGGCAATGCTACAGAGTTCTACAAGATATTCCAGGATGAGATTGGTGAAGTGTACCAGAGAACCAATCCAACTCGAGAGGAGCGGCGACGCTGGCGATCAGCCCTTGATAAGCAGCTGAGGAAGAAGCTGAAGCTAAAGCCAGTGATGAGGATGAATGGGAACTACGCCCGACGGCTGATGACCCGTGAGTCTGTGGAGGCGTTGTGTGAGCTGGTTCCCTCAGAGGAGCGTCGCAAGGCCCTGAGAGAGCTGATGGAGCTGTACCTCCAGATGAAGCCTGTGTGGCGCTCCACCTGCCCAGCCAGAGATTGCCCTGATCAACTCTTACGTTACAGCTTCAACTCCCAGCGCTTTGCCGAACTCCTGTCCACCACATTCAAATACCGTTATGATGGCAAGATCACCAACTACCTCCACAAAACCTTGGCCCATGTGCCTGAGATTGTGGAACGAGATGGGTCAATTGGTGCTTGGGCCAGCGAGGGGAATGAATCTGGGAACAAGCTTTTCCGCCGCTTCCGTAAGATGAACGCCAGGCAGTCCAAGACCTGAGTGTTACCTCATTCACGGTGGCCGAACACCCAACAATGAGTTGTCCTCTAGCCTCTACCTGCTAAATGTCGACAGTCGTGGATGCAATCAAAAAGTCACACTGAGATGCCAGGAGAAAGAGCTGGTGGGGGAGACCCCAGGGCCTCGCTACGGGCACACCATTAGTGTAGTCCACAGCAGGGGGAAAACAGCCTGTGTTCTTTTCGGCGGCAGGTCTTACATGTCACCTGCTGAGAGAACCACAGAGAACTGGAATAGTGTGGTGGACTGTCCACCCCAGGTGTACCTCATTGATCTGGAGTTTGGCTGCTGCTCAGCTTATACACTCCCTGAGCTCACGGACGGCCAGTCATTCCACCTGGCCCTGGCTCGAGAGGATTGTGTTTACTTCTTGGGTGGCCACATTCTCTCCACTGACTGCCGACCAGCTCGCCTGTTCAGGCTGCGTGTGGAGCTTCTCTTAGGCAGTCCAGTGCTCTCCTGCGATATGTTTAATGATGGTCCGTCTATCACAAGTGCCATTGCAACTCCTGTAGGCCCTGCTCATGAGTATATGATCCTTGGTGGCTACCAGTCAGACTCCCAGAAGCGAATGCAGTGCACCTACGTGGTACTGGATGACGTAGGCATACGAATGGAACCTCGAGATACACCGCAGTGGAGCAGTGAGATCAGCCAGAGCCGTACTTGGTTTGGTGGAAGCCTGGGAGATGGTAGCGCATTGATCGCTATTCCATCAGAGGGAAGTCCTGCACCTCCAGATGCCTATCACTTTTACCAGGTAAGCTTCCAGCAAGAGGGAGATTCAGAGGATCCAACCCAGACATGCAGCCAGGAGTCCACAGACTTTGAGGACTCAGCCCCTCTCGAGGACTCAGAAGAGCTGTACTTTGGGCGTGATCCTAATGAGATGGAATACAGCAGCGATGGAGAAGGAGACACCTACAACGAAGATGATGAGGAGGACGTTTCTCAGACCGGCTATTGGATCAAGTGCTGTCTCACATGCCAGGTAGACATCAACA
>12754Prochilodusnigricans
-------------------------------------------------------------------------------------------------------------------------------------------------------------------------------------------------------------------------------------------------------------------------------------------------------------------------------------------------------------------------------------------------------------------------------------------------------------------------------------------------------------------------------TCCACCAACCACAAAGACATTGGCACCCTTTATTTAGTATTTGGTGCCTGAGCCGGAATAGTCGGTACAGCCCTTAGCCTTTTGATTCGAGCAGAGCTTAGCCAGCCCGGATCTTTGCTAGGCGATGACCAGATTTATAATGTTATCGTTACCGCACATGCTTTCGTAATAATCTTCTTTATAGTAATGCCAATTATGATTGGAGGATTTGGGAACTGACTAGTTCCTCTGATGATCGGGGCCCCCGACATAGCATTCCCCCGAATAAATAACATAAGCTTTTGACTACTACCCCCATCCTTCCTTCTCCTCCTAGCCTCCTCCGGAGTTGAGGCCGGAGCCGGGACAGGTTGAACTGTTTATCCCCCTCTCGCCGGGAACTTAGCCCACGCAGGAGCCTCTGTAGACTTAACCATTTTCTCACTTCACCTCGCTGGGGTTTCTTCAATTCTGGGAGCAATTAACTTTATTACAACCATTATTAACATGAAACCTCCAGCCATTTCTCAATATCAAACACCTTTGTTTGTGTGAGCCACTCTAATTACAGCGGTACTCCTTCTCCTCTCTCTACCTGTTCTGGCCGCCGGAATTACAATACTCTTAACAGACCGAAACCTCAATACCACATTCTTCGACCCTGCTGGAGGAGGAGAC--------------TTCCTCTCCCTACACAATACCTCAGACATCTCCACTGCCTTCTCCTCCGTAGCCCACATCTGCCGTGATGTAAACTACGGCTGACTAATCCGAAATATACACGCCAACGGAGCTTCCTTCTTCTTCATTTGCATTTATTTACACATTGGCCGAGGCTTATACTACGGCTCCTACCTTTATAAAGAAACATGAAACATCGGCGTAGTCCTATTACTACTAGTTATGATAACTGCATTCGTAGGTTATGTACTACCATGAGGGCAAATATCATTCTGAGGCGCTACCGTAATTACAAACCTGCTCTCCGCTGTACCCTACGTTGGAGATGCCCTAGTACAATGAATCTGAGGAGGCTTCTCCGTAGACAACGCAACCCTGACACGATTCTTTGCCTTCCACTTTCTACTACCTTTCGTAGTCGTCGCCGCAACAGCCCTCCACGCCCTCTTCCTGCACGAAACAGGGTCAAACAACCCCGTCGGACTAAACTCTGACGCAGACAAAATCCCATTCCACCCATACTTCTCCTACAAAGACCTACTTGGCTTCATAGTACTACTGGCAGCTCTTACAGCGCTAGCCCTTTTCTCCCCAAATCTCCTAGGAGACCCTGATAACTTCACTCCAGCCAACCCCCTCGTTACACCCACACATATTAAACCAGAATGATACTTCCTATTCGCCTACGCTATTCTACGATCAATTCCTAACAAACTAGGTGGAGTACTAGCCCTCCTCTTCTCAATCCTAGTTCTTCTACTAGTCCCTCTACTACACACCTCTAAACAACAAGGACTTACATTCCGCCCAATCACTCAATTCCTATTTTGAGCACTAGTAGCAGACGTAATAATCCTAACCTGAATCGGGGGAATGCCAGTAGAACACCCCTTCATCATTATCGGCCAAATCGCCTCAGTCCTTTACTTCATGCTACTCCTAATTCTTAATCCTCTAGCCGGATGACTAGAAAATAATGTCAATACCAAGAGAGTAATCCAGTATTTCGCAAGTATTGCAGCTGCTGCCGGTGCTTGCAAGAAGGACTCCAATAAAGGCACCCTGGAGGACCAAATCATCCAGGCCAATCCTGCACTCGAGGCCTTCGGCAATGCCAAAACACTGAGAAACGACAACTCGTCCCGCTTCGGAAAGTTTATCCGCATCCATTTCGGAACAAGTGGTAAACTGTCTTCGGCTGACATTGAAACATATTTGCTGGAAAAGTCCCGTGTGACCTTTCAGTTAAAATCTGAAAGGAACTATCACATCTTCTTCCAGATATTATCCAACGCAAAGCCAGAGCTGCTGGATATGCTGCTGATTACAAATAATCCCTATGACTACTCTTACATCTCCCAAGGAGAGGTAACTGTCGCAAGTATTAACGACAGCGAGGAGTTGTTTGCCACCGACAATGCCTTTGACGTGCTTGGTTTCACTCCTGATGAGAAGATGGGAGTCTACAAACTGACTGGTGCCATCATGCATTATGGCAACATGAAGTTTAAGCAGAAGCAGCGTGAGGAACAGGCCGAACCTGATGGTACCGAAGCTGCTGACAAATCAGCCTACCTAATGGGGCTGAACTCTGCAGATCTTCTGAAAGGACTCTGTCATCCAAGGGTCAAGGTAGGAAACGAATATGTCACCAAAGGTCAAGGTGTGGATCAGGTGTACTACTCACT-----------------------------------------------------------------------------------------------------------------------------------------------------------------------------------------------------------------------------------------------------------------------------------------------------------------------------------------------------------------------------------------------------------------------------------------------------------------------------------------------------------------------------------------------------------------------------------------------------------------------------------------------------------------------------------------------------------------------------------------------------------------------------------------------------------------------------------------------------------------------------------------------------------------------------------------------------------------------------------------------------------------------------------------------------------------------------------------------------------------------------------------------------------------------------------------------------------------------------------------------------------------------------------------------------------------------------------------------------------------------------------------------------------------------------------CCTGAGTGTTACCTCATTCACGGTGGCCGAACACCCAATAATGAGTTGTCCTCTAGCCTCTACCTGCTAAATGTCGACAGTCGTGGATGCAATCGAAAAGTCACACTGAGATGCCAGGAGAAAGAGCTGGTGGGGGAGACCCCAGGGCCTCGCTACGGACACACCATTAGTGTAGTCCACAGCAGGGGGAAAACAGCCTGTGTTCTTTTCGGCGGCAGGTCTTACATGTCCCCTGCTGAGAGAACCACAGAGAACTGGAATAGTGTGGTGGACTGTCCACCCCAGGTGTACCTCATTGATCTGGAGTTTGGCTGCTGCTCAGCTTATACACTCCCTGAGCTCACGGATGGCCAGTCATTCCACCTGGCCCTGGCTCGAGAGGATTGTGTTTACTTCTTGGGTGGCCACATTCTCTCCACCGACTGCCGACCAGCTCGCATGTTCAGGCTGCGTGTGGAGCTTCTCCTAGGCAGTCCAGTGCTCTCCTGCGATATGTTTAATGATGGTCCGTCTATCACAAGTGCCATTGCAACTCCTGTAGGCCCTGCTCATGAGTATATGATCCTTGGTGGCTACCAGTCAGACTCCCAGAAGCGGATGCAGTGCACCTACGTGGTACTGGATGACGTAGGCATACGAATGGAACCTCGAGATACACCGCAGTGGAGCAGTGAGATCAGCCAGAGCCGTACTTGGTTTGGTGGAAGCCTGGGAGATGGTAGCGCATTGATCGCTATTCCATCAGAGGGAAGTCCTGCACCTCCAGATGCCTATCACTTTTACCAGGTAAGCTTCCAGCAAGAGGGAGATTCAGAGGATCCAACCCAGACATGCAGCCAGGAGTCCACAGACTTTGAGGACTCAGCCCCTCTCGAGGACTCAGAAGAGCTGTACTTTGGGCGTGATCCTAATGAGATGGAGTACAGCAGCGATGGAGAAGGAGACACCTACAACGAAGATGATGAGGAGGACGTTTCTCAGACCGGCTATTGGATCAAGTGCTGTCTCACATGCCAGGTAGACATCAACA
>16386Prochilodusbrevis
-------------------------------------------------------------------------------------------------------------------------------------------------------------------------------------------------------------------------------------------------------------------------------------------------------------------------------------------------------------------------------------------------------------------------------------------------------------------------------------------------------------------------------TCCACCAACCACAAAGACATTGGCACCCTTTATTTAGTATTTGGTGCCTGAGCCGGAATAGTCGGTACAGCCCTTAGCCTTTTGATTCGAGCAGAGCTTAGCCAGCCCGGATCATTGCTAGGCGATGACCAGATTTATAATGTTATCGTTACCGCACATGCTTTCGTAATAATCTTCTTTATAGTAATGCCAATTATGATTGGAGGATTTGGGAACTGACTAATTCCTCTGATGATCGGGGCCCCCGACATGGCATTCCCCCGAATAAATAACATAAGCTTTTGACTACTGCCCCCATCCTTCCTTCTCCTCCTAGCCTCCTCCGGAGTTGAGGCCGGAGCCGGAACAGGTTGAACTGTTTATCCCCCTCTCGCCGGAAACTTAGCCCACGCAGGAGCCTCTGTAGACTTAACCATTTTCTCACTTCACCTCGCTGGAGTTTCTTCAATTCTGGGAGCAATTAACTTTATTACAACCATTATTAACATGAAACCTCCAGCCATTTCTCAATATCAAACACCTTTGTTTGTGTGAGCCACTCTAATTACAGCGGTACTCCTTCTCCTCTCTCTACCCGTTCTGGCCGCCGGAATTACAATGCTCTTAACAGACCGAAACCTTAATACCACATTCTTCGACCCTGCTGGAGGAGGAGACTCCTAACAGGATTATTCCTAGCAATACACTATACCTCAGACATCTCCACTGCCTTCTCCTCTGTAGCCCACATCTGCCGGGATGTAAACTACGGCTGACTAATCCGAAATATACACGCCAACGGAGCTTCCTTTTTCTTCATTTGCATTTATTTACACATTGGCCGAGGCTTATACTACGGCTCCTACCTTTACAAAGAAACATGAAACATCGGCGTAGTCCTATTACTACTAGTTATGATAACTGCATTCGTAGGTTATGTACTACCATGAGGACAAATATCATTCTGAGGCGCTACCGTAATTACAAACCTGCTCTCCGCCGTACCCTACGTTGGAGATGCCCTAGTACAATGAATCTGAGGGGGCTTCTCCGTAGACAACGCAACCCTAACACGATTCTTTGCCTTCCACTTTCTACTACCTTTCGTAGTCGTCGCTGCAACAGCCCTCCACGCCCTCTTCCTGCACGAAACAGGGTCAAACAACCCCGTCGGACTAAACTCTGACGCAGATAAAATCCCATTCCACCCATACTTCTCCTACAAAGACCTACTTGGCTTCATAGTACTACTGGCAGCTCTTACAGCACTAGCCCTTTTCTCCCCAAATCTCCTAGGAGACCCTGATAACTTCACTCCAGCCAACCCCCTCGTTACACCCACACATATTAAACCAGAATGATACTTCCTATTCGCCTACGCCATTCTACGGTCAATTCCTAACAAATTAGGTGGAGTACTAGCCCTCCTCTTCTCAATTCTAGTTCTTCTACTAGTCCCTCTACTACACACCTCTAAACAACAAGGACTTACATTCCGTCCAATCACCCAATTCCTATTTTGAGCACTAGTAGCAGACGTAATAATCCTAACCTGAATCGGAGGAATGCCAGTAGAACACCCCTTCATCATTATCGGCCAAATCGCCTCAGTCCTTTACTTCACGCTACTCCTAATTCTTAACCCTCTAGCTGGATGACTAGAAAATAATGTCAATACCAAGAGAGTAATCCAGTATTTCGCAAGTATTGCAGCTGCTGCCGGTGCTTGCAAGAAGGACTCCAATAAAGGCACCCTGGAGGACCAAATCATCCAGGCCAATCCTGCACTCGAGGCCTTCGGCAATGCCAAAACACTGAGAAACGACAACTCGTCCCGCTTCGGAAAGTTTATCCGCATCCATTTCGGAACAAGTGGTAAACTGTCTTCGGCTGACATTGAAACATATTTGCTGGAAAAGTCCCGTGTGACCTTTCAGTTAAAATCTGAAAGGAACTATCACATCTTCTTCCAGATATTATCCAACGCAAAGCCTGAGCTGCTGGATATGCTGCTGATTACAAATAATCCCTATGACTACTCTTACATCTCCCAAGGAGAGGTAACTGTCGCAAGTATTAATGACAGCGAGGAGTTGTTTGCCACCGACAATGCCTTCGACGTGCTTGGTTTCACTCCTGATGAGAAGATGGGAGTCTACAAACTGACTGGTGCCATCATGCATTATGGCAACATGAAGTTTAAGCAGAAGCAGCGTGAGGAACAGGCAGAACCTGATGGTACTGAAGCTGCTGACAAATCAGCCTACCTAATGGGGCTGAACTCTGCAGATCTTCTGAAAGGACTCTGTCATCCAAGGGTCAAGGTAGGAAACGAATATGTCACCAAAGGCCAAGGTGTGGATCAGGTGTACTACTCAATAAATGTGTCCACCTCTTGGGATGTAGGTATCATCGATGGGCTCTCTGGCTGGACAGTCTCTGTAGATGATGTACCAGCAGATACCATCTCTAGAAGATTCCGCTATGATGTGGCACTAGTATCAGCTCTAAAAGATTTGGAGGAGGACATCATGGAAGGACTAAGGGAGAGGGGGTTGGATGACAGCACTTGCACTTCCGGTTTCACAGTGGTGATCAAGGAGTCATGTGACGGCATGGGAGACGTGAGCGAGAAGCATGGAGGAGGACCAGCCATTCCAGAGAAGGCGGTAAGGTTCTCTTTTACGGTGATGTCCATCACGGTTCAAGCTGAAGGTGAGGATGAAGCAGTCACAATCTTCCAGGAACCAAAGCCCAACTCCGAGCTCTCCTGCAGGCCCCTGTGCCTGATGTTTGTGGATGAGTCTGATCATGAGATGCTCACTGCCATCTTGGGGCCAGTAGTGGCAGAGCGTAGAGCCATGAAGGAGAGTCGCCTCATTCTGTCCATTGGGGGGCTTCTTCGTTCCTTCCGCTTTTACTTCCGAGGCACAGGCTATGATGAGAAGATGGTGAGAGAAATGGAAGGGTTAGAGGCTTCAGGTTCCACTTACATCTGCACCCTTTGTGACTCCACCCGAGCTGAGGCCTCTCAGAACATGGTGCTGCACTCCATCACCCGAAGCCATGAGGAAAACCTTGATCGCTATGAGATATGGAGGACCAACCCTTTCTCTGAGTCTGCAGACGAGTTGCGCGATCGTGTCAAAGGGGTCTCAGCGAAGCCTTTCATGGAGACCCAGACCACGCTAGACGCCTTGCATTGTGACATTGGCAATGCTACAGAGTTCTACAAGATATTCCAGGATGAGATTGGTGAAGTGTACCAGAGAACCAATCCAACTCGAGAGGAGCGGCGACGCTGGCGATCAGCCCTTGATAAGCAGCTGAGGAAGAAGCTGAAGCTGAAGCCAGTGATGAGGATGAATGGGAACTACGCCCGACGGCTGATGACCCGTGAGTCTGTGGAGGCGTTGTGTGAGCTTGTTCCCTCAGAGGAGCGTCGCAAGGCCCTGAGAGAGCTGATGGAGCTGTACCTCCAGATGAAGCCTGTGTGGCGCTCCACCTGCCCAGCCAGAGATTGCCCTGATCAACTCTTACGTTACAGCTTCAACTCCCAGCGCTTTGCCGAACTCCTGTCCACCACATTCAAATACCGTTATGATGGCAAGATCACCAACTACCTCCACAAAACCTTAGCCCATGTGCCTGAGATTGTGGAACGAGATGGGTCAATTGGTGCCTGGGCCAGCGAGGGGAATGAATCCGGGAACAAGCTTTTCCGCCGCTTCCGTAAGATGAACGCCAGGCAGTCCAAGACCTGAGTGTTACCTCATTCACGGTGGCCGAACACCCAATAATGAGTTGTCCTCTAGCCTCTACCTGCTAAATGTCGACAGTCGTGGATGCAATCGAAAAGTCACACTGAGATGCCAGGAGAAAGAGCTGGTGGGGGAGACCCCAGGGCCTCGCTACGGGCACACCATTAGTGTAGTCCACAGCAGGGGGAAAACAGCCTGTGTTCTTTTCGGCGGCAGGTCTTACATGTCACCTGCTGAGAGAACCACAGAGAACTGGAATAGTGTGGTGGACTGTCCACCCCAGGTGTACCTCATTGATCTGGAGTTTGGCTGCTGCTCAGCTTATACACTCCCTGAGCTCACGGATGGCCAGTCATTCCACCTGGCCCTGGCTCGAGAGGATTGTGTTTACTTCTTGGGTGGCCACATTCTCTCCACCGACTGCCGACCAGCTCGCATGTTCAGGCTGCGTGTGGAGCTTCTCTTAGGCAGTCCAGTGCTCTCCTGCGATATGTTTAATGATGGTCCGTCTATCACAAGTGCCATTGCAACTCCTGTAGGCCCTGCTCATGAGTATATGATCCTTGGTGGCTACCAGTCAGACTCCCAGAAGCGAATGCAGTGCACCTACGTGGTACTGGATGACGTAGGCATACGAATGGAACCTCGAGATACACCGCAGTGGAGCAGTGAGATCAGCCAGAGCCGTACTTGGTTTGGTGGAAGCCTGGGAGATGGTAGCGCATTGATCGCTATTCCATCAGAGGGAAGTCCTGCACCTCCAGATGCCTATCACTTTTACCAGGTAAGCTTCCAGCAAGAGGGAGATTCAGAGGATCCAACCCAGACATGCAGCCAGGAGTCCACAGACTTTGAGGACTCAGCCCCTCTCGAGGACTCAGAAGAGCTGTACTTTGGGCGTGATCCTAACGAGATGGAGTACAGCAGCGATGGAGAAGGAGACACCTACAACGAAGATGATGAGGAGGACGTTTCTCAGACCGGCTATTGGATCAAGTGCTGTCTCACATGCCAGGTAGACATCAACA
>T09912Leporelluscfvitattus
-------------------------------------------------------------------------------------------------------------------------------------------------------------------------------------------------------------------------------------------------------------------------------------------------------------------------------------------------------------------------------------------------------------------------------------------------------------------------------------------------------------------------------TCCACCAACCACAAAGACATTGGCACCCTCTACCTGGTATTTGGTGCCTGAGCCGGAATAGTTGGAACAGCCCTTAGCCTCCTAATTCGAGCAGAGCTCAGTCAACCCGGATCCCTTCTAGGCGACGACCAAATTTATAATGTTATCGTTACCGCACATGCTTTCGTAATAATCTTCTTTATAGTAATACCAATTATAATTGGGGGCTTCGGGAATTGATTAGTACCACTAATGATTGGTGCACCCGACATAGCATTTCCACGAATAAATAACATAAGTTTTTGACTTCTACCCCCATCTTTTCTTCTTCTATTAGCATCTTCAGGAGTAGAGGCTGGGGCCGGAACAGGTTGAACTGTTTATCCCCCACTTGCTGGAAATTTAGCCCACGCAGGTGCCTCCGTCGATTTAACCATTTTTTCCCTACATCTTGCTGGTGTCTCTTCCATTCTTGGGGCTATTAATTTTATTACAACTATTATTAACATGAAACCCCCGGCTATCTCGCAATATCAAACTCCGCTATTTGTTTGAGCTGTACTAATTACAGCTGTTCTTCTTCTCCTCTCACTACCCGTCCTAGCTGCCGGAATTACTATGCTCCTGACAGACCGAAATCTTAATACCTCATTCTTTGACCCTGCCGGGGGAGGAGACTCCTAACAGGATTATTTCTAGCTATACACTACACCTCAAACATCTCAACCGCTTTTTCTTCCGTTGCTCACATTTGCCGCGATGTAAACTACGGATGATTGATTCGAAACATGCACGCCAACGGAGCCTCTTTTTTCTTTATCTGCATTTACCTTCATATTGGCCGAGGACTATATTATGGCTCCTATCTCTATAAAGAGACCTGAAACATCGGAGTCATTCTTCTCTTACTAGTCATAATAACTGCATTTGTAGGCTACGTACTCCCATGAGGCCAAATATCATTTTGAGGTGCAACCGTAATCACGAACCTCCTTTCTGCTGTCCCATATGTAGGAGACGCACTAGTACAATGAATCTGAGGCGGCTTTTCCGTAGATAATGCAACTCTAACACGATTCTTTGCTTTCCACTTCCTACTGCCATTTACAATTGTGGCAGCCACGGCCCTACATGCTCTTTTTCTCCATGAGACAGGATCCAACAACCCCATAGGCTTAAACTCAGACGCAGATAAAATTTCATTCCACCCATACTTCTCATACAAAGACCTCCTAGGATTCGCTATTTTACTAGTAGCCCTTACATCCCTGGCCTTATTTTCCCCCAACCTTTTAGGAGACCCAGAAAACTTCACCCCTGCTAACCCCCTAGTAACACCGACACATATCAAACCAGAGTGGTATTTCTTATTCGCCTACGCCATCCTGCGATCAATTCCTAACAAACTGGGAGGAGTGTTAGCCTTACTATTTTCTATCCTAGTCCTTATGCTTGTCCCCCTACTTCACACCTCAAAACAACAAGGACTAACATTCCGCCCTTTGACCCAATTCTTATTTTGGGCCCTAGTTGCAGACGTAGCGATTCTAACATGAATTGGAGGAATACCAGTAGAAAATCCATTCATCATTATTGGTCAAATCGCCTCTGTCCTCTACTTTATACTGATTCTTGTTTTTAGTCCCCTAGCAGGGTGACTGGAAAACAATGTTAACACCAAGAGAGTAATCCAGTATTTTGCAAGTATTGCAGCTGCTGGTGGTGCTGCCAAGAAGGACTCCAACAAAGGCACCCTGGAGGACCAAATCATCCAGGCCAATCCTGCACTCGAAGCCTTTGGCAACGCCAAAACAGTGAGAAATGACAACTCGTCTCGCTTTGGAAAGTTCATTCGCATTCACTTTGGAACAAGTGGTAAACTGTCTTCAGCTGACATTGAAACATATTTGCTGGAAAAGTCACGTGTGACCTTTCAGCTAAAAGCAGAAAGGAACTACCACATCTTTTTCCAGATATTATCCAATGCAAAGCCTGAGCTGCTAGATATGCTGTTGATTACAAATAATCCCTACGACTACTCTTACATCTCCCAAGGGGAGGTAACTGTTGCAAGTATCAATGACAGCGAGGAGCTGCTAGCCACCGACAATGCCTTCGATGTGCTTGGCTTCACTCCAGATGAGAAAATGGGAGTCTATAAACTGACTGGTGCCATCATGCATTATGGCAACATGAAGTTTAAGCAGAAGCAGCGTGAGGAACAGGCAGAGCCCGATGGTACAGAAGCTGCTGACAAATCAGCCTACTTAATGGGACTGAACTCTGCAGATCTTCTCAAAGGACTCTGTCATCCAAGGGTCAAGGTAGGAAATGAATATGTCACCAAAGGTCAAGGCGTGGATCAAGTGTACTACTCACTAAATGTGTCCCCCTCTTGGGATGTAGGCATCATTGATGGGCTCTCCGGTTGGACGGTCTCTGTAGATGATGTACCAGCGGACACCATGGCTCGAAGATTCCGCTATGATGTGGCACTGGCGTCAGCTCTGAAAGACTTGGAGGAAGACATCATAGAGGGACTAAGGGAGAGAGGGTTGGATGACAGCACTTGCACTTCAGGTTTCACTGTGGTGGTAAAGGAGTCATGTGACGGCATGGGAGATGTGAGTGAGAAGCATGGAGGAGGACCAGCCGTTCCGGAGAAGGCGGTGAGGTTCTCTTTTACGGTGATGTCCGTCACGGTTCAAGCTGAAGGTGAGGAAGAAGCAGTCACGATCTTCCAGGAGCAAAAGCCCAACTCAGAGCTCTCCTGCAGGCCCCTGTGCCTGATGTTCGTGGATGAGTCTGATCATGAGATGCTGACCGCCATCTTAGGTCCTGTAGTGGCAGAGCGCAGGGCCATGAAGGAGAGTCGTCTCATCCTGTCCATTGGGGGGCTTCTTCGTTCTTTTCGCTTTTACTTCCGAGGCACAGGCTACGATGAGAAGATGGTGAGAGAAATGGAAGGGTTGGAGGCTTCAGGCTCCACTTATGTCTGCACACTGTGCGACTCCACACGAGCTGAAGCCTCTCAGAACATGGTGCTGCACTCCATCACCCGAAGTCATGAGGAAAACCTTGAGCGCTACGAGATATGGAGGACCAATCCTTTCTCTGAGTCTGCAGACGAACTGCGAGATCGGGTCAAAGGAGTCTCAGCTAAGCCTTTCATGGAGACCCAGCCCACACTAGATGCCTTGCATTGTGACATTGGCAATGCTACTGAGTTCTACAAGATATTCCAGGATGAGATAGGCGAACTGTACCAGAAAAAAAATCCAAGTCGAGAGGAGCGCCGACGTTGGCGATCAGCTCTTGATAAGCAGCTGAGGAAGAAGATGAAGCTGAAGCCAGTGATGAGGATGAACGGGAACTACGCCCGGCGGCTGATGACCCGAGAGGCCGTTGAGGTGGTGTGTGAGCTAGTTCCCTCAGAGGAGCGTCGCAAGGCCCTGAGAGAGCTCATGGAGCTGTACCTTCAGATGAAGCCTGTGTGGCGCTCCACCTACCCAGCCAAAGACTGCCCTGATCAACTCTGTCGTTACAGCTTCAACTCCCAACGCTTTGCCGAACTCCTGTCCACCACATTCAAATACCGTTATGATGGCAAGATTACCAACTACCTCCACAAGACGTTGGCCCACGTGCCTGAGATTGTGGAACGAGATGGCTCAATTGGTGCCTGGGCCAGCGAGGGGAATGAGTCTGGGAACAAGCTATTCCGCCGCTTCCGTAAGATGAACGCCAGGCAGTCCAAGACCTGAGTGTTACCTCATTCATGGGGGCCGAACGCCCAATAATGAACTCTCCTCTAGCCTGTACTTGCTAAGTGTCGACAGTCGCGGATGCAATCGAAAAGTCACACTGAGATGCCAGGAGAAAGAGCTGGTAGGGGAGCCTCCAGGGCCTCGGTATGGCCACACCATTAGTGTAGTCCACAGCAGGGGGAAAATGGCCTGTGTTCTTTTTGGCGGCAGGTCTTACATGCCACCTGCTGAGAGAACCACAGAGAACTGGAATAGTGTGGTGGACTGTCCACCCCAGGTGTACCTCATTGATCTGGAGTTTGGCTGTTGCTCAGCCCATACTCTCCCAGAGCTGACAGACGGCCAGTCATTCCACCTGGCACTGGCTCGAGAGGACTGCGTCTACTTCTTGGGTGGCCACATTCTCTCCACCGACTGCCGACCAGCTCGCCTGTTCAGGCTGCGTGTGGAGCTTCTCTTAGGCAGTCCAGTGCTCTCCTGTGACATGTTTAGTGATGGCCCGTCCATCACAAGCGCCATTGCAACTCCTGTAGGCCCTGCTCATGAGTATATGATCATTGGTGGCTACCAGTCAGACTCCCAGAAGCAAATGCAGTGCACCTACGTCTCACTGGATGATGCAGGCATACATATGGAACCTCGAGAACCACCACAGTGGAGCAGTGAGATCATCCAGAGCCGTACTTGGTTTGGCGGAAGTCTGGAAAGCCGGAGCGCATTGCTCGCTATTCCAGCAGAGGGAAACCCTGCACCTCCAGAAGCCTATTACTTTTACCAGGTAAGCTTCCAGCAAGAGGGAGATGCAGAAGATCCAACCCAGACATGCAGCCAAGAGTCCACAGACTTTGAGGACTCAGCTCCTCTTGAGGACTCAGAGGAGCTGTACTTTGGCCGTGATCCTAACGAAATGGAGTACAGCAGCGATGGGGAAGGACAGACCTACAACGAAGAAGATGAAGAGGACGAATCTCAGACAGGCTATTGGATCAAGTGCTGTCTCACCTGCCAGGTGGACATCAACA
>76121Ichthyoelephashumeralis
--------------------------------------------------------------------------------------------------------------------------------------------------------------------------------------------------------------------------------------------------------------------------------------------------------------------------------------------------------------------------------------------------------------------------------------------------------------------------------------------------------------------------------------------------------------------------------------------------------------------------------------------------------------------------------------------------------------------------------------------------------------------------------------------------------------------------------------------------------------------------------------------------------------------------------------------------------------------------------------------------------------------------------------------------------------------------------------------------------------------------------------------------------------------------------------------------------------------------------------------------------------------------------------------------------------------------------------------------------------------------------------------------------------------------------------------------------------------------------------------------------------------------------------------------------------------------------------------------------------------------------------------------------------------------------------------------------------------------------------------------------------------------------------------------------------------------------------------------------------------------------------------------------------------------------------------------------------------------------------------------------------------------------------------------------------------------------------------------------------------------------------------------------------------------------------------------------------------------------------------------------------------------------------------------------------------------------------------------------------------------------------------------------------------------------------------------------------------------------------------------------------------------------------------------------------------------------------------------------------------------------------------------------------------------------------------------------------------------------------------------------------------------------------------------------------------------------------------------------------------------------------------------------------------------------------------------------------------------------------------------------------------------------------------------------------------------------------------------------------------------------------------------------------------------------------------------------------------------------------------------------------------------------------------------------------------------------------------------------------------------------------------------------------------------------------------------------------------------------------------------------------------------------------------------------------------------------------------------------------------------------------------------------------------------------------------------------------------------------------------------------------------------------------------------------------------------------------------------------------------------------------------------------------------------------------------------------------------------------------------------------------------------------------------------------------------------------------------------------------------------------------------------------------------------------------------------------------------------------------------------------------------------------------------------------------------------------------------------------------------------------------------------------------------------------------------------GCCGAACACCTAATAACGAGCTGTCCTCTAGCCTCTACTTGCTAAGTGTTGACAGTCGCGGATGTAATCGAAAAGTCACACTGAGATGCCAGGAGAAAGAGCTGGTGGGGGAGCCTCCAGGGCCTCGGTATGGGCACACCATTAGTGTAGTCCACNGCAGGGGAAAAACGGCCTGTGTTCTTTTCGGCGGCAGGTCTTACATGTCANCTGCTGAGAGAACCACAGAGAACTGGAATAGTGTGGTAGACTGTCCACCCCAGGTGTATCTCATTGACCTAGAGTTTGGCTGCTGCTCAGCTTATACCCTCCCTGAGCTCACGGATGGCCAGTCATTCCACCTGGCACTGGCTCGAGAGGATTGTGTCTACTTCTTGGGAGGCCACATTCTCTCCACCGACTGCCGACCATCTCGCCTGTTCAGGCTGCGTGTGGAGCTTCTCTTAGGCAGTCCAGTGCTCTCCTGCGATATGTTTAATGATGGTCTATCTATCACAAGTGCCATTGCAACTCCTGTAGGCCCTGCTCATGAGTATATGATCCTTGGTGGGTACCAGTCAGACTCCCAGAAGCGAGTGCAGTGCACCTACGTTGCACTGGACGATGTAGGCATACGAATGGAACCTCGAGAGCCACCACAGTGGAACAGTGAGATCAGCCAGAGCCGTACTTGGTTTGGCGGAAGCCTGGGAAAGGGGAGTGCACTGATCGCTATTCCATCAGAGGGAAATCCTGCACCTCCAGATGCCCATCACTTTTATCAGGTAAGCTTCCAGCAAGAGGGAGATGCAGAAGATCCAACCCAGACATGCAGCCAAGAGTCCACAGATTTTGAGGACTCAGCCCCTCTCGAAGACTCAGAAGAGCTGTACTTTGGCCGTGATCCTAATGAGATGGAGTACAGCAGCGATGGAGGAGGAGACACCTACAACGAAGAAGATGAGGAGGACGAATCTCAGACGGGCTATTGGATCAAGTGCTGTCTCACCTGCCA--------------
>76122Ichthyoelephashumeralis
[truncated: 10,587 more chars]
