# Supplementary material for: Data on the multilocus molecular phylogenies of the Neotropical fish family Prochilodontidae (Teleostei: Characiformes)
Source: Data Brief. 2016 Aug 18;9:128–42. doi: 10.1016/j.dib.2016.08.015 (PMC5018087; doi:10.1016/j.dib.2016.08.015)
Supplement: Supplementary file 2 — Supplementary material [file mmc1.zip › SH_tests/SHtest.r]

# load needed libraries
library(ape)
library(phangorn)

#read datamatrix
datamatrix<-read.dna(file="prochilodontidae.fasta", format="fasta")

#convert datamatrix to Phangorn format
datamatrix<-as.phyDat(datamatrix)

#read in trees to be tested
Brianunconstrained <- read.tree("F1_RAxML_bestTree.unconstrained_result.nwk")
Semaprochilodustaeniurus <- read.tree("F3_constraint1_Semaprochilodus_taeniurus_constrained_RAxML_bestTree.result.nwk")
Semaprochilodus <- read.tree("F4_constraint2_Semaprochilodus_constrained_RAxML_bestTree.result.nwk")
Prochilodus <- read.tree("F5_constraint3_Prochilodus_constrained_RAxML_bestTree.result.nwk")
Ichthyoelephas <- read.tree("F2_constraint4_Ichthyoelephas_constrained_RAxML_bestTree.result.nwk")


# generate a likelihood fit for each tree using four discrete gamma substitution rate categories or intervals (note that 1 is the default in Phangorn, which is computationally faster, but 4 is the default in most phylogeny estimation packages. The shape and rate parameters default to 1)
Brianunconstrainedpml<-pml(unroot(Brianunconstrained), datamatrix, model="GTR", k=4)
Semaprochilodustaeniuruspml<-pml(unroot(Semaprochilodustaeniurus), datamatrix, model="GTR", k=4)
Semaprochiloduspml<-pml(unroot(Semaprochilodus), datamatrix, model="GTR", k=4)
Prochiloduspml<-pml(unroot(Prochilodus), datamatrix, model="GTR", k=4)
Ichthyoelephaspml<-pml(unroot(Ichthyoelephas), datamatrix, model="GTR", k=4)


#optimize the pml fit by optimizing basefrequencies and the rate matrix, but not topology and branch lengths

Brianunconstrainedpml.opt<-optim.pml(Brianunconstrainedpml, optNni=FALSE, optBf=TRUE, optQ=TRUE, optInv=FALSE, optGamma=FALSE, optEdge=FALSE, optRate=FALSE, optRooted=FALSE)

Semaprochilodustaeniuruspml.opt<-optim.pml(Semaprochilodustaeniuruspml, optNni=FALSE, optBf=TRUE, optQ=TRUE, optInv=FALSE, optGamma=FALSE, optEdge=FALSE, optRate=FALSE, optRooted=FALSE)

Semaprochiloduspml.opt<-optim.pml(Semaprochiloduspml, optNni=FALSE, optBf=TRUE, optQ=TRUE, optInv=FALSE, optGamma=FALSE, optEdge=FALSE, optRate=FALSE, optRooted=FALSE)

Prochiloduspml.opt<-optim.pml(Prochiloduspml, optNni=FALSE, optBf=TRUE, optQ=TRUE, optInv=FALSE, optGamma=FALSE, optEdge=FALSE, optRate=FALSE, optRooted=FALSE)

Ichthyoelephaspml.opt<-optim.pml(Ichthyoelephaspml, optNni=FALSE, optBf=TRUE, optQ=TRUE, optInv=FALSE, optGamma=FALSE, optEdge=FALSE, optRate=FALSE, optRooted=FALSE)


#perform SH test without optimization
shresult <- SH.test (Brianunconstrainedpml, Semaprochiloduspml, Semaprochilodustaeniuruspml, Prochiloduspml, Ichthyoelephaspml, B=10000, data=datamatrix)
shresult

#perform SH test with optimization
shresult.opt <- SH.test (Brianunconstrainedpml.opt, Semaprochiloduspml.opt, Semaprochilodustaeniuruspml.opt, Prochiloduspml.opt, Ichthyoelephaspml.opt, B=10000, data=datamatrix)
shresult.opt
