# Supplementary material for: Data on the multilocus molecular phylogenies of the Neotropical fish family Prochilodontidae (Teleostei: Characiformes)
Source: Data Brief. 2016 Aug 18;9:128–42. doi: 10.1016/j.dib.2016.08.015 (PMC5018087; doi:10.1016/j.dib.2016.08.015)
Supplement: Supplementary file 2 — Supplementary material [file mmc1.zip › StarBeast/StarBeast_MCC_Prochilodontidae_concatenation.nex]

#NEXUS
begin trees;
	tree TREE1 = [&R] ('Brycon pesu'[&dmv2_range={0.003106629052330409,7.432239387531297},height_95%_HPD={0.0,1.1908696251339279E-11},length_range={18.44029673074,118.9836913711},length_95%_HPD={29.5002787734,69.25946250829},height_range={0.0,4.708056167146424E-11},dmt_range={18.44029673073744,118.98369137111453},dmv1_95%_HPD={0.23121292010151837,3.599075793059825},dmt=48.37721717312692,dmv1=1.7406276668192007,dmv2=0.8928552623272926,dmt_median=47.448676986638034,dmv2_95%_HPD={0.02292298250471552,2.2194965976423915},height_median=4.604316927725449E-12,height=4.968455839345576E-12,dmv1_median=1.546550962532871,dmt_95%_HPD={29.5002787734041,69.25946250829112},length=48.37721717312708,length_median=47.448676986639995,dmv2_median=0.7328658029579402,dmv1_range={0.07348679113364669,11.374698478299479}]:47.448677,(('Parodon nasus'[&dmv2_range={0.0030606083811348713,9.411879641298036},height_95%_HPD={0.0,1.120525894293678E-11},length_range={0.4740247580715,37.78884860345},length_95%_HPD={4.073140194417,16.87551734076},height_range={0.0,5.000799774279585E-11},dmt_range={0.474024758071494,37.78884860344612},dmv1_95%_HPD={0.263403738842963,3.6381071115664514},dmt=9.965837719095033,dmv1=1.7277162546356861,dmv2=0.8515574201771078,dmt_median=9.52839875168651,dmv2_95%_HPD={0.015569902483223062,2.065017179297266},height_median=4.828137889489881E-12,height=4.999737189507909E-12,dmv1_median=1.5307310877782863,dmt_95%_HPD={4.073140194417087,16.87551734075962},length=9.965837719095,length_median=9.528398751686499,dmv2_median=0.7018643534670044,dmv1_range={0.0664156475553414,11.313355848032213}]:9.528399,'Apareiodon affinis'[&dmv2_range={0.0046742715996533,6.181738154220504},height_95%_HPD={0.0,1.120525894293678E-11},length_range={0.4740247580715,37.78884860345},length_95%_HPD={4.073140194417,16.87551734076},height_range={0.0,5.000799774279585E-11},dmt_range={0.474024758071494,37.78884860344612},dmv1_95%_HPD={0.23469316197633489,3.523519724860749},dmt=9.965837719095033,dmv1=1.7104408831691764,dmv2=0.8443943706703205,dmt_median=9.52839875168651,dmv2_95%_HPD={0.013868882188753087,2.1085915217720532},height_median=4.828137889489881E-12,height=4.999737189507909E-12,dmv1_median=1.5372502811834416,dmt_95%_HPD={4.073140194417087,16.87551734075962},length=9.965837719095,length_median=9.528398751686499,dmv2_median=0.6826148145678184,dmv1_range={0.07999313114092664,8.487518054118626}]:9.528399)[&dmv2_range={0.005614393545468494,5.734336684857367},height_95%_HPD={4.073140194426998,16.87551734076081},length_range={6.19445165341,61.96475888656},length_95%_HPD={10.78449172386,35.33437667281},height_range={0.4740247580769932,37.78884860345198},dmt_range={6.194451653409644,61.964758886561725},dmv1_95%_HPD={0.259866540982581,3.5923747757225284},dmv1=1.6959517908474382,dmt=23.299834913091747,dmv2=0.9523553157785656,dmt_median=22.895308778296,dmv2_95%_HPD={0.024560884185261003,2.2809110144654077},height_median=9.528398751689998,height=9.96583771910008,dmv1_median=1.5096606425544639,posterior=1.0,dmt_95%_HPD={10.784491723862764,35.3343766728098},length=23.299834913091704,length_median=22.895308778295,dmv2_median=0.7951685078779307,dmv1_range={0.08241542329820449,11.349938974151913}]:23.194447,((('Colossoma macropomum'[&dmv2_range={0.0035518845109898845,6.136677575309595},height_95%_HPD={0.0,1.0949463558063144E-11},length_range={6.699426127863,41.16759461643},length_95%_HPD={9.722424096838,22.44886819758},height_range={0.0,5.020694970880868E-11},dmt_range={6.699426127862871,41.16759461642983},dmv1_95%_HPD={0.22684478430126867,3.5939668492913914},dmt=15.96083332682664,dmv1=1.7213991336349752,dmv2=0.8177478641080412,dmt_median=15.619176024262561,dmv2_95%_HPD={0.018869286674740544,2.0021595766297797},height_median=4.995115432393504E-12,height=4.9858980443573205E-12,dmv1_median=1.530967272782621,dmt_95%_HPD={9.722424096838273,22.44886819757984},length=15.960833326826645,length_median=15.61917602426,dmv2_median=0.671080082451919,dmv1_range={0.039114344804392555,9.889367103933939}]:15.619176,('Myleus schomburgkii'[&dmv2_range={0.005648348574489535,6.031416799901802},height_95%_HPD={0.0,9.99733629214461E-12},length_range={0.8680688407122,28.01108491949},length_95%_HPD={4.9560520249,14.01441605577},height_range={0.0,5.418598902906524E-11},dmt_range={0.868068840712242,28.01108491949475},dmv1_95%_HPD={0.2839001782955872,3.592167039939399},dmt=9.405008680157968,dmv1=1.7197768057243006,dmv2=0.7766845692669319,dmt_median=9.152020992074544,dmv2_95%_HPD={0.007531189561165348,1.9558188766589337},height_median=4.703792910731863E-12,height=4.994350708643681E-12,dmv1_median=1.538041727363109,dmt_95%_HPD={4.956052024899867,14.014416055766274},length=9.40500868015792,length_median=9.152020992074501,dmv2_median=0.6254109563248132,dmv1_range={0.08019688801900032,9.735123157372792}]:9.494671,('Catoprion mento'[&dmv2_range={0.0013870369828913008,8.170068462632223},height_95%_HPD={0.0,9.79127889877418E-12},length_range={2.277233287604,27.22738871218},length_95%_HPD={4.545051235163,12.97603130194},height_range={0.0,5.418598902906524E-11},dmt_range={2.2772332876035835,27.227388712181167},dmv1_95%_HPD={0.28559029504017097,3.6207597235220943},dmt=8.526525136323416,dmv1=1.7243527870156807,dmv2=0.8744859044059138,dmt_median=8.306135007279021,dmv2_95%_HPD={0.013460365605831809,2.110319845386804},height_median=4.703792910731863E-12,height=4.9909818874795E-12,dmv1_median=1.5350048126013007,dmt_95%_HPD={4.545051235163295,12.976031301942367},length=8.526525136323373,length_median=8.306135007279,dmv2_median=0.7195145366060545,dmv1_range={0.06505944660972401,9.78520929081061}]:7.986979,'Metynnis lippincottianus'[&dmv2_range={0.005099902759946959,6.528528866423023},height_95%_HPD={0.0,9.691802915767767E-12},length_range={0.8680688407122,23.58227041496},length_95%_HPD={4.419524448613,12.51097154188},height_range={0.0,5.019273885409348E-11},dmt_range={0.868068840712242,23.582270414955797},dmv1_95%_HPD={0.2557859252698783,3.641261031684168},dmt=8.325765722518085,dmv1=1.726469012224944,dmv2=0.8947664573844357,dmt_median=8.12347102322365,dmv2_95%_HPD={0.012799665078291347,2.1856121391409324},height_median=4.703792910731863E-12,height=4.991253577456894E-12,dmv1_median=1.5336448696310503,dmt_95%_HPD={4.419524448612928,12.510971541880721},length=8.325765722518039,length_median=8.123471023223999,dmv2_median=0.7362950675610012,dmv1_range={0.03950167593145132,11.051592936883898}]:7.986979)[&dmv2_range={0.006007205174600484,5.928459638046785},height_95%_HPD={4.267529606410001,12.294133065900006},length_range={0.001201350456825,11.39838439588},length_95%_HPD={0.009271422627524,3.939829450998},height_range={2.277233287605,23.582270414959993},dmt_range={0.0012013504568253452,11.398384395876748},dmv1_95%_HPD={0.27770302410986775,3.70799555526406},dmv1=1.8035981826816483,dmt=1.7375992767131092,dmv2=0.6983419250414492,dmt_median=1.5220419064664323,dmv2_95%_HPD={0.009449488136902573,1.7853016747172759},height_median=7.986978769230598,height=8.188183710912332,dmv1_median=1.6244042533589607,posterior=0.6650044186340108,dmt_95%_HPD={0.009271422627524117,3.9398294509977516},length=1.7375992767131048,length_median=1.5220419064664998,dmv2_median=0.5543533685861616,dmv1_range={0.0638485484778604,8.047758829481126}]:1.507693)[&dmv2_range={0.0022417980902449254,5.655334283107932},height_95%_HPD={5.544789333230895,14.331723436281003},length_range={0.1032208310457,18.21951274427},length_95%_HPD={2.531319767014,9.930873528375},height_range={3.7632282931740058,28.011084919498998},dmt_range={0.1032208310456717,18.21951274426707},dmv1_95%_HPD={0.20245168188548449,3.0223160831043216},dmv1=1.439960859158557,dmt=6.202528754484115,dmv2=0.7192104211363799,dmt_median=5.987328425648982,dmv2_95%_HPD={0.013905032109027651,1.7604837920803071},height_median=9.494671362415854,height=9.75830457234754,dmv1_median=1.2749356758945052,posterior=1.0,dmt_95%_HPD={2.5313197670135352,9.930873528374976},length=6.202528754484135,length_median=5.987328425649,dmv2_median=0.5906512436297315,dmv1_range={0.024909422755414114,8.133049028386294}]:6.124505)[&dmv2_range={0.0033438078602248305,7.908359860247682},height_95%_HPD={9.722424096843,22.448868197589093},length_range={0.6071180310172,27.29044530125},length_95%_HPD={2.712654561848,13.6601563162},height_range={6.699426127864001,41.167594616439004},dmt_range={0.6071180310172402,27.290445301248607},dmv1_95%_HPD={0.23040300581519646,3.1872392805075487},dmv1=1.5369582852444268,dmt=7.988301192146504,dmv2=1.0320351923777515,dmt_median=7.639298294644195,dmv2_95%_HPD={0.017030198038775618,2.4970381725360684},height_median=15.6191760242666,height=15.960833326831569,dmv1_median=1.369841457360601,posterior=1.0,dmt_95%_HPD={2.7126545618482325,13.660156316200307},length=7.988301192146482,length_median=7.6392982946445,dmv2_median=0.855372992706543,dmv1_range={0.0639154805798807,7.998779418213261}]:7.374758,(('Anodus elongatus'[&dmv2_range={0.002879205807642694,9.16082150646675},height_95%_HPD={0.0,1.099209612220875E-11},length_range={2.949586847284,36.94980606297},length_95%_HPD={7.034039384357,18.91781770047},height_range={0.0,4.999378688808065E-11},dmt_range={2.949586847283705,36.9498060629668},dmv1_95%_HPD={0.257515864681691,3.5556055713585106},dmt=12.62652045448822,dmv1=1.7158816855146428,dmv2=1.0730190141415148,dmt_median=12.331170118849911,dmv2_95%_HPD={0.025135299120054737,2.528232931672246},height_median=4.803268893738277E-12,height=4.975893506654896E-12,dmv1_median=1.5334201639534966,dmt_95%_HPD={7.034039384357363,18.917817700469822},length=12.626520454488235,length_median=12.33117011885,dmv2_median=0.8981259943761949,dmv1_range={0.06270142917111202,8.47298056569423}]:12.33117,'Hemiodus unimaculatus'[&dmv2_range={0.002702542615829615,6.573187639567749},height_95%_HPD={0.0,1.099209612220875E-11},length_range={2.949586847284,36.94980606297},length_95%_HPD={7.034039384357,18.91781770047},height_range={0.0,4.999378688808065E-11},dmt_range={2.949586847283705,36.9498060629668},dmv1_95%_HPD={0.2333536371586279,3.5960894580063507},dmt=12.62652045448822,dmv1=1.7399204114887474,dmv2=1.0579660439383283,dmt_median=12.331170118849911,dmv2_95%_HPD={0.03423983924443615,2.4812065442515725},height_median=4.803268893738277E-12,height=4.975893506654896E-12,dmv1_median=1.5538545313741738,dmt_95%_HPD={7.034039384357363,18.917817700469822},length=12.626520454488235,length_median=12.33117011885,dmv2_median=0.9001826657082153,dmv1_range={0.08313321386741632,11.914727961838258}]:12.33117)[&dmv2_range={0.04836642189509114,11.782495762732974},height_95%_HPD={7.0340393843609945,18.917817700472995},length_range={0.6512453767888,28.92247388873},length_95%_HPD={3.577430434049,14.57481763936},height_range={2.949586847291002,36.94980606297},dmt_range={0.6512453767888253,28.922473888729535},dmv1_95%_HPD={0.4603835785302364,4.201920337254666},dmv1=2.130985058079837,dmt=8.88543153947395,dmv2=1.747968153678706,dmt_median=8.65877760266564,dmv2_95%_HPD={0.24371390396839268,3.6538034494541294},height_median=12.33117011885615,height=12.62652045449317,dmv1_median=1.9460230161134424,posterior=1.0,dmt_95%_HPD={3.5774304340488,14.574817639360548},length=8.885431539473943,length_median=8.658777602665499,dmv2_median=1.5647156813361314,dmv1_range={0.1583825919148989,12.028213239360296}]:8.356886,(('Leporellus cf vitattus'[&dmv2_range={0.0025854653736957227,6.67466720798499},height_95%_HPD={0.0,1.0700773600547109E-11},length_range={4.770893871301,32.54799178436},length_95%_HPD={7.87604361742,17.69405150028},height_range={0.0,5.610445441561751E-11},dmt_range={4.77089387130058,32.54799178435894},dmv1_95%_HPD={0.23882203703696442,3.6132070292215497},dmt=12.397897299051246,dmv1=1.7415400001551495,dmv2=1.0720682066866218,dmt_median=12.085393454930566,dmv2_95%_HPD={0.024655865905700305,2.614981435439918},height_median=4.703792910731863E-12,height=4.971928716761931E-12,dmv1_median=1.5528630986969196,dmt_95%_HPD={7.876043617419608,17.694051500282875},length=12.397897299051275,length_median=12.08539345493,dmv2_median=0.8899735894363868,dmv1_range={0.102004152768616,10.996520259376314}]:11.86605,('Leporinus desomtes'[&dmv2_range={0.006867072960531623,9.271066147030645},height_95%_HPD={0.0,9.492850949754938E-12},length_range={0.001246071181442,19.14810693565},length_95%_HPD={0.004232357173641,9.695177053663},height_range={0.0,4.800426722795237E-11},dmt_range={0.0012460711814415762,19.14810693564941},dmv1_95%_HPD={0.25546650065274396,3.573282397711805},dmt=5.680632437561568,dmv1=1.73048991923434,dmv2=1.1179965511168983,dmt_median=5.720578779207046,dmv2_95%_HPD={0.025177485084085172,2.7898915105774167},height_median=4.696687483374262E-12,height=4.981456479481328E-12,dmv1_median=1.5527127306750566,dmt_95%_HPD={0.004232357173640581,9.695177053663134},length=5.680632437561584,length_median=5.720578779207,dmv2_median=0.9013434327274953,dmv1_range={0.09078177683739126,9.309186658520927}]:5.720579,'Leporinus friderici'[&dmv2_range={0.008165164605888151,10.016370397220868},height_95%_HPD={0.0,9.492850949754938E-12},length_range={0.001246071181442,19.14810693565},length_95%_HPD={0.004232357173641,9.695177053663},height_range={0.0,4.800426722795237E-11},dmt_range={0.0012460711814415762,19.14810693564941},dmv1_95%_HPD={0.23930988087747032,3.586461655129906},dmt=5.680632437561568,dmv1=1.730988463930739,dmv2=1.1115915398092926,dmt_median=5.720578779207046,dmv2_95%_HPD={0.020753214233055685,2.783737827090781},height_median=4.696687483374262E-12,height=4.981456479481328E-12,dmv1_median=1.5470050792430994,dmt_95%_HPD={0.004232357173640581,9.695177053663134},length=5.680632437561584,length_median=5.720578779207,dmv2_median=0.9014337911351171,dmv1_range={0.059385687419723776,10.032669651646463}]:5.720579)[&dmv2_range={0.004210666539903939,7.972856581167834},height_95%_HPD={0.004232357182800683,9.695177053669902},length_range={0.3026498317042,21.55373019982},length_95%_HPD={2.645552670299,11.6244871768},height_range={0.0012460711859034745,19.148106935654006},dmt_range={0.3026498317041977,21.553730199823},dmv1_95%_HPD={0.29363830520033724,4.699293928880376},dmv1=2.229588090926179,dmt=6.719265107127906,dmv2=0.9746598621535951,dmt_median=6.370193339934209,dmv2_95%_HPD={0.022557171164795324,2.403106674715918},height_median=5.720578779212538,height=5.680632437566539,dmv1_median=1.979365491533875,posterior=1.0,dmt_95%_HPD={2.6455526702985193,11.624487176796544},length=6.71926510712791,length_median=6.3701933399345005,dmv2_median=0.7909175994464595,dmv1_range={0.06435896612436603,12.280670634396639}]:6.145471)[&dmv2_range={0.015866545182374,10.299932239845546},height_95%_HPD={7.893616303703006,16.894708030535092},length_range={1.15862929098E-4,7.099399859865},length_95%_HPD={1.15862929098E-4,2.461395695084},height_range={5.930248526683798,29.644266644244297},dmt_range={1.1586292909804286E-4,7.099399859865365},dmv1_95%_HPD={0.3310845448362987,3.8847310599534692},dmv1=1.892626866466899,dmt=0.9074206761994192,dmv2=1.7475400547379232,dmt_median=0.6913631715231707,dmv2_95%_HPD={0.08075199783122326,3.6862410111624415},height_median=11.8660495223669,height=12.10482082756043,dmv1_median=1.7113471956182278,posterior=0.45676051003661156,dmt_95%_HPD={1.1586292909804286E-4,2.4613956950844145},length=0.9074206761994187,length_median=0.6913631715232,dmv2_median=1.5766390775811843,dmv1_range={0.04742476258086213,8.016909250691064}]:0.973146,('Schizodon scotorhabdotus'[&dmv2_range={0.0020662056600851647,6.818150191381954},height_95%_HPD={0.0,1.06439301816863E-11},length_range={4.770893871301,30.63469584063},length_95%_HPD={7.557312047436,16.75099543984},height_range={0.0,5.610445441561751E-11},dmt_range={4.77089387130058,30.63469584062894},dmv1_95%_HPD={0.24431181380141911,3.5826021625193487},dmt=11.999819351828958,dmv1=1.7308879600287892,dmv2=0.9865550197560827,dmt_median=11.741195599359017,dmv2_95%_HPD={0.014355312290930936,2.400812993268605},height_median=4.703792910731863E-12,height=4.9968517589721E-12,dmv1_median=1.5570752145096423,dmt_95%_HPD={7.557312047435892,16.75099543983944},length=11.999819351828917,length_median=11.741195599360001,dmv2_median=0.8100393846300892,dmv1_range={0.08114607894290357,9.16004893516524}]:11.836617,('Leporinus striatus'[&dmv2_range={0.002892022864314565,6.940033934394868},height_95%_HPD={0.0,1.050182163453428E-11},length_range={3.931092281612,26.19430882091},length_95%_HPD={6.74838690699,15.50707538515},height_range={0.0,5.240963218966499E-11},dmt_range={3.931092281612174,26.194308820907242},dmv1_95%_HPD={0.2538761654814501,3.6628919549528693},dmt=10.993869437026072,dmv1=1.7475082884209021,dmv2=0.9056196034511451,dmt_median=10.779633957259076,dmv2_95%_HPD={0.00923254635250074,2.2260838478673857},height_median=4.67892391498026E-12,height=4.9863834533181696E-12,dmv1_median=1.5541819661269047,dmt_95%_HPD={6.748386906989624,15.507075385146827},length=10.993869437026087,length_median=10.77963395726,dmv2_median=0.7365431120486609,dmv1_range={0.08944645619655184,8.81616592184959}]:10.589283,'Abramites hypselonotus'[&dmv2_range={0.0011323723296079776,7.628598938604562},height_95%_HPD={0.0,1.0409451078885468E-11},length_range={3.931092281612,25.93428922481},length_95%_HPD={6.787719456597,15.46958380854},height_range={0.0,5.240963218966499E-11},dmt_range={3.931092281612174,25.934289224812385},dmv1_95%_HPD={0.259602552083339,3.6365482819910815},dmt=10.907418696770721,dmv1=1.7245680660240361,dmv2=0.9285348737408456,dmt_median=10.692979966748435,dmv2_95%_HPD={0.011579345202255068,2.252289387081205},height_median=4.661160346586257E-12,height=4.973979454688695E-12,dmv1_median=1.5411755367129256,dmt_95%_HPD={6.787719456596582,15.469583808540099},length=10.907418696770767,length_median=10.69297996675,dmv2_median=0.7679219506415726,dmv1_range={0.06102229188349486,8.841532626018756}]:10.589283)[&dmv2_range={0.005242450655016931,7.676070909034213},height_95%_HPD={6.690769100478697,15.293338539514899},length_range={0.001462890339957,10.50787690752},length_95%_HPD={0.001462890339957,3.406233995101},height_range={3.931092281617108,25.745249520783005},dmt_range={0.0014628903399565019,10.507876907515906},dmv1_95%_HPD={0.2993269635449559,3.7664929479007263},dmv1=1.8095552501709737,dmt=1.626984144929707,dmv2=1.06607225954622,dmt_median=1.4797261007596827,dmv2_95%_HPD={0.020390271083952836,2.5764229819588502},height_median=10.589282786894302,height=10.806072081399364,dmv1_median=1.6206445315304763,posterior=0.812365862896099,dmt_95%_HPD={0.0014628903399565019,3.406233995100811},length=1.6269841449297116,length_median=1.47972610076,dmv2_median=0.8814825908374283,dmv1_range={0.05425796521049158,9.711772549208511}]:1.247334)[&dmv2_range={0.019448811213108597,8.331569568039331},height_95%_HPD={7.803220752183702,16.517454726198906},length_range={4.781924778428E-4,5.274415238979},length_95%_HPD={4.781924778428E-4,2.240317123752},height_range={5.876462886115927,29.03700424553},dmt_range={4.7819247784275376E-4,5.274415238978698},dmv1_95%_HPD={0.3678347414608302,4.023024686718847},dmv1=1.9782532200540726,dmt=0.9070098005614056,dmv2=1.5937894678641538,dmt_median=0.7420053726499205,dmv2_95%_HPD={0.10898285950425515,3.4153303513915354},height_median=11.836616700314195,height=12.092849919623292,dmv1_median=1.7896108918647031,posterior=0.581902537558389,dmt_95%_HPD={4.7819247784275376E-4,2.2403171237515593},length=0.9070098005614032,length_median=0.7420053726499,dmv2_median=1.4028386834549598,dmv1_range={0.11269876367083066,8.78645550641577}]:1.002578)[&dmv2_range={0.055784934873083974,9.413830898066106},height_95%_HPD={8.601517472679397,18.128113828422997},length_range={1.695105994788,24.61148735518},length_95%_HPD={3.938750274695,13.76553836792},height_range={6.2791281812080015,32.54799178435999},dmt_range={1.6951059947877383,24.611487355184074},dmv1_95%_HPD={1.2278161926409523,5.861930924841397},dmv1=3.4176985225289247,dmt=8.663453904036583,dmv2=2.3498605461903037,dmt_median=8.43705967315658,dmv2_95%_HPD={0.5383536401376879,4.596356769354616},height_median=12.839195193548969,height=13.14489361245303,dmv1_median=3.2520974923083648,posterior=1.0,dmt_95%_HPD={3.9387502746949696,13.765538367923373},length=8.663453904036574,length_median=8.4370596731565,dmv2_median=2.16215647259673,dmv1_range={0.39034888261370665,12.937887001401721}]:7.848861)[&dmv2_range={0.02047027957945312,13.714777609783546},height_95%_HPD={13.872323878354404,29.10275751971851},length_range={0.0026683372182,17.11210156848},length_95%_HPD={0.003595795473618,7.169738397142},height_range={10.583015623353912,56.13444617422999},dmt_range={0.002668337218199923,17.11210156848451},dmv1_95%_HPD={1.488209217147169,7.1086428021680685},dmv1=4.164597929384911,dmt=3.5392058958467003,dmv2=2.3085905376910407,dmt_median=3.3861622059429344,dmv2_95%_HPD={0.28519291029038474,4.788119879736419},height_median=20.6880561579364,height=21.106158832151827,dmv1_median=3.9580482285811587,posterior=0.6625426082565332,dmt_95%_HPD={0.003595795473618324,7.169738397141913},length=3.539205895846708,length_median=3.3861622059425,dmv2_median=2.065027338735697,dmv1_range={0.4948472999153576,14.479204032651598}]:2.305878)[&dmv2_range={0.07092199173290077,10.64497349995235},height_95%_HPD={15.423337750957003,31.80072702071199},length_range={5.175023087389E-5,12.17484244775},length_95%_HPD={5.175023087389E-5,5.006349855008},height_range={11.708627946768502,55.223696290819},dmt_range={5.175023087389263E-5,12.174842447751978},dmv1_95%_HPD={1.0209176937268427,6.260057698794404},dmv1=3.427896763855556,dmt=2.3760642269205134,dmv2=2.4923459155777574,dmt_median=2.23105761219556,dmv2_95%_HPD={0.5054604871494548,4.912009465327858},height_median=22.9939340109372,height=23.462593768377005,dmv1_median=3.218406934976259,posterior=0.6443315237975004,dmt_95%_HPD={5.175023087389263E-5,5.006349855008111},length=2.376064226920508,length_median=2.231057612196,dmv2_median=2.318468270658044,dmv1_range={0.3006191876432444,13.100069438057231}]:2.368537,((('Caenotropus mestomorgmatos'[&dmv2_range={0.00331268257759609,7.527652129581},height_95%_HPD={0.0,1.050182163453428E-11},length_range={5.367413397225,35.92494811485},length_95%_HPD={8.562879369978,20.11958437592},height_range={0.0,4.990852175978944E-11},dmt_range={5.367413397224699,35.924948114850956},dmv1_95%_HPD={0.2826275600130696,3.622228569749526},dmt=14.131529641627735,dmv1=1.7226808124759507,dmv2=1.001016220479353,dmt_median=13.779437354148719,dmv2_95%_HPD={0.029075933850095853,2.3732343274511396},height_median=4.995115432393504E-12,height=4.9956985062203495E-12,dmv1_median=1.5357153544358395,dmt_95%_HPD={8.562879369978246,20.119584375915334},length=14.131529641627761,length_median=13.77943735415,dmv2_median=0.8389349649840178,dmv1_range={0.08489764494008027,8.111213886025768}]:13.779437,'Chilodus fritillus'[&dmv2_range={6.929226379610793E-4,7.0920787051291825},height_95%_HPD={0.0,1.050182163453428E-11},length_range={5.367413397225,35.92494811485},length_95%_HPD={8.562879369978,20.11958437592},height_range={0.0,4.990852175978944E-11},dmt_range={5.367413397224699,35.924948114850956},dmv1_95%_HPD={0.26780363029987525,3.584964728278418},dmt=14.131529641627735,dmv1=1.7198634654659475,dmv2=0.9946482860468269,dmt_median=13.779437354148719,dmv2_95%_HPD={0.011983756217938584,2.352587383981728},height_median=4.995115432393504E-12,height=4.9956985062203495E-12,dmv1_median=1.539576332575477,dmt_95%_HPD={8.562879369978246,20.119584375915334},length=14.131529641627761,length_median=13.77943735415,dmv2_median=0.8306886014763993,dmv1_range={0.06873025254927563,10.795901455128517}]:13.779437)[&dmv2_range={0.04873385394975689,9.72399650229206},height_95%_HPD={8.562879369983001,20.119584375920006},length_range={1.636586020377,21.69961821296},length_95%_HPD={3.271224672308,11.64312087514},height_range={5.367413397228201,35.924948114861},dmt_range={1.6365860203771367,21.699618212962527},dmv1_95%_HPD={0.4046228143213272,3.9639289578308268},dmv1=1.995664506526196,dmt=7.234948827340685,dmv2=1.5249163360627185,dmt_median=6.9979802014902335,dmv2_95%_HPD={0.20463867113460285,3.199473597881974},height_median=13.7794373541517,height=14.131529641632728,dmv1_median=1.8164628546099215,posterior=1.0,dmt_95%_HPD={3.2712246723080476,11.643120875144723},length=7.234948827340667,length_median=6.9979802014905,dmv2_median=1.3642637655244094,dmv1_range={0.05876830633881605,11.873478368014244}]:7.491655,('Curimatopsis macrolepis'[&dmv2_range={0.005824922723012417,10.125271352349735},height_95%_HPD={0.0,1.0302869668521453E-11},length_range={10.20129916726,50.49167712773},length_95%_HPD={13.49519044163,28.62761689329},height_range={0.0,5.189804141991772E-11},dmt_range={10.2012991672602,50.491677127733816},dmv1_95%_HPD={0.2871093015599672,3.6013421127962637},dmt=20.73609080788238,dmv1=1.716391969215794,dmv2=1.038451948950744,dmt_median=20.23330501330448,dmv2_95%_HPD={0.01933099492120825,2.4648422906365264},height_median=4.995115432393504E-12,height=4.967426153393284E-12,dmv1_median=1.5331669890454522,dmt_95%_HPD={13.495190441631852,28.62761689328669},length=20.736090807882384,length_median=20.233305013305,dmv2_median=0.8631094114124945,dmv1_range={0.06450181479952463,10.892503622512875}]:19.661245,('Curimata cyprinoides'[&dmv2_range={0.005889608330718081,7.620837552692058},height_95%_HPD={0.0,1.0395240224170266E-11},length_range={6.120435085722,37.92567934078},length_95%_HPD={9.203438509075,20.99231261259},height_range={0.0,5.002220859751105E-11},dmt_range={6.120435085721995,37.92567934077785},dmv1_95%_HPD={0.25160274944201205,3.5411034725374986},dmt=14.821104455685838,dmv1=1.7174153603291438,dmv2=0.9642467901561903,dmt_median=14.474836734648733,dmv2_95%_HPD={0.02781165191383197,2.2943781051129326},height_median=4.995115432393504E-12,height=4.974935807894303E-12,dmv1_median=1.5460809547243066,dmt_95%_HPD={9.203438509074683,20.992312612589533},length=14.821104455685855,length_median=14.474836734650001,dmv2_median=0.8129295500630529,dmv1_range={0.053812472854320684,8.338192838394349}]:14.474837,('Psectrogaster amazonica'[&dmv2_range={0.002254094314577975,6.938312126979582},height_95%_HPD={0.0,1.000444171950221E-11},length_range={3.891872039106,29.34380702365},length_95%_HPD={6.702441610142,16.04197893432},height_range={0.0,5.000799774279585E-11},dmt_range={3.891872039106209,29.343807023654207},dmv1_95%_HPD={0.2376107457606249,3.666210760398556},dmt=11.13875790668092,dmv1=1.7356749982912507,dmv2=0.8710261470212237,dmt_median=10.87996021045264,dmv2_95%_HPD={0.01886768095169269,2.181028957372476},height_median=4.803268893738277E-12,height=5.0009384337207925E-12,dmv1_median=1.536473040250113,dmt_95%_HPD={6.702441610142108,16.041978934317935},length=11.138757906680935,length_median=10.879960210455,dmv2_median=0.7061469053858682,dmv1_range={0.03370637413098183,8.979462173222327}]:10.880633,('Cyphocharax spilotus'[&dmv2_range={0.0023148067830151024,7.437830759035318},height_95%_HPD={0.0,9.301004411099711E-12},length_range={0.005330659399828,7.615144949023},length_95%_HPD={0.4554056911284,4.279696748444},height_range={0.0,5.090328158985358E-11},dmt_range={0.005330659399827715,7.615144949022557},dmv1_95%_HPD={0.251075096007609,3.580765517534843},dmt=2.3563898101489,dmv1=1.7262127683259754,dmv2=0.787747676070632,dmt_median=2.305788297093614,dmv2_95%_HPD={0.014144066167050905,1.9119891130104512},height_median=4.803268893738277E-12,height=4.997330664417188E-12,dmv1_median=1.5426024384056725,dmt_95%_HPD={0.45540569112839324,4.279696748444382},length=2.3563898101488987,length_median=2.3057882970934998,dmv2_median=0.644412618578728,dmv1_range={0.05567411269417249,8.752302770558417}]:2.305788,'Cyphocharax gilbert'[&dmv2_range={0.0019191507671390163,7.879950788215572},height_95%_HPD={0.0,9.301004411099711E-12},length_range={0.005330659399828,7.615144949023},length_95%_HPD={0.4554056911284,4.279696748444},height_range={0.0,5.090328158985358E-11},dmt_range={0.005330659399827715,7.615144949022557},dmv1_95%_HPD={0.30158507004287183,3.6464582518444413},dmt=2.3563898101489,dmv1=1.7379672049662551,dmv2=0.8114845658971747,dmt_median=2.305788297093614,dmv2_95%_HPD={0.011777922780049795,1.9671267442632465},height_median=4.803268893738277E-12,height=4.997330664417188E-12,dmv1_median=1.5576604886418464,dmt_95%_HPD={0.45540569112839324,4.279696748444382},length=2.3563898101488987,length_median=2.3057882970934998,dmv2_median=0.6672767939898108,dmv1_range={0.06964976570811719,7.904948250762067}]:2.305788)[&dmv2_range={0.0020261603527052005,6.723138592945789},height_95%_HPD={0.4554056911340041,4.2796967484480035},length_range={1.478094261391,27.95713580319},length_95%_HPD={4.81430685598,13.13305227959},height_range={0.00533065940388866,7.615144949027695},dmt_range={1.4780942613908636,27.957135803191825},dmv1_95%_HPD={0.25654533330500945,3.305155505344164},dmv1=1.5992322419678107,dmt=8.782369162439798,dmv2=0.8382645124313911,dmt_median=8.55850634206146,dmv2_95%_HPD={0.014784579620882761,2.068619586804767},height_median=2.3057882970994967,height=2.3563898101538667,dmv1_median=1.4353529207625275,posterior=1.0,dmt_95%_HPD={4.814306855979914,13.133052279585991},length=8.782369162439794,length_median=8.558506342061499,dmv2_median=0.6885574273650994,dmv1_range={0.07582344259615849,10.328222312325385}]:8.574845)[&dmv2_range={8.806399008001846E-4,6.567505763107893},height_95%_HPD={6.702441610142426,16.041978934324003},length_range={1.962790540349E-4,15.43126580147},length_95%_HPD={0.7679072070998,6.88073222299},height_range={3.8918720391100976,29.343807023661995},dmt_range={1.9627905403485357E-4,15.431265801466186},dmv1_95%_HPD={0.2729138048120506,3.603483530099498},dmv1=1.7093509703402623,dmt=3.6832793953318874,dmv2=0.9700073312740845,dmt_median=3.4816519939904893,dmv2_95%_HPD={0.0245697474836763,2.2732760225838087},height_median=10.880633273969503,height=11.139244282118533,dmv1_median=1.5227399214333075,posterior=0.999747506627951,dmt_95%_HPD={0.7679072070997908,6.880732222989568},length=3.6832793953318816,length_median=3.4816519939905,dmv2_median=0.8177520242557137,dmv1_range={0.08746166509200051,9.881441652390347}]:3.594203)[&dmv2_range={0.03253219252360398,8.234387059949123},height_95%_HPD={9.203438509080001,20.992312612595505},length_range={0.174803013006,22.89897836224},length_95%_HPD={1.60623784288,9.459714018194},height_range={6.120435085726804,37.92567934078501},dmt_range={0.17480301300599166,22.898978362239188},dmv1_95%_HPD={0.4113808960653078,3.850157825948922},dmv1=1.9343299751477883,dmt=5.472669603591661,dmv2=1.3024878139385534,dmt_median=5.299481356978771,dmv2_95%_HPD={0.11353137950815063,2.830611071782737},height_median=14.474836734654101,height=14.821111206983263,dmv1_median=1.7677923886304225,posterior=1.0,dmt_95%_HPD={1.6062378428797928,9.459714018193722},length=5.472669603591666,length_median=5.299481356979,dmv2_median=1.1437043972088847,dmv1_range={0.06259194469811652,10.393251901792832}]:5.186408)[&dmv2_range={0.014999010114500687,9.139624702160182},height_95%_HPD={13.316397180852501,27.529688734336005},length_range={0.001254995780609,9.355370493896},length_95%_HPD={0.001566348260674,4.023995390432},height_range={10.201299167265002,48.96977366063801},dmt_range={0.0012549957806093914,9.355370493895563},dmv1_95%_HPD={0.5194372763031331,4.420816666855053},dmv1=2.2989837795243537,dmt=1.683889709679637,dmv2=1.4632280048495456,dmt_median=1.432773239182584,dmv2_95%_HPD={0.11543785535969316,3.2538406392364174},height_median=19.661244755566596,height=20.108481190551426,dmv1_median=2.117602128226617,posterior=0.6902221941674032,dmt_95%_HPD={0.001566348260674033,4.023995390432372},length=1.6838897096796333,length_median=1.432773239183,dmv2_median=1.275430137644709,dmv1_range={0.17532920787864675,12.16497570664927}]:1.609847)[&dmv2_range={0.011858210680946585,9.238931613941189},height_95%_HPD={14.6317141992917,29.623526248909005},length_range={0.01585018213095,11.73873413939},length_95%_HPD={0.02003227424705,4.739681389835},height_range={11.24904522475471,50.60170081361001},dmt_range={0.015850182130954238,11.73873413939124},dmv1_95%_HPD={0.7481875186606115,5.408116779009237},dmv1=2.948663028931735,dmt=2.4470015796242586,dmv2=1.304829453597346,dmt_median=2.356381315150683,dmv2_95%_HPD={0.06221239118967691,3.0013706816201746},height_median=21.27109217101,height=21.739425536296935,dmv1_median=2.7579073708183444,posterior=0.8574043681353365,dmt_95%_HPD={0.0200322742470469,4.7396813898349315},length=2.4470015796242532,length_median=2.3563813151510002,dmv2_median=1.1151758655249888,dmv1_range={0.23637595889904678,13.739575640575657}]:2.241826,(('Ichthyoelephas humeralis'[&dmv2_range={0.0010304692927811606,6.0378845277443},height_95%_HPD={0.0,1.0203393685515039E-11},length_range={0.001013157132874,43.38008097836},length_95%_HPD={0.001013157132874,17.73287557717},height_range={0.0,5.519495971384458E-11},dmt_range={0.001013157132874306,43.380080978360674},dmv1_95%_HPD={0.16729117002653474,3.0354750070985475},dmt=7.908337897561292,dmv1=1.4277670873933663,dmv2=0.8582722554058695,dmt_median=7.150088229727699,dmv2_95%_HPD={0.016512474983289376,2.1274302028348937},height_median=4.89563944938709E-12,height=4.984748267622615E-12,dmv1_median=1.2661903257307818,dmt_95%_HPD={0.001013157132874306,17.732875577170134},length=7.908337897561282,length_median=7.1500882297274995,dmv2_median=0.6980408803448466,dmv1_range={0.03739440104761631,7.892946522856716}]:4.405068,'Ichthyoelephas longirostris'[&dmv2_range={0.0038212277525696827,6.631319638798276},height_95%_HPD={0.0,1.0302869668521453E-11},length_range={0.001013157132874,46.958156135},length_95%_HPD={0.001013157132874,20.79272893976},height_range={0.0,4.9894310905074235E-11},dmt_range={0.001013157132874306,46.95815613500371},dmv1_95%_HPD={0.2419000477431548,3.5532180897429906},dmt=9.630112800382166,dmv1=1.7295488208615413,dmv2=0.9215945780348751,dmt_median=8.400948030534256,dmv2_95%_HPD={0.025829076152951116,2.244231088973824},height_median=4.995115432393504E-12,height=4.985196673821375E-12,dmv1_median=1.5560216460593224,dmt_95%_HPD={0.001013157132874306,20.792728939762515},length=9.630112800382177,length_median=8.400948030534,dmv2_median=0.7658226809193127,dmv1_range={0.06392886414158873,8.78224706592069}]:4.405068)[&dmv2_range={8.921808473049515E-4,6.555064758123859},height_95%_HPD={0.001089665108999327,12.671379007440592},length_range={0.009075316655592,40.00720612497},length_95%_HPD={4.138453041624,25.50184460593},height_range={0.0010131571449960575,28.141289028000998},dmt_range={0.009075316655591692,40.007206124967425},dmv1_95%_HPD={0.2473694202705877,3.3238678523509115},dmv1=1.6166605855282465,dmt=14.632957716929187,dmv2=1.0169554623024617,dmt_median=14.71383066543354,dmv2_95%_HPD={0.0224204455060465,2.4388766933128885},height_median=4.4050676361380745,height=5.226295589505352,dmv1_median=1.4429309127800403,posterior=0.6200605984092917,dmt_95%_HPD={4.138453041624103,25.501844605925527},length=14.632957716929125,length_median=14.713830665435001,dmv2_median=0.8520237902023471,dmv1_range={0.09070969240317496,7.79279544947916}]:13.854821,(('Semaprochilodus taeniurus'[&dmv2_range={0.00421352720254179,5.121065452695472},height_95%_HPD={0.0,9.301004411099711E-12},length_range={3.020140209046,19.62185368965},length_95%_HPD={4.515513338016,10.61498976078},height_range={0.0,5.539391167985741E-11},dmt_range={3.02014020904615,19.62185368965221},dmv1_95%_HPD={0.46214558049365856,2.4214334331841703},dmt=7.489377128623406,dmv1=1.3016998403643503,dmv2=0.7720969543972221,dmt_median=7.309779334606695,dmv2_95%_HPD={0.014122972044965978,1.8820661310352456},height_median=4.796163466380676E-12,height=4.973695542586854E-12,dmv1_median=1.2014395190745604,dmt_95%_HPD={4.515513338016201,10.614989760777686},length=7.489377128623394,length_median=7.3097793346065,dmv2_median=0.6443309830993658,dmv1_range={0.18840356532880403,5.354101681546895}]:7.402312,(('Semaprochilodus kneri'[&dmv2_range={0.0013489282909265056,2.7897923579033317},height_95%_HPD={6.039613253960852E-13,9.805489753489383E-12},length_range={4.578588226253E-4,0.7780547078508},length_95%_HPD={0.0481968488966,0.4029160591204},height_range={0.0,5.370281996874837E-11},dmt_range={4.5785882262528013E-4,0.7780547078507669},dmv1_95%_HPD={0.19440886308945426,2.564158930029649},dmt=0.2097976198303692,dmv1=1.177730143578914,dmv2=0.2597441104287482,dmt_median=0.19522929498854807,dmv2_95%_HPD={0.0055494939323402675,0.6050705057038765},height_median=4.703792910731863E-12,height=4.977675245714237E-12,dmv1_median=1.0258196318780655,dmt_95%_HPD={0.04819684889659898,0.40291605912041933},length=0.20979761983036788,length_median=0.19522929498855002,dmv2_median=0.2208534337431814,dmv1_range={0.058587724516102925,8.003622542052252}]:0.195229,'Semaprochilodus insignis'[&dmv2_range={0.0015547342679721949,1.7102452190087647},height_95%_HPD={6.039613253960852E-13,9.805489753489383E-12},length_range={4.578588226253E-4,0.7780547078508},length_95%_HPD={0.0481968488966,0.4029160591204},height_range={0.0,5.370281996874837E-11},dmt_range={4.5785882262528013E-4,0.7780547078507669},dmv1_95%_HPD={0.2917910416456376,3.0399206590626147},dmt=0.2097976198303692,dmv1=1.47820030911174,dmv2=0.3054550511469575,dmt_median=0.19522929498854807,dmv2_95%_HPD={0.01488007067978616,0.671770241968202},height_median=4.703792910731863E-12,height=4.977675245714237E-12,dmv1_median=1.3053296600477156,dmt_95%_HPD={0.04819684889659898,0.40291605912041933},length=0.20979761983036788,length_median=0.19522929498855002,dmv2_median=0.26917185943961325,dmv1_range={0.1493419697819538,10.589822301048883}]:0.195229)[&dmv2_range={0.004842488591643453,6.808318343853225},height_95%_HPD={0.048196848901902456,0.40291605912399575},length_range={2.173417493199,17.4957922916},length_95%_HPD={3.591535664998,9.16686410556},height_range={4.5785882800686295E-4,0.7780547078599938},dmt_range={2.173417493198657,17.495792291596562},dmv1_95%_HPD={0.17724707467800505,1.029281516079734},dmv1=0.5651991615757038,dmt=6.236328457621851,dmv2=0.8420104412581202,dmt_median=6.077387388163905,dmv2_95%_HPD={0.016147328561845316,1.9723843354042916},height_median=0.19522929499630592,height=0.20979761983534662,dmv1_median=0.5251679111206777,posterior=1.0,dmt_95%_HPD={3.5915356649983536,9.166864105559542},length=6.236328457621841,length_median=6.077387388164,dmv2_median=0.7148492218530368,dmv1_range={0.08441747923945744,2.81171240099958}]:5.976056,('Semaprochilodus brama'[&dmv2_range={0.01643314171087846,6.13733518435493},height_95%_HPD={7.958078640513122E-13,1.000444171950221E-11},length_range={0.1384018567154,3.578768632156},length_95%_HPD={0.5251411240771,2.097493023546},height_range={0.0,5.189804141991772E-11},dmt_range={0.13840185671539307,3.5787686321560868},dmv1_95%_HPD={0.19046001316997144,2.7834264922744434},dmt=1.2769672617303012,dmv1=1.2957354568873105,dmv2=1.113587036947479,dmt_median=1.2341600939826651,dmv2_95%_HPD={0.11946374493653636,2.445380403724196},height_median=4.703792910731863E-12,height=4.978616461426263E-12,dmv1_median=1.1451261118554723,dmt_95%_HPD={0.5251411240771378,2.0974930235456912},length=1.2769672617303094,length_median=1.2341600939825,dmv2_median=0.9763468983623487,dmv1_range={0.05423372923697535,8.733437429554616}]:1.358259,('Semaprochilodus varii'[&dmv2_range={0.001306871071570369,5.2191996882705824},height_95%_HPD={2.984279490192421E-13,9.50706180447014E-12},length_range={0.06783982652649,3.789805210504},length_95%_HPD={0.3744050253898,1.949645014075},height_range={0.0,5.169908945390489E-11},dmt_range={0.0678398265264854,3.789805210503878},dmv1_95%_HPD={0.0715127034163693,1.5545339822415967},dmt=1.1457383544984505,dmv1=0.6814699978933315,dmv2=0.5521638746238846,dmt_median=1.1047188513509023,dmv2_95%_HPD={0.007956157944394833,1.379829662078426},height_median=4.703792910731863E-12,height=4.976677180304093E-12,dmv1_median=0.569986927791013,dmt_95%_HPD={0.3744050253898364,1.9496450140751667},length=1.145738354498452,length_median=1.104718851351,dmv2_median=0.44211143431877564,dmv1_range={0.0267717027091068,6.34880882974398}]:0.965273,'Semaprochilodus laticeps'[&dmv2_range={0.0023286109866514763,4.896403954014014},height_95%_HPD={3.836930773104541E-13,9.57811607804615E-12},length_range={0.06783982652649,4.072562946952},length_95%_HPD={0.3803971605716,1.78732127963},height_range={0.0,5.169908945390489E-11},dmt_range={0.0678398265264854,4.072562946951938},dmv1_95%_HPD={0.15669626341920267,1.6149391116579954},dmt=1.0708682684008912,dmv1=0.7810460919487013,dmv2=0.5960055058709784,dmt_median=1.0390936333158232,dmv2_95%_HPD={0.016676099610301608,1.4048045770375142},height_median=4.703792910731863E-12,height=4.977846019067753E-12,dmv1_median=0.6933903468547791,dmt_95%_HPD={0.3803971605716239,1.7873212796302658},length=1.070868268400896,length_median=1.039093633316,dmv2_median=0.5011572947458834,dmv1_range={0.05759911692720737,4.557785448102523}]:0.965273)[&dmv2_range={0.002034016472333602,4.316568685966359},height_95%_HPD={0.3503515467390983,1.6829592931228348},length_range={5.985325644597E-5,2.446440741667},length_95%_HPD={5.985325644597E-5,0.9592313590174},height_range={0.06783982652969911,2.977099789746916},dmt_range={5.985325644597417E-5,2.4464407416672986},dmv1_95%_HPD={0.1869638749479226,2.3095509006000503},dmv1=1.1171235426478727,dmt=0.40248470384021484,dmv2=0.8007839675710462,dmt_median=0.3464976178017881,dmv2_95%_HPD={0.026685626106574132,1.8592970669367808},height_median=0.9652729180950317,height=0.9985048117285844,dmv1_median=0.9929647179265697,posterior=0.5749905314985482,dmt_95%_HPD={5.985325644597417E-5,0.9592313590173764},length=0.40248470384021495,length_median=0.34649761780175004,dmv2_median=0.6869530679926605,dmv1_range={0.0751663538323748,6.074487744795079}]:0.392986)[&dmv2_range={0.022615089849611907,7.0192243945014114},height_95%_HPD={0.7038567511942091,2.207674552828607},length_range={0.8444456895878,14.32559240504},length_95%_HPD={2.639979995566,7.799742676569},height_range={0.3515438986354056,4.072562946952004},dmt_range={0.844445689587763,14.325592405040403},dmv1_95%_HPD={0.476452815613267,3.2473981248010135},dmv1=1.712628269889394,dmt=5.066175767975247,dmv2=1.132295894466847,dmt_median=4.928358384325438,dmv2_95%_HPD={0.14364114056552188,2.4850994995985474},height_median=1.3582587177230643,height=1.4024891487362698,dmv1_median=1.5765090812382219,posterior=1.0,dmt_95%_HPD={2.6399799955655174,7.799742676568864},length=5.066175767975248,length_median=4.9283583843255006,dmv2_median=0.9915592593283409,dmv1_range={0.21415854823921127,6.8965358033310515}]:4.813026)[&dmv2_range={0.006996779389429318,6.333762909404423},height_95%_HPD={3.695305349190999,9.223978475142601},length_range={1.690494837723E-4,6.364229695678},length_95%_HPD={1.690494837723E-4,2.832732345071},height_range={2.2382595608113505,17.857312412300004},dmt_range={1.690494837722767E-4,6.364229695678272},dmv1_95%_HPD={0.45300058273640326,3.7376849112587927},dmv1=1.9754918365954097,dmt=1.2950299710997109,dmv2=0.8994251714672276,dmt_median=1.1603728314452693,dmv2_95%_HPD={0.029956625520745343,2.1034305960693733},height_median=6.171285068544185,height=6.326562814958681,dmv1_median=1.8182866259247605,posterior=0.8335437444767075,dmt_95%_HPD={1.690494837722767E-4,2.8327323450714292},length=1.2950299710997115,length_median=1.1603728314450001,dmv2_median=0.7572739659646698,dmv1_range={0.21627868037773204,11.679743175699162}]:1.231027)[&dmv2_range={0.012848037264076602,6.913429422883054},height_95%_HPD={4.710392595469298,10.752739481732007},length_range={0.04521685112242,14.49716816313},length_95%_HPD={0.8174247121932,5.652982683909},height_range={3.221385483983717,19.621853689656007},dmt_range={0.04521685112242313,14.497168163127789},dmv1_95%_HPD={0.33909458962226696,3.3524763606016004},dmv1=1.6821191366620298,dmt=3.165582356134036,dmv2=0.9562852200308,dmt_median=3.014970690341955,dmv2_95%_HPD={0.06651827057702231,2.0732298985592506},height_median=7.402312413799997,height=7.5841590589724515,dmv1_median=1.529689115836845,posterior=0.9999053149854816,dmt_95%_HPD={0.8174247121932297,5.652982683908579},length=3.165582356134042,length_median=3.014970690342,dmv2_median=0.84189290806604,dmv1_range={0.047482944438646854,8.911988091513635}]:3.133485,('Prochilodus vimboides'[&dmv2_range={0.0012299269753356327,6.142074983738185},height_95%_HPD={9.947598300641403E-13,1.000444171950221E-11},length_range={1.733002808026,13.32965906434},length_95%_HPD={2.942141532344,7.199683158317},height_range={0.0,5.519495971384458E-11},dmt_range={1.7330028080262947,13.329659064344435},dmv1_95%_HPD={0.13869315167500615,1.720312692325567},dmt=4.9745732368098405,dmv1=0.8111155423995874,dmv2=0.5294208923169751,dmt_median=4.847721776947219,dmv2_95%_HPD={0.012584996106644866,1.3454915375190049},height_median=4.803268893738277E-12,height=4.979011381814369E-12,dmv1_median=0.7060527618838847,dmt_95%_HPD={2.942141532343949,7.199683158316934},length=4.974573236809839,length_median=4.8477217769475,dmv2_median=0.4205335987610501,dmv1_range={0.057774755037219155,5.691338864212002}]:4.864227,(('Prochilodus magdalenae'[&dmv2_range={0.0044905603307562,3.9229254259405346},height_95%_HPD={3.268496584496461E-13,9.50706180447014E-12},length_range={5.82201987444E-6,0.7829079599857},length_95%_HPD={5.82201987444E-6,0.266118330719},height_range={0.0,5.739764219470089E-11},dmt_range={5.8220198744401024E-6,0.7829079599857194},dmv1_95%_HPD={0.22382059629234607,3.456571778449025},dmt=0.10753240107991327,dmv1=1.6231029593610318,dmv2=0.5754427763270613,dmt_median=0.09128126136922943,dmv2_95%_HPD={0.017779394286712876,1.3158494149535365},height_median=4.696687483374262E-12,height=4.978858100675658E-12,dmv1_median=1.4342673888574295,dmt_95%_HPD={5.8220198744401024E-6,0.26611833071902713},length=0.10753240107991367,length_median=0.09128126136923001,dmv2_median=0.49680045478522517,dmv1_range={0.07739403467175127,9.821125356320563}]:0.091281,'Prochilodus reticulatus'[&dmv2_range={0.0017477899780563705,4.917962668806121},height_95%_HPD={3.268496584496461E-13,9.50706180447014E-12},length_range={5.82201987444E-6,0.7829079599857},length_95%_HPD={5.82201987444E-6,0.266118330719},height_range={0.0,5.739764219470089E-11},dmt_range={5.8220198744401024E-6,0.7829079599857194},dmv1_95%_HPD={0.23795609726705738,3.416362892183266},dmt=0.10753240107991327,dmv1=1.6418923646950059,dmv2=0.5977722716237694,dmt_median=0.09128126136922943,dmv2_95%_HPD={0.015988108629660817,1.3693280741237877},height_median=4.696687483374262E-12,height=4.978858100675658E-12,dmv1_median=1.4687837655089022,dmt_95%_HPD={5.8220198744401024E-6,0.26611833071902713},length=0.10753240107991367,length_median=0.09128126136923001,dmv2_median=0.5146448199683209,dmv1_range={0.07964259283572057,9.615842395262147}]:0.091281)[&dmv2_range={0.004093074077516296,6.384365855810315},height_95%_HPD={5.822027368651561E-6,0.2661183307309898},length_range={0.8416827307549,10.26217569676},length_95%_HPD={2.229145852239,5.482566934872},height_range={5.822027368651561E-6,0.7829079599910074},dmt_range={0.8416827307549286,10.262175696757254},dmv1_95%_HPD={0.35512527816235795,2.166515489944254},dmv1=1.173215047950832,dmt=3.764697856589188,dmv2=0.8335618623884642,dmt_median=3.6621514372412776,dmv2_95%_HPD={0.030369485390628826,2.019734180454773},height_median=0.09128126137529691,height=0.10753240108489244,dmv1_median=1.0820776147451259,posterior=1.0,dmt_95%_HPD={2.2291458522388146,5.482566934871923},length=3.7646978565891773,length_median=3.662151437241,dmv2_median=0.6859147355054717,dmv1_range={0.15198901219263877,5.666086536780076}]:3.672701,((('Prochilodus costatus'[&dmv2_range={0.002548532612773318,5.012292804836839},height_95%_HPD={1.9895196601282805E-13,9.400480394106125E-12},length_range={2.983417627197E-4,1.420223326321},length_95%_HPD={0.06467648810876,0.7055731582929},height_range={0.0,5.718447937397286E-11},dmt_range={2.9834176271969175E-4,1.4202233263210442},dmv1_95%_HPD={0.23963022951874471,3.1429458932944416},dmt=0.3690290210518912,dmv1=1.5105007900734448,dmv2=0.6334293961016225,dmt_median=0.3476579233846324,dmv2_95%_HPD={0.008514034557733217,1.5340452898239252},height_median=4.696687483374262E-12,height=4.981970145096862E-12,dmv1_median=1.345485555485629,dmt_95%_HPD={0.0646764881087649,0.7055731582928878},length=0.3690290210518915,length_median=0.3476579233846,dmv2_median=0.5190620053825552,dmv1_range={0.08790663718435564,9.026548568147502}]:0.347615,'Prochilodus lineatus'[&dmv2_range={0.002989919261352547,6.156451699184332},height_95%_HPD={1.9895196601282805E-13,9.400480394106125E-12},length_range={2.983417627197E-4,1.388492152402},length_95%_HPD={0.06461967284577,0.7054101608583},height_range={0.0,5.718447937397286E-11},dmt_range={2.9834176271969175E-4,1.3884921524019385},dmv1_95%_HPD={0.21480432541415842,3.0404131927014144},dmt=0.36908361468652956,dmv1=1.4114723146570989,dmv2=0.6969110499002363,dmt_median=0.34776937985276823,dmv2_95%_HPD={0.024210726161748408,1.6560144760796485},height_median=4.696687483374262E-12,height=4.981974854539309E-12,dmv1_median=1.2386531464056743,dmt_95%_HPD={0.06461967284577047,0.7054101608582857},length=0.36908361468652967,length_median=0.34776937985275,dmv2_median=0.5789288121452827,dmv1_range={0.02832208992812645,7.898333943169017}]:0.347615)[&dmv2_range={0.004943764627307645,6.930111901828185},height_95%_HPD={0.06467648811271687,0.7055303173104974},length_range={0.00208846954667,2.626458910439},length_95%_HPD={0.2674285194343,1.392867338587},height_range={2.983417660118448E-4,1.3884921524112457},dmt_range={0.0020884695466700798,2.6264589104391445},dmv1_95%_HPD={0.2800181717376839,2.639784404885953},dmv1=1.3289274516587197,dmt=0.812462755982392,dmv2=0.8794385947347965,dmt_median=0.7916719345630843,dmv2_95%_HPD={0.03370489878839543,2.0563073498743996},height_median=0.3476153780974016,height=0.3689224383479971,dmv1_median=1.201244877511456,posterior=0.9980116146951142,dmt_95%_HPD={0.26742851943434154,1.3928673385867274},length=0.8124627559823916,length_median=0.7916719345631,dmv2_median=0.737586202018983,dmv1_range={0.051473168949835266,7.377992040431762}]:0.751617,('Prochilodus harttii'[&dmv2_range={0.00105957863189635,4.589869488132476},height_95%_HPD={1.9895196601282805E-13,9.400480394106125E-12},length_range={0.001602339926184,2.261763356601},length_95%_HPD={0.1086728886055,1.017090840912},height_range={0.0,5.709921424568165E-11},dmt_range={0.0016023399261837234,2.261763356600611},dmv1_95%_HPD={0.3117462586020815,3.156592206663304},dmt=0.5383546699825849,dmv1=1.5388381888263523,dmv2=0.48610924696002883,dmt_median=0.513986771103915,dmv2_95%_HPD={0.0063157299180992615,1.256612132923354},height_median=4.696687483374262E-12,height=4.981348050175451E-12,dmv1_median=1.3706972526392038,dmt_95%_HPD={0.10867288860553057,1.0170908409116184},length=0.5383546699825863,length_median=0.51398677110395,dmv2_median=0.38352608855777925,dmv1_range={0.12324936486977339,8.575958271468128}]:0.512207,'Prochilodus argenteus'[&dmv2_range={5.484215348489041E-4,4.169837289043898},height_95%_HPD={1.9895196601282805E-13,9.400480394106125E-12},length_range={0.001602339926184,2.261763356601},length_95%_HPD={0.1050573250122,1.011261653572},height_range={0.0,5.709921424568165E-11},dmt_range={0.0016023399261837234,2.261763356600611},dmv1_95%_HPD={0.08770266597552667,2.441415034260409},dmt=0.5374125801509858,dmv1=1.080630063319607,dmv2=0.5350762012636492,dmt_median=0.5135303899117907,dmv2_95%_HPD={0.004491299900982181,1.3226297723296214},height_median=4.696687483374262E-12,height=4.9812673168763496E-12,dmv1_median=0.924425845328491,dmt_95%_HPD={0.10505732501217911,1.0112616535724055},length=0.537412580150987,length_median=0.5135303899118,dmv2_median=0.4347274510451802,dmv1_range={0.03825438781661588,6.667120413394977}]:0.512207)[&dmv2_range={0.001956707801538919,4.741462190999207},height_95%_HPD={0.10538885325489389,1.010105152983094},length_range={2.785082005202E-4,3.04295303054},length_95%_HPD={0.1343231348391,1.26302437586},height_range={0.0016023399303435326,2.261763356608199},dmt_range={2.785082005202222E-4,3.04295303053986},dmv1_95%_HPD={0.1421686735214125,2.170904671520174},dmv1=1.020025860242137,dmt=0.6875532219827708,dmv2=0.5145017441446156,dmt_median=0.6572940858892775,dmv2_95%_HPD={0.002533042091525078,1.3553152687786443},height_median=0.5122070053099002,height=0.5362450436006525,dmv1_median=0.8976387532964112,posterior=0.9864916045953793,dmt_95%_HPD={0.13432313483914382,1.2630243758596196},length=0.6875532219827725,length_median=0.6572940858892999,dmv2_median=0.3990751078473779,dmv1_range={0.03598497795299244,5.912283908802222}]:0.587026)[&dmv2_range={0.009173962748159549,5.945217568730195},height_95%_HPD={0.641732612474172,1.690521959452596},length_range={1.807805971676E-5,1.448808514247},length_95%_HPD={1.807805971676E-5,0.5942514716937},height_range={0.3269564021847273,2.93409982234391},dmt_range={1.8078059716764017E-5,1.4488085142472789},dmv1_95%_HPD={0.18216308109295148,2.8002623023681052},dmv1=1.361749686964276,dmt=0.25700051718741945,dmv2=0.8352031902782033,dmt_median=0.22403490893232936,dmv2_95%_HPD={0.03509447181354741,1.8640617669103978},height_median=1.099232569876726,height=1.1247750575014597,dmv1_median=1.22549471569854,posterior=0.5491415225350335,dmt_95%_HPD={1.8078059716764017E-5,0.5942514716937404},length=0.25700051718742023,length_median=0.2240349089323,dmv2_median=0.7158844357974712,dmv1_range={0.08014764862242872,6.030045408973008}]:0.413873,(('Prochilodus britskii'[&dmv2_range={0.00265554907701761,5.617329268361787},height_95%_HPD={0.0,9.2228447101661E-12},length_range={3.68652198891E-5,6.547081777584},length_95%_HPD={5.321459134525E-4,2.756715442155},height_range={0.0,5.690026227966882E-11},dmt_range={3.686521988909815E-5,6.54708177758406},dmv1_95%_HPD={0.22169631673847062,3.3667041087412124},dmt=1.1793082694300956,dmv1=1.5628696828897757,dmv2=0.7192359030256126,dmt_median=0.9921705252745532,dmv2_95%_HPD={0.008799162563007785,1.7808603700753076},height_median=4.703792910731863E-12,height=4.981063577425699E-12,dmv1_median=1.3751032327615915,dmt_95%_HPD={5.321459134524533E-4,2.7567154421546234},length=1.1793082694301016,length_median=0.99217052527455,dmv2_median=0.5789129150473101,dmv1_range={0.06453768057976164,8.930099673235171}]:0.660393,'Prochilodus mariae'[&dmv2_range={0.0020918859577265217,7.109233357813545},height_95%_HPD={2.4868995751603507E-13,9.50706180447014E-12},length_range={3.68652198891E-5,3.034810764957},length_95%_HPD={0.1096364383962,1.630841251622},height_range={0.0,5.690026227966882E-11},dmt_range={3.686521988909815E-5,3.034810764956524},dmv1_95%_HPD={0.16737025631142047,2.5967634324636264},dmt=0.9087497553226116,dmv1=1.1994922225411966,dmv2=0.6880039333571046,dmt_median=0.9105412899609842,dmv2_95%_HPD={0.006202312936535455,1.745814437850045},height_median=4.696687483374262E-12,height=4.9808041095727535E-12,dmv1_median=1.0489477276460168,dmt_95%_HPD={0.10963643839616637,1.6308412516220443},length=0.9087497553226138,length_median=0.91054128996095,dmv2_median=0.5523665460135594,dmv1_range={0.04780388803638375,6.857033537882013}]:0.660393)[&dmv2_range={0.003200188608155745,5.480656130264469},height_95%_HPD={0.017512163149703497,1.3223457324985048},length_range={7.046534762325E-4,2.794182928198},length_95%_HPD={7.046534762325E-4,1.149005882386},height_range={3.686522359913624E-5,2.6107895136603503},dmt_range={7.046534762324974E-4,2.794182928198124},dmv1_95%_HPD={0.23914838476482397,2.8976701987431888},dmv1=1.4089796841095836,dmt=0.5287583811913484,dmv2=0.7254424471529279,dmt_median=0.4780396321481644,dmv2_95%_HPD={0.005640339363479599,1.8145171520455154},height_median=0.6603930855856319,height=0.6826852673890471,dmv1_median=1.2705247749515167,posterior=0.4226739048099987,dmt_95%_HPD={7.046534762324974E-4,1.1490058823863243},length=0.5287583811913471,length_median=0.47803963214815,dmv2_median=0.5829043396906506,dmv1_range={0.07266213415995121,6.659489696882652}]:0.464493,(('Prochilodus rubrotaeniatus1'[&dmv2_range={0.0014167655531013264,4.353926294464975},height_95%_HPD={2.2737367544323206E-13,9.421796676178928E-12},length_range={2.518530568276E-5,0.83581045976},length_95%_HPD={0.009512571279686,0.3882133000783},height_range={0.0,5.661604518536478E-11},dmt_range={2.5185305682764458E-5,0.8358104597599805},dmv1_95%_HPD={0.1107993582756708,2.618086461483541},dmt=0.19948262468012765,dmv1=1.1542645201994537,dmv2=0.42582615595541407,dmt_median=0.18789100936326616,dmv2_95%_HPD={0.005680589584489957,1.0812953069024034},height_median=4.696687483374262E-12,height=4.981858351903522E-12,dmv1_median=0.9897298436103246,dmt_95%_HPD={0.009512571279686353,0.3882133000782897},length=0.19948262468012803,length_median=0.18789100936325,dmv2_median=0.34140709408296277,dmv1_range={0.029483041042878022,6.7915606567335995}]:0.187816,'Prochilodus nigricans1'[&dmv2_range={0.00402740700389273,5.032443974119637},height_95%_HPD={2.2737367544323206E-13,9.421796676178928E-12},length_range={2.518530568276E-5,0.83581045976},length_95%_HPD={0.009512571279686,0.3882133000783},height_range={0.0,5.661604518536478E-11},dmt_range={2.5185305682764458E-5,0.8358104597599805},dmv1_95%_HPD={0.4380346737668974,3.8348267434541},dmt=0.19952625891973821,dmv1=1.95353682387952,dmv2=0.5679268892911322,dmt_median=0.1880188076873628,dmv2_95%_HPD={0.01846604390916521,1.3426704518425419},height_median=4.696687483374262E-12,height=4.981856557830209E-12,dmv1_median=1.7674253423285013,dmt_95%_HPD={0.009512571279686353,0.3882133000782897},length=0.1995262589197386,length_median=0.1880188076874,dmv2_median=0.46875898741599265,dmv1_range={0.18240587107832612,9.073132687084065}]:0.187816)[&dmv2_range={0.02130492764086237,7.805102928449976},height_95%_HPD={0.00958312351099977,0.38821330008690325},length_range={0.001213299077269,2.165201428459},length_95%_HPD={0.1496695564283,1.052076562976},height_range={2.5185310903452773E-5,0.8358104597664777},dmt_range={0.001213299077268637,2.165201428459184},dmv1_95%_HPD={0.1895693201670277,1.9915620508400544},dmv1=0.9932919714245503,dmt=0.5904360888378006,dmv2=1.2074565970877889,dmt_median=0.5651190644530897,dmv2_95%_HPD={0.1392161520416769,2.5820375234780957},height_median=0.18781553824032926,height=0.19940976256431933,dmv1_median=0.8920184185462682,posterior=0.9980431763666203,dmt_95%_HPD={0.14966955642830373,1.052076562976157},length=0.5904360888378022,length_median=0.5651190644531,dmv2_median=1.0715735288367816,dmv1_range={0.07501115261964256,6.379178433152989}]:0.540196,('Prochilodus nigricans2'[&dmv2_range={0.01283570652698574,6.7133164389689925},height_95%_HPD={1.7763568394002505E-13,9.36495325731812E-12},length_range={2.678815038527E-4,1.317344046638},length_95%_HPD={0.08204520618682,0.6099342021962},height_range={0.0,5.681499715137761E-11},dmt_range={2.6788150385265175E-4,1.3173440466376873},dmv1_95%_HPD={0.595749081136173,4.1640837613485004},dmt=0.32773896402233227,dmv1=2.1596873029282917,dmv2=0.9481914560319546,dmt_median=0.3111444100022629,dmv2_95%_HPD={0.05246225569620162,2.173101708258932},height_median=4.696687483374262E-12,height=4.982131723824647E-12,dmv1_median=1.9799165797051872,dmt_95%_HPD={0.08204520618682049,0.60993420219622},length=0.32773896402233194,length_median=0.31114441000225,dmv2_median=0.8156535628589839,dmv1_range={0.12644024852645078,12.121698524216228}]:0.361258,('Prochilodus rubrotaeniatus2'[&dmv2_range={0.003532490791433243,5.490135243105428},height_95%_HPD={3.268496584496461E-13,9.514167231827741E-12},length_range={5.721087853262E-4,1.300775950027},length_95%_HPD={0.06409886200298,0.5649551194668},height_range={0.0,5.681499715137761E-11},dmt_range={5.721087853261969E-4,1.3007759500272666},dmv1_95%_HPD={0.2676637131508388,3.2130210563988038},dmt=0.30061389358408197,dmv1=1.543724607773786,dmv2=0.807400888823968,dmt_median=0.2871067252590085,dmv2_95%_HPD={0.03059140309085392,1.8957986965157354},height_median=4.696687483374262E-12,height=4.9824008348216525E-12,dmv1_median=1.3703234121731582,dmt_95%_HPD={0.06409886200298086,0.5649551194667799},length=0.300613893584081,length_median=0.287106725259,dmv2_median=0.683521369597427,dmv1_range={0.08432557436038063,8.576450539135102}]:0.257398,('Prochilodus brevis'[&dmv2_range={0.0014282087039195854,3.9179379578049134},height_95%_HPD={2.2026824808563106E-13,9.400480394106125E-12},length_range={4.397987154503E-5,0.6084741423645},length_95%_HPD={4.397987154503E-5,0.2487792195911},height_range={0.0,5.681499715137761E-11},dmt_range={4.397987154503465E-5,0.6084741423645325},dmv1_95%_HPD={0.10242971997325631,2.9473416089282636},dmt=0.10452628049004362,dmv1=1.2584406556155636,dmv2=0.34605962682219976,dmt_median=0.08909161249423014,dmv2_95%_HPD={0.002198436772857803,0.9803447320987289},height_median=4.689582056016661E-12,height=4.982018136557995E-12,dmv1_median=1.0623818499973285,dmt_95%_HPD={4.397987154503465E-5,0.24877921959113128},length=0.10452628049004277,length_median=0.08909161249423,dmv2_median=0.24960472919200868,dmv1_range={0.02329784117156965,8.183389300830704}]:0.08319,'Prochilodus lacustris'[&dmv2_range={3.8665304249991904E-4,4.382548367463301},height_95%_HPD={2.2737367544323206E-13,9.407585821463726E-12},length_range={4.397987154503E-5,0.6556919352159},length_95%_HPD={9.011992368392E-5,0.2441530422424},height_range={0.0,5.681499715137761E-11},dmt_range={4.397987154503465E-5,0.6556919352159376},dmv1_95%_HPD={0.12996076463418196,3.084360274964852},dmt=0.10315616486565761,dmv1=1.3830683730371673,dmv2=0.4061052220024074,dmt_median=0.08819567516983368,dmv2_95%_HPD={8.908928174254126E-4,1.1369618885958155},height_median=4.6913584128560615E-12,height=4.98205177543262E-12,dmv1_median=1.2064180909344444,dmt_95%_HPD={9.011992368392276E-5,0.2441530422424365},length=0.103156164865657,length_median=0.08819567516983501,dmv2_median=0.29999422394587494,dmv1_range={0.03496649596650542,10.543437925239372}]:0.08319)[&dmv2_range={0.003396105031122365,5.335562948407181},height_95%_HPD={4.397987368776057E-5,0.22902704465438006},length_range={2.232359096344E-5,1.002808012567},length_95%_HPD={0.006789501346318,0.3974575908567},height_range={4.397987368776057E-5,0.6059782412887955},dmt_range={2.2323590963435613E-5,1.0028080125667376},dmv1_95%_HPD={0.05770064193477881,1.697643839339805},dmv1=0.7242457772023868,dmt=0.19672379029226358,dmv2=0.5992553086206933,dmt_median=0.18397808978211752,dmv2_95%_HPD={0.008667400811143198,1.541277273486592},height_median=0.08318983564814886,height=0.09671190689970838,dmv1_median=0.5948842766507904,posterior=0.9103964145941169,dmt_95%_HPD={0.006789501346318061,0.39745759085669485},length=0.19672379029226325,length_median=0.1839780897821,dmv2_median=0.4673721351539168,dmv1_range={0.020736824757814028,5.393152346860628}]:0.174208)[&dmv2_range={0.009623815498997716,5.148192671153274},height_95%_HPD={0.0740823438986169,0.48401662193364814},length_range={7.852809156106E-6,0.7518049949301},length_95%_HPD={3.672959993628E-5,0.3142350531712},height_range={0.008840067615700775,1.1781083095478095},dmt_range={7.852809156105867E-6,0.7518049949300983},dmv1_95%_HPD={0.22545094883992264,2.822921772682601},dmv1=1.3776155790575404,dmt=0.1287139252930359,dmv2=0.9199432384187562,dmt_median=0.10815644370850161,dmv2_95%_HPD={0.02863203655746207,2.081393140500276},height_median=0.2573976945572021,height=0.2710682811138508,dmv1_median=1.236764126157608,posterior=0.46963767201110973,dmt_95%_HPD={3.6729599936280444E-5,0.31423505317117806},length=0.12871392529303566,length_median=0.1081564437085,dmv2_median=0.7875793561068408,dmv1_range={0.10576458556026488,7.288084944855601}]:0.10386)[&dmv2_range={0.03920358116771379,10.21890625270292},height_95%_HPD={0.1573137985964692,0.6361592439840038},length_range={4.478282696011E-4,1.744634999673},length_95%_HPD={0.03776693088256,0.7784810206412},height_range={0.0671707426567778,1.3173440466948136},dmt_range={4.4782826960110267E-4,1.7446349996732065},dmv1_95%_HPD={0.44024188909955836,3.3520984968093237},dmv1=1.747761364719429,dmt=0.39770378258745637,dmv2=1.4921634249601805,dmt_median=0.37425708158583504,dmv2_95%_HPD={0.17621701263265463,3.059878464709211},height_median=0.36125762431149866,height=0.3779617382438099,dmv1_median=1.6107355335926121,posterior=0.9644299962125994,dmt_95%_HPD={0.037766930882556116,0.7784810206412109},length=0.3977037825874559,length_median=0.3742570815858,dmv2_median=1.3382818113765222,dmv1_range={0.11626086935732025,7.094242434879142}]:0.366754)[&dmv2_range={0.020087888909382155,6.651225596677719},height_95%_HPD={0.3826884814299092,1.1886789846206227},length_range={1.097919711865E-4,1.621223179978},length_95%_HPD={0.001152908359773,0.8654167842678},height_range={0.21312167223589995,2.5430932461768094},dmt_range={1.0979197118654582E-4,1.6212231799781938},dmv1_95%_HPD={0.890521047332524,4.883069677491302},dmv1=2.69202566575813,dmt=0.4488493578508165,dmv2=1.2636737336763224,dmt_median=0.434407657130421,dmv2_95%_HPD={0.11578910937076459,2.725400940453353},height_median=0.728012000384318,height=0.7530624665170396,dmv1_median=2.5197323583723836,posterior=0.7514202752177755,dmt_95%_HPD={0.0011529083597728862,0.8654167842677998},length=0.4488493578508155,length_median=0.43440765713039997,dmv2_median=1.1140107415935843,dmv1_range={0.3791047694278392,12.222376942856581}]:0.396874)[&dmv2_range={0.009482547181333477,5.097630776328701},height_95%_HPD={0.6654128383266027,1.6895577118420917},length_range={5.623044276493E-5,1.410010887558},length_95%_HPD={5.623044276493E-5,0.6245011557719},height_range={0.5070378136927403,2.9548103427188153},dmt_range={5.623044276492628E-5,1.4100108875581425},dmv1_95%_HPD={0.519762011803476,4.341858246310515},dmv1=2.2159667925418085,dmt=0.27562875143871124,dmv2=0.929978175921664,dmt_median=0.2422502658368444,dmv2_95%_HPD={0.08925769731800563,2.0452660044231994},height_median=1.1248864332779078,height=1.1538001738199384,dmv1_median=2.0394106125487386,posterior=0.37801413962883473,dmt_95%_HPD={5.623044276492628E-5,0.6245011557719283},length=0.2756287514387111,length_median=0.2422502658368,dmv2_median=0.8034538844734663,dmv1_range={0.07894184797273492,10.054479077390248}]:0.388219)[&dmv2_range={0.003700669462252465,3.5582263195114243},height_95%_HPD={0.8640443169845007,2.7997563281421023},length_range={0.01280652608879,8.36310286446},length_95%_HPD={0.6733337117981,3.776415223059},height_range={0.6808393698491066,6.547081777599999},dmt_range={0.012806526088790182,8.363102864459917},dmv1_95%_HPD={0.4701124398944768,2.9219001461232557},dmv1=1.577338221982465,dmt=2.2369455592054925,dmv2=0.5361375093966051,dmt_median=2.18557183746122,dmv2_95%_HPD={0.019916813169205454,1.30975285401042},height_median=1.5131052160512937,height=1.6509047562196095,dmv1_median=1.482388686933584,posterior=0.9961810377477591,dmt_95%_HPD={0.6733337117981217,3.7764152230593537},length=2.2369455592055014,length_median=2.185571837461,dmv2_median=0.4405889593382711,dmv1_range={0.09814399880326888,6.685631088903705}]:2.250877)[&dmv2_range={0.002557816914435688,3.8817424148291284},height_95%_HPD={2.3310547215846213,5.575214128308808},length_range={8.944472790162E-4,5.394791293379},length_95%_HPD={0.05249086802083,2.375690105904},height_range={1.5565182867960985,10.234800877864004},dmt_range={8.944472790162195E-4,5.394791293379456},dmv1_95%_HPD={0.24072970755347317,2.821084744577128},dmv1=1.378534935744361,dmt=1.1772513054603935,dmv2=0.5348704288906495,dmt_median=1.0897164921268176,dmv2_95%_HPD={0.012035912303138569,1.3053356445213755},height_median=3.763982559804397,height=3.8644149441144044,dmv1_median=1.2406234535956044,posterior=0.9425261961873501,dmt_95%_HPD={0.05249086802082603,2.37569010590384},length=1.1772513054603972,length_median=1.089716492127,dmv2_median=0.4417499495850586,dmv1_range={0.08582133826378044,7.048607600137778}]:1.100244)[&dmv2_range={0.0015215228819612267,5.633471098612175},height_95%_HPD={3.0224375642543,7.170474698890999},length_range={0.02135773293561,14.75909632976},length_95%_HPD={2.029282082971,8.988764175795},height_range={2.202400805295998,13.329659064348007},dmt_range={0.021357732935607388,14.759096329758968},dmv1_95%_HPD={0.17311253704815766,2.1588761790657087},dmv1=1.043613704154173,dmt=5.511807910067985,dmv2=0.7659732135523708,dmt_median=5.4778103151217,dmv2_95%_HPD={0.012790277863418669,1.8089213032924305},height_median=4.864227044321495,height=4.996658407837888,dmv1_median=0.9324497518435085,posterior=0.9927092538820856,dmt_95%_HPD={2.0292820829712284,8.988764175795062},length=5.5118079100679855,length_median=5.477810315122,dmv2_median=0.63715277215181,dmv1_range={0.026566305986513584,5.4296544172567405}]:5.671571)[&dmv2_range={0.0071032402308921164,8.630709429298596},height_95%_HPD={6.9241886672970026,15.015801461588996},length_range={0.002480345611556,22.95129652536},length_95%_HPD={0.2460088898671,13.32597868141},height_range={4.957434237880701,26.894204737888003},dmt_range={0.0024803456115556344,22.95129652536209},dmv1_95%_HPD={0.4759548114950665,3.2587267624847644},dmv1=1.714695323470645,dmt=7.681350717469796,dmv2=0.8968188450707212,dmt_median=7.87610828239796,dmv2_95%_HPD={0.023161433336392458,2.136658310843181},height_median=10.535797844570848,height=10.774744504164927,dmv1_median=1.5873644784522667,posterior=0.8517232672642343,dmt_95%_HPD={0.246008889867122,13.325978681405218},length=7.681350717469813,length_median=7.876108282398,dmv2_median=0.7462562704189649,dmv1_range={0.17846197084648147,7.20061636549037}]:7.72409)[&dmv2_range={0.010084437750872324,10.988918555915063},height_95%_HPD={11.2036255797668,26.846534145670994},length_range={0.08876549866524,19.31591645567},length_95%_HPD={0.8621687525911,10.06148965612},height_range={7.817548994137383,46.95815613501101},dmt_range={0.08876549866524286,19.31591645566571},dmv1_95%_HPD={0.4040167364087401,4.0882987558885215},dmv1=2.0986197831290037,dmt=5.232339348518848,dmv2=1.2036258310785994,dmt_median=4.922252740797138,dmv2_95%_HPD={0.08634546544606636,2.747967989170917},height_median=18.259888142591148,height=18.704532483347087,dmv1_median=1.930633297248951,posterior=1.0,dmt_95%_HPD={0.8621687525910993,10.061489656124118},length=5.232339348518852,length_median=4.922252740797,dmv2_median=1.024941155579438,dmv1_range={0.08650537861923385,8.174875707680028}]:5.25303)[&dmv2_range={0.0038324317751071302,8.093934099729175},height_95%_HPD={15.988295342497405,32.709446371732},length_range={0.004002780307498,7.630513788232},length_95%_HPD={0.004002780307498,3.81100020677},height_range={11.75482890357541,57.066747924778596},dmt_range={0.004002780307498455,7.630513788232243},dmv1_95%_HPD={0.642868917375535,4.787495416058306},dmv1=2.481094009787887,dmt=1.8500128769550475,dmv2=1.3730587159950176,dmt_median=1.7013475987033377,dmv2_95%_HPD={0.0544970976595592,3.218480477488506},height_median=23.512917961438497,height=24.031407049442308,dmv1_median=2.27926832390614,posterior=0.9438202247191011,dmt_95%_HPD={0.004002780307498455,3.81100020677043},length=1.850012876955051,length_median=1.7013475987035,dmv2_median=1.1642153282587366,dmv1_range={0.21078766334111082,12.809112007730885}]:1.849553)[&dmv2_range={0.01226948451304865,6.537172250876777},height_95%_HPD={17.50360339755924,35.35031640216121},length_range={0.0247665894798,32.34098439595},length_95%_HPD={0.5284536476531,14.57383324501},height_range={13.147671746488001,60.076900137258},dmt_range={0.024766589479803258,32.340984395949256},dmv1_95%_HPD={1.4022795254355347,6.888896363650745},dmv1=4.00159739909133,dmt=8.395507919260996,dmv2=1.1078259043419127,dmt_median=8.207117419364607,dmv2_95%_HPD={0.03443366605189557,2.6317647799236727},height_median=25.362471010274007,height=25.96325930006333,dmv1_median=3.803198376735187,posterior=0.8853995707612675,dmt_95%_HPD={0.5284536476531194,14.57383324500935},length=8.39550791926098,length_median=8.207117419365,dmv2_median=0.9259081160764263,dmv1_range={0.3219086731981181,15.957471004467696}]:7.360375)[&dmv2_range={0.004584393683627426,6.894377059735572},height_95%_HPD={20.39403937709077,46.9978021343835},length_range={0.09139472771637,56.12065095319},length_95%_HPD={0.9138831605129,26.82709529171},height_range={14.251767813513911,82.65391142827801},dmt_range={0.09139472771637003,56.12065095319309},dmv1_95%_HPD={0.35142131131508164,5.080375389804371},dmv1=2.333341942233575,dmt=14.879838127356122,dmv2=1.0239448289632354,dmt_median=14.72055366388039,dmv2_95%_HPD={0.023870815179699,2.587475568725235},height_median=32.722845778373504,height=33.49737904577557,dmv1_median=2.015060780066047,posterior=1.0,dmt_95%_HPD={0.9138831605129383,26.82709529170653},length=14.87983812735616,length_median=14.72055366388,dmv2_median=0.8217316013505811,dmv1_range={0.12234961263058228,16.10354353825178}]:14.725831)[&dmv2_range={0.07478214786637497,9.940818775047928},height_95%_HPD={29.5002787734081,69.2594625082902},height_range={18.4402967307417,118.983691371128},dmt_range={0.12046553138140581,121.25259446052485},dmv1_95%_HPD={0.2986132442816577,4.058490110383703},dmt=7.462441562866033,dmv1=1.9168000912905236,dmv2=1.9168000912905236,dmt_median=5.331992553483037,dmv2_95%_HPD={0.2986132442816577,4.058490110383703},height_median=47.4486769866429,height=48.377217173132095,posterior=1.0,dmv1_median=1.6996769171297887,dmt_95%_HPD={0.22501668116247941,20.85434308918893},length=0.0,dmv2_median=1.6996769171297887,dmv1_range={0.07478214786637497,9.940818775047928}];
end;
