# Supplementary material for: Data on the multilocus molecular phylogenies of the Neotropical fish family Prochilodontidae (Teleostei: Characiformes)
Source: Data Brief. 2016 Aug 18;9:128–42. doi: 10.1016/j.dib.2016.08.015 (PMC5018087; doi:10.1016/j.dib.2016.08.015)
Supplement: Supplementary file 2 — Supplementary material [file mmc1.zip › StarBeast/StarBeast_MCC_Prochilodontidae_concatenation.xml]

This XML file does not appear to have any style information associated with it. The document tree is shown below.
<nex:nexml xmlns:dc="http://purl.org/dc/elements/1.1/" xmlns:nex="http://www.nexml.org/2009" xmlns:rdf="http://www.w3.org/1999/02/22-rdf-syntax-ns#" xmlns:xsi="http://www.w3.org/2001/XMLSchema-instance" xmlns:xsd="http://www.w3.org/2001/XMLSchema#" xmlns:map="http://phylomap.org/terms.owl#" xmlns="http://www.nexml.org/2009" generator="Bio::Phylo::Project v.0.58" version="0.9" xsi:schemaLocation="http://www.nexml.org/2009 http://www.nexml.org/2009/nexml.xsd">
<otus id="os94">
<otu id="ou117" label="'Abramites hypselonotus'"/>
<otu id="ou100" label="'Anodus elongatus'"/>
<otu label="'Apareiodon affinis'" id="ou97"/>
<otu label="'Brycon pesu'" id="ou95"/>
<otu id="ou102" label="'Caenotropus mestomorgmatos'"/>
<otu label="'Catoprion mento'" id="ou107"/>
<otu id="ou103" label="'Chilodus fritillus'"/>
<otu id="ou98" label="'Colossoma macropomum'"/>
<otu label="'Curimata cyprinoides'" id="ou111"/>
<otu label="'Curimatopsis macrolepis'" id="ou104"/>
<otu id="ou120" label="'Cyphocharax gilbert'"/>
<otu id="ou119" label="'Cyphocharax spilotus'"/>
<otu label="'Hemiodus unimaculatus'" id="ou101"/>
<otu label="'Ichthyoelephas humeralis'" id="ou105"/>
<otu label="'Ichthyoelephas longirostris'" id="ou106"/>
<otu id="ou109" label="'Leporellus cf vitattus'"/>
<otu label="'Leporinus desomtes'" id="ou114"/>
<otu label="'Leporinus friderici'" id="ou115"/>
<otu label="'Leporinus striatus'" id="ou116"/>
<otu label="'Metynnis lippincottianus'" id="ou108"/>
<otu id="ou99" label="'Myleus schomburgkii'"/>
<otu id="ou96" label="'Parodon nasus'"/>
<otu id="ou131" label="'Prochilodus argenteus'"/>
<otu id="ou138" label="'Prochilodus brevis'"/>
<otu id="ou132" label="'Prochilodus britskii'"/>
<otu label="'Prochilodus costatus'" id="ou128"/>
<otu label="'Prochilodus harttii'" id="ou130"/>
<otu id="ou139" label="'Prochilodus lacustris'"/>
<otu label="'Prochilodus lineatus'" id="ou129"/>
<otu label="'Prochilodus magdalenae'" id="ou124"/>
<otu label="'Prochilodus mariae'" id="ou133"/>
<otu id="ou135" label="'Prochilodus nigricans1'"/>
<otu label="'Prochilodus nigricans2'" id="ou136"/>
<otu id="ou125" label="'Prochilodus reticulatus'"/>
<otu label="'Prochilodus rubrotaeniatus1'" id="ou134"/>
<otu id="ou137" label="'Prochilodus rubrotaeniatus2'"/>
<otu label="'Prochilodus vimboides'" id="ou113"/>
<otu label="'Psectrogaster amazonica'" id="ou118"/>
<otu label="'Schizodon scotorhabdotus'" id="ou110"/>
<otu id="ou123" label="'Semaprochilodus brama'"/>
<otu label="'Semaprochilodus insignis'" id="ou122"/>
<otu label="'Semaprochilodus kneri'" id="ou121"/>
<otu id="ou127" label="'Semaprochilodus laticeps'"/>
<otu label="'Semaprochilodus taeniurus'" id="ou112"/>
<otu label="'Semaprochilodus varii'" id="ou126"/>
</otus>
<trees id="ts2" otus="os94">
<tree xsi:type="nex:FloatTree" label="TREE1" id="te4">
<node id="ne5" root="true"/>
<node label="'Brycon pesu'" id="ne6" otu="ou95"/>
<node id="ne7"/>
<node id="ne8"/>
<node id="ne11"/>
<node id="ne9" otu="ou96" label="'Parodon nasus'"/>
<node otu="ou97" id="ne10" label="'Apareiodon affinis'"/>
<node id="ne12"/>
<node id="ne35"/>
<node id="ne13"/>
<node id="ne20"/>
<node id="ne36"/>
<node id="ne49"/>
<node label="'Colossoma macropomum'" id="ne14" otu="ou98"/>
<node id="ne15"/>
<node id="ne21"/>
<node id="ne24"/>
<node id="ne37"/>
<node id="ne40"/>
<node id="ne50"/>
<node id="ne53"/>
<node id="ne16" otu="ou99" label="'Myleus schomburgkii'"/>
<node id="ne17"/>
<node otu="ou100" id="ne22" label="'Anodus elongatus'"/>
<node label="'Hemiodus unimaculatus'" id="ne23" otu="ou101"/>
<node id="ne25"/>
<node id="ne30"/>
<node label="'Caenotropus mestomorgmatos'" otu="ou102" id="ne38"/>
<node label="'Chilodus fritillus'" id="ne39" otu="ou103"/>
<node id="ne41" otu="ou104" label="'Curimatopsis macrolepis'"/>
<node id="ne42"/>
<node label="'Ichthyoelephas humeralis'" id="ne51" otu="ou105"/>
<node label="'Ichthyoelephas longirostris'" id="ne52" otu="ou106"/>
<node id="ne54"/>
<node id="ne65"/>
<node label="'Catoprion mento'" otu="ou107" id="ne18"/>
<node otu="ou108" id="ne19" label="'Metynnis lippincottianus'"/>
<node otu="ou109" id="ne26" label="'Leporellus cf vitattus'"/>
<node id="ne27"/>
<node label="'Schizodon scotorhabdotus'" otu="ou110" id="ne31"/>
<node id="ne32"/>
<node label="'Curimata cyprinoides'" id="ne43" otu="ou111"/>
<node id="ne44"/>
<node otu="ou112" id="ne55" label="'Semaprochilodus taeniurus'"/>
<node id="ne56"/>
<node id="ne66" otu="ou113" label="'Prochilodus vimboides'"/>
<node id="ne67"/>
<node id="ne28" otu="ou114" label="'Leporinus desomtes'"/>
<node id="ne29" otu="ou115" label="'Leporinus friderici'"/>
<node label="'Leporinus striatus'" id="ne33" otu="ou116"/>
<node label="'Abramites hypselonotus'" otu="ou117" id="ne34"/>
<node label="'Psectrogaster amazonica'" id="ne45" otu="ou118"/>
<node id="ne46"/>
<node id="ne57"/>
<node id="ne60"/>
<node id="ne68"/>
<node id="ne71"/>
<node label="'Cyphocharax spilotus'" id="ne47" otu="ou119"/>
<node id="ne48" otu="ou120" label="'Cyphocharax gilbert'"/>
<node label="'Semaprochilodus kneri'" otu="ou121" id="ne58"/>
<node id="ne59" otu="ou122" label="'Semaprochilodus insignis'"/>
<node id="ne61" otu="ou123" label="'Semaprochilodus brama'"/>
<node id="ne62"/>
<node label="'Prochilodus magdalenae'" id="ne69" otu="ou124"/>
<node otu="ou125" id="ne70" label="'Prochilodus reticulatus'"/>
<node id="ne72"/>
<node id="ne79"/>
<node id="ne63" otu="ou126" label="'Semaprochilodus varii'"/>
<node otu="ou127" id="ne64" label="'Semaprochilodus laticeps'"/>
<node id="ne73"/>
<node id="ne76"/>
<node id="ne80"/>
<node id="ne83"/>
<node id="ne74" otu="ou128" label="'Prochilodus costatus'"/>
<node label="'Prochilodus lineatus'" id="ne75" otu="ou129"/>
<node label="'Prochilodus harttii'" id="ne77" otu="ou130"/>
<node otu="ou131" id="ne78" label="'Prochilodus argenteus'"/>
<node id="ne81" otu="ou132" label="'Prochilodus britskii'"/>
<node otu="ou133" id="ne82" label="'Prochilodus mariae'"/>
<node id="ne84"/>
<node id="ne87"/>
<node label="'Prochilodus rubrotaeniatus1'" otu="ou134" id="ne85"/>
<node label="'Prochilodus nigricans1'" otu="ou135" id="ne86"/>
<node otu="ou136" id="ne88" label="'Prochilodus nigricans2'"/>
<node id="ne89"/>
<node label="'Prochilodus rubrotaeniatus2'" id="ne90" otu="ou137"/>
<node id="ne91"/>
<node id="ne92" otu="ou138" label="'Prochilodus brevis'"/>
<node label="'Prochilodus lacustris'" otu="ou139" id="ne93"/>
<edge length="47.448677" target="ne6" id="edge6" source="ne5"/>
<edge source="ne5" length="14.725831" id="edge7" target="ne7"/>
<edge source="ne7" target="ne8" id="edge8" length="23.194447"/>
<edge target="ne11" id="edge11" length="7.360375" source="ne7"/>
<edge source="ne8" length="9.528399" target="ne9" id="edge9"/>
<edge source="ne8" target="ne10" id="edge10" length="9.528399"/>
<edge source="ne11" length="2.368537" id="edge12" target="ne12"/>
<edge length="1.849553" target="ne35" id="edge35" source="ne11"/>
<edge source="ne12" length="7.374758" target="ne13" id="edge13"/>
<edge source="ne12" length="2.305878" id="edge20" target="ne20"/>
<edge source="ne35" length="2.241826" id="edge36" target="ne36"/>
<edge source="ne35" target="ne49" id="edge49" length="5.25303"/>
<edge source="ne13" id="edge14" target="ne14" length="15.619176"/>
<edge source="ne13" id="edge15" target="ne15" length="6.124505"/>
<edge target="ne21" id="edge21" length="8.356886" source="ne20"/>
<edge source="ne20" id="edge24" target="ne24" length="7.848861"/>
<edge source="ne36" target="ne37" id="edge37" length="7.491655"/>
<edge source="ne36" target="ne40" id="edge40" length="1.609847"/>
<edge target="ne50" id="edge50" length="13.854821" source="ne49"/>
<edge source="ne49" id="edge53" target="ne53" length="7.72409"/>
<edge length="9.494671" target="ne16" id="edge16" source="ne15"/>
<edge target="ne17" id="edge17" length="1.507693" source="ne15"/>
<edge id="edge22" target="ne22" length="12.33117" source="ne21"/>
<edge length="12.33117" target="ne23" id="edge23" source="ne21"/>
<edge source="ne24" length="0.973146" id="edge25" target="ne25"/>
<edge target="ne30" id="edge30" length="1.002578" source="ne24"/>
<edge length="13.779437" id="edge38" target="ne38" source="ne37"/>
<edge length="13.779437" id="edge39" target="ne39" source="ne37"/>
<edge source="ne40" length="19.661245" id="edge41" target="ne41"/>
<edge source="ne40" target="ne42" id="edge42" length="5.186408"/>
<edge source="ne50" length="4.405068" target="ne51" id="edge51"/>
<edge id="edge52" target="ne52" length="4.405068" source="ne50"/>
<edge length="3.133485" target="ne54" id="edge54" source="ne53"/>
<edge source="ne53" length="5.671571" target="ne65" id="edge65"/>
<edge source="ne17" length="7.986979" id="edge18" target="ne18"/>
<edge source="ne17" id="edge19" target="ne19" length="7.986979"/>
<edge id="edge26" target="ne26" length="11.86605" source="ne25"/>
<edge source="ne25" length="6.145471" target="ne27" id="edge27"/>
<edge source="ne30" id="edge31" target="ne31" length="11.836617"/>
<edge source="ne30" target="ne32" id="edge32" length="1.247334"/>
<edge source="ne42" length="14.474837" target="ne43" id="edge43"/>
<edge length="3.594203" target="ne44" id="edge44" source="ne42"/>
<edge length="7.402312" target="ne55" id="edge55" source="ne54"/>
<edge length="1.231027" id="edge56" target="ne56" source="ne54"/>
<edge source="ne65" length="4.864227" id="edge66" target="ne66"/>
<edge length="1.100244" target="ne67" id="edge67" source="ne65"/>
<edge length="5.720579" id="edge28" target="ne28" source="ne27"/>
<edge id="edge29" target="ne29" length="5.720579" source="ne27"/>
<edge length="10.589283" id="edge33" target="ne33" source="ne32"/>
<edge source="ne32" target="ne34" id="edge34" length="10.589283"/>
<edge source="ne44" length="10.880633" target="ne45" id="edge45"/>
<edge source="ne44" length="8.574845" id="edge46" target="ne46"/>
<edge source="ne56" length="5.976056" id="edge57" target="ne57"/>
<edge target="ne60" id="edge60" length="4.813026" source="ne56"/>
<edge source="ne67" id="edge68" target="ne68" length="3.672701"/>
<edge length="2.250877" target="ne71" id="edge71" source="ne67"/>
<edge target="ne47" id="edge47" length="2.305788" source="ne46"/>
<edge length="2.305788" target="ne48" id="edge48" source="ne46"/>
<edge source="ne57" length="0.195229" id="edge58" target="ne58"/>
<edge target="ne59" id="edge59" length="0.195229" source="ne57"/>
<edge id="edge61" target="ne61" length="1.358259" source="ne60"/>
<edge source="ne60" length="0.392986" id="edge62" target="ne62"/>
<edge source="ne68" length="0.091281" id="edge69" target="ne69"/>
<edge id="edge70" target="ne70" length="0.091281" source="ne68"/>
<edge target="ne72" id="edge72" length="0.413873" source="ne71"/>
<edge length="0.388219" id="edge79" target="ne79" source="ne71"/>
<edge source="ne62" length="0.965273" target="ne63" id="edge63"/>
<edge target="ne64" id="edge64" length="0.965273" source="ne62"/>
<edge id="edge73" target="ne73" length="0.751617" source="ne72"/>
<edge id="edge76" target="ne76" length="0.587026" source="ne72"/>
<edge source="ne79" length="0.464493" target="ne80" id="edge80"/>
<edge length="0.396874" id="edge83" target="ne83" source="ne79"/>
<edge target="ne74" id="edge74" length="0.347615" source="ne73"/>
<edge id="edge75" target="ne75" length="0.347615" source="ne73"/>
<edge source="ne76" length="0.512207" id="edge77" target="ne77"/>
<edge length="0.512207" target="ne78" id="edge78" source="ne76"/>
<edge target="ne81" id="edge81" length="0.660393" source="ne80"/>
<edge target="ne82" id="edge82" length="0.660393" source="ne80"/>
<edge length="0.540196" target="ne84" id="edge84" source="ne83"/>
<edge target="ne87" id="edge87" length="0.366754" source="ne83"/>
<edge length="0.187816" id="edge85" target="ne85" source="ne84"/>
<edge source="ne84" length="0.187816" target="ne86" id="edge86"/>
<edge length="0.361258" id="edge88" target="ne88" source="ne87"/>
<edge length="0.10386" id="edge89" target="ne89" source="ne87"/>
<edge source="ne89" length="0.257398" target="ne90" id="edge90"/>
<edge target="ne91" id="edge91" length="0.174208" source="ne89"/>
<edge source="ne91" length="0.08319" id="edge92" target="ne92"/>
<edge target="ne93" id="edge93" length="0.08319" source="ne91"/>
</tree>
</trees>
</nex:nexml>
