# Supplementary material for: Data on the multilocus molecular phylogenies of the Neotropical fish family Prochilodontidae (Teleostei: Characiformes)
Source: Data Brief. 2016 Aug 18;9:128–42. doi: 10.1016/j.dib.2016.08.015 (PMC5018087; doi:10.1016/j.dib.2016.08.015)
Supplement: Supplementary file 2 — Supplementary material [file mmc1.zip › StarBeast/StarBeast_MCC_Prochilodontidae_concatenationR.nwk]

('Bryconpesu':47.448677,(('Parodonnasus':9.528399,'Apareiodonaffinis':9.528399):23.194447,((('Colossomamacropomum':15.619176,('Myleusschomburgkii':9.494671,('Catoprionmento':7.986979,'Metynnislippincottianus':7.986979):1.507693):6.124505):7.374758,(('Anoduselongatus':12.33117,'Hemiodusunimaculatus':12.33117):8.356886,(('Leporelluscfvitattus':11.86605,('Leporinusdesomtes':5.720579,'Leporinusfriderici':5.720579):6.145471):0.973146,('Schizodonscotorhabdotus':11.836617,('Leporinusstriatus':10.589283,'Abramiteshypselonotus':10.589283):1.247334):1.002578):7.848861):2.305878):2.368537,((('Caenotropusmestomorgmatos':13.779437,'Chilodusfritillus':13.779437):7.491655,('Curimatopsismacrolepis':19.661245,('Curimatacyprinoides':14.474837,('Psectrogasteramazonica':10.880633,('Cyphocharaxspilotus':2.305788,'Cyphocharaxgilbert':2.305788):8.574845):3.594203):5.186408):1.609847):2.241826,(('Ichthyoelephashumeralis':4.405068,'Ichthyoelephaslongirostris':4.405068):13.854821,(('Semaprochilodustaeniurus':7.402312,(('Semaprochiloduskneri':0.195229,'Semaprochilodusinsignis':0.195229):5.976056,('Semaprochilodusbrama':1.358259,('Semaprochilodusvarii':0.965273,'Semaprochiloduslaticeps':0.965273):0.392986):4.813026):1.231027):3.133485,('Prochilodusvimboides':4.864227,(('Prochilodusmagdalenae':0.091281,'Prochilodusreticulatus':0.091281):3.672701,((('Prochiloduscostatus':0.347615,'Prochiloduslineatus':0.347615):0.751617,('Prochilodusharttii':0.512207,'Prochilodusargenteus':0.512207):0.587026):0.413873,(('Prochilodusbritskii':0.660393,'Prochilodusmariae':0.660393):0.464493,(('Prochilodusrubrotaeniatus1':0.187816,'Prochilodusnigricans1':0.187816):0.540196,('Prochilodusnigricans2':0.361258,('Prochilodusrubrotaeniatus2':0.257398,('Prochilodusbrevis':0.08319,'Prochiloduslacustris':0.08319):0.174208):0.10386):0.366754):0.396874):0.388219):2.250877):1.100244):5.671571):7.72409):5.25303):1.849553):7.360375):14.725831);
