# Supplementary material for: Data on the multilocus molecular phylogenies of the Neotropical fish family Prochilodontidae (Teleostei: Characiformes)
Source: Data Brief. 2016 Aug 18;9:128–42. doi: 10.1016/j.dib.2016.08.015 (PMC5018087; doi:10.1016/j.dib.2016.08.015)
Supplement: Supplementary file 2 — Supplementary material [file mmc1.zip › StarBeast/StarBeast_Prochilodontidae_250Mgen.xml]

<?xml version="1.0" standalone="yes"?>

<!-- Generated by BEAUTi v1.8.3                                              -->
<!--       by Alexei J. Drummond, Andrew Rambaut and Marc A. Suchard         -->
<!--       Department of Computer Science, University of Auckland and        -->
<!--       Institute of Evolutionary Biology, University of Edinburgh        -->
<!--       David Geffen School of Medicine, University of California, Los Angeles-->
<!--       http://beast.bio.ed.ac.uk/                                        -->
<beast>

	<!-- The list of taxa to be analysed (can also include dates/ages).          -->
	<!-- ntax=77                                                                 -->
	<taxa id="taxa">
		<taxon id="PE10072Bryconpesu">
			<attr name="species">
				Brycon pesu
			</attr>
		</taxon>
		<taxon id="7015Leporinusfriderici">
			<attr name="species">
				Leporinus friderici
			</attr>
		</taxon>
		<taxon id="V5274Leporinusdesmotes">
			<attr name="species">
				Leporinus desomtes
			</attr>
		</taxon>
		<taxon id="T10200Chilodusfritillus">
			<attr name="species">
				Chilodus fritillus
			</attr>
		</taxon>
		<taxon id="29688Metynnislippincottianus">
			<attr name="species">
				Metynnis lippincottianus
			</attr>
		</taxon>
		<taxon id="35624Catoprionmento">
			<attr name="species">
				Catoprion mento
			</attr>
		</taxon>
		<taxon id="PE10076Hemiodusunimaculatus">
			<attr name="species">
				Hemiodus unimaculatus
			</attr>
		</taxon>
		<taxon id="PE10110Anoduselongatus">
			<attr name="species">
				Anodus elongatus
			</attr>
		</taxon>
		<taxon id="5635Parodonnasus">
			<attr name="species">
				Parodon nasus
			</attr>
		</taxon>
		<taxon id="24665Apareiodonaffinis">
			<attr name="species">
				Apareiodon affinis
			</attr>
		</taxon>
		<taxon id="6609Ichthyoelephaslongirostris">
			<attr name="species">
				Ichthyoelephas longirostris
			</attr>
		</taxon>
		<taxon id="T48Caenotropusmestomorgmatos">
			<attr name="species">
				Caenotropus mestomorgmatos
			</attr>
		</taxon>
		<taxon id="T08985Abramiteshypselonotus">
			<attr name="species">
				Abramites hypselonotus
			</attr>
		</taxon>
		<taxon id="PE10044Myleusschomburgkii">
			<attr name="species">
				Myleus schomburgkii
			</attr>
		</taxon>
		<taxon id="26648Colossomamacropomum">
			<attr name="species">
				Colossoma macropomum
			</attr>
		</taxon>
		<taxon id="T09707Schizodonscotorhabdotus">
			<attr name="species">
				Schizodon scotorhabdotus
			</attr>
		</taxon>
		<taxon id="16871Leporinusstriatus">
			<attr name="species">
				Leporinus striatus
			</attr>
		</taxon>
		<taxon id="PE10113Psectrogasteramazonica">
			<attr name="species">
				Psectrogaster amazonica
			</attr>
		</taxon>
		<taxon id="12758Semaprochilodustaeniurus">
			<attr name="species">
				Semaprochilodus taeniurus
			</attr>
		</taxon>
		<taxon id="12757Semaprochilodustaeniurus">
			<attr name="species">
				Semaprochilodus taeniurus
			</attr>
		</taxon>
		<taxon id="12759Semaprochilodustaeniurus">
			<attr name="species">
				Semaprochilodus taeniurus
			</attr>
		</taxon>
		<taxon id="1697Curimatopsismacrolepis">
			<attr name="species">
				Curimatopsis macrolepis
			</attr>
		</taxon>
		<taxon id="GY11103Curimatacyprinoides">
			<attr name="species">
				Curimata cyprinoides
			</attr>
		</taxon>
		<taxon id="25521Cyphocharaxspilotus">
			<attr name="species">
				Cyphocharax spilotus
			</attr>
		</taxon>
		<taxon id="40130Cyphocharaxgilbert">
			<attr name="species">
				Cyphocharax gilbert
			</attr>
		</taxon>
		<taxon id="6929Semaprochilodusvarii">
			<attr name="species">
				Semaprochilodus varii
			</attr>
		</taxon>
		<taxon id="15729Semaprochilodusvarii">
			<attr name="species">
				Semaprochilodus varii
			</attr>
		</taxon>
		<taxon id="12727Semaprochiloduslaticeps">
			<attr name="species">
				Semaprochilodus laticeps
			</attr>
		</taxon>
		<taxon id="P4298Semaprochiloduskneri">
			<attr name="species">
				Semaprochilodus kneri
			</attr>
		</taxon>
		<taxon id="T43Semaprochilodusinsignis">
			<attr name="species">
				Semaprochilodus insignis
			</attr>
		</taxon>
		<taxon id="12734Semaprochiloduskneri">
			<attr name="species">
				Semaprochilodus kneri
			</attr>
		</taxon>
		<taxon id="12761Semaprochilodusinsignis">
			<attr name="species">
				Semaprochilodus insignis
			</attr>
		</taxon>
		<taxon id="12762Semaprochilodusinsignis">
			<attr name="species">
				Semaprochilodus insignis
			</attr>
		</taxon>
		<taxon id="19139Semaprochiloduskneri">
			<attr name="species">
				Semaprochilodus kneri
			</attr>
		</taxon>
		<taxon id="19140Semaprochiloduskneri">
			<attr name="species">
				Semaprochilodus kneri
			</attr>
		</taxon>
		<taxon id="PE10001Semaprochilodusinsignis">
			<attr name="species">
				Semaprochilodus insignis
			</attr>
		</taxon>
		<taxon id="12728Semaprochiloduslaticeps">
			<attr name="species">
				Semaprochilodus laticeps
			</attr>
		</taxon>
		<taxon id="2004BSAQ01Semaprochiloduslaticeps">
			<attr name="species">
				Semaprochilodus laticeps
			</attr>
		</taxon>
		<taxon id="41019Semaprochilodusbrama">
			<attr name="species">
				Semaprochilodus brama
			</attr>
		</taxon>
		<taxon id="41171Semaprochilodusbrama">
			<attr name="species">
				Semaprochilodus brama
			</attr>
		</taxon>
		<taxon id="79757Prochilodusbritskii">
			<attr name="species">
				Prochilodus britskii
			</attr>
		</taxon>
		<taxon id="29514Prochilodusreticulatus">
			<attr name="species">
				Prochilodus reticulatus
			</attr>
		</taxon>
		<taxon id="GR207Prochilodusmagdalenae">
			<attr name="species">
				Prochilodus magdalenae
			</attr>
		</taxon>
		<taxon id="GR208Prochilodusmagdalenae">
			<attr name="species">
				Prochilodus magdalenae
			</attr>
		</taxon>
		<taxon id="47662Prochilodusvimboides">
			<attr name="species">
				Prochilodus vimboides
			</attr>
		</taxon>
		<taxon id="16011Prochilodusvimboides">
			<attr name="species">
				Prochilodus vimboides
			</attr>
		</taxon>
		<taxon id="43398Prochilodusnigricans">
			<attr name="species">
				Prochilodus nigricans2
			</attr>
		</taxon>
		<taxon id="15561Prochilodusmariae">
			<attr name="species">
				Prochilodus mariae
			</attr>
		</taxon>
		<taxon id="15562Prochilodusmariae">
			<attr name="species">
				Prochilodus mariae
			</attr>
		</taxon>
		<taxon id="4222Prochiloduscostatus">
			<attr name="species">
				Prochilodus costatus
			</attr>
		</taxon>
		<taxon id="4223Prochiloduscostatus">
			<attr name="species">
				Prochilodus costatus
			</attr>
		</taxon>
		<taxon id="3611Prochiloduslineatus">
			<attr name="species">
				Prochilodus lineatus
			</attr>
		</taxon>
		<taxon id="16071Prochiloduslineatus">
			<attr name="species">
				Prochilodus lineatus
			</attr>
		</taxon>
		<taxon id="GY11461Prochilodusrubrotaeniatus">
			<attr name="species">
				Prochilodus rubrotaeniatus2
			</attr>
		</taxon>
		<taxon id="43397Prochilodusnigricans">
			<attr name="species">
				Prochilodus nigricans2
			</attr>
		</taxon>
		<taxon id="4216Prochilodusargenteus">
			<attr name="species">
				Prochilodus argenteus
			</attr>
		</taxon>
		<taxon id="4217Prochilodusargenteus">
			<attr name="species">
				Prochilodus argenteus
			</attr>
		</taxon>
		<taxon id="16385Prochilodusbrevis">
			<attr name="species">
				Prochilodus brevis
			</attr>
		</taxon>
		<taxon id="36858Prochilodusnigricans">
			<attr name="species">
				Prochilodus nigricans2
			</attr>
		</taxon>
		<taxon id="42731Prochiloduslacustris">
			<attr name="species">
				Prochilodus lacustris
			</attr>
		</taxon>
		<taxon id="53496Prochilodusnigricans">
			<attr name="species">
				Prochilodus nigricans2
			</attr>
		</taxon>
		<taxon id="15727Prochilodusrubrotaeniatus">
			<attr name="species">
				Prochilodus rubrotaeniatus1
			</attr>
		</taxon>
		<taxon id="P4313Prochiloduscfrubrotaeniatus">
			<attr name="species">
				Prochilodus rubrotaeniatus2
			</attr>
		</taxon>
		<taxon id="PE10045Prochilodusnigricans">
			<attr name="species">
				Prochilodus nigricans1
			</attr>
		</taxon>
		<taxon id="PE10058Prochilodusnigricans">
			<attr name="species">
				Prochilodus nigricans1
			</attr>
		</taxon>
		<taxon id="T54Prochilodusnigricans">
			<attr name="species">
				Prochilodus nigricans1
			</attr>
		</taxon>
		<taxon id="42732Prochiloduslacustris">
			<attr name="species">
				Prochilodus lacustris
			</attr>
		</taxon>
		<taxon id="15728Prochilodusrubrotaeniatus">
			<attr name="species">
				Prochilodus rubrotaeniatus1
			</attr>
		</taxon>
		<taxon id="33175Prochilodushartii">
			<attr name="species">
				Prochilodus harttii
			</attr>
		</taxon>
		<taxon id="29513Prochilodusreticulatus">
			<attr name="species">
				Prochilodus reticulatus
			</attr>
		</taxon>
		<taxon id="33176Prochilodushartii">
			<attr name="species">
				Prochilodus harttii
			</attr>
		</taxon>
		<taxon id="12754Prochilodusnigricans">
			<attr name="species">
				Prochilodus nigricans1
			</attr>
		</taxon>
		<taxon id="16386Prochilodusbrevis">
			<attr name="species">
				Prochilodus brevis
			</attr>
		</taxon>
		<taxon id="T09912Leporelluscfvitattus">
			<attr name="species">
				Leporellus cf vitattus
			</attr>
		</taxon>
		<taxon id="76121Ichthyoelephashumeralis">
			<attr name="species">
				Ichthyoelephas humeralis
			</attr>
		</taxon>
		<taxon id="76122Ichthyoelephashumeralis">
			<attr name="species">
				Ichthyoelephas humeralis
			</attr>
		</taxon>
		<taxon id="79758Prochilodusbritskii">
			<attr name="species">
				Prochilodus britskii
			</attr>
		</taxon>
	</taxa>

	<!-- The sequence alignment (each sequence refers to a taxon above).         -->
	<!-- ntax=77 nchar=510                                                       -->
	<alignment id="alignment1" dataType="nucleotide">
		<sequence>
			<taxon idref="PE10072Bryconpesu"/>
			---AAACATCGCCTCCCGCAAAACCCGAAGTATAGGAGGTCCTGCCTGCCCAGTGACTATTTGTTCAACGGCCGCGGTATCTTGACCGTGCTAAGGTAGCGAAATCACTTGTCTTTTAAATAAAGACCTGTATGAATGGTGAAACGAGGGCTTAACTGTCTCCTTTTTTAGGTCAGTGAAATTGATCTGCCCGTGCAGAAGCGGACATAAAAATACAAGACGAGAAGACCCTTTGGAGCTTTAGACATGTGATCAGTCTTCGGTTGGGGCGACCACGGGGGAAAGCCAAGCCCCCATGTAGAATGTAAAACCAAGAAACACATTTCTAAGTCACAGAACTTCTGACTCCGATTAGCGAACCAAGTTACCCCAGGGATAACAGCGCAATCCCCTCCAAGAGCCCGTATCAACAAGGGGGTTTACGACCTCGATGTTGGATCAGGACATCCTAATGGTGCAGCCGCTATTAAGGGTTCGTTTGTTCAACGATTAAAGTCCTACGTGAT----
		</sequence>
		<sequence>
			<taxon idref="7015Leporinusfriderici"/>
			----AACATCGCCTCCTGCAAAATTCAACGTATAGGAGGTCCTACCTGCCCAGTGACT--TTGTTAAATGGCCGCGGTATTTTGACCGTGCTAAGGTAGCGCAATCACTTGTCTTTTAAATGAAGACCTGTATGAAAGGTGTGACGAGGGCTTAACTGTCTCCCTTCTCTGGTCAATGAAATTGATCTGCCCGTGCAGAAGCGGACATGCACATACAAGACGAGAAGACCCTGTGGAGCTTAAGACAACAAGCCAATCTTTGGTTGGGGCGACCACGGGGGAAAACAAAGCCCCCATGCGGACTGTAAAACCAAGAGAGACATCTCCAAGTCACAGAACATCTGACCCCGATCAACGAACCAAGTTACCCCAGGGATAACAGCGCAATCCTCTTTAAGAGTCCATATCGACAAGAGGGTTTACGACCTCGATGTTGGATCAGGACATCCTAATGGTGTAACCGCTATTAAGGGTTCGTTTGTTCAACGATTAAAGTCCTACGTGATCT--
		</sequence>
		<sequence>
			<taxon idref="V5274Leporinusdesmotes"/>
			----AACATCGCCTCCTGCAAAATTCAACGTATAGGAGGTCCTACCTGCCCAGTGACT--TTGTTAAATGGCCGCGGTATTTTGACCGTGCTAAGGTAGCGCAATCACTTGTCTTTTAAATGAAGACCTGTATGAAAGGTGTGACGAGGGCTTAACTGTCTCCCTTCTCTGGTCAATGAAATTGATCTGCCCGTGCAGAAGCGGACATGCACATACAAGACGAGAAGACCCTGTGGAGCTTAAGACAACAAGCCAATCTTTGGTTGGGGCGACCACGGGGGAAAACAAAGCCCCCATGCGGACTGTAAAACCAAGAGAGACATCTCCAAGTCACAGAACATCTGACCCCGATCAACGAACCAAGTTACCCCAGGGATAACAGCGCAATCCTCTTTAAGAGTCCATATCGACAAGAGGGTTTACGACCTCGATGTTGGATCAGGACATCCTAATGGTGTAACCGCTATTAAGGGTTCGTTTGTTCAACGATTAAAGTCCTACGTGATCT--
		</sequence>
		<sequence>
			<taxon idref="T10200Chilodusfritillus"/>
			CAAAAACATCGCCTCCTGCTAAA-TCGAAGTATAGGAGGTCCTGCCTGCCCAGTGACTTCTTGTTAAATGGCCGCGGTATTTTGACCGTGCTAAGGTAGCGCAATCACTTGTCTTTTAAATGAAGACCCGTATGAATGGTAAAACGAGGGCTTAACTGTCTCCCTTCTTTGGTCAATGAAATTGATCTGCCCGTGCAGAAGCGGGCATATTAATACAAGACGAGAAGACCCTTTGGAGCTTAAGACAAAAAGCCAATCTTCGGTTGGGGCGACCACGGAGTAAAACAAAACCTCCATACAGAATGTCAAACCAAGAGATACATCTCTAAGTCGCAGAACATCTGACTCCGATCAACGGACCAAGTTACCCTAGGGATAACAGCGCAATCCCCTTCAAGAGTCCCTATCGACAAGGGGGTTTACGACCTCGATGTTGGATCAGGACATCCTAATGGTGCAGCCGCTATTAAGGGTTCGTTTGTTCAACGATTAAAGTCCTACGTGATCTGA
		</sequence>
		<sequence>
			<taxon idref="29688Metynnislippincottianus"/>
			CAAAAACATCGCCTCCTGCAAAAACCAACGTACAGGAGGTCCTGCCTGCCCAGTGACAACTAGTTAAACGGCCGCGGTATTTTGACCGTGCTAAGGTAGCGCAATCACTTGTCCTTTAAATGAGGACCTGTATGAATGGCGGAACGAGGGCTTAACTGTCTCCTTTTTCCAGTCAATGAAATTGATCTGCCCGTGCAGAAGCGGACATACCAATACAAGACGAGAAGACCCTTTGGAGCTTAAGACACCGAGCCAATCTTCGGTTGGGGCGACCACGGGGGAAAACAAAGCCCCCACGTAGAATGTAAAACCAAGAGGGACACCTCTAAGCCACAGAACATCTGACTCCGATCAACGGACCAAGTTACCCTAGGGATAACAGCGCAATCCTTTCCAAGAGTTCATATCGACGAGAGGGTTTACGACCTCGATGTTGGATCAGGACATCCTAATGGTGCAGCCGCTATTAAGGGTTCGTTTGTTCAACGATTAAAGTCCTACGTGATCTGA
		</sequence>
		<sequence>
			<taxon idref="35624Catoprionmento"/>
			CAAAAACATCGCCTCCTGCAAAAATCAACGTATAGGAGGTCCTGCCTGCCCAGTGACAACTAGTTAAACGGCCGCGGTATTTTGACCGTGCTAAGGTAGCGCAATCACTTGTCTCTTAAATGGGGACCTGTATGAATGGCGAAACGAGGGCTTAACTGTCTCCTTTCTCCAGTCAATGAAATTGATCTGCCCGTGCAGAAGCGGACATACCAATACAAGACGAGAAGACCCTTTGGAGCTTAAGATACAAGGCCAATCTTCGGTTGGGGCGACCACGGGGGAAAACAAAGCCCCCGCGCAGAACGTAAAACCAAGAGGGACACCTCTAAGTCACAGAACACCTGACTCCGATCAACGGACCAAGTTACCCTAGGGATAACAGCGCAATCCCCTCCAAGAGTTCATATCGACAAGGGGGTTTACGACCTCGATGTTGGATCAGGACATCCTAATGGTGCAACCGCTATTAAGGGTTCGTTTGTTCAACGATTAAAGTCCTACGTGATCTGA
		</sequence>
		<sequence>
			<taxon idref="PE10076Hemiodusunimaculatus"/>
			CAAAAACATCGCCTCCTGCAAAAATCAACATATAGGAGGTCCTGCCTGCCCAGTGACTGTCAGTTTAACGGCCGCGGTATTTTGACCGTGCTAAGGTAGCGCAATCACTTGTTCTTTAAATGAGGACCCGTATGAATGGTGGAACGAGGGCTTAACTGTCTCCCCTCTCTAGTCAATGAAATTGATCTGCCCGTGCAGAAGCGGGCATACACATACAAGACGAGAAGACCCTTTGGAGCTTAAGACAAAAGGCCAATCTTCGGTTGGGGCGACCGTGGGGGAAAACAAAGCCCCCATGTAGAATGTAAAACCAAGAGAGACATCTCTAAGTCACAGAACATCTGACTCCGATTAACGAACCAAGTTACCCTAGGGATAACAGCGCAATCCTTTCCAAGAGTCCATATCGACGAAAGGGTTTACGACCTCGATGTTGGATCAGGACATCCTAATGGTGCAGCCGCTATTAAGGGTTCGTTTGTTCAACGATTAAAGTCCTACGTGATCTGA
		</sequence>
		<sequence>
			<taxon idref="PE10110Anoduselongatus"/>
			CAAAAACATCGCCTCCCGCAAAAATCAACGTATAGGAGGTCCTGCCTGCCCGGTGACTATCAGTTTAACGGCCGCGGTATTTTGACCGTGCTAAGGTAGCGCAATCACTTGTTCTTTAAATGAGGACCTGTATGAATGGTGGAACGAGGGCTTAACTGTCTCCCTTCTCCAGTCAATGAAATTGATCTGCCCGTGCAGAAGCGGGCATACGCATACAAGACGAGAAGACCCTTTGGAGCTTTAGACACAAAGCCAATCTTCGGTTGGGGCGACCGTGGGGGAAAACAAAGCCCCCATGTAGAATGTAAAACCAAGAGAGACATCTCTAAGTCACAGAACTTCTGACTCCGATCAACGAACCAAGTTACCCTAGGGATAACAGCGCAATCCTTTCCAAGAGTCCATATCGACGAAAGGGTTTACGACCTCGATGTTGGATCAGGACATCCTAATGGTGCAGCCGCTATTAAGGGTTCGTTTGTTCAACGATTAAAGTCCTACGTGATCTGA
		</sequence>
		<sequence>
			<taxon idref="5635Parodonnasus"/>
			CAAAAACATCGCCTCCTGAAAAAATCAATGTATAGGAGGTCCTGCCTGCCCAGTGACTATTAGTTAAACGGCCGCGGTATTTTGACCGTGCTAAGGTAGCGCAATCACTTGTCTTTTAAATGGAGACCTGTATGAATGGCGGAACGAGGGCTTAACTGTCTCCCTTCTCTAGTCAATGAAATTGATCTGCCCGTGCAGAAGCGGACATAAAAATACAAGACGAGAAGACCCTTTGGAGCTTAAGACATCAGGCCAATCTTCGGTTGGGGCGACCGCGGGGGATAAAAGAGCCCCCACGTGGAATGTAAAACCAAGAGAGACATCTCTAAGGCACAGAACATCTGACCCCGATCAACGAACCTAGTTACCCTAGGGATAACAGCGCAATCCCCTTTAAGAGTTCATATCGACAAGGGGGTTTACGACCTCGATGTTGGATCAGGACATCCTAATGGCGCAGCCGCTATTAAGGGTTCGTTTGTTCAACGATTAAAGTCCTACGTGATCTGA
		</sequence>
		<sequence>
			<taxon idref="24665Apareiodonaffinis"/>
			CAAAAACATCGCCTCCTGCAAAAATCAATGTATAGGAGGTCCTGCCTGCCCGGTGACTATTAGTTAAACGGCCGCGGTATTTTGACCGTGCTAAGGTAGCGTAATCACTTGTCTTTTAAATGGAGACCTGTATGAATGGCGGAACGAGGGCTTAACTGTCTCCCTTCTCTGGTCAATGAAATTGATCTGCCCGTGCAGAAGCGGACATAAATATACAAGACGAGAAGACCCTTTGGAGCTTAAGACACCAGGCCAATCTTCGGTTGGGGCGACCGCGGGGGAACAAAAAGCCCCCATGTAGAATGTAAAACCAAGAGAGACATCTCTAAGGCACAGAACATCTGACCCCGATCAACGAACCTAGTTACCCTAGGGATAACAGCGCAATCCCCTTTAAGAGTCCATATCGACAAGGGGGTTTACGACCTCGATGTTGGATCAGGACATCCTAATGGCGCAGCCGCTATTAAGGGTTCGTTTGTTCAACGATTAAAGTCCTACGTGATCTGA
		</sequence>
		<sequence>
			<taxon idref="6609Ichthyoelephaslongirostris"/>
			CAAAAACATCGCCTCCTGCAAAAATCAATGTATAGGAGGTCCTGCCTGCCCAGTGACTTTCAGTTTAACGGCCGCGGTATTTTGACCGTGCTAAGGTAGCGCAATCACTTGTCTTTTAAATGGAGACCTGTATGAATGGCGGAACGAGGGCTTAACTGTCTCCCCCCTCTAGTCAATGAAATTGATCTGCCCGTGCAGAAGCGGGCATATATATACAAGACGAGAAGACCCTTTGGAGCTTAAGACAAATGGCTAATCTTCGGTTGGGGCGACCGCGGAGAAAAACAAAACCCCCGCGTGGAATGTAAAACTAAGAGAGACATCTCTAAGTCACAGAATATCTGACTCCGATCAACGGACCAAGTTACCCTAGGGATAACAGCGCAATCCCCTCCAAGAGTCCATATCGACGAGAGGGTTTACGACCTCGATGTTGGATCAGGACATCCTAATGGTGCAGCCGCTATTAAGGGTTCGTTTGTTCAACGATTAAAGTCCTACGTGATCTGA
		</sequence>
		<sequence>
			<taxon idref="T48Caenotropusmestomorgmatos"/>
			CAAAAACATCGCCTCCTGCAAAATTCAACGTATAGGAGGTCCTACCTGCCCAGTGACTTATTGTTAAACGGCCGCGGTATTTTGACCGTGCTAAGGTAGCGCAATCACTTGTCTTTTAAATGAAGACCTGTATGAATGGTGAAACGAGGGCTTAACTGTCTCCCTTCTCTAGTCAATGAAATTGATCTGCCCGTGCAGAAGCGGGCATATAAATACAAGACGAGAAGACCCTTTGGAGCTTAAGACAAAAAGCCAATCTTCGGTTGGGGCGACCACGGGGGATAATAAAGCCCCCATGCAGAACGCTAAACTAAGAGAGACATCTCTAAGTCACAGAACATCTGACTCCGATCAACGGACCAAGTTACCCTAGGGATAACAGCGCAATCCCCTCCAAGAGTCCATATCGACAAGGGGGTTTACGACCTCGATGTTGGATCAGGACATCCTAATGGTGCAGCCGCTATTAAGGGTTCGTTTGTTCAACGATTAAAGTCCTACGTGATCTGA
		</sequence>
		<sequence>
			<taxon idref="T08985Abramiteshypselonotus"/>
			----AACATCGCCTCCTGCAAAAATCAATGTATAAGAGGTCCTACCTGCCCAGTGACTA-TGGTTTAACGGCCGCGGTATTTTGACCGTGCTAAGGTAGCGCAATCACTTGTCTTTTAAATGAAGACCTGTATGAATGGTGTAACGAGGGCTTAACTGTCTCCCTTCTCTGGTCAATGAAATTGATCTACCCGTGCAGAAGCGGGTATATTTATACAAGACGAGAAGACCCTTTGGAGCTTAAGACAATAAACCAATCTTCGGTTGGGGCGACCACGGGGGAAAACAAAGCCCCCACGTGGACTGTATAACCAAGAGATACATCTCTAAGTCTCAGAACTTCTGACCCCGATCAACGAACCAAGTTACCCTAGGGATAACAGCGCAATCCTCTTCAAAAGTCCATATCGACAAGGGGGTTTACGACCTCGATGTTGGATCAGGACATCCTAATGGTGCAGCCGCTA-TAAGGGTTCGTTTGTTCAACGATTAAAGTCCTACGTGATCT--
		</sequence>
		<sequence>
			<taxon idref="PE10044Myleusschomburgkii"/>
			-AAAAACATCGCCTCCTGCAAAATTCAACGTATAGGAGGTCCTGCCTGCCCAGTGACATCCAGTTAAACGGCCGCGGTATTTTGACCGTGCTAAGGTAGCGCAATCACTTGTCTTTTAAATGAGGACCTGTATGAATGGCGGAACGAGGGCTTAACTGTCTCCTTTCTCCAGTCAATGAAATTGATCTGCCCGTGCAGAAGCGGGCATAACCATACAAGACGAGAAGACCCTTTGGAGCTTAAGATAAAAGACCAATCTTCGGTTGGGGCGACCACGGGGGAAAATGAAGCCCCCACGCAGAATACTAAACCAAGAGGGACACCTCTAAGTCACAGAACATCTGACCCCGATCAACGGACCAAGTTACCCTAGGGATAACAGCGCAATCCCCTCCAAGAGTTCATATCGACAAGGGGGTTTACGACCTCGATGTTGGATCAGGACATCCTAATGGTGCAGCCGCTATTAAGGGTTCGTTTGTTCAACGATTAAAGTCCTACGTGATCTGA
		</sequence>
		<sequence>
			<taxon idref="26648Colossomamacropomum"/>
			CAAAAACATCGCCTCCTGCAAAAATCAACGTATAGGAGGTCCTGCCTGCCCAGTGACAACCAGTTAAACGGCCGCGGTATTTTGACCGTGCTAAGGTAGCGCAATCACTTGTCTTTTAAATGAGGACCTGTATGAATGGCGGAACGAGGGCTTAACTGTCTCCTTTTTCTAGTCAATGAAATTGATCTACCCGTGCAGAAGCGGGTATACTAATACAAGACGAGAAGACCCTTTGGAGCTTAAGATAAAAGGCCAATCTTCGGTTGGGGCGACCGCGGGGGAAAACAAAGCCCCCACGTGGAATGTAAAACCAAGAGAGACATCTCTAAGTCACAGAACATCTGACCCCGATCAACGGACCAAGTTACCCTAGGGATAACAGCGCAATCCCCTCCAAGAGTTCATATCGACAAGGGGGTTTACGACCTCGATGTTGGATCAGGACATCCTAATGGTGCAGCCGCTATTAAGGGTTCGTTTGTTCAACGATTAAAGTCCTACGTGATCTGA
		</sequence>
		<sequence>
			<taxon idref="T09707Schizodonscotorhabdotus"/>
			-AAAAACATCGCCTCCTGCAAAAATCAATGTATAGGAGGTCCTACCTGCCCAGTGACTGTTAGTTTAACGGCCGCGGTATTTTGACCGTGCTAAGGTAGCGCAATCACTTGTCTTTTAAATGAAGACCTGTATGAATGGTGTAACGAGGGCTTAACTGTCTCTCTTCTCTAGTCAATGAAATTGATCTACCCGTGCAGAAGCGGGTATAATAATACAAGACGAGAAGACCCTTTGGAGCTTTAGACAAAAGGCCAATCTTCGGTTGGGGCGACCGCGGGGGAAAACAAAGCCCCCATGTGGACTGTAAAACCAAGAGATACATCTCTAAGTCACAGAACATCTGACCCCGATCAACGAACCAAGTTACCCTAGGGATAACAGCGCAATCCTTTTCAAGAGTTCATATCGACAAGAGGGTTTACGACCTCGATGTTGGATCAGGACATCCTAATGGTGCAGCCGCTATTAAGGGTTCGTTTGTTCAACGATTAAAGTCCTACGTGATCTGA
		</sequence>
		<sequence>
			<taxon idref="16871Leporinusstriatus"/>
			----------------------------------AGAGGTCCTACCTGCCCAGTGACTATTAGTTAAACGGCCGCGGTATTTTGACCGTGCTAAGGTAGCGCAATCACTTGTCTTTTAAATGAAGACCTGTATGAATGGTGTAACGAGGGCTTAACTGTCTCCCCTCTCCAGTCAATGAAATTGATCTACCCGTGCAGAAGCGGGTATATAAATACAAGACGAGAAGACCCTTTGGAGCTTAAGACAAAAAGCCAATCTTCGGTTGGGGCGACCACGGGGGAAAACAAAGCCCCCATGTGGACTGTAAAACTAAGAGATACACCTCTAAGCCACAGAACATCTGACCCCGATCAACGAACCAAGTTACCCTAGGGATAACAGCGCAATCCTCTTTAAGAGTTCATATCGACAAGAGGGTTTACGACCTCGATGTTGGATCAGGACATCCTAATGGTGCAGCCGCTATTAAGGG-------------------------------------
		</sequence>
		<sequence>
			<taxon idref="PE10113Psectrogasteramazonica"/>
			CAAAAACATCGCCTCCTGCAAAAATCAATGTATAGGAGGTCCTGCCTGCCCAGTGACAACTAGTTAAACGGCCGCGGTATTTTGACCGTGCTAAGGTAGCGCAATCACTTGTCTTTTAAATGAAGACCTGTATGAATGGTGGAACGAGGGCTTAACTGTCTCCCTTCTCCTGTCAATGAAATTGATCTGCCCGTGCAGAAGCGGGCATACAAATACAAGACGAGAAGACCCTTTGGAGCTTAAGACACAAGGCCAATCTTCGGTTGGGGCGACCGCGGGGGAAAACAAAGCCCCCATGTGGAATGTAAAACCAAGAGAGACATCTCTAAGTCACAGAATATCTGACTCCGATCAACGAACCAAGTTACCCTAGGGATAACAGCGCAATTCTCTCCAAGAGTTCATATCGACGAGAGAGTTTACGACCTCGATGTTGGATCCGGACATCCTAATGGTGCAGCCGCTATTAAG---------------------------------------
		</sequence>
		<sequence>
			<taxon idref="12758Semaprochilodustaeniurus"/>
			---------------------------------------------CTGCCCAGTGACT--TAGTTAAACGGCCGCGGTATTCTGACCGTGCTAAGGTAGCGCAATCACTTGTCTCTTAAATGGGGACCTGTATGAATGGTGGAACGAGGGCTTAACTGTCTCCCTTCTCCAGTCAATGAAATTGATCTGCCCGTGCAGAAGCGGACATATAAATACAAGACGAGAAGACCCTTTGGAGCTTCAGACAAAAAGCCGGTCTTCGGTTGGGGCGACCGCGGGGGAAAACAAAGCCCCCACATGGAATGTAAAACTAAGAGAGACATCTCTAAGCCACAGAATATCTGACCCCGATCAACGAACCAAGTTACCCAAGGGATAACAGCGCAATCCCCTCCAAGAGTCCATATCGACGAGAGGGTTTACGACCTCGATGTTGGATCAGGACATCCTAATGGTGCAGCCGCTTTTAAGGGTTCGTTTGTTCAACGATTAAAGTCCTACGTGATCTGA
		</sequence>
		<sequence>
			<taxon idref="12757Semaprochilodustaeniurus"/>
			CAAAAACATCGCCTCCTGCAAAAATCAACATATAGGAGGTCCTGCCTGCCCAGTGACT--TAGTTAAACGGCCGCGGTATTCTGACCGTGCTAAGGTAGCGCAATCACTTGTCTCTTAAATGGGGACCTGTATGAATGGTGGAACGAGGGCTTAACTGTCTCCCTTCTCCAGTCAATGAAATTGATCTGCCCGTGCAGAAGCGGACATATAAATACAAGACGAGAAGACCCTTTGGAGCTTCAGACAAAAAGCCAATCTTCGGTTGGGGCGACCGCGGGGGAAAACAAAGCCCCCACATGGAATGTAAAACTAAGAGAGACATCTCTAAGCCACAGAATATCTGACCCCGATCAACGAACCAAGTTACCCAAGGGATAACAGCGCAATCCCCTCCAAGAGTCCATATCGACGAGAGGGTTTACGACCTCGATGTTGGATCAGGACATCCTAATGGTGCAGCCGCTTTTAAGGGTTCGTTTGTTCAACGATTAAAGTCCTACGTGATCTGA
		</sequence>
		<sequence>
			<taxon idref="12759Semaprochilodustaeniurus"/>
			-----------------------------------------------------TGACT--TAGTTAAACGGCCGCGGTATTCTGACCGTGCTAAGGTAGCGCAATCACTTGTCTCTTAAATGGGGACCTGTATGAATGGTGGAACGAGGGCTTAACTGTCTCCCTTCTCCAGTCAATGAAATTGATCTGCCCGTGCAGAAGCGGACATATAAATACAAGACGAGAAGACCCTTTGGAGCTTCAGACAAAAAGCCAATCTTCGGTTGGGGCGACCGCGGGGGAAAACAAAGCCCCCACATGGAATGTAAAACTAAGAGAGACATCTCTAAGCCACAGAATATCTGACCCCGATCAACGAACCAAGTTACCCAAGGGATAACAGCGCAATCCCCTCCAAGAGTCCATATCGACGAGAGGGTTTACGACCTCGATGTTGGATCAGGACATCCTAATGGTGCAGCCGCTTTTAAGGGTTCGTTTGTTCAACGATTAAAGTCCTACGTGATCTGA
		</sequence>
		<sequence>
			<taxon idref="1697Curimatopsismacrolepis"/>
			CAAAAACATCGCCTCCTGCAAAAATCAATGTATAGGAGGTCCTGCCTGCCCAGTGACTA--AGTTTAACGGCCGCGGTATTTTGACCGTGCTAAGGTAGCGCAATCACTTGTCTTTTAAATGAGGACCTGTATGAATGGTGGAACGAGGGCTTATCTGTCTCCCCTCTCTAGTCAATGAAATTGATCTGCCCGTGCAGAAGCGGGCATAAAAATACAAGACGAGAAGACCCTTTGGAGCTTAAGACATAAGGTCAATCTTCGGTTGGGGCGACCGCGGGGGAAAACATAGCCCCCACGTGGAATGTAAAACCAAGAGAGACATCTCTAAGTCACAGAATATCTGACCCCGATCAACGAACCAAGTTACCCTAGGGATAACAGCGCAATCCCCTCCAAGAGTTCATATCGACGAGAGGGTTTACGACCTCGATGTTGGATCAGGACATCCTAATGGTGCAGCCGCTATTAAGGGTTCGTTTGTTCAACGATTAAAGTCCTACGTGATCTGA
		</sequence>
		<sequence>
			<taxon idref="GY11103Curimatacyprinoides"/>
			----AACATCGCCTCCTGCAAAAATCAACGTATAGGAGGTCCTGCCTGCCCAGTGACAACTAGTTAAACGGCCGCGGTATTTTGACCGTGCTAAGGTAGCGCAATCACTTGTCTTTTAAATGAAGACCTGTATGAATGGTGGAACGAGGGCTTAACTGTCTCCCTTCTCCGGTCAATGAAATTGATCTGCCCGTGCAGAAGCGGACATACACATACAAGACGAGAAGACCCTTTGGAGCTTAAGACAAAAGGCCAATCTTCGGTTGGGGCGACCGCGGGGGAAAACAAAGCCCCCATGTGGAATGTACAACCAAGAGAGACATCTCTAAGCTACAGAACATCTGACCCCGATCAACGAACCAAGTTACCCTAGGGATAACAGCGCAATCCCCTCCAAGAGTTCATATCGACGAGAGGGTTTACGACCTCGATGTTGGATCAGGACATCCTAATGGTGCAGCCGCTATTAAGGGTTCGTTTGTTCAACGATTAAAGTCCTACGTGATCT--
		</sequence>
		<sequence>
			<taxon idref="25521Cyphocharaxspilotus"/>
			----AACATCGCCTCCTGCAAAAATCAATGTATAGGAGGTCCTGCCTGCCCAGTGACAACTTGTTAAACGGCCGCGGTATTTTGACCGTGCTAAGGTAGCGCAATCACTTGTCTTTTAAATGAAGACCTGTATGAATGGTGGAACGAGGGCTTAACTGTCTCCCTTCTCCCGTCAATGAAATTGATCTGCCCGTGCAGAAGCGGGCATATTTATACAAGACGAGAAGACCCTTTGGAGCTTAAGACAAAAAGCCAATCTTCGGTTGGGGCGACCGCGGGGGAAAACAAAGCCCCCACGTGGAATGTAAAACTAAGAGAGACATCTCTAAGCCACAGAACATCTGACCCCGATCAACGAACCAAGTTACCCTAGGGATAACAGCGCAATCCTCTCCAAGAGTTCATATCGACGAAAGGGTTTACGACCTCGATGTTGGATCAGGACATCCTAATGGTGCAGCCGCTATTAAGGGTTCGTTTGTTCAACGATTAAAGTCCTACGTGATC---
		</sequence>
		<sequence>
			<taxon idref="40130Cyphocharaxgilbert"/>
			----AACATCGCCTCCTGCAAAAATCAATGTATAGGAGGTCCTGCCTGCCCAGTGACAACTTGTTAAACGGCCGCGGTATTTTGACCGTGCTAAGGTAGCGCAATCACTTGTCTTTTAAATGAAGACCTGTATGAATGGTGGAACGAGGGCTTAACTGTCTCCCTTCTCCCGTCAATGAAATTGATCTGCCCGTGCAGAAGCGGGCATATTTATACAAGACGAGAAGACCCTTTGGAGCTTAAGACAAAAAGCCAATCTTCGGTTGGGGCGACCGCGGGGGAAAATAAAGCCCCCACGTGGAATGTAAAACTAAGAGAGACATCTCTAAGCCACAGAACATCTGACCCCGATCAACGAACCAAGTTACCCTAGGGATAACAGCGCAATCCCCTCCAAGAGTTCATATCGACGAGAGGGTTTACGACCTCGATGTTGGATCAGGACATCCTAATGGTGCAGCCGCTATTAAGGGTTCGTTTGTTCAACGATTAAAGTCCTACGTGATCT--
		</sequence>
		<sequence>
			<taxon idref="6929Semaprochilodusvarii"/>
			-----ACATCGCCTCCTGCAAAAATCAATGTATAGGAGGTCCTGCCTGCCCAGTGACTATTAGTTAAACGGCCGCGGTATTTTGACCGTGCTAAGGTAGCGCAATCACTTGTCTTTTAAATGAAGACCTGTATGAATGGTGGAACGAGGGCTTAACTGTCTCCCTTCTCCGGTCAATGAAATTGATCTGCCCGTGCAGAAGCGGGCATATAAATACAAGACGAGAAGACCCTTTGGAGCTTCAGACAAAAGGCCAATCTTCGGTTGGGGCGACCGCGGGGGAAAACAAAGCCCCCACGTGGAATGTAAAGCTAAGAGAGACATCTCTAAGCCACAGAACATCTGACCCCGATCAACGAACCAAGTTACCCTAGGGATAACAGCGCAATCCCCTCCAAGAGTTCATATCGACGAGAGGGTTTACGACCTCGATGTTGGATCAGGACATCCTAATGGTGCAGCCGCTATTAAGGGTTCGTTTGTTCAACGATTAAAGTCCTACGTGATCT--
		</sequence>
		<sequence>
			<taxon idref="15729Semaprochilodusvarii"/>
			CAAAAACATCGCCTCCTGCAAAAATCAATGTATAGGAGGTCCTGCCTGCCCAGTGACTATTAGTTAAACGGCCGCGGTATTTTGACCGTGCTAAGGTAGCGCAATCACTTGTCTTTTAAATGAAGACCTGTATGAATGGTGGAACGAGGGCTTAACTGTCTCCCTTCTCCGGTCAATGAAATTGATCTGCCCGTGCAGAAGCGGGCATATAAATACAAGACGAGAAGACCCTTTGGAGCTTCAGACAAAAGGCCAATCTTCGGTTGGGGCGACCGCGGGGGAAAACAAAGCCCCCACGTGGAATGTAAAGCTAAGAGAGACATCTCTAAGCCACAGAACATCTGACCCCGATCAACGAACCAAGTTACCCTAGGGATAACAGCGCAATCCCCTCCAAGAGTTCATATCGACGAGAGGGTTTACGACCTCGATGTTGGATCAGGACATCCTAATGGTGCAGCCGCTATTAAGGGTTCGTTTGTTCAACGATTAAAGTCCTACGTGATCTGA
		</sequence>
		<sequence>
			<taxon idref="12727Semaprochiloduslaticeps"/>
			-----------------------------------------------------------------------CCGCGGTATTTTGACCGTGATAAGGTAGCGCAATCACTTGTCTTTTAAATGAAGACCTGTATGAATGGTGGAACGAGGGCTTAACTGTCTCCCTTCTCCGGTCAATGAAATTGATCTGCCCGTGCAGAAGCGGGCATACAAATACAAGACGAGAAGACCCTTTGGAGCTTTAGACAAAAGGCCAATCTTCGGTTGGGGCGACCGCGGGGGAAAACAAAGCCCCCACGTGGAATGTAAAACTAAGAGAGACATCTCTAAGCCACAGAACATCTGACCCCGATCAACGAACCAAGTTACCCTAGGGATAACAGCGCAATCCCCTCCAAGAGTTCATATCGACGAGAGGGTTTACGACCTCGATGTTGGATCAGGACATCCTAATGGTGCAGCC------------------------------------------------
		</sequence>
		<sequence>
			<taxon idref="P4298Semaprochiloduskneri"/>
			-AAAAACATCGCCTCCTGCAAAAATCAACGTATAGGAGGTCCTGCCTGCCCAGTGACTATTAGTTAAACGGCCGCGGTATTTTGACCGTGCTAAGGTAGCGCAATCACTTGTCTTTTAAATGAAGACCTGTATGAATGGTGGAACGAGGGCTTAACTGTCTCCCTTCTTCGGTCAATGAAATTGATCTGCCCGTGCAGAAGCGGGCATACAAATACAAGACGAGAAGACCCTTTGGAGCTTTAGACAAAAGGCCAATCTTCGGTTGGGGCGACCGCGGGGGAAAACAAAGCCCCCACGTGGAATGTAAAACTAAGAGAGACATCTCTAAGCCACAGAACATCTGACCCCGATCAACGAACCAAGTTACCCTAGGGATAACAGCGCAATCCCCTCCAAGAGTTCATATCGACGAGAGGGTTTACGACCTCGATGTTGGATCAGGACATCCTAATGGTGCAGCCGCTATT------------------------------------------
		</sequence>
		<sequence>
			<taxon idref="T43Semaprochilodusinsignis"/>
			---------------------------ACGTATAGGAGGTCCTGCCTGCCCAGTGACTATTAGTTAAACGGCCGCGGTATTTTGACCGTGCTAAGGTAGCGCAATCACTTGTCTTTTAAATGAAGACCTGTATGAATGGTGGAACGAGGGCTTAACTGTCTCCCTTCTTCGGTCAATGAAATTGATCTGCCCGTGCAGAAGCGGGCATACAAATACAAGACGAGAAGACCCTTTGGAGCTTTAGACAAAAGGCCAATCTTCGGTTGGGGCGACCGCGGGGGAAAACAAAGCCCCCACGTGGAATGTAAAACTAAGAGAGACATCTCTAAGCCACAGAACATCTGACCCCGATCAACGAACCAAGTTACCCTAGGGATAACAGCGCAATCCCCTCCAAGAGTTCATATCGACGAGAGGGTTTACGACCTCGATGTTGGATCAGGACATCCTAATGGTGCAGCCGCTATTAAGGGTTCGTTTGTTCAACGATTAAAGTCCTACGTGATCTGA
		</sequence>
		<sequence>
			<taxon idref="12734Semaprochiloduskneri"/>
			-----------------------------GTATAGGAGGTCCTGCCTGCCCAGTGACTATTAGTTAAACGGCCGCGGTATTTTGACCGTGCTAAGGTAGCGCAATCACTTGTCTTTTAAATGAAGACCTGTATGAATGGTGGAACGAGGGCTTAACTGTCTCCCTTCTTCGGTCAATGAAATTGATCTGCCCGTGCAGAAGCGGGCATACAAATACAAGACGAGAAGACCCTTTGGAGCTTTAGACAAAAGGCCAATCTTCGGTTGGGGCGACCGCGGGGGAAAACAAAGCCCCCACGTGGAATGTAAAACTAAGAGAGACATCTCTAAGCCACAGAACATCTGACCCCGATCAACGAACCAAGTTACCCTAGGGATAACAGCGCAATCCCCTCCAAGAGTTCATATCGACGAGAGGGTTTACGACCTCGATGTTGGATCAGGACATCCTAATGG-------------------------------------------------------
		</sequence>
		<sequence>
			<taxon idref="12761Semaprochilodusinsignis"/>
			CAAAAACATCGCCTCCTGCAAAAATCAACGTATAGGAGGTCCTGCCTGCCCAGTGACTATTAGTTAAACGGCCGCGGTATTTTGACCGTGCTAAGGTAGCGCAATCACTTGTCTTTTAAATGAAGACCTGTATGAATGGTGGAACGAGGGCTTAACTGTCTCCCTTCTTCGGTCAATGAAATTGATCTGCCCGTGCAGAAGCGGGCATACAAATACAAGACGAGAAGACCCTTTGGAGCTTTAGACAAAAGGCCAATCTTCGGTTGGGGCGACCGCGGGGGAAAACAAAGCCCCCACGTGGAATGTAAAACTAAGAGAGACATCTCTAAGCCACAGAACATCTGACCCCGATCAACGAACCAAGTTACCCTAGGGATAACAGCGCAATCCCCTCCAAGAGTTCATATCGACGAGAGGGTTTACGACCTCGATGTTGGATCAGGACATCCTAATGGTGCAGCCGCTATTAAGGGTTCGTTTGTTCAACGATTAAAGTCCTACGTGATCTGA
		</sequence>
		<sequence>
			<taxon idref="12762Semaprochilodusinsignis"/>
			CAAAAACATCGCCTCCTGCAAAAATCAACGTATAGGAGGTCCTGCCTGCCCAGTGACTATTAGTTAAACGGCCGCGGTATTTTGACCGTGCTAAGGTAGCGCAATCACTTGTCTTTTAAATGAAGACCTGTATGAATGGTGGAACGAGGGCTTAACTGTCTCCCTTCTTCGGTCAATGAAATTGATCTGCCCGTGCAGAAGCGGGCATACAAATACAAGACGAGAAGACCCTTTGGAGCTTTAGACAAAAGGCCAATCTTCGGTTGGGGCGACCGCGGGGGAAAACAAAGCCCCCACGTGGAATGTAAAACTAAGAGAGACATCTCTAAGCCACAGAACATCTGACCCCGATCAACGAACCAAGTTACCCTAGGGATAACAGCGCAATCCCCTCCAAGAGTTCATATCGACGAGAGGGTTTACGACCTCGATGTTGGATCAGGACATCCTAATGGTGCAGCCGCTATTAAGGGTTCGTTTGTTCAACGATTAAAGTCCTACGTGATCTGA
		</sequence>
		<sequence>
			<taxon idref="19139Semaprochiloduskneri"/>
			CAAAAACATCGCCTCCTGCAAAAATCAACGTATAGGAGGTCCTGCCTGCCCAGTGACTATTAGTTAAACGGCCGCGGTATTTTGACCGTGCTAAGGTAGCGCAATCACTTGTCTTTTAAATGAAGACCTGTATGAATGGTGGAACGAGGGCTTAACTGTCTCCCTTCTTCGGTCAATGAAATTGATCTGCCCGTGCAGAAGCGGGCATACAAATACAAGACGAGAAGACCCTTTGGAGCTTTAGACAAAAGGCCAATCTTCGGTTGGGGCGACCGCGGGGGAAAACAAAGCCCCCACGTGGAATGTAAAACTAAGAGAGACATCTCTAAGCCACAGAACATCTGACCCCGATCAACGAACCAAGTTACCCTAGGGATAACAGCGCAATCCCCTCCAAGAGTTCATATCGACGAGAGGGTTTACGACCTCGATGTTGGATCAGGACATCCTAATGGTGCAGCCGCTATTAAGGGTTCGTTTGTTCAACGATTAAAGTCCTACGTGATCTGA
		</sequence>
		<sequence>
			<taxon idref="19140Semaprochiloduskneri"/>
			CAAAAACATCGCCTCCTGCAAAAATCAACGTATAGGAGGTCCTGCCTGCCCAGTGACTATTAGTTAAACGGCCGCGGTATTTTGACCGTGCTAAGGTAGCGCAATCACTTGTCTTTTAAATGAAGACCTGTATGAATGGTGGAACGAGGGCTTAACTGTCTCCCTTCTTCGGTCAATGAAATTGATCTGCCCGTGCAGAAGCGGGCATACAAATACAAGACGAGAAGACCCTTTGGAGCTTTAGACAAAAGGCCAATCTTCGGTTGGGGCGACCGCGGGGGAAAACAAAGCCCCCACGTGGAATGTAAAACTAAGAGAGACATCTCTAAGCCACAGAACATCTGACCCCGATCAACGAACCAAGTTACCCTAGGGATAACAGCGCAATCCCCTCCAAGAGTTCATATCGACGAGAGGGTTTACGACCTCGATGTTGGATCAGGACATCCTAATGGTGCAGCCGCTATTAAGGGTTCGTTTGTTCAACGATTAAAGTCCTACGTGATCTGA
		</sequence>
		<sequence>
			<taxon idref="PE10001Semaprochilodusinsignis"/>
			CAAAAACATCGCCTCCTGCAAAAATCAACGTATAGGAGGTCCTGCCTGCCCAGTGACTATTAGTTAAACGGCCGCGGTATTTTGACCGTGCTAAGGTAGCGCAATCACTTGTCTTTTAAATGAAGACCTGTATGAATGGTGGAACGAGGGCTTAACTGTCTCCCTTCTTCGGTCAATGAAATTGATCTGCCCGTGCAGAAGCGGGCATACAAATACAAGACGAGAAGACCCTTTGGAGCTTTAGACAAAAGGCCAATCTTCGGTTGGGGCGACCGCGGGGGAAAACAAAGCCCCCACGTGGAATGTAAAACTAAGAGAGACATCTCTAAGCCACAGAACATCTGACCCCGATCAACGAACCAAGTTACCCTAGGGATAACAGCGCAATCCCCTCCAAGAGTTCATATCGACGAGAGGGTTTACGACCTCGATGTTGGATCAGGACATCCTAATGGTGCAGCCGCTATTAAGGGTTCGTTTGTTCAACGATTAAAGTCCTACGTGATCTGA
		</sequence>
		<sequence>
			<taxon idref="12728Semaprochiloduslaticeps"/>
			CAAAAACATCGCCTCCTGCAAAAATCAATGTATAGGAGGTCCTGCCTGCCCAGTGACTATTAGTTAAACGGCCGCGGTATTTTGACCGTGCTAAGGTAGCGCAATCACTTGTCTTTTAAATGAAGACCTGTATGAATGGTGGAACGAGGGCTTAACTGTCTCCCTTCTCCGGTCAATGAAATTGATCTGCCCGTGCAGAAGCGGGCATACAAATACAAGACGAGAAGACCCTTTGGAGCTTTAGACAAAAGGCCAATCTTCGGTTGGGGCGACCGCGGGGGAAAACAAAGCCCCCACGTGGAATGTAAAACTAAGAGAGACATCTCTAAGCCACAGAACATCTGACCCCGATCAACGAACCAAGTTACCCTAGGGATAACAGCGCAATCCCCTCCAAGAGTTCATATCGACGAGAGGGTTTACGACCTCGATGTTGGATCAGGACATCCTAATGGTGCAGCCGCTATTAAGGGTTCGTTTGTTCAACGATTAAAGTCCTACGTGATCTGA
		</sequence>
		<sequence>
			<taxon idref="2004BSAQ01Semaprochiloduslaticeps"/>
			CAAAAACATCGCCTCCTGCAAAAATCAATGTATAGGAGGTCCTGCCTGCCCAGTGACTATTAGTTAAACGGCCGCGGTATTTTGACCGTGCTAAGGTAGCGCAATCACTTGTCTTTTAAATGAAGACCTGTATGAATGGTGGAACGAGGGCTTAACTGTCTCCCTTCTCCGGTCAATGAAATTGATCTGCCCGTGCAGAAGCGGGCATACAAATACAAGACGAGAAGACCCTTTGGAGCTTTAGACAAAAGGCCAATCTTCGGTTGGGGCGACCGCGGGGGAAAACAAAGCCCCCACGTGGAATGTAAAACTAAGAGAGACATCTCTAAGCCACAGAACATCTGACCCCGATCAACGAACCAAGTTACCCTAGGGATAACAGCGCAATCCCCTCCAAGAGTTCATATCGACGAGAGGGTTTACGACCTCGATGTTGGATCAGGACATCCTAATGGTGCAGCCGCTATTAAGGGTTCGTTTGTTCAACGATTAAAGTCCTACGTGATCTGA
		</sequence>
		<sequence>
			<taxon idref="41019Semaprochilodusbrama"/>
			CAAAAACATCGCCTCCTGCAAAAATCAATGTATAGGAGGTCCTGCCTGCCCAGTGACTATTAGTTAAACGGCCGCGGTATTTTGACCGTGCTAAGGTAGCGCAATCACTTGTCTTTTAAATGAAGACCTGTATGAATGGTGGAACGAGGGCTTAACTGTCTCCCTTCTCCGGTCAATGAAATTGATCTGCCCGTGCAGAAGCGGGCATATAAATACAAGACGAGAAGACCCTTTGGAGCTTTAGACAAAAGGCCAATCTTCGGTTGGGGCGACCGCGGGGGAAAACAAAGCCCCCACGTGGAATGTAAAACTAAGAGAGACATCTCTAAGCCACAGAACATCTGACCCCGATCAACGAACCAAGTTACCCTAGGGATAACAGCGCAATCCCCTCCAAGAGTTCATATCGACGAGAGGGTTTACGACCTCGATGTTGGATCAGGACATCCTAATGGTGCAGCCGCTATTAAGGGTTCGTTTGTTCAACGATTAAAGTCCTACGTGATCTGA
		</sequence>
		<sequence>
			<taxon idref="41171Semaprochilodusbrama"/>
			CAAAAACATCGCCTCCTGCAAAAATCAATGTATAGGAGGTCCTGCCTGCCCAGTGACTATTAGTTAAACGGCCGCGGTATTTTGACCGTGCTAAGGTAGCGCAATCACTTGTCTTTTAAATGAAGACCTGTATGAATGGTGGAACGAGGGCTTAACTGTCTCCCTTCTCCGGTCAATGAAATTGATCTGCCCGTGCAGAAGCGGGCATATAAATACAAGACGAGAAGACCCTTTGGAGCTTTAGACAAAAGGCCAATCTTCGGTTGGGGCGACCGCGGGGGAAAACAAAGCCCCCACGTGGAATGTAAAACTAAGAGAGACATCTCTAAGCCACAGAACATCTGACCCCGATCAACGAACCAAGTTACCCTAGGGATAACAGCGCAATCCCCTCCAAGAGTTCATATCGACGAGAGGGTTTACGACCTCGATGTTGGATCAGGACATCCTAATGGTGCAGCCGCTATTAAGGGTTCGTTTGTTCAACGATTAAAGTCCTACGTGATCTG-
		</sequence>
		<sequence>
			<taxon idref="79757Prochilodusbritskii"/>
			----------------------------------------------------------------TAAACGGCCGCGGTATTTTGACCGTGCTAAGGTAGCGCAATCACTTGTCTTTTAAATGAAGACCTGTATGAATGGTGGAACGAGGGCTTAACTGTCTCCCTTCTCCAGTCAATGAAATTGATCTGCCCGTGCAGAAGCGGACATATATATACAAGACGAGAAGACCCTTTGGAGCTTAAGACAAAAAGCCAATCTTCGGTTGGGGCGACCACGGGGGAAAATAAAGCCCCCATGTGGAACGTAAAACTAAGAGAGACATCTCTAAGCCACAGAATATCTGACCCCGATCAACGAACCAAGTTACCCTAGGGATAACAGCGCAATCCCCTCCAAGAGTCCATATCGACGAGAGGGTTTACGACCTCGATGTTGGATCAGGACATCCTAATGGTGCAGCCGCTATTAAGGGTT-----------------------------------
		</sequence>
		<sequence>
			<taxon idref="29514Prochilodusreticulatus"/>
			CAAAAACATCGCCTCCTGCAAAAATCAATGTATAAGAGGTCCTGCCTGCCCAGTGACTATTAGTTAAACGGCCGCGGTATTTTGACCGTGCTAAGGTAGCGCAATCACTTGTCTTTTAAATGAAGACCTGTATGAATGGTGGAACGAGGGCTTAACTGTCTCCCTTCTCCAGTCAATGAAATTGATCTGCCCGTGCAGAAGCGGGCATGCATATACAAGACGAGAAGACCCTTTGGAGCTTAAGACAAAAGGCCAATCTTCGGTTGGGGCGACCACGGGGGAAAACAAAGCCCCCATGTGGAACGTAAAACTAAGAGAGACATCTCTAAGCCACAGAATATCTGACCCCGATCAACGAACCAAGTTACCCTAGGGATAACAGCGCAATCCCCTCCAAGAGTTCATATCGACGAGAGGGTTTACGACCTCGATGTTGGATCAGGACATCCTAATGGTGCAGCCGCTATTAAGGGTTCGTTTGTTCAACGATTAAAGTCCTACGTGATCTGA
		</sequence>
		<sequence>
			<taxon idref="GR207Prochilodusmagdalenae"/>
			----------GCCTCCTGCAAAAATCAATGTATAAGAGGTCCTGCCTGCCCAGTGACTATTAGTTAAACGGCCGCGGTATTTTGACCGTGCTAAGGTAGCGCAATCACTTGTCTTTTAAATGAAGACCTGTATGAATGGTGGAACGAGGGCTTAACTGTCTCCCTTCTCCAGTCAATGAAATTGATCTGCCCGTGCAGAAGCGGGCATGCATATACAAGACGAGAAGACCCTTTGGAGCTTAAGACAAAAGGCCAATCTTCGGTTGGGGCGACCACGGGGGAAAACAAAGCCCCCATGTGGAACGTAAAACTAAGAGAGACATCTCTAAGCCACAGAATATCTGACCCCGATCAACGAACCAAGTTACCCTAGGGATAACAGCGCAATCCCCTCCAAGAGTTCATATCGACGAGAGGGTTTACGACCTCGATGTTGGATCAGGACATCCTAATGGTGCAGCCGCTATTAAGGGTTCGTTTGTTCAACGATTAAAGTCCTAC---------
		</sequence>
		<sequence>
			<taxon idref="GR208Prochilodusmagdalenae"/>
			----AACATCGCCTCCTGCAAAAATCAATGTATAAGAGGTCCTGCCTGCCCAGTGACTATTAGTTAAACGGCCGCGGTATTTTGACCGTGCTAAGGTAGCGCAATCACTTGTCTTTTAAATGAAGACCTGTATGAATGGTGGAACGAGGGCTTAACTGTCTCCCTTCTCCAGTCAATGAAATTGATCTGCCCGTGCAGAAGCGGGCATGCATATACAAGACGAGAAGACCCTTTGGAGCTTAAGACAAAAGGCCAATCTTCGGTTGGGGCGACCACGGGGGAAAACAAAGCCCCCATGTGGAACGTAAAACTAAGAGAGACATCTCTAAGCCACAGAATATCTGACCCCGATCAACGAACCAAGTTACCCTAGGGATAACAGCGCAATCCCCTCCAAGAGTTCATATCGACGAGAGGGTTTACGACCTCGATGTTGGATCAGGACATCCTAATGGTGCAGCCGCTATTAAGGGTTCGTTTGTTCAACGATTAAAGTCCTAC---------
		</sequence>
		<sequence>
			<taxon idref="47662Prochilodusvimboides"/>
			---AAACATCGCCTCCTGCAAAAATCAATGTATAAGAGGTCCTGCCTGCCCAGTGACTATTAGTTAAACGGCCGCGGTATTTTGACCGTGCTAAGGTAGCGCAATCACTTGTCTTTTAAATGAAGACCTGTATGAATGGTGGAACGAGGGCTTAACTGTCTCCCTTCTCCAGTCAATGAAATTGATCTGCCCGTGCAGAAGCGGGCATATATATACAAGACGAGAAGACCCTTTGGAGCTTAAGACAAAAGGCCAATCTTCGGTTGGGGCGACCACGGGGGAAAACAAAGCCCCCATGTGGAACGTAAAACTAAGAGAGACATCTCTAAGCCACAGAACATCTGACCCCGATCAACGAACCAAGTTACCCTAGGGATAACAGCGCAATCCCCTCCAAGAGTCCATATCGACGAGAGGGTTTACGACCTCGATGTTGGATCAGGACATCCTAATGGTGCAGCCGCTATTAAGGGTTCGTTTGTTCAACGATTAAAGTCCTACGTGATCTGA
		</sequence>
		<sequence>
			<taxon idref="16011Prochilodusvimboides"/>
			CAAAAACATCGCCTCCTGCAAAAATCAATGTATAAGAGGTCCTGCCTGCCCAGTGACTATTAGTTAAACGGCCGCGGTATTTTGACCGTGCTAAGGTAGCGCAATCACTTGTCTTTTAAATGAAGACCTGTATGAATGGTGGAACGAGGGCTTAACTGTCTCCCTTCTCCAGTCAATGAAATTGATCTGCCCGTGCAGAAGCGGGCATATATATACAAGACGAGAAGACCCTTTGGAGCTTAAGACAAAAGGCCAATCTTCGGTTGGGGCGACCACGGGGGAAAACAAAGCCCCCATGTGGAACGTAAAACTAAGAGAGACATCTCTAAGCCACAGAACATCTGACCCCGATCAACGAACCAAGTTACCCTAGGGATAACAGCGCAATCCCCTCCAAGAGTCCATATCGACGAGAGGGTTTACGACCTCGATGTTGGATCAGGACATCCTAATGGTGCAGCCGCTATTAAGGGTTCGTTTGTTCAACGATTAAAGTCCTACGTGATCTGA
		</sequence>
		<sequence>
			<taxon idref="43398Prochilodusnigricans"/>
			CAAAAACATCGCCTCCTGCAAAAATCAATGTATAAGAGGTCCTGCCTGCCCAGTGACTATTAGTTAAACGGCCGCGGTATTTTGACCGTGCTAAGGTAGCGCAATCACTTGTCTTTTAAATGAAGACCTGTATGAATGGTGGAACGAGGGCTTAACTGTCTCCCTTCTCCAGTCAATGAAATTGATCTGCCCGTGCAGAAGCGGGCATATATATACAAGACGAGAAGACCCTTTGGAGCTTAAGACAAAAGGCCAATCTTCGGTTGGGGCGACCACGGGGGAAAATAAAGCCCCCATGTGGAACGTAAAACTAAGAGAGACATCTCTAAGCCACAGAATATCTGACCCCGATCAACGAACCAAGTTACCCTAGGGATAACAGCGCAATCCCCTCCAAGAGTTCATATCGACGAGAGGGTTTACGACCTCGATGTTGGATCAGGACATCCTAATGGTGCAGCCGCTATTAAGGGTTCGTTTGTTCAACGATTAAAGTCCTACGTGATCTGA
		</sequence>
		<sequence>
			<taxon idref="15561Prochilodusmariae"/>
			CAAAAACATCGCCTCCTGCAAAAATCAATGTATAAGAGGTCCTGCCTGCCCAGTGACTATTAGTTAAACGGCCGCGGTATTTTGACCGTGCTAAGGTAGCGCAATCACTTGTCTTTTAAATGAAGACCTGTATGAATGGTGGAACGAGGGCTTAACTGTCTCCCTTCTCCAGTCAATGAAATTGATCTGCCCGTGCAGAAGCGGGCATATATATACAAGACGAGAAGACCCTTTGGAGCTTAAGACAAAAAGCCAATCTTCGGTTGGGGCGACCACGGGGGAAAACAAAGCCCCCATGTGGAACGTAAAACTAAGAGAGACATCTCTAAGCCACAGAATATCTGACCCCGATCAACGAACCAAGTTACCCTAGGGATAACAGCGCAATCCCCTCCAAGAGTTCATATCGACGAGAGGGTTTACGACCTCGATGTTGGATCAGGACATCCTAATGGTGCAGCCGCTATTAAGGGTTCGTTTGTTCAACGATTAAAGTCCTACGTGATCTGA
		</sequence>
		<sequence>
			<taxon idref="15562Prochilodusmariae"/>
			CAAAAACATCGCCTCCTGCAAAAATCAATGTATAAGAGGTCCTGCCTGCCCAGTGACTATTAGTTAAACGGCCGCGGTATTTTGACCGTGCTAAGGTAGCGCAATCACTTGTCTTTTAAATGAAGACCTGTATGAATGGTGGAACGAGGGCTTAACTGTCTCCCTTCTCCAGTCAATGAAATTGATCTGCCCGTGCAGAAGCGGGCATATATATACAAGACGAGAAGACCCTTTGGAGCTTAAGACAAAAAGCCAATCTTCGGTTGGGGCGACCACGGGGGAAAACAAAGCCCCCATGTGGAACGTAAAACTAAGAGAGACATCTCTAAGCCACAGAATATCTGACCCCGATCAACGAACCAAGTTACCCTAGGGATAACAGCGCAATCCCCTCCAAGAGTTCATATCGACGAGAGGGTTTACGACCTCGATGTTGGATCAGGACATCCTAATGGTGCAGCCGCTATTAAGGGTTCGTTTGTTCAACGATTAAAGTCCTACGTGATCTGA
		</sequence>
		<sequence>
			<taxon idref="4222Prochiloduscostatus"/>
			CAAAAACATCGCCTCCTGCAAAAATCAATGTATAAGAGGTCCTGCCTGCCCAGTGACTATTTGTTAAACGGCCGCGGTATTTTGACCGTGCTAAGGTAGCGCAATCACTTGTCTTTTAAATGAAGACCTGTATGAATGGTGGAACGAGGGCTTAACTGTCTCCCTTCTCCAGTCAATGAAATTGATCTGCCCGTGCAGAAGCGGGCATATATATACAAGACGAGAAGACCCTTTGGAGCTTAAGACAAAAGGCCAATCTTCGGTTGGGGCGACCACGGGGGAAAATAAAGCCCCCATGTGGAATGTAAAACTAAGAGAGACATCTCTAAGCCACAGAATATCTGACCCCGATCAACGAACCAAGTTACCCTAGGGATAACAGCGCAATCCCCTCCAAGAGTTCATATCGACGAGAGGGTTTACGACCTCGATGTTGGATCAGGACATCCTAATGGTGCAGCCGCTATTAAGGGTTCGTTTGTTCAACGATTAAAGTCCTACGTGATCTGA
		</sequence>
		<sequence>
			<taxon idref="4223Prochiloduscostatus"/>
			--AAAACATCGCCTCCTGCAAAAATCAATGTATAAGAGGTCCTGCCTGCCCAGTGACTATTTGTTAAACGGCCGCGGTATTTTGACCGTGCTAAGGTAGCGCAATCACTTGTCTTTTAAATGAAGACCTGTATGAATGGTGGAACGAGGGCTTAACTGTCTCCCTTCTCCAGTCAATGAAATTGATCTGCCCGTGCAGAAGCGGGCATATATATACAAGACGAGAAGACCCTTTGGAGCTTAAGACAAAAGGCCAATCTTCGGTTGGGGCGACCACGGGGGAAAATAAAGCCCCCATGTGGAATGTAAAACTAAGAGAGACATCTCTAAGCCACAGAATATCTGACCCCGATCAACGAACCAAGTTACCCTAGGGATAACAGCGCAATCCCCTCCAAGAGTTCATATCGACGAGAGGGTTTACGACCTCGATGTTGGATCAGGACATCCTAATGGTGCAGCCGCTATTAAGGGTTCGTTTGTTCAACGATTAAAGTCCTACGTGATCTGA
		</sequence>
		<sequence>
			<taxon idref="3611Prochiloduslineatus"/>
			-TAAAACATCGCCTCCTGCAAAAATCAATGTATAAGAGGTCCTGCCTGCCCAGTGACTATTAGTTAAACGGCCGCGGTATTTTGACCGTGCTAAGGTAGCGCAATCACTTGTCTTTTAAATGAAGACCTGTATGAATGGTGGAACGAGGGCTTAACTGTCTCCCTTCTCCAGTCAATGAAATTGATCTGCCCGTGCAGAAGCGGGCATATACATACAAGACGAGAAGACCCTTTGGAGCTTAAGACAAAAGGCCAATCTTCGGTTGGGGCGACCACGGGGGAAAATAAAGCCCCCATGTGGAATGTAAAACTAAGAGAGACATCTCTAAGCCACAGAATATCTGACCCCGATCAACGAACCAAGTTACCCTAGGGATAACAGCGCAATCCCCTCCAAGAGTTCATATCGACGAGAGGGTTTACGACCTCGATGTTGGATCAGGACATCCTAATGGTGCAGCCGCTATTAAGGGTTCGTTTGTTCAACGATTAAAGTCCTACGTGATCTGA
		</sequence>
		<sequence>
			<taxon idref="16071Prochiloduslineatus"/>
			CAAAAACATCGCCTCCTGCAAAAATCAATGTATAAGAGGTCCTGCCTGCCCAGTGACTATTAGTTAAACGGCCGCGGTATTTTGACCGTGCTAAGGTAGCGCAATCACTTGTCTTTTAAATGAAGACCTGTATGAATGGTGGAACGAGGGCTTAACTGTCTCCCTTCTCCAGTCAATGAAATTGATCTGCCCGTGCAGAAGCGGGCATATACATACAAGACGAGAAGACCCTTTGGAGCTTAAGACAAAAGGCCAATCTTCGGTTGGGGCGACCACGGGGGAAAATAAAGCCCCCATGTGGAATGTAAAACTAAGAGAGACATCTCTAAGCCACAGAATATCTGACCCCGATCAACGAACCAAGTTACCCTAGGGATAACAGCGCAATCCCCTCCAAGAGTTCATATCGACGAGAGGGTTTACGACCTCGATGTTGGATCAGGACATCCTAATGGTGCAGCCGCTATTAAGGGTTCGTTTGTTCAACGATTAAAGTCCTACGTGATCTGA
		</sequence>
		<sequence>
			<taxon idref="GY11461Prochilodusrubrotaeniatus"/>
			CAAAAACATCGCCTCCTGCAAAAATCAATGTATAAGAGGTCCTGCCTGCCCAGTGACTATTAGTTAAACGGCCGCGGTATTTTGACCGTGCTAAGGTAGCGCAATCACTTGTCTTTTAAATGAAGACCTGTATGAATGGTGGAACGAGGGCTTAACTGTCTCCCTTCTCCAGTCAATGAAATTGATCTGCCCGTGCAGAAGCGGGCATATATATACAAGACGAGAAGACCCTTTGGAGCTTAAGACAAAAGGCCAATCTTCGGTTGGGGCGACCACGGGGGAAAATAAAGCCCCCATGTGGAACGTAAAACTAAGAGAGACATCTCTAAGCCACAGAATATCTGACCCCGATCAGCGAACCAAGTTACCCTAGGGATAACAGCGCAATCCCCTCCAAGAGTTCATATCGACGAGAGGGTTTACGACCTCGATGTTGGATCAGGACATCCTAATGGTGCAGCCGCTATTAAGGGTTCGTTTGTTCAACGATTAAAGTCCTACGTGA-----
		</sequence>
		<sequence>
			<taxon idref="43397Prochilodusnigricans"/>
			CAAAAACATCGCCTCCTGCAAAAATCAATGTATAAGAGGTCCTGCCTGCCCAGTGACTATTAGTTAAACGGCCGCGGTATTTTGACCGTGCTAAGGTAGCGCAATCACTTGTCTTTTAAATGAAGACCTGTATGAATGGTGGAACGAGGGCTTAACTGTCTCCCTTCTCCGGTCAATGAAATTGATCTGCCCGTGCAGAAGCGGGCATATATATACAAGACGAGAAGACCCTTTGGAGCTTAAGACAAAAGGCCAATCTTCGGTTGGGGCGACCACGGGGGAAAATAAAGCCCCCATGTGGAACGTAAAACTAAGAGAGACATCTCTAAGCCACAGAATATCTGACCCCGATCAACGAACCAAGTTACCCTAGGGATAACAGCGCAATCCCCTCCAAGAGTTCATATCGACGAGAGGGTTTACGACCTCGATGTTGGATCAGGACATCCTAATGGTGCAGCCGCTATTAAGGGTTCGTTTGTTCAACGATTAAAGTCCTACGTGATCTGA
		</sequence>
		<sequence>
			<taxon idref="4216Prochilodusargenteus"/>
			-----------------------------------GAGGTCCTGCCTGCCCAGTGACTATTAGTTAAACGGCCGCGGTATTTTGACCGTGCTAAGGTAGCGCAATCACTTGTCTTTTAAATGAAGACCTGTATGAATGGTGGAACGAGGGCTTAACTGTCTCCCTTCTCCAGTCAATGAAATTGATCTGCCCGTGCAGAAGCGGGCATATATATACAAGACGAGAAGACCCTTTGGAGCTTAAGACAAAAGGCCAATCTTCGGTTGGGGCGACCACGGGGGAAAATAAAGCCCCCATGTGGAACGTAAAACTAAGAGAGACATCTCTAAGCCACAGAATATCTGACCCCGATCAACGAACCAAGTTACCCTAGGGATAACAGCGCAATCCCCTCCAAGAGTTCATATCGACGAGAGGGTTTACGACCTCGATGTTGGATCAGGACATCCTAATGGTGCAGCCGCTATTAAGGGTTCGTTTGTTCAACGATTAAAGTCCTACGTGATCTGA
		</sequence>
		<sequence>
			<taxon idref="4217Prochilodusargenteus"/>
			CAAAAACATCGCCTCCTGCAAAAATCAATGTATAAGAGGTCCTGCCTGCCCAGTGACTATTAGTTAAACGGCCGCGGTATTTTGACCGTGCTAAGGTAGCGCAATCACTTGTCTTTTAAATGAAGACCTGTATGAATGGTGGAACGAGGGCTTAACTGTCTCCCTTCTCCAGTCAATGAAATTGATCTGCCCGTGCAGAAGCGGGCATATATATACAAGACGAGAAGACCCTTTGGAGCTTAAGACAAAAGGCCAATCTTCGGTTGGGGCGACCACGGGGGAAAATAAAGCCCCCATGTGGAACGTAAAACTAAGAGAGACATCTCTAAGCCACAGAATATCTGACCCCGATCAACGAACCAAGTTACCCTAGGGATAACAGCGCAATCCCCTCCAAGAGTTCATATCGACGAGAGGGTTTACGACCTCGATGTTGGATCAGGACATCCTAATGGTGCAGCCGCTATTAAGGGTTCGTTTGTTCAACGATTAAAGTCCTACGTGATCTGA
		</sequence>
		<sequence>
			<taxon idref="16385Prochilodusbrevis"/>
			CAAAAACATCGCCTCCTGCAAAAATCAATGTATAAGAGGTCCTGCCTGCCCAGTGACTATTAGTTAAACGGCCGCGGTATTTTGACCGTGCTAAGGTAGCGCAATCACTTGTCTTTTAAATGAAGACCTGTATGAATGGTGGAACGAGGGCTTAACTGTCTCCCTTCTCCAGTCAATGAAATTGATCTGCCCGTGCAGAAGCGGGCATATATATACAAGACGAGAAGACCCTTTGGAGCTTAAGACAAAAGGCCAATCTTCGGTTGGGGCGACCACGGGGGAAAATAAAGCCCCCATGTGGAACGTAAAACTAAGAGAGACATCTCTAAGCCACAGAATATCTGACCCCGATCAACGAACCAAGTTACCCTAGGGATAACAGCGCAATCCCCTCCAAGAGTTCATATCGACGAGAGGGTTTACGACCTCGATGTTGGATCAGGACATCCTAATGGTGCAGCCGCTATTAAGGGTTCGTTTGTTCAACGATTAAAGTCCTACGTGATCTGA
		</sequence>
		<sequence>
			<taxon idref="36858Prochilodusnigricans"/>
			CAAAAACATCGCCTCCTGCAAAAATCAATGTATAAGAGGTCCTGCCTGCCCAGTGACTATTAGTTAAACGGCCGCGGTATTTTGACCGTGCTAAGGTAGCGCAATCACTTGTCTTTTAAATGAAGACCTGTATGAATGGTGGAACGAGGGCTTAACTGTCTCCCTTCTCCAGTCAATGAAATTGATCTGCCCGTGCAGAAGCGGGCATATATATACAAGACGAGAAGACCCTTTGGAGCTTAAGACAAAAGGCCAATCTTCGGTTGGGGCGACCACGGGGGAAAATAAAGCCCCCATGTGGAACGTAAAACTAAGAGAGACATCTCTAAGCCACAGAATATCTGACCCCGATCAACGAACCAAGTTACCCTAGGGATAACAGCGCAATCCCCTCCAAGAGTTCATATCGACGAGAGGGTTTACGACCTCGATGTTGGATCAGGACATCCTAATGGTGCAGCCGCTATTAAGGGTTCGTTTGTTCAACGATTAAAGTCCTACGTGATCTGA
		</sequence>
		<sequence>
			<taxon idref="42731Prochiloduslacustris"/>
			CAAAAACATCGCCTCCTGCAAAAATCAATGTATAAGAGGTCCTGCCTGCCCAGTGACTATTAGTTAAACGGCCGCGGTATTTTGACCGTGCTAAGGTAGCGCAATCACTTGTCTTTTAAATGAAGACCTGTATGAATGGTGGAACGAGGGCTTAACTGTCTCCCTTCTCCAGTCAATGAAATTGATCTGCCCGTGCAGAAGCGGGCATATATATACAAGACGAGAAGACCCTTTGGAGCTTAAGACAAAAGGCCAATCTTCGGTTGGGGCGACCACGGGGGAAAATAAAGCCCCCATGTGGAACGTAAAACTAAGAGAGACATCTCTAAGCCACAGAATATCTGACCCCGATCAACGAACCAAGTTACCCTAGGGATAACAGCGCAATCCCCTCCAAGAGTTCATATCGACGAGAGGGTTTACGACCTCGATGTTGGATCAGGACATCCTAATGGTGCAGCCGCTATTAAGGGTTCGTTTGTTCAACGATTAAAGTCCTACGTGATCTGA
		</sequence>
		<sequence>
			<taxon idref="53496Prochilodusnigricans"/>
			CAAAAACATCGCCTCCTGCAAAAATCAATGTATAAGAGGTCCTGCCTGCCCAGTGACTATTAGTTAAACGGCCGCGGTATTTTGACCGTGCTAAGGTAGCGCAATCACTTGTCTTTTAAATGAAGACCTGTATGAATGGTGGAACGAGGGCTTAACTGTCTCCCTTCTCCAGTCAATGAAATTGATCTGCCCGTGCAGAAGCGGGCATATATATACAAGACGAGAAGACCCTTTGGAGCTTAAGACAAAAGGCCAATCTTCGGTTGGGGCGACCACGGGGGAAAATAAAGCCCCCATGTGGAACGTAAAACTAAGAGAGACATCTCTAAGCCACAGAATATCTGACCCCGATCAACGAACCAAGTTACCCTAGGGATAACAGCGCAATCCCCTCCAAGAGTTCATATCGACGAGAGGGTTTACGACCTCGATGTTGGATCAGGACATCCTAATGGTGCAGCCGCTATTAAGGGTTCGTTTGTTCAACGATTAAAGTCCTACGTGATCTGA
		</sequence>
		<sequence>
			<taxon idref="15727Prochilodusrubrotaeniatus"/>
			CAAAAACATCGCCTCCTGCAAAAATCAATGTATAAGAGGTCCTGCCTGCCCAGTGACTATTAGTTAAACGGCCGCGGTATTTTGACCGTGCTAAGGTAGCGCAATCACTTGTCTTTTAAATGAAGACCTGTATGAATGGTGGAACGAGGGCTTAACTGTCTCCCTTCTCCAGTCAATGAAATTGATCTGCCCGTGCAGAAGCGGGCATATATATACAAGACGAGAAGACCCTTTGGAGCTTAAGACAAAAGGCCAATCTTCGGTTGGGGCGACCACGGGGGAAAATAAAGCCCCCATGTGGAACGTAAAACTAAGAGAGACATCTCTAAGCCACAGAATATCTGACCCCGATCAACGAACCAAGTTACCCTAGGGATAACAGCGCAATCCCCTCCAAGAGTTCATATCGACGAGAGGGTTTACGACCTCGATGTTGGATCAGGACATCCTAATGGTGCAGCCGCTATTAAGGGTTCGTTTGTTCAACGATTAAAGTCCTACGTGATCTGA
		</sequence>
		<sequence>
			<taxon idref="P4313Prochiloduscfrubrotaeniatus"/>
			CAAAAACATCGCCTCCTGCAAAAATCAATGTATAAGAGGTCCTGCCTGCCCAGTGACTATTAGTTAAACGGCCGCGGTATTTTGACCGTGCTAAGGTAGCGCAATCACTTGTCTTTTAAATGAAGACCTGTATGAATGGTGGAACGAGGGCTTAACTGTCTCCCTTCTCCAGTCAATGAAATTGATCTGCCCGTGCAGAAGCGGGCATATATATACAAGACGAGAAGACCCTTTGGAGCTTAAGACAAAAGGCCAATCTTCGGTTGGGGCGACCACGGGGGAAAATAAAGCCCCCATGTGGAACGTAAAACTAAGAGAGACATCTCTAAGCCACAGAATATCTGACCCCGATCAACGAACCAAGTTACCCTAGGGATAACAGCGCAATCCCCTCCAAGAGTTCATATCGACGAGAGGGTTTACGACCTCGATGTTGGATCAGGACATCCTAATGGTGCAGCCGCTATTAAGGGTTCGTTTGTTCAACGATTAAAGTCCTACGTGATCTGA
		</sequence>
		<sequence>
			<taxon idref="PE10045Prochilodusnigricans"/>
			CAAAAACATCGCCTCCTGCAAAAATCAATGTATAAGAGGTCCTGCCTGCCCAGTGACTATTAGTTAAACGGCCGCGGTATTTTGACCGTGCTAAGGTAGCGCAATCACTTGTCTTTTAAATGAAGACCTGTATGAATGGTGGAACGAGGGCTTAACTGTCTCCCTTCTCCAGTCAATGAAATTGATCTGCCCGTGCAGAAGCGGGCATATATATACAAGACGAGAAGACCCTTTGGAGCTTAAGACAAAAGGCCAATCTTCGGTTGGGGCGACCACGGGGGAAAATAAAGCCCCCATGTGGAACGTAAAACTAAGAGAGACATCTCTAAGCCACAGAATATCTGACCCCGATCAACGAACCAAGTTACCCTAGGGATAACAGCGCAATCCCCTCCAAGAGTTCATATCGACGAGAGGGTTTACGACCTCGATGTTGGATCAGGACATCCTAATGGTGCAGCCGCTATTAAGGGTTCGTTTGTTCAACGATTAAAGTCCTACGTGATCTGA
		</sequence>
		<sequence>
			<taxon idref="PE10058Prochilodusnigricans"/>
			CAAAAACATCGCCTCCTGCAAAAATCAATGTATAAGAGGTCCTGCCTGCCCAGTGACTATTAGTTAAACGGCCGCGGTATTTTGACCGTGCTAAGGTAGCGCAATCACTTGTCTTTTAAATGAAGACCTGTATGAATGGTGGAACGAGGGCTTAACTGTCTCCCTTCTCCAGTCAATGAAATTGATCTGCCCGTGCAGAAGCGGGCATATATATACAAGACGAGAAGACCCTTTGGAGCTTAAGACAAAAGGCCAATCTTCGGTTGGGGCGACCACGGGGGAAAATAAAGCCCCCATGTGGAACGTAAAACTAAGAGAGACATCTCTAAGCCACAGAATATCTGACCCCGATCAACGAACCAAGTTACCCTAGGGATAACAGCGCAATCCCCTCCAAGAGTTCATATCGACGAGAGGGTTTACGACCTCGATGTTGGATCAGGACATCCTAATGGTGCAGCCGCTATTAAGGGTTCGTTTGTTCAACGATTAAAGTCCTACGTGATCTGA
		</sequence>
		<sequence>
			<taxon idref="T54Prochilodusnigricans"/>
			CAAAAACATCGCCTCCTGCAAAAATCAATGTATAAGAGGTCCTGCCTGCCCAGTGACTATTAGTTAAACGGCCGCGGTATTTTGACCGTGCTAAGGTAGCGCAATCACTTGTCTTTTAAATGAAGACCTGTATGAATGGTGGAACGAGGGCTTAACTGTCTCCCTTCTCCAGTCAATGAAATTGATCTGCCCGTGCAGAAGCGGGCATATATATACAAGACGAGAAGACCCTTTGGAGCTTAAGACAAAAGGCCAATCTTCGGTTGGGGCGACCACGGGGGAAAATAAAGCCCCCATGTGGAACGTAAAACTAAGAGAGACATCTCTAAGCCACAGAATATCTGACCCCGATCAACGAACCAAGTTACCCTAGGGATAACAGCGCAATCCCCTCCAAGAGTTCATATCGACGAGAGGGTTTACGACCTCGATGTTGGATCAGGACATCCTAATGGTGCAGCCGCTATTAAGGGTTCGTTTGTTCAACGATTAAAGTCCTACGTGATCTGA
		</sequence>
		<sequence>
			<taxon idref="42732Prochiloduslacustris"/>
			----AACATCGCCTCCTGCAAAAATCAATGTATAAGAGGTCCTGCCTGCCCAGTGACTATTAGTTAAACGGCCGCGGTATTTTGACCGTGCTAAGGTAGCGCAATCACTTGTCTTTTAAATGAAGACCTGTATGAATGGTGGAACGAGGGCTTAACTGTCTCCCTTCTCCAGTCAATGAAATTGATCTGCCCGTGCAGAAGCGGGCATATATATACAAGACGAGAAGACCCTTTGGAGCTTAAGACAAAAGGCCAATCTTCGGTTGGGGCGACCACGGGGGAAAATAAAGCCCCCATGTGGAACGTAAAACTAAGAGAGACATCTCTAAGCCACAGAATATCTGACCCCGATCAACGAACCAAGTTACCCTAGGGATAACAGCGCAATCCCCTCCAAGAGTTCATATCGACGAGAGGGTTTACGACCTCGATGTTGGATCAGGACATCCTAATGGTGCAGCCGCTATTAAGGGTTCGTTTGTTCAACGATTAAAGTCCTACGTGATCTGA
		</sequence>
		<sequence>
			<taxon idref="15728Prochilodusrubrotaeniatus"/>
			----AACATCGCCTCCTGCAAAAATCAATGTATAAGAGGTCCTGCCTGCCCAGTGACTATTAGTTAAACGGCCGCGGTATTTTGACCGTGCTAAGGTAGCGCAATCACTTGTCTTTTAAATGAAGACCTGTATGAATGGTGGAACGAGGGCTTAACTGTCTCCCTTCTCCAGTCAATGAAATTGATCTGCCCGTGCAGAAGCGGGCATATATATACAAGACGAGAAGACCCTTTGGAGCTTAAGACAAAAGGCCAATCTTCGGTTGGGGCGACCACGGGGGAAAATAAAGCCCCCATGTGGAACGTAAAACTAAGAGAGACATCTCTAAGCCACAGAATATCTGACCCCGATCAACGAACCAAGTTACCCTAGGGATAACAGCGCAATCCCCTCCAAGAGTTCATATCGACGAGAGGGTTTACGACCTCGATGTTGGATCAGGACATCCTAATGGTGCAGCCGCTATTAAGGGTTCGTTTGTTCAACGATTAAAGTCCTACGTGATCTGA
		</sequence>
		<sequence>
			<taxon idref="33175Prochilodushartii"/>
			CAAAAACATCGCCTCCTGCAAAAATCAATGTATAAGAGGTCCTGCCTGCCCAGTGACTATTAGTTAAACGGCCGCGGTATTTTGACCGTGCTAAGGTAGCGCAATCACTTGTCTTTTAAATGAAGACCTGTATGAATGGTGGAACGAGGGCTTAACTGTCTCCCTTCTCCAGTCAATGAAATTGATCTGCCCGTGCAGAAGCGGGCATATATATACAAGACGAGAAGACCCTTTGGAGCTTAAGACAAAAGGCCAATCTTCGGTTGGGGCGACCACGGGGGAAAATAAAGCCCCCATGTGGAACGTAAAACTAAGAGAGACATCTCTAAGCCACAGAACATCTGACCCCGATCAACGAACCAAGTTACCCTAGGGATAACAGCGCAATCCCCTCCAAGAGTTCATATCGACGAGAGGGTTTACGACCTCGATGTTGGATCAGGACATCCTAATGGTGCAGCCGCTATTAAGGGTTCGTTTGTTCAACGATTAAAGTCCTACGTGATCTGT
		</sequence>
		<sequence>
			<taxon idref="29513Prochilodusreticulatus"/>
			CAAAAACATCGCCTCCTGCAAAAATCAATGTATAAGAGGTCCTGCCTGCCCAGTGACTATTAGTTAAACGGCCGCGGTATTTTGACCGTGCTAAGGTAGCGCAATCACTTGTCTTTTAAATGAAGACCTGTATGAATGGTGGAACGAGGGCTTAACTGTCTCCCTTCTCCAGTCAATGAAATTGATCTGCCCGTGCAGAAGCGGGCATATATATACAAGACGAGAAGACCCTTTGGAGCTTAAGACAAAAGGCCAATCTTCGGTTGGGGCGACCACGGGGGAAAATAAAGCCCCCATGTGGAACGTAAAACTAAGAAAGACATCTCTAAGCCACAGAACATCTGACCCCGATCAACGAACCAAGTTACCCTAGGGATAACAGCGCAATCCCCTCCAAGAGTTCATATCGAC-AGGGGGTTTACGACCTCGATGTTGGATCAGGACATCCTAATGGTGCAGCCGCTATTAAGGGTTCGTTTGTTCAACGATTAAAGTCCTACGTGATCTGA
		</sequence>
		<sequence>
			<taxon idref="33176Prochilodushartii"/>
			CAAAAACATCGCCTCCTGCAAAAATCAATGTATAAGAGGTCCTGCCTGCCCAGTGACTATTAGTTAAACGGCCGCGGTATTTTGACCGTGCTAAGGTAGCGCAATCACTTGTCTTTTAAATGAAGACCTGTATGAATGGTGGAACGAGGGCTTAACTGTCTCCCTTCTCCAGTCAATGAAATTGATCTGCCCGTGCAGAAGCGGGCATATATATACAAGACGAGAAGACCCTTTGGAGCTTAAGACAAAAGGCCAATCTTCGGTTGGGGCGACCACGGGGGAAAATAAAGCCCCCATGTGGAACGTAAAACTAAGAAAGACATCTCTAAGCCACAGAACATCTGACCCCGATCAACGAACCAAGTTACCCTAGGGATAACAGCGCAATCCCCTCCAAGAGTTCATATCGACGAGAGGGTTTACGACCTCGATGTTGGATCAGGACATCCTAATGGTGCAGCCGCTATTAAGGGTTCGTTTGTTCAACGATTAAAGTCCTACGTGATCTGA
		</sequence>
		<sequence>
			<taxon idref="12754Prochilodusnigricans"/>
			------------------------------------------------------------------------------------------------------------------------------------------------------------------------------------------------------------------------------------------------------------------------------------------------------------------------------------------------------------------------------------------------------------------------------------------------------------------------------------------------------------------------------
		</sequence>
		<sequence>
			<taxon idref="16386Prochilodusbrevis"/>
			------------------------------------------------------------------------------------------------------------------------------------------------------------------------------------------------------------------------------------------------------------------------------------------------------------------------------------------------------------------------------------------------------------------------------------------------------------------------------------------------------------------------------
		</sequence>
		<sequence>
			<taxon idref="T09912Leporelluscfvitattus"/>
			------------------------------------------------------------------------------------------------------------------------------------------------------------------------------------------------------------------------------------------------------------------------------------------------------------------------------------------------------------------------------------------------------------------------------------------------------------------------------------------------------------------------------
		</sequence>
		<sequence>
			<taxon idref="76121Ichthyoelephashumeralis"/>
			------------------------------------------------------------------------------------------------------------------------------------------------------------------------------------------------------------------------------------------------------------------------------------------------------------------------------------------------------------------------------------------------------------------------------------------------------------------------------------------------------------------------------
		</sequence>
		<sequence>
			<taxon idref="76122Ichthyoelephashumeralis"/>
			------------------------------------------------------------------------------------------------------------------------------------------------------------------------------------------------------------------------------------------------------------------------------------------------------------------------------------------------------------------------------------------------------------------------------------------------------------------------------------------------------------------------------
		</sequence>
		<sequence>
			<taxon idref="79758Prochilodusbritskii"/>
			------------------------------------------------------------------------------------------------------------------------------------------------------------------------------------------------------------------------------------------------------------------------------------------------------------------------------------------------------------------------------------------------------------------------------------------------------------------------------------------------------------------------------
		</sequence>
	</alignment>

	<!-- The sequence alignment (each sequence refers to a taxon above).         -->
	<!-- ntax=77 nchar=658                                                       -->
	<alignment id="alignment2" dataType="nucleotide">
		<sequence>
			<taxon idref="PE10072Bryconpesu"/>
			-TCTACAAACCATAAAGATATTGGCACCCTTTATCTAGTATTTGGTGCTTGAGCCGGGATAGTGGGCACAGCCCTTAGTCTGCTAATTCGAGCAGAACTTAGCCAACCGGGCTCCTTACTTGGCGATGACCAGATTTATAATGTAATTGTCACTGCACACGCGTTCGTAATAATTTTCTTTATAGTTATACCAGTGATGATCGGGGGATTTGGTAATTGACTTGTGCCATTAATAATTGGGGCCCCTGACATAGCTTTTCCTCGAATAAACAACATAAGTTTTTGACTTCTTCCACCATCCTTCTTACTACTTCTGGCCTCCTCCGGAGTTGAAGCTGGAGCAGGAACTGGTTGAACTGTATACCCCCCACTTGCAGGCAATATCGCACACGCAGGGGCTTCTGTAGACCTCACTATCTTCTCGCTCCACCTGGCCGGAGTGTCCTCAATCCTCGGGGCAATTAACTTTATTACCACAATTATTAATATAAAACCTCCCGCCATATCCCAGTACCAAACGCCCCTATTTGTATGAGCCGTCTTAATTACAGCTGTCCTATTACTTCTTTCCCTGCCAGTACTAGCGGCCGGAATCACCATGCTTCTAACGGACCGAAACCTAAATACCACCTTTTTTGACCCTGCAGGGGGAGGAGAT
		</sequence>
		<sequence>
			<taxon idref="7015Leporinusfriderici"/>
			-TCCACCAACCACAAAGACATTGGCACCCTCTACCTAGTATTTGGTGCTTGAGCCGGAATAGTTGGCACAGCCCTCAGCCTCCTAATTCGAGCAGAGCTTAGTCAACCCGGGTCCCTTCTAGGTGACGATCAAATTTATAATGTTATCGTTACCGCACATGCTTTCGTAATAATCTTCTTCATAGTGATACCGATCATAATTGGGGGCTTCGGAAACTGACTAGTCCCACTAATGATTGGCGCACCCGATATGGCATTTCCGCGAATAAATAACATAAGCTTCTGACTACTACCCCCATCTTTTCTCCTCCTCCTAGCATCTTCCGGAGTAGAGGCCGGAGCCGGAACTGGTTGAACTGTCTACCCACCGCTTGCTGGAAACTTGGCCCACGCAGGCGCTTCCGTCGACCTTACTATCTTCTCCCTGCATCTCGCCGGTGTCTCCTCCATTCTTGGGGCTATTAATTTTATTACAACGATTATTAACATAAAACCCCCAGCCATCTCACAATATCAAACCCCCTTATTTGTCTGGGCCGTCCTAATTACAGCAGTGCTCCTTCTCCTCTCACTACCCGTACTAGCTGCCGGGATTACTATGCTTCTAACAGACCGAAACCTCAATACCACATTCTTTGACCCGGCAGGAGGAGGAGAC
		</sequence>
		<sequence>
			<taxon idref="V5274Leporinusdesmotes"/>
			-TCCACCAACCACAAAGACATTGGCACCCTCTACTTAGTATTTGGTGCTTGAGCCGGAATAGTTGGTACAGCCCTCAGCCTCTTAATCCGAGCAGAGCTTAGCCAACCCGGGTCCCTTCTAGGCGATGACCAAATTTATAATGTTATCGTTACCGCACATGCTTTCGTAATAATTTTCTTCATAGTAATGCCAGTTATAATTGGGGGCTTCGGAAACTGACTAATTCCACTAATGATCGGCGCACCCGACATGGCATTTCCACGAATAAATAATATAAGTTTCTGACTATTGCCCCCGTCTTTTCTTCTCCTATTAGCATCTTCTGGAGTAGAGGCCGGAGCCGGAACAGGTTGAACTGTTTATCCCCCACTTGCTGGAAATTTAGCCCACGCAGGCGCCTCTGTTGATCTTACCATTTTTTCCCTACATCTCGCCGGTGTTTCCTCAATTCTTGGGGCAATTAATTTTATTACAACGATTATTAATATAAAACCTCCAGCCATCTCACAATACCAGACCCCTCTATTTGTATGAGCCGTCCTGATTACAGCCGTACTTCTTCTTCTCTCACTACCGGTCCTAGCTGCTGGAATTACTATACTCCTAACAGACCGAAATCTTAATACTACATTCTTTGACCCCGCAGGAGGAGGAGAC
		</sequence>
		<sequence>
			<taxon idref="T10200Chilodusfritillus"/>
			CTCCACCAATCACAAAGATATCGGCACCCTTTATTTAATCTTCGGTGCTTGAGCCGGAATAGTTGGTACAGCTCTTAGCCTTTTAATTCGAGCAGAGCTTAGTCAACCCGGATCCTTATTAGGCGATGATCAGATTTACAATGTTATTGTTACTGCACACGCCTTTGTAATAATCTTTTTTATAGTAATGCCCATTATGATTGGAGGCTTCGGGAATTGACTCGTTCCCCTTATAATTGGGGCCCCTGACATAGCATTCCCTCGAATAAATAATATAAGTTTCTGACTACTACCCCCCTCCTTTCTTCTCCTTCTTGCCTCTTCAGGGGTTGAGGCAGGGGTAGGGACTGGCTGAACAGTTTATCCTCCTCTCGCCGGAAATCTTGCCCACGCAGGAGCTTCAGTTGATTTAGCCATTTTTTCACTACATCTTGCAGGGGTCTCCTCTATTCTTGGGGCCATTAACTTCATTACTACAATTATTAATATAAAACCTCCAGCCATCACACAATACCAAACCCCTTTATTTGTATGAGCCATTTTAATTACAGCAGTATTACTCCTTTTATCACTACCAGTATTAGCTGCAGGAATTACTATACTCCTAACAGACCGAAATCTTAATACTACCTTCTTCGATCCTGCAGGTGGTGGGGAC
		</sequence>
		<sequence>
			<taxon idref="29688Metynnislippincottianus"/>
			----------------------------------------------------------------------------------------------------------------------------------------------------------------------------------------------------------------------------------------------------------------------------------------------------------------------------------------------------------------------------------------------------------------------------------------------------------------------------------------------------------------------------------------------------------------------------------------------------------------------------------------------------------------------------------
		</sequence>
		<sequence>
			<taxon idref="35624Catoprionmento"/>
			----------------------------------------------------------------------------------------------------------------------------------------------------------------------------------------------------------------------------------------------------------------------------------------------------------------------------------------------------------------------------------------------------------------------------------------------------------------------------------------------------------------------------------------------------------------------------------------------------------------------------------------------------------------------------------
		</sequence>
		<sequence>
			<taxon idref="PE10076Hemiodusunimaculatus"/>
			-TCCACCAACCATAAAGACATTGGTACCCTTTATTTAGTATTCGGTGCCTGAGCCGGAATAGTTGGCACAGCCCTTAGCCTCCTAATCCGAGCGGAGCTTAGCCAGCCGGGATCCCTTCTAGGTGACGACCAGATTTATAATGTTATCGTTACTGCACATGCCTTCGTAATAATTTTCTTTATAGTAATGCCAATTATGATTGGAGGGTTCGGAAACTGATTAGTGCCCCTAATGATCGGAGCACCAGACATGGCATTTCCCCGAATGAACAATATGAGCTTCTGATTGCTTCCTCCTTCCTTCCTCCTCCTCTTAGCCTCTTCTGGGGTAGAGGCTGGAGCAGGCACTGGTTGAACCGTCTATCCACCACTTGCCGGAAATCTTGCCCACGCGGGTGCTTCCGTCGACCTAACTATTTTTTCTCTTCATCTTGCAGGGGTTTCATCAATTTTAGGAGCAATTAACTTTATTACAACCATTATTAACATAAAACCCCCTGCAATTTCACAATATCAAACACCCCTGTTTGTATGGGCTGTTTTAATTACAGCTGTCCTTCTTCTTCTCTCCCTCCCTGTGCTAGCCGCTGGCATTACTATGCTTTTAACAGACCGAAACCTCAACACAACATTCTTTGACCCGGCTGGAGGAGGAGAC
		</sequence>
		<sequence>
			<taxon idref="PE10110Anoduselongatus"/>
			-TCCACCAACCATAAAGATATTGGCACCCTCTACCTAGTATTTGGTGCCTGAGCCGGAATAGTTGGCACAGCCCTCAGCCTCCTCATCCGAGCAGAGCTTAGCCAACCAGGATCCCTCCTGGGTGACGACCAGATTTATAATGTTATCGTTACTGCACACGCCTTCGTAATAATTTTCTTTATAGTAATGCCAATCATGATCGGGGGCTTCGGAAATTGACTAATTCCACTAATGATCGGGGCACCGGACATAGCATTCCCACGAATAAATAACATAAGCTTCTGACTTCTCCCCCCTTCTTTCCTCCTTCTCCTAGCCTCCTCTGGGGTAGAAGCTGGAGCAGGAACTGGTTGAACTGTGTACCCGCCCCTTGCCGGAAATCTTGCCCACGCAGGTGCTTCCGTTGACTTAACTATTTTCTCCCTCCACCTTGCCGGAGTATCATCAATTCTAGGGGCAATTAACTTCATTACAACTATTATTAACATGAAACCTCCCGCAATCTCACAATACCAGACACCCCTGTTCGTTTGGGCCGTACTAGTGACAGCCGTACTTCTTCTTCTCTCACTCCCCGTTTTAGCTGCCGGCATTACCATGCTTCTGACAGACCGAAACCTTAATACGACATTCTTTGACCCAGCAGGAGGGGGGGAC
		</sequence>
		<sequence>
			<taxon idref="5635Parodonnasus"/>
			----------------------------------------------------------------------------------------------------------------------------------------------------------------------------------------------------------------------------------------------------------------------------------------------------------------------------------------------------------------------------------------------------------------------------------------------------------------------------------------------------------------------------------------------------------------------------------------------------------------------------------------------------------------------------------
		</sequence>
		<sequence>
			<taxon idref="24665Apareiodonaffinis"/>
			----------------------------------------------------------------------------------------------------------------------------------------------------------------------------------------------------------------------------------------------------------------------------------------------------------------------------------------------------------------------------------------------------------------------------------------------------------------------------------------------------------------------------------------------------------------------------------------------------------------------------------------------------------------------------------
		</sequence>
		<sequence>
			<taxon idref="6609Ichthyoelephaslongirostris"/>
			----------------------------------------------------------------------------------------------------------------------------------------------------------------------------------------------------------------------------------------------------------------------------------------------------------------------------------------------------------------------------------------------------------------------------------------------------------------------------------------------------------------------------------------------------------------------------------------------------------------------------------------------------------------------------------
		</sequence>
		<sequence>
			<taxon idref="T48Caenotropusmestomorgmatos"/>
			-TCCACCAACCACAAAGACATTGGCACCCTTTATCTAGTATTTGGTGCTTGAGCCGGCATAGTTGGTACAGCCCTCAGCCTCTTAATTCGAGCAGAGCTCAGCCAGCCGGGGTCCCTGCTAGGTGACGACCAGATTTATAATGTTATTGTTACCGCACACGCATTTGTAATAATTTTCTTTATAGTAATACCTATTATGATTGGAGGCTTTGGAAACTGACTGGTCCCCCTAATGATCGGGGCCCCCGACATAGCATTTCCCCGAATAAATAACATAAGCTTCTGACTACTACCTCCCTCATTCCTTCTCCTACTAGCCTCTTCCGGAGTTGAGGCAGGAGTAGGAACGGGCTGAACTGTTTACCCACCCCTTGCCGGAAATTTAGCCCACGCAGGAGCCTCAGTTGATCTAGCTATTTTTTCACTACATCTTGCAGGGGTTTCCTCTATCCTGGGTGCAATTAATTTTATCACAACCATTATTAACATAAAACCACCAGCTATTACACAATACCAAACCCCATTATTTGTATGAGCAATTCTAATTACAGCTGTACTTCTTCTCCTATCTCTACCAGTGCTGGCCGCCGGAATTACTATGCTTTTAACAGATCGAAATCTTAACACCACCTTCTTTGATCCAGCAGGAGGGGGAGAC
		</sequence>
		<sequence>
			<taxon idref="T08985Abramiteshypselonotus"/>
			-TCCACCAACCACAAAGATATTGGCACCCTTTACTTAGTATTTGGTGCCTGAGCCGGAATAGTTGGCACAGCCCTTAGCCTCCTAATTCGAGCAGAACTTAGTCAACCTGGGTCCCTTCTAGGCGATGACCAAATTTATAATGTTATTGTAACCGCACATGCCTTTGTTATAATCTTCTTTATGGTAATACCAATTATAATTGGAGGCTTCGGAAACTGGTTAGTGCCCCTAATGATTGGTGCACCAGACATAGCATTCCCACGAATAAATAACATAAGTTTTTGACTTTTACCTCCATCTTTCCTGCTTCTTCTAGCCTCCTCCGGAGTAGAAGCTGGAGCCGGCACCGGTTGAACTGTTTACCCACCACTTGCTGGAAACCTCGCACACGCAGGTGCCTCCGTTGATCTAACTATTTTTTCCCTTCACCTCGCCGGTGTTTCATCAATTCTTGGGGCTATTAATTTTATTACAACTATTATTAACATAAAACCACCAGCCATTACACAATACCAAACCCCTCTATTTGTTTGAGCTGTTCTAATTACAGCCGTACTCCTTCTTCTATCACTACCAGTTCTAGCTGCCGGAATTACTATACTTCTAACAGACCGAAACCTGAACACCACATTCTTTGATCCTGCTGGTGGAGGGGAC
		</sequence>
		<sequence>
			<taxon idref="PE10044Myleusschomburgkii"/>
			-TCCACCAACCACAAAGACATTGGCACCCTCTACCTGGTATTTGGTGCATGAGCCGGAATAGTTGGAACCGCCCTCAGCCTTCTAATTCGAGCAGAGCTTAGCCAACCTGGATCCCTACTGGGCGATGATCAGATCTACAATGTTATCGTTACTGCACACGCCTTTGTAATAATCTTCTTTATAGTTATGCCAATTATGATCGGGGGCTTTGGAAACTGACTAGTCCCCCTAATAATCGGCGCGCCCGATATAGCATTCCCGCGAATAAACAACATAAGCTTCTGACTTCTGCCTCCATCCTTTCTTCTTCTCTTAGCATCTTCAGGAGTAGAGGCTGGAGCGGGAACAGGCTGAACCGTCTACCCCCCTCTCGCCGGCAACCTCGCACATGCCGGGGCCTCCGTTGACTTAACCATTTTCTCCCTCCACCTTGCCGGAGTCTCCTCCATCCTGGGAGCAATTAACTTCATTACAACTATTATTAATATAAAACCCCCAGCTATCTCACAATATCAAACGCCTTTATTCGTCTGAGCTGTTCTGATCACTGCTGTCCTTCTTCTCCTATCATTGCCTGTCCTGGCTGCCGGAATTACTATGCTCCTGACAGATCGAAACCTTAACACCACATTCTTTGACCCCGCAGGAGGAGGAGAC
		</sequence>
		<sequence>
			<taxon idref="26648Colossomamacropomum"/>
			----------------------------------------------------------------------------------------------------------------------------------------------------------------------------------------------------------------------------------------------------------------------------------------------------------------------------------------------------------------------------------------------------------------------------------------------------------------------------------------------------------------------------------------------------------------------------------------------------------------------------------------------------------------------------------
		</sequence>
		<sequence>
			<taxon idref="T09707Schizodonscotorhabdotus"/>
			-TCCACCAACCACAAAGATATTGGCACCCTCTACTTAGTATTTGGTGCCTGAGCCGGAATAGTTGGTACAGCCCTCAGCCTCCTAATTCGAGCAGAGCTCAGCCAACCCGGAGCCCTTCTAGGCGATGATCAAATTTATAATGTTATCGTTACCGCACATGCTTTTGTAATAATTTTCTTTATAGTTATACCAATTATGATTGGAGGTTTCGGAAATTGATTAGTACCACTAATGATTGGCGCACCCGACATGGCATTCCCACGAATAAACAACATAAGCTTTTGACTACTGCCCCCTTCTTTTCTTCTTCTATTAGCATCTTCTGGTGTAGAAGCAGGCGCTGGAACAGGCTGAACTGTATACCCACCCCTTGCTGGGAATTTAGCCCACGCAGGTGCCTCTGTTGATCTAACTATTTTCTCCCTCCATCTTGCTGGTGTCTCATCTATTCTTGGAGCCATTAATTTTATCACAACCATTATTAACATAAAACCGCCAGCCATCTCACAATACCAAACCCCCCTATTTGTCTGGGCAGTACTAATTACAGCCGTACTCCTTCTCCTTTCATTACCTGTTTTAGCTGCCGGAATTACCATGCTTTTAACAGATCGAAACCTTAATACTACATTCTTTGACCCTGCAGGCGGAGGAGAT
		</sequence>
		<sequence>
			<taxon idref="16871Leporinusstriatus"/>
			----------------------------------CTAGTATTTGGTGCCTGAGCCGGAATAGTCGGTACAGCCCTTAGTCTCCTAATTCGAGCAGAGCTTAGTCAACCCGGATCCCTCTTAGGTGACGACCAGATTTATAATGTTATCGTTACTGCACATGCTTTTGTAATAATTTTCTTTATAGTAATACCAGTTATAATTGGGGGCTTTGGAAACTGATTAGTCCCATTAATGATTGGCGCACCAGACATAGCATTCCCACGAATAAATAATATGAGCTTCTGACTACTACCCCCGTCTTTTTTACTTCTACTAGCCTCTTCTGGAGTAGAAGCGGGGGCTGGAACAGGTTGAACTGTCTACCCGCCCCTTGCTGGAAACCTAGCACATGCAGGCGCTTCCGTTGACTTGACTATTTTCTCCCTCCATCTCGCCGGTGTTTCCTCAATTTTAGGGGCCATTAACTTTATTACAACTATTATTAATATAAAACCTCCAGCTATCTCACAATATCAAACCCCTCTATTTGTCTGAGCTGTTTTAATTACAGCTGTACTTCTCCTTCTCTCACTACCCGTCCTAGCTGGCGGAATTACCATGCTTCTAACAGACCGAAATCTCAACACTACATTCTTTGACCCTGCTGGGGGAGGAGAC
		</sequence>
		<sequence>
			<taxon idref="PE10113Psectrogasteramazonica"/>
			-TCCACCAACCACAAAGACATTGGCACCCTCTACTTAGTATTTGGTGCCTGAGCCGGAATAGTTGGTACAGCCCTTAGCCTCCTAATTCGAGCAGAGCTTAGCCAACCCGGAGCCCTATTAGGTGACGATCAGATTTACAATGTTATCGTTACTGCACACGCCTTTGTAATAATCTTCTTTATAGTAATGCCAATTATGATTGGAGGCTTTGGGAATTGACTAATTCCCCTAATGATCGGGGCCCCTGACATAGCATTTCCTCGAATAAATAATATGAGCTTTTGACTACTACCCCCTTCATTCCTTCTTCTACTATCCTCTTCTGGCGTTGAGGCCGGAGTGGGTACCGGCTGAACTGTATATCCCCCTCTAGCCGGAAACCTCGCCCACGCAGGTGCCTCTGTTGATTTAGCCATCTTTTCCCTCCACCTGGCCGGAGTCTCCTCTATTCTTGGGGCAATCAATTTTATTACAACTATTATTAATATGAAACCCCCAGCAATCTCACAATACCAGACTCCCCTGTTTGTGTGAGCCATTCTAATTACAGCCGTACTTCTTCTTCTCTCACTACCAGTTTTAGCTGCTGGAATTACTATACTACTAACAGATCGAAATATTAATACCACATTCTTCGACCCCGCTGGAGGAGGAGAT
		</sequence>
		<sequence>
			<taxon idref="12758Semaprochilodustaeniurus"/>
			-TCCACCAACCACAAAGACATTGGCACCCTTTACCTAATATTTGGTGCCTGAGCTGGAATAGTTGGGACAGCCCTTAGCCTCTTGATTCGGGCAGAGCTAAGCCAACCCGGATCTTTACTGGGCGATGACCAGATTTATAATGTTATTGTTACCGCACATGCTTTTGTAATAATCTTCTTTATAGTAATACCAATTATGATTGGAGGATTTGGAAACTGACTAGTTCCACTAATAATTGGGGCCCCAGACATGGCATTTCCCCGAATAAATAATATAAGTTTCTGACTACTACCTCCATCTTTCCTTCTCCTGCTAGCCTCCTCCGGAGTTGAAGCTGGAGCCGGTACAGGTTGAACTGTCTATCCCCCTCTTGCTGGAAACCTAGCTCACGCAGGAGCCTCCGTGGACCTAACCATTTTTTCACTCCACCTCGCCGGGGTATCTTCCATTCTTGGAGCAATTAACTTCATTACAACCATTATCAACATGAAACCCCCAGCTATTTCACAGTATCAAACACCCCTATTTGTGTGGGCTATTTTAATTACAGCTGTACTCCTTCTCCTCTCCCTGCCCGTTCTGGCTGCCGGAATCACAATGCTCCTAACAGACCGAAATCTTAATACCACATTCTTTGACCCTGCTGGAGGAGGAGAC
		</sequence>
		<sequence>
			<taxon idref="12757Semaprochilodustaeniurus"/>
			-TCCACCAACCACAAAGACATTGGCACCCTTTACCTAATATTTGGTGCCTGAGCTGGAATAGTTGGGACAGCCCTTAGCCTCTTGATTCGGGCAGAGCTAAGCCAACCCGGATCTTTACTGGGCGATGACCAGATTTATAATGTTATTGTTACCGCACATGCTTTTGTAATAATCTTCTTTATAGTAATACCAATTATGATTGGAGGATTTGGAAACTGACTAGTTCCACTAATAATTGGGGCCCCAGACATGGCATTTCCCCGAATAAATAATATAAGTTTCTGACTACTACCTCCATCTTTCCTTCTCCTGCTAGCCTCCTCCGGAGTTGAAGCTGGAGCCGGTACAGGTTGAACTGTCTATCCCCCTCTTGCTGGAAACCTAGCTCACGCAGGAGCCTCCGTGGACCTAACCATTTTTTCACTCCACCTCGCCGGGGTATCTTCCATTCTTGGAGCAATTAACTTCATTACAACCATTATCAACATGAAACCCCCAGCTATTTCACAGTATCAAACACCCCTATTTGTGTGGGCTATTTTAATTACAGCTGTACTCCTTCTCCTCTCCCTGCCCGTTCTGGCTGCCGGAATCACAATGCTCCTAACAGACCGAAATCTTAATACCACATTCTTTGACCCTGCTGGAGGAGGAGAC
		</sequence>
		<sequence>
			<taxon idref="12759Semaprochilodustaeniurus"/>
			-TCCACCAACCACAAAGACATTGGCACCCTTTACCTAATATTTGGTGCCTGAGCTGGAATAGTTGGGACAGCCCTTAGCCTCTTGATTCGGGCAGAGCTAAGCCAACCCGGATCTTTACTGGGCGATGACCAGATTTATAATGTTATTGTTACCGCACATGCTTTTGTAATAATCTTCTTTATAGTAATACCAATTATGATTGGAGGATTTGGAAACTGACTAGTTCCACTAATAATTGGGGCCCCAGACATGGCATTTCCCCGAATAAATAATATAAGTTTCTGACTACTACCTCCATCTTTCCTTCTCCTGCTAGCCTCCTCCGGAGTTGAAGCTGGAGCCGGTACAGGTTGAACTGTCTATCCCCCTCTTGCTGGAAACCTAGCTCACGCAGGAGCCTCCGTGGACCTAACCATTTTTTCACTCCACCTCGCCGGGGTATCTTCCATTCTTGGAGCAATTAACTTCATTACAACCATTATCAACATGAAACCCCCAGCTATTTCACAGTATCAAACACCCCTATTTGTGTGGGCTATTTTAATTACAGCTGTACTCCTTCTCCTCTCCCTGCCCGTTCTGGCTGCCGGAATCACAATGCTCCTAACAGACCGAAATCTTAATACCACATTCTTTGACCCTGCTGGAGGAGGAGAC
		</sequence>
		<sequence>
			<taxon idref="1697Curimatopsismacrolepis"/>
			-TCCACCAACCACAAAGACATTGGCACCCTTTACCTAGTATTTGGTGCTTGAGCCGGAATAGTTGGAACAGCTCTAAGCCTCTTAATTCGAGCAGAACTGAGCCAACCCGGGGCCCTATTAGGCGATGATCAGATTTATAACGTAATTGTTACTGCACACGCCTTTGTAATAATTTTCTTTATAGTAATGCCGATTATAATTGGAGGGTTCGGAAACTGGTTAATCCCCTTAATAATCGGGGCCCCAGACATAGCGTTCCCCCGAATAAATAACATAAGCTTCTGGCTACTCCCACCATCCTTCCTTCTTCTCCTAGCCTCTTCTGGCGTTGAAGCAGGGGCAGGAACAGGCTGAACTGTATACCCGCCACTTGCTGGTAATCTAGCACATGCGGGGGCCTCAGTTGACCTAACCATCTTCTCCCTACACTTGGCTGGTGTGTCCTCAATTCTCGGGGCAATTAATTTTATCACGACAATTATTAACATGAAACCGCCAGCAATTTCACAATACCAGACACCCCTGTTCGTCTGAGCAATCCTAATTACAGCCGTACTTCTACTTCTTTCATTACCAGTACTAGCTGCAGGCATTACTATGCTATTAACAGACCGAAATATTAACACCACTTTCTTTGACCCGGCAGGAGGCGGAGAC
		</sequence>
		<sequence>
			<taxon idref="GY11103Curimatacyprinoides"/>
			-TCCACCAACCACAAAGACATTGGCACCCTCTACCTAGTATTTGGTGCCTGAGCCGGTATAGTTGGTACAGCCCTCAGCCTCCTAATTCGAGCAGAACTCTGCCAACCCGGAGCCCTGTTAGGTGACGACCAGATTTATAATGTTATCGTCACTGCACACGCTTTTGTAATAATCTTCTTTATAGTAATGCCAATTATGATTGGAGGCTTTGGGAACTGACTCATCCCCCTAATGATTGGGGCCCCTGACATAGCATTTCCCCGAATAAATAACATAAGTTTCTGACTGCTACCCCCCTCATTCCTCCTCCTACTTTCCTCATCAGGAGTTGAAGCCGGGGTTGGTACCGGTTGGACTGTTTATCCACCTCTCGCCGGTAACCTAGCCCATGCGGGAGCTTCTGTTGACCTCGCTATCTTCTCACTACACCTTGCTGGTGTGTCCTCTATTCTCGGTGCAATTAATTTTATTACAACCATTGTTAATATGAAGCCCCCAGCAATCTCACAATATCAGACTCCTCTGTTTGTATGAGCCACCCTAATTACAGCTGTACTTCTCCTTCTCTCCCTACCAGTCCTAGCTGCCGGAATTACCATGCTATTAACAGATCGGAATATTAATACCACATTCTTTGACCCTGCGGGAGGAGGAGAC
		</sequence>
		<sequence>
			<taxon idref="25521Cyphocharaxspilotus"/>
			-TCCACCAACCACAAAGACATTGGCACCCTCTACTTAGTATTTGGTGCCTGAGCCGGTATAGTTGGAACCGCCCTAAGTCTCCTAATTCGAGCAGAGCTTAGCCAACCCGGAGCCCTACTTGGTGACGATCAAATTTATAATGTTATCGTTACTGCACACGCCTTCGTAATAATCTTCTTTATAGTAATGCCAATTATGATTGGAGGTTTCGGAAACTGATTAATTCCCCTAATGATTGGAGCCCCCGATATGGCATTCCCTCGAATAAATAACATGAGTTTTTGACTACTACCCCCCTCATTCCTTCTTCTATTGTCCTCTTCTGGTGTTGAAGCCGGGGCAGGGACAGGCTGAACTGTATATCCGCCTCTAGCTGGTAATCTTGCCCACGCAGGCGCTTCTGTTGATTTAGCCATTTTCTCCCTTCATCTCGCCGGGGTTTCCTCAATCCTTGGAGCAATTAATTTTATTACAACCATTATTAATATGAAACCCCCAGCAATTTCACAATACCAAACACCCCTATTTGTTTGAGCTACTCTAATTACAGCTGTACTTCTTCTTCTCTCCCTCCCAGTCCTAGCTGCTGGAATTACTATACTGCTCACCGACCGAAATATTAATACCACATTCTTTGATCCTGCCGGTGGAGGAGAC
		</sequence>
		<sequence>
			<taxon idref="40130Cyphocharaxgilbert"/>
			-TCCACCAACCACAAAGACATTGGCACCCTCTACTTAGTATTTGGTGCCTGAGCCGGTATAGTTGGTACCGCCCTAAGTCTCCTAATTCGAGCAGAGCTTAGCCAACCCGGAGCCCTACTTGGTGACGATCAGATTTATAATGTTATCGTTACTGCACACGCCTTCGTTATAATCTTCTTTATAGTGATACCAATTATGATTGGGGGTTTCGGAAACTGATTAATTCCCCTAATGATCGGCGCCCCCGATATAGCATTCCCTCGGATAAATAACATAAGCTTTTGACTGCTGCCCCCCTCTTTCCTCCTTCTATTGTCCTCCTCTGGCGTTGAAGCCGGAGTAGGGACAGGCTGAACTGTATATCCGCCTCTAGCTGGTAATCTCGCCCATGCAGGCGCTTCTGTTGATTTAGCCATTTTTTCCCTTCATCTCGCCGGGGTCTCCTCAATCCTTGGGGCAATTAATTTTATTACAACCATTATTAATATGAAACCCCCAGCAATTTCACAATACCAAACACCCCTATTTGTATGAGCTACTCTAATTACAGCTGTGCTTCTTCTTCTCTCCCTCCCAGTCCTAGCTGCTGGAATTACTATACTGCTCACAGACCGAAATATTAATACCACATTCTTTGACCCTGCCGGCGGAGGAGAC
		</sequence>
		<sequence>
			<taxon idref="6929Semaprochilodusvarii"/>
			-TCCACCAACCACAAAGACATTGGCACCCTCTACTTAGTATTCGGTGCTTGAGCCGGAATAGTTGGTACAGCCCTTAGCCTTCTGATTCGAGCGGAGCTCAGCCAACCCGGATCTCTACTGGGCGATGACCAGATTTATAATGTTATTGTTACCGCACATGCTTTCGTAATAATCTTCTTTATAGTAATACCAATTATGATCGGAGGGTTTGGAAACTGACTAGTTCCATTAATGATTGGGGCCCCAGACATAGCATTCCCCCGAATAAATAATATGAGTTTTTGACTGCTACCCCCATCTTTCCTTCTCCTATTGGCCTCCTCCGGGGTTGAAGCCGGAGCCGGAACAGGTTGGACCGTCTACCCCCCTCTTGCTGGGAACTTAGCCCACGCAGGGGCCTCCGTGGATTTAACCATCTTTTCACTCCACCTCGCCGGGGTATCTTCCATTCTGGGAGCAATTAACTTCATCACAACCATTATTAACATGAAGCCTCCAGCCATCTCACAATATCAAACACCTCTATTTGTGTGGGCTACCCTAATTACGGCTGTGCTCCTTCTTCTTTCTCTGCCCGTTCTGGCTGCCGGAATTACAATGCTATTAACAGACCGAAACCTTAACACCACATTCTTCGACCCTGCCGGAGGAGGGGAC
		</sequence>
		<sequence>
			<taxon idref="15729Semaprochilodusvarii"/>
			-TCCACCAACCACAAAGACATTGGCACCCTCTACTTAGTATTCGGTGCTTGAGCCGGAATAGTTGGTACAGCCCTTAGCCTTCTGATTCGAGCGGAGCTCAGCCAACCCGGATCTCTACTGGGCGATGACCAGATTTATAATGTTATTGTTACCGCACATGCTTTCGTAATAATCTTCTTTATAGTAATACCAATTATGATCGGAGGGTTTGGAAACTGACTAGTTCCATTAATGATTGGGGCCCCAGACATAGCATTCCCCCGAATAAATAATATGAGTTTTTGACTGCTACCCCCATCTTTCCTTCTCCTATTGGCCTCCTCCGGGGTTGAAGCCGGAGCCGGAACAGGTTGGACCGTCTACCCCCCTCTTGCTGGGAACTTAGCCCACGCAGGGGCCTCCGTGGATTTAACCATCTTTTCACTCCACCTCGCCGGGGTATCTTCCATTCTGGGAGCAATTAACTTCATCACAACCATTATTAACATGAAGCCTCCAGCCATCTCACAATATCAAACACCTCTATTTGTGTGGGCTACCCTAATTACGGCTGTGCTCCTTCTTCTTTCTCTGCCCGTTCTGGCTGCCGGAATTACAATGCTATTAACAGACCGAAACCTTAACACCACATTCTTCGACCCTGCCGGAGGAGGGGAC
		</sequence>
		<sequence>
			<taxon idref="12727Semaprochiloduslaticeps"/>
			-TCCACCAACCACAAAGACATTGGCACCCTCTACTTAGTATTCGGTGCTTGAGCCGGAATAGTTGGTACAGCCCTTAGCCTTTTGATTCGGGCGGAGCTCAGCCAACCCGGATCTCTACTGGGCGATGACCAGATTTATAATGTTATTGTTACCGCACATGCTTTCGTAATAATCTTCTTTATAGTAATACCAATTATGATCGGAGGATTTGGAAACTGACTAGTTCCATTAATGATTGGGGCCCCAGACATAGCATTTCCCCGAATAAATAATATGAGTTTTTGACTGCTACCTCCATCTTTCCTTCTCCTATTGGCCTCCTCCGGGGTTGAAGCCGGAGCCGGAACAGGTTGGACTGTCTACCCCCCTCTTGCTGGGAACTTAGCTCACGCAGGGGCTTCCGTGGATTTAACCATCTTTTCACTCCACCTCGCCGGAGTATCTTCCATTCTGGGGGCAATTAACTTCATCACAACTATTATTAATATGAAGCCTCCAGCCATCTCACAATATCAAACACCTCTATTTGTGTGGGCCATCCTAATTACGGCTGTGCTCCTTCTTCTTTCTCTACCCGTTCTGGCTGCCGGAATTACAATGCTCTTAACAGACCGAAACCTTAACACCACGTTCTTCGACCCTGCCGGAGGGGGAGAC
		</sequence>
		<sequence>
			<taxon idref="P4298Semaprochiloduskneri"/>
			-TCCACCAACCACAAAGACATTGGCACCCTCTACCTAGTATTTGGTGCTTGAGCCGGAATAGTTGGTACAGCCCTTAGCCTTTTGATTCGAGCGGAGCTCAGCCAACCCGGATCCCTACTGGGCGATGACCAGATTTATAATGTTATTGTTACCGCACACGCTTTTGTAATAATCTTCTTTATAGTAATGCCAATTATGATTGGAGGATTTGGAAACTGACTGATTCCGCTAATGATCGGAGCCCCAGACATAGCATTTCCCCGAATGAATAATATGAGTTTCTGACTACTACCCCCATCTTTCCTCCTTCTACTAGCCTCCTCCGGAGTTGAAGCCGGGGCCGGAACAGGTTGAACTGTCTACCCCCCTCTCGCCGGGAACCTAGCTCACGCAGGAGCCTCTGTAGATTTAACAATCTTTTCACTCCATCTCGCAGGGGTATCTTCAATCCTGGGAGCAATTAACTTTATTACAACCATTATTAATATGAAACCTCCGGCTATTTCGCAGTATCAAACACCTCTGTTCGTGTGGGCTACTCTAATTACGGCTGTACTCCTTCTCCTTTCTCTGCCCGTTCTGGCCGCCGGAATTACAATGCTCTTGACAGACCGAAACCTTAACACCACATTCTTTGATCCTGCCGGGGGAGGAGAC
		</sequence>
		<sequence>
			<taxon idref="T43Semaprochilodusinsignis"/>
			-TCCACCAACCACAAAGACATTGGCACCCTCTACCTAGTATTTGGTGCTTGAGCCGGAATAGTTGGTACAGCCCTTAGCCTTTTGATTCGAGCGGAGCTCAGCCAACCCGGATCCCTACTGGGCGATGACCAGATTTATAATGTTATTGTTACCGCACACGCTTTTGTAATAATCTTCTTTATAGTAATGCCAATTATGATTGGAGGATTTGGAAACTGACTGATTCCGCTAATGATCGGAGCCCCAGACATAGCATTTCCCCGAATGAATAATATGAGTTTCTGACTACTACCCCCATCTTTCCTCCTTCTACTAGCCTCCTCCGGAGTTGAAGCCGGGGCCGGAACAGGTTGAACTGTCTACCCCCCTCTCGCCGGGAACCTAGCTCACGCAGGAGCCTCTGTAGATTTAACAATCTTTTCACTCCATCTCGCAGGGGTATCTTCAATTCTAGGGGCAATTAACTTTATTACAACCATTATTAATATGAAACCTCCGGCTATTTCGCAGTATCAAACACCTCTGTTCGTGTGGGCTACTCTAATTACGGCTGTACTCCTTCTCCTTTCTCTGCCCGTTCTGGCCGCCGGAATTACAATGCTCTTGACAGACCGAAACCTTAACACCACATTCTTTGATCCTGCCGGGGGAGGAGAC
		</sequence>
		<sequence>
			<taxon idref="12734Semaprochiloduskneri"/>
			----------------------------------------------------------------------------------------------------------------------------------------------------------------------------------------------------------------------------------------------------------------------------------------------------------------------------------------------------------------------------------------------------------------------------------------------------------------------------------------------------------------------------------------------------------------------------------------------------------------------------------------------------------------------------------
		</sequence>
		<sequence>
			<taxon idref="12761Semaprochilodusinsignis"/>
			-TCCACCAACCACAAAGACATTGGCACCCTCTACCTAGTATTTGGTGCTTGAGCCGGAATAGTTGGTACAGCCCTTAGCCTTTTGATTCGAGCGGAGCTCAGCCAACCCGGATCCCTACTGGGCGATGACCAGATTTATAATGTTATTGTTACCGCACACGCTTTTGTAATAATCTTCTTTATAGTAATGCCAATTATGATTGGAGGATTTGGAAACTGACTGATTCCGCTAATGATCGGAGCCCCAGACATAGCATTTCCCCGAATGAATAATATGAGTTTCTGACTACTACCCCCATCTTTCCTCCTTCTACTAGCCTCCTCCGGAGTTGAAGCCGGGGCCGGAACAGGTTGAACTGTCTACCCCCCTCTCGCCGGGAACCTAGCTCACGCAGGAGCCTCTGTAGATTTAACAATCTTTTCACTCCATCTCGCAGGGGTATCTTCAATTCTAGGGGCAATTAACTTTATTACAACCATTATTAATATGAAACCTCCAGCTATTTCGCAGTATCAAACACCTCTGTTCGTGTGGGCTACTCTAATTACGGCTGTACTCCTTCTCCTTTCTCTGCCCGTTCTGGCCGCCGGAATTACAATGCTCTTGACAGACCGAAACCTTAACACCACATTCTTTGATCCTGCCGGGGGAGGAGAC
		</sequence>
		<sequence>
			<taxon idref="12762Semaprochilodusinsignis"/>
			-TCCACCAACCACAAAGACATTGGCACCCTCTACCTAGTATTTGGTGCTTGAGCCGGAATAGTTGGTACAGCCCTTAGCCTTTTGATTCGAGCGGAGCTCAGCCAACCCGGATCCCTACTGGGCGATGACCAGATTTATAATGTTATTGTTACCGCACACGCTTTTGTAATAATCTTCTTTATAGTAATGCCAATTATGATTGGAGGATTTGGAAACTGACTGATTCCGCTAATGATCGGAGCCCCAGACATAGCATTTCCCCGAATGAATAATATGAGTTTCTGACTACTACCCCCATCTTTCCTCCTTCTACTAGCCTCCTCCGGAGTTGAAGCCGGGGCCGGAACAGGTTGAACTGTCTACCCCCCTCTCGCCGGGAACCTAGCTCACGCAGGAGCCTCTGTAGATTTAACAATCTTTTCACTCCATCTCGCAGGGGTATCTTCAATTCTAGGGGCAATTAACTTTATTACAACCATTATTAATATGAAACCTCCGGCTATTTCGCAGTATCAAACACCTCTGTTCGTGTGGGCTACCCTAATTACGGCTGTACTCCTTCTCCTTTCTCTGCCCGTTCTGGCCGCCGGAATTACAATGCTCTTGACAGACCGAAACCTTAACACCACATTCTTTGATCCTGCCGGGGGAGGAGAC
		</sequence>
		<sequence>
			<taxon idref="19139Semaprochiloduskneri"/>
			----------------------------------------------------------------------------------------------------------------------------------------------------------------------------------------------------------------------------------------------------------------------------------------------------------------------------------------------------------------------------------------------------------------------------------------------------------------------------------------------------------------------------------------------------------------------------------------------------------------------------------------------------------------------------------
		</sequence>
		<sequence>
			<taxon idref="19140Semaprochiloduskneri"/>
			-TCCACCAACCACAAAGACATTGGCACCCTCTACCTAGTATTTGGTGCTTGAGCCGGAATAGTTGGTACAGCCCTTAGCCTTTTGATTCGAGCGGAGCTCAGCCAACCCGGATCCCTACTGGGCGATGACCAGATTTATAATGTTATTGTTACCGCACACGCTTTTGTAATAATCTTCTTTATAGTAATGCCAATTATGATTGGAGGATTTGGAAACTGACTGATTCCGCTAATGATCGGAGCCCCAGACATAGCATTTCCCCGAATGAATAATATGAGTTTCTGACTACTACCCCCATCTTTCCTCCTTCTACTAGCCTCCTCCGGAGTTGAAGCCGGGGCCGGAACAGGTTGAACTGTCTACCCCCCTCTCGCCGGGAACCTAGCTCACGCAGGAGCCTCTGTAGATTTAACAATCTTTTCACTCCATCTCGCAGGGGTATCTTCAATCCTGGGGGCAATTAACTTTATTACAACCATTATTAATATGAAACCTCCGGCTATTTCGCAGTATCAAACACCTCTGTTCGTGTGGGCTACTCTAATTACGGCTGTACTCCTTCTCCTTTCTCTGCCCGTTCTGGCCGCCGGAATTACAATGCTCTTGACAGACCGAAACCTTAACACCACATTCTTTGATCCTGCCGGGGGAGGAGAC
		</sequence>
		<sequence>
			<taxon idref="PE10001Semaprochilodusinsignis"/>
			-TCCACCAACCACAAAGACATTGGCACCCTCTACCTAGTATTTGGTGCTTGAGCCGGAATAGTTGGTACAGCCCTTAGCCTTTTGATTCGAGCGGAGCTCAGCCAACCCGGATCCCTACTGGGCGATGACCAGATTTATAATGTTATTGTTACCGCACACGCTTTTGTAATAATCTTCTTTATAGTAATGCCAATTATGATTGGAGGATTTGGAAACTGACTGATTCCGCTAATGATCGGAGCCCCAGACATAGCATTTCCCCGAATAAATAATATGAGTTTCTGACTACTACCCCCATCTTTCCTCCTTCTACTAGCCTCCTCCGGAGTTGAAGCCGGGGCCGGAACAGGTTGAACTGTCTACCCCCCTCTCGCCGGGAACCTAGCTCACGCAGGAGCCTCTGTAGATTTAACAATCTTTTCACTCCATCTCGCAGGGGTATCTTCAATTCTAGGGGCAATTAACTTTATTACAACCATTATTAATATGAAACCTCCGGCTATTTCGCAGTATCAAACACCTCTGTTCGTGTGGGCTACTCTAATTACGGCTGTACTCCTTCTCCTTTCTCTGCCCGTTCTGGCCGCCGGAATTACAATGCTCTTGACAGACCGAAACCTTAACACCACATTCTTTGATCCTGCCGGGGGAGGAGAC
		</sequence>
		<sequence>
			<taxon idref="12728Semaprochiloduslaticeps"/>
			-TCCACCAACCACAAAGACATTGGCACCCTCTACTTAGTATTCGGTGCTTGAGCCGGAATAGTTGGTACAGCCCTTAGCCTTTTGATTCGAGCGGAGCTCAGCCAACCCGGATCTCTACTGGGCGATGACCAGATTTATAATGTTATTGTTACCGCACATGCTTTCGTAATAATCTTCTTTATAGTAATACCAATTATGATCGGAGGATTTGGAAACTGACTAGTTCCATTAATGATTGGGGCCCCAGACATAGCATTTCCCCGAATAAATAATATGAGTTTTTGACTGCTACCTCCATCTTTCCTTCTCCTATTGGCCTCCTCCGGGGTTGAAGCCGGAGCCGGAACAGGTTGGACTGTCTACCCCCCTCTTGCTGGGAACTTAGCTCACGCAGGGGCTTCCGTGGATTTAACCATCTTTTCACTCCACCTCGCCGGAGTATCTTCCATTCTGGGGGCAATTAACTTCATCACAACTATTATTAATATGAAGCCTCCAGCCATCTCACAATATCAAACACCTCTATTTGTGTGGGCCATCCTAATTACGGCTGTGCTCCTTCTTCTTTCTCTACCCGTTCTGGCTGCCGGAATTACAATGCTCTTAACAGACCGAAACCTTAACACCACGTTCTTCGACCCTGCCGGAGGGGGAGAC
		</sequence>
		<sequence>
			<taxon idref="2004BSAQ01Semaprochiloduslaticeps"/>
			-TCCACCAACCACAAAGACATTGGCACCCTCTACTTAGTATTCGGTGCTTGAGCCGGAATAGTTGGTACAGCCCTTAGCCTTTTGATTCGAGCGGAGCTCAGCCAACCCGGATCTCTACTGGGCGATGACCAGATTTATAATGTTATTGTTACCGCACATGCTTTCGTAATAATCTTCTTTATAGTAATACCAATTATGATCGGAGGATTTGGAAACTGACTAGTTCCATTAATGATTGGGGCCCCAGACATAGCATTTCCCCGAATAAATAATATGAGTTTTTGACTGCTACCTCCATCTTTCCTTCTCCTATTGGCCTCCTCCGGGGTTGAAGCCGGAGCCGGAACAGGTTGGACTGTCTACCCCCCTCTTGCTGGGAACTTAGCTCACGCAGGGGCTTCCGTGGATTTAACCATCTTTTCACTCCACCTCGCCGGAGTATCTTCCATTCTGGGGGCAATTAACTTCATCACAACTATTATTAATATGAAGCCTCCAGCCATCTCACAATATCAAACACCTCTATTTGTGTGGGCCATCCTAATTACGGCTGTGCTCCTTCTTCTTTCTCTACCCGTTCTGGCTGCCGGAATTACAATGCTCTTAACAGACCGAAACCTTAACACCACGTTCTTCGACCCTGCCGGAGGGGGAGAC
		</sequence>
		<sequence>
			<taxon idref="41019Semaprochilodusbrama"/>
			-TCCACCAACCACAAAGACATTGGCACCCTCTACTTAGTATTTGGTGCTTGAGCCGGAATAGTTGGTACAGCCCTTAGCCTTTTGATTCGAGCGGAGCTCAGCCAACCCGGATCTCTACTGGGCGATGACCAGATTTATAATGTTATTGTTACCGCACATGCTTTCGTAATAATCTTCTTTATAGTAATACCAATTATGATCGGAGGATTTGGAAACTGACTAATTCCATTAATGATTGGAGCCCCAGACATAGCATTTCCCCGAATAAATAATATGAGTTTTTGACTGCTACCTCCATCTTTCCTTCTCCTATTGGCCTCCTCCGGGGTTGAAGCAGGAGCCGGAACAGGTTGGACCGTCTACCCCCCTCTTGCTGGGAACTTAGCCCACGCAGGGGCTTCCGTGGATTTAACCATCTTTTCACTCCACCTCGCCGGGGTGTCTTCCATTCTGGGGGCAATTAACTTCATCACAACCATTATTAATATGAAGCCTCCGGCCATCTCACAATATCAAACACCTCTATTTGTGTGGGCCACCCTAATTACGGCTGTACTCCTTCTTCTTTCTCTACCCGTTCTGGCTGCCGGAATTACAATGCTCTTAACAGACCGAAACCTTAACACCACATTCTTCGACCCTGCCGGAGGAGGAGAC
		</sequence>
		<sequence>
			<taxon idref="41171Semaprochilodusbrama"/>
			-TCCACCAACCACAAAGACATTGGCACCCTCTACTTAGTATTTGGTGCTTGAGCCGGAATAGTTGGTACAGCCCTTAGCCTTTTGATTCGAGCGGAGCTCAGCCAACCCGGATCTCTACTGGGCGATGACCAGATTTATAATGTTATTGTTACCGCACATGCTTTCGTAATAATCTTCTTTATAGTAATACCAATTATGATCGGAGGATTTGGAAACTGACTAATTCCATTAATGATTGGAGCCCCAGACATAGCATTTCCCCGAATAAATAATATGAGTTTTTGACTGCTACCTCCATCTTTCCTTCTCCTATTGGCCTCCTCCGGGGTTGAAGCAGGAGCCGGAACAGGTTGGACCGTCTACCCCCCTCTTGCTGGGAACTTAGCCCACGCAGGGGCTTCCGTGGATTTAACCATCTTTTCACTCCACCTCGCCGGGGTGTCTTCCATTCTGGGGGCAATTAACTTCATCACAACCATTATTAATATGAAGCCTCCGGCCATCTCACAATATCAAACACCTCTATTTGTGTGGGCCACCCTAATTACGGCTGTACTCCTTCTTCTTTCTCTACCCGTTCTGGCTGCCGGAATTACAATGCTCTTAACAGACCGAAACCTTAACACCACATTCTTCGACCCTGCCGGAGGAGGAGAC
		</sequence>
		<sequence>
			<taxon idref="79757Prochilodusbritskii"/>
			----------------------------------------------------------------------------------------------------------------------------------------------------------------------------------------------------------------------------------------------------------------------------------------------------------------------------------------------------------------------------------------------------------------------------------------------------------------------------------------------------------------------------------------------------------------------------------------------------------------------------------------------------------------------------------
		</sequence>
		<sequence>
			<taxon idref="29514Prochilodusreticulatus"/>
			-TCCACCAACCACAAAGACATTGGCACCCTTTATTTAGTATTTGGTGCCTGAGCCGGAATAGTCGGTACAGCCCTTAGCCTTTTGATTCGAGCAGAGCTTAGCCAGCCCGGATCCCTGCTAGGCGATGACCAGATTTATAATGTTATCGTTACCGCACATGCTTTCGTAATAATCTTCTTTATAGTAATGCCAATTATGATCGGAGGATTTGGGAACTGATTAGTTCCTCTAATGATCGGAGCCCCCGACATAGCATTCCCTCGAATAAATAACATAAGCTTTTGACTACTACCCCCATCTTTCCTTCTCCTTCTGGCTTCCTCCGGAGTCGAGGCTGGAGCCGGAACAGGTTGAACTGTTTATCCCCCTCTTGCCGGAAATTTAGCCCATGCAGGAGCCTCTGTAGACTTAACCATTTTCTCACTCCACCTCGCCGGGGTTTCTTCAATTCTGGGGGCAATTAATTTTATTACAACCATTATTAACATGAAACCTCCAGCCATTTCTCAATACCAAACACCTTTATTTGTGTGAGCCATCCTAATTACAGCGGTACTCCTTCTTCTTTCCCTACCCGTTCTGGCCGCCGGAATTACAATGCTCTTAACAGACCGAAATCTTAACACCACATTCTTCGATC-----------------
		</sequence>
		<sequence>
			<taxon idref="GR207Prochilodusmagdalenae"/>
			-TCCACCAACCACAAAGACATTGGCACCCTTTATTTAGTATTTGGTGCCTGAGCCGGAATAGTCGGTACAGCCCTTAGCCTTTTGATTCGAGCAGAGCTTAGCCAGCCCGGATCCCTGCTAGGCGATGACCAGATTTATAATGTTATCGTTACCGCACATGCTTTCGTAATAATCTTCTTTATAGTAATGCCAATTATGATCGGAGGATTTGGGAACTGATTAGTTCCTCTAATGATCGGAGCCCCCGACATAGCATTCCCTCGAATAAATAACATAAGCTTTTGACTACTACCCCCATCTTTCCTTCTCCTTCTGGCTTCCTCCGGAGTCGAGGCTGGAGCCGGAACAGGTTGAACTGTTTATCCCCCTCTTGCCGGAAATTTAGCCCATGCAGGAGCCTCTGTAGACTTAACCATTTTCTCACTCCACCTCGCCGGGGTTTCTTCAATTCTGGGGGCAATTAATTTTATTACAACCATTATTAACATGAAACCTCCAGCCATTTCTCAATACCAAACACCTTTATTTGTGTGAGCCATCCTAATTACAGCGGTACTCCTTCTTCTTTCCCTACCCGTTCTGGCCGCCGGAATTACAATGCTCTTAACAGACCGAAATCTTAACACCACATTCTTCGATCCTGCTGGAGGAGGAGAC
		</sequence>
		<sequence>
			<taxon idref="GR208Prochilodusmagdalenae"/>
			-TCCACCAACCACAAAGACATTGGCACCCTTTATTTAGTATTTGGTGCCTGAGCCGGAATAGTCGGTACAGCCCTTAGCCTTTTGATTCGAGCAGAGCTTAGCCAGCCCGGATCCCTGCTAGGCGATGACCAGATTTATAATGTTATCGTTACCGCACATGCTTTCGTAATAATCTTCTTTATAGTAATGCCAATTATGATCGGAGGATTTGGGAACTGATTAGTTCCTCTAATGATCGGAGCCCCCGACATAGCATTCCCTCGAATAAATAACATAAGCTTTTGACTACTACCCCCATCTTTCCTTCTCCTTCTGGCTTCCTCCGGAGTCGAGGCTGGAGCCGGAACAGGTTGAACTGTTTATCCCCCTCTTGCCGGAAATTTAGCCCATGCAGGAGCCTCTGTAGACTTAACCATTTTCTCACTCCACCTCGCCGGGGTTTCTTCAATTCTGGGGGCAATTAATTTTATTACAACCATTATTAACATGAAACCTCCAGCCATTTCTCAATACCAAACACCTTTATTTGTGTGAGCCATCCTAATTACAGCGGTACTCCTTCTTCTTTCCCTACCCGTTCTGGCCGCCGGAATTACAATGCTCTTAACAGACCGAAATCTTAACACCACATTCTTCGATCCTGCTGGAGGAGGAGAC
		</sequence>
		<sequence>
			<taxon idref="47662Prochilodusvimboides"/>
			-TCCACCAACCACAAAGACATTGGCACCCTTTATTTAGTATTTGGTGCCTGAGCCGGAATAGTCGGTACAGCCCTTAGCCTTTTGATCCGAGCAGAGCTTAGCCAGCCCGGATCTTTGCTAGGCGATGACCAGATTTATAATGTTATTGTTACCGCACATGCTTTTGTAATAATCTTCTTTATAGTAATGCCAATTATAATTGGAGGATTTGGGAACTGATTAGTTCCACTAATGATTGGGGCCCCCGACATAGCATTCCCCCGAATAAATAATATAAGCTTTTGACTACTGCCCCCGTCTTTCCTTCTCCTTCTAGCCTCCTCCGGAGTTGAAGCCGGAGCCGGAACAGGTTGAACTGTTTATCCCCCTCTTGCCGGAAATTTAGCCCATGCGGGGGCCTCCGTAGACTTAACCATTTTTTCGCTCCACCTTGCCGGGGTTTCTTCAATTCTGGGGGCAATTAATTTTATCACAACCATTATTAATATGAAACCTCCAGCCATCTCCCAATACCAAACACCTTTATTTGTGTGAGCCACCCTAATTACGGCAGTACTCCTTCTTCTTTCTCTACCCGTTCTGGCTGCCGGGATCACAATACTCTTAACAGACCGAAATCTTAATACCACATTCTTCGACCCTGCTGGAGGGGGAGAC
		</sequence>
		<sequence>
			<taxon idref="16011Prochilodusvimboides"/>
			-------------------------------------------------------------GTCGGTACAGCCCTTAGCCTTTTGATCCGAGCAGAGCTTAGCCAGCCCGGATCTTTGCTAGGCGATGACCAGATTTATAATGTTATTGTTACCGCACATGCTTTTGTAATAATCTTCTTTATAGTAATGCCAATTATAATTGGAGGATTTGGGAACTGATTAGTTCCACTAATGATTGGGGCCCCCGACATAGCATTCCCCCGAATAAATAATATAAGCTTTTGACTACTGCCCCCGTCTTTCCTTCTCCTTCTAGCCTCCTCCGGAGTTGAAGCCGGAGCCGGAACAGGTTGAACTGTTTATCCCCCTCTTGCCGGAAATTTAGCCCATGCGGGGGCCTCCGTAGACTTAACCATTTTTTCGCTCCACCTCGCCGGGGTTTCTTCAATTCTGGGGGCAATTAATTTTATCACAACCATTATTAATATGAAACCTCCAGCCATCTCCCAATACCAAACACCTTTATTTGTGTGAGCCACCCTAATTACGGCAGTACTCCTTCTTCTTTCTCTACCAGTTCTGGCTGCCGGGATCACAATACTCTTAACAGACCGAAACCTTAATACCACATTCTTCGACCCTGCTGGA---------
		</sequence>
		<sequence>
			<taxon idref="43398Prochilodusnigricans"/>
			-TCCACCAACCACAAAGACATTGGCACCCTTTATTTAGTATTTGGTGCCTGAGCCGGAATAGTCGGTACAGCCCTTAGCCTTTTGATTCGAGCAGAGCTTAGCCAGCCCGGATCATTGCTAGGCGATGACCAGATTTATAATGTTATCGTTACCTGACATGCTTTCGTAATAATCTTCTTTATAGTAATGCCAATTATGATTGGAGGATTTGGGAACTGACTAATTCCTCTGATGATCGGGGCCCCCGACATGGCATTCCCCCGAATAAATAACATAAGCTTTTGACTACTACCCCCATCCTTCCTTCTCCTCCTAGCCTCCTCCGGAGTTGAGGCCGGAGCCGGAACAGGTTGAACTGTTTATCCCCCTCTCGCCGGAAACTTAGCCCACGCAGGAGCCTCTGTAGACTTAACCATTTTCTCACTTCACCTCGCTGGAGTTTCTTCAATTCTGGGGGCAATTAACTTTATTACAACCATTATTAACATGAAACCTCCAGCCATTTCTCAATATCAAACACCTTTGTTTGTGTGAGCCACTCTAATTACAGCGGTACTCCTTCTCCTCTCTCTACCCGTTCTGGCCGCCGGAATTACAATGCTCTTAACAGACCGAAACCTTAATACCACATTCTTCGACCCTGCTGGA---------
		</sequence>
		<sequence>
			<taxon idref="15561Prochilodusmariae"/>
			-------------------------------------------------------------GTCGGTACAGCCCTTAGCCTTTTGATCCGAGCAGAGCTTAGCCAGCCCGGATCTTTGCTGGGTGATGACCAGATTTATAACGTTATCGTTACCGCACATGCTTTCGTAATAATCTTCTTTATAGTAATGCCAATTATGATTGGAGGATTTGGGAACTGACTAGTTCCTCTAATGATCGGGGCCCCCGACATAGCATTCCCCCGAATAAATAACATAAGCTTTTGACTACTACCCCCATCCTTTCTTCTCCTCCTAGCCTCCTCCGGAGTTGAGGCCGGGGCCGGAACAGGTTGAACTGTCTATCCGCCTCTCGCCGGAAACTTAGCCCACGCAGGAGCCTCTGTAGACTTAACCATTTTTTCACTTCACCTCGCTGGGGTTTCTTCAATTCTGGGAGCAATTAACTTTATTACAACCATTATTAACATGAAACCTCCAGCCATTTCTCAATATCAAACACCTTTATTTGTGTGAGCCATTCTAATTACAGCGGTACTCCTTCTCCTCTCTCTACCCGTTCTGGCCGCCGGAATTACAATGCTCTTAACAGATCGAAACCTTAATACCACATTCTTCGACCCTGCTGGAGGAGGAGAC
		</sequence>
		<sequence>
			<taxon idref="15562Prochilodusmariae"/>
			-TCCACCAACCACAAAGACATTGGCACCCTTTATTTAGTATTTGGTGCCTGAGCCGGAATAGTCGGTACAGCCCTTAGCCTTTTGATCCGAGCAGAGCTTAGCCAGCCCGGATCTTTGCTGGGTGATGACCAGATTTATAACGTTATCGTTACCGCACATGCTTTCGTAATAATCTTCTTTATAGTAATGCCAATTATGATTGGAGGATTTGGGAACTGACTAGTTCCTCTAATGATCGGGGCCCCCGACATAGCATTCCCCCGAATAAATAACATAAGCTTTTGACTACTACCCCCATCCTTTCTTCTCCTCCTAGCCTCCTCCGGAGTTGAAGCCGGGGCCGGAACAGGTTGAACTGTCTATCCGCCTCTCGCCGGAAACTTAGCCCACGCAGGAGCCTCTGTAGACTTAACCATTTTTTCACTTCACCTCGCTGGGGTTTCTTCAATTCTGGGAGCAATTAACTTTATTACAACCATTATTAACATGAAACCTCCAGCCATTTCTCAATATCAAACACCTTTATTTGTGTGAGCCATTCTAATTACAGCGGTACTCCTTCTCCTCTCTCTACCCGTTCTGGCCGCCGGAATTACAATGCTCTTAACAGATCGAAACCTTAATACCACATTCTTCGACCCTGCTGGAGGAGGAGAC
		</sequence>
		<sequence>
			<taxon idref="4222Prochiloduscostatus"/>
			-TCCACCAACCACAAAGACATTGGCACCCTTTATTTAGTATTTGGTGCCTGAGCCGGAATAGTCGGTACAGCCCTTAGCCTTTTGATTCGAGCAGAGCTTAGCCAGCCCGGATCTTTGCTGGGCGATGACCAGATTTATAATGTTATCGTTACCGCACATGCTTTCGTAATAATCTTCTTTATAGTAATGCCAATTATGATTGGAGGATTTGGAAACTGACTAATTCCTCTGATGATCGGGGCCCCCGACATAGCATTCCCCCGAATAAATAACATAAGCTTTTGACTACTACCCCCATCCTTCCTTCTCCTCCTAGCCTCCTCCGGAGTTGAGGCCGGAGCCGGAACAGGTTGAACTGTTTATCCCCCTCTTGCCGGGAACTTAGCCCACGCAGGAGCCTCTGTAGACTTAACCATTTTCTCACTTCACCTCGCTGGGGTTTCTTCAATTCTGGGAGCAATTAACTTTATTACAACCATTATTAACATGAAGCCTCCAGCCATTTCTCAATATCAAACACCTCTGTTTGTGTGAGCCACTCTAATTACAGCGGTACTCCTTCTCCTCTCTCTACCCGTTCTGGCCGCCGGAATTACAATGCTCTTAACAGACCGAAACCTTAATACCACATTCTTCGACCCTGCTGGA---------
		</sequence>
		<sequence>
			<taxon idref="4223Prochiloduscostatus"/>
			-TCCACCAACCACAAAGACATTGGCACCCTTTATTTAGTATTTGGTGCCTGAGCCGGAATAGTCGGTACAGCCCTTAGCCTTTTGATTCGAGCAGAGCTTAGCCAGCCCGGATCTTTGCTGGGCGATGACCAGATTTATAATGTTATCGTTACCGCACATGCTTTCGTAATAATCTTCTTTATAGTAATGCCAATTATGATTGGAGGATTTGGAAACTGACTAATTCCTCTGATGATCGGGGCCCCCGACATAGCATTCCCCCGAATAAATAACATAAGCTTTTGACTACTACCCCCGTCCTTCCTTCTCCTCCTAGCCTCCTCCGGAGTTGAGGCCGGAGCCGGAACAGGTTGAACTGTTTATCCCCCTCTTGCCGGGAACTTAGCCCACGCAGGAGCCTCTGTAGACTTAACCATTTTCTCACTTCACCTCGCTGGGGTTTCTTCAATTCTGGGAGCAATTAACTTTATTACAACCATTATTAACATGAAACCTCCAGCCATTTCTCAATATCAAACACCTCTGTTTGTGTGAGCCACTCTAATTACAGCGGTACTCCTTCTCCTCTCTCTACCCGTTCTGGCCGCCGGAATTACAATGCTCTTAACAGACCGAAACCTTAATACCACATTCTTCGACCCTGCTGGA---------
		</sequence>
		<sequence>
			<taxon idref="3611Prochiloduslineatus"/>
			-TCCACCAACCACAAAGACATTGGCACCCTTTATTTAGTATTTGGTGCCTGAGCCGGAATAGTCGGTACAGCCCTTAGCCTTTTGATTCGAGCAGAACTTAGCCAGCCCGGATCTTTGCTGGGCGATGACCAGATTTATAATGTTATCGTTACCGCACATGCTTTCGTAATAATCTTCTTTATAGTAATGCCAATTATGATTGGAGGATTTGGAAACTGACTAATTCCTCTGATGATCGGGGCCCCCGACATAGCATTCCCCCGAATAAATAACATAAGCTTTTGACTACTACCCCCATCCTTCCTTCTCCTCCTAGCCTCCTCCGGAGTTGAGGCCGGAGCCGGAACAGGTTGAACTGTTTATCCCCCTCTTGCCGGGAACTTAGCCCACGCAGGAGCCTCTGTAGACTTAACCATTTTCTCACTTCACCTCGCTGGGGTTTCTTCAATTCTGGGAGCAATTAACTTTAT-------------------------------------------------------------------------------------------------------------------------------------------------------------------------------------------
		</sequence>
		<sequence>
			<taxon idref="16071Prochiloduslineatus"/>
			-------------------------------------------------------------GTCGGTACAGCCCTTAGCCTTTTGATTCGAGCAGAGCTTAGCCAGCCCGGATCTTTGCTGGGCGATGACCAGATTTATAATGTTATCGTTACCGCACATGCTTTCGTAATAATCTTCTTTATAGTAATGCCAATTATGATTGGAGGATTTGGAAACTGACTAATTCCTCTGATGATCGGGGCCCCCGACATAGCATTCCCCCGAATAAATAACATAAGCTTTTGACTACTACCCCCATCCTTCCTTCTCCTCCTAGCCTCCTCCGGAGTTGAGGCCGGAGCCGGAACAGGTTGAACTGTTTATCCCCCTCTTGCCGGGAACTTAGCCCACGCAGGAGCCTCTGTAGACTTAACCATTTTCTCACTTCACCTCGCTGGGGTTTCTTCAATTCTGGGAGCAATTAACTTTATTACAACCATTATTAACATGAAACCTCCAGCCATTTCTCAATATCAAACACCTTTGTTTGTGTGAGCCACTCTAATTACAGCGGTACTCCTTCTCCTCTCTCTACCAGTTCTGGCCGCCGGAATTACAATGCTCTTAACAGACCGAAACCTTAATACCACATTCTTCGACCCTGCTGGAGGAGGAGAC
		</sequence>
		<sequence>
			<taxon idref="GY11461Prochilodusrubrotaeniatus"/>
			-TCCACCAACCACAAAGACATTGGCACCCTTTATTTAGTATTTGGTGCCTGAGCCGGAATAGTCGGTACAGCCCTTAGCCTTTTGGTTCGAGCAGAGCTTAGCCAGCCCGGATCATTGCTAGGCGATGACCAGATTTATAATGTTATCGTTACCGCACATGCTTTCGTAATAATCTTCTTTATAGTAATGCCAATTATGATTGGAGGATTTGGGAACTGACTAATTCCTCTGATGATCGGGGCCCCCGACATGGCATTCCCCCGAATAAATAACATAAGCTTTTGACTACTACCCCCATCCTTCCTTCTCCTCCTAGCCTCCTCCGGAGTTGAAGCCGGAGCCGGAACAGGTTGAACTGTTTATCCCCCTCTCGCCGGAAACTTAGCCCACGCAGGAGCCTCTGTAGACTTAACCATTTTCTCACTTCACCTCGCTGGAGTTTCTTCAATTCTGGGAGCAATTAACTTTATTACAACCATTATTAACATGAAACCTCCAGCCATTTCTCAATATCAAACACCTTTGTTTGTGTGAGCCACTCTAATTACAGCGGTACTCCTTCTCCTCTCTCTGCCCGTTCTGGCCGCCGGAATTACAATGCTCTTAACAGACCGAAACCTTAATACCACATTCTTCGACCCTGCTGGAGGAGGAGAC
		</sequence>
		<sequence>
			<taxon idref="43397Prochilodusnigricans"/>
			-TCCACCAACCACAAAGACATTGGCACCCTTTATTTAGTATTTGGTGCCTGAGCCGGAATAGTCGGTACAGCCCTTAGCCTTTTGATTCGAGCAGAGCTTAGCCAGCCCGGATCATTGCTAGGCGATGACCAGATTTATAATGTTATCGTTACCGCACATGCTTTCGTAATAATCTTCTTTATAGTAATGCCAATTATGATTGGAGGATTTGGGAACTGACTAATTCCTCTGATGATCGGGGCCCCCGACATGGCATTCCCCCGAATAAATAACATAAGCTTTTGACTACTACCCCCATCCTTCCTTCTCCTCCTAGCCTCCTCCGGAGTTGAGGCCGGAGCCGGAACAGGTTGAACTGTTTATCCCCCTCTCGCCGGAAACTTAGCCCACGCAGGAGCCTCTGTAGACTTAACCATTTTCTCACTTCACCTCGCTGGAGTTTCTTCAATTCTGGGRGCAATTAACTTTATTACAACCATTATTA-----------------------------------------------------------------------------------------------------------------------------------------------------------------------------
		</sequence>
		<sequence>
			<taxon idref="4216Prochilodusargenteus"/>
			-TCCACCAACCACAAAGACATTGGCACCCTTTATTTAGTATTTGGTGCCTGAGCCGGAATAGTCGGTACAGCCCTTAGCCTTTTGATTCGAGCAGAGCTTAGCCAGCCCGGATCTTTGCTGGGCGATGACCAGATTTATAATGTTATCGTTACCGCACATGCTTTCGTAATAATCTTCTTTATAGTAATGCCAATTATGATTGGAGGATTTGGGAACTGACTAGTTCCTCTAATGATCGGGGCCCCCGACATAGCATTCCCCCGAATAAATAATATAAGCTTTTGACTGCTACCCCCATCCTTCCTTCTCCTCCTAGCCTCCTCCGGAGTTGAGGCCGGGGCCGGAACAGGTTGAACTGTTTATCCCCCTCTTGCCGGAAACTTAGCCCACGCAGGAGCCTCTGTAGACTTAACCATTTTCTCACTTCACCTCGCTGGGGTT------------------------------------------------------------------------------------------------------------------------------------------------------------------------------------------------------------------------
		</sequence>
		<sequence>
			<taxon idref="4217Prochilodusargenteus"/>
			-TCCACCAACCACAAAGACATTGGCACCCTTTATTTAGTATTTGGTGCCTGAGCCGGAATAGTCGGTACAGCCCTTAGCCTTTTGATTCGAGCAGAGCTTAGCCAGCCCGGATCTTTGCTGGGCGATGACCAGATTTATAATGTTATCGTTACCGCACATGCTTTCGTAATAATCTTCTTTATAGTAATGCCAATTATGATTGGAGGATTTGGGAACTGACTAGTTCCTCTAATGATCGGGGCCCCCGACATAGCATTCCCCCGAATAAATAATATAAGCTTTTGACTGCTACCCCCATCCTTCCTTCTCCTCCTAGCCTCCTCCGGAGTTGAGGCCGGGGCCGGAACAGGTTGAACTGTTTATCCCCCTCTTGCCGGAAACTTAGCCCACGCAGGAGCCTCTGTAGACTTAACCATTTTCTCACTTCACCTCGCTGGGGTTTCTTCAATTCTGGGAGCAATTAACTTTATTACAACCATTATCAACATGAAACCTCCAGCCATTTCTCAATATCAAACACCTCTATTTGTGTGAGCCATTCTAATTACAGCGGTACTCCTTCTCCTCTCTCTACCCGTTCTGGCCGCCGGAATTACAATGCTCTTAACAGACCGAAACCTTAATACCACATTCTTCGACCCTGCTGGAGGAGGAGAC
		</sequence>
		<sequence>
			<taxon idref="16385Prochilodusbrevis"/>
			-TCCACCAACCACAAAGACATTGGCACCCTTTATTTAGTATTTGGTGCCTGAGCCGGAATAGTCGGTACAGCCCTTAGCCTTTTGATTCGAGCAGAGCTTAGCCAGCCCGGATCATTGCTAGGCGATGACCAGATTTATAATGTTATCGTTACCGCACATGCTTTCGTAATAATCTTCTTTATAGTAATGCCAATTATGATTGGAGGATTTGGGAACTGACTAATTCCTCTGATGATCGGGGCCCCCGACATGGCATTCCCCCGAATAAATAACATAAGCTTTTGACTACTGCCCCCATCCTTCCTTCTCCTCCTAGCCTCCTCCGGAGTTGAGGCCGGAGCCGGAACAGGTTGAACTGTTTATCCCCCTCTCGCCGGAAACTTAGCCCACGCAGGAGCCTCTGTAGACTTAACCATTTTCTCACTTCACCTCGCTGGAGTTTCTTCAATTCTGGGAGCAATTAACTTTATTACAACCATTATTAACATGAAACCTCCAGCCATTTCTCAATATCAAACACCTTTGTTTGTGTGAGCCACTCTAATTACAGCGGTACTCCTTCTCCTCTCTCTACCCGTTCTGGCCGCCGGAATTACAATGCTCTTAACAGACCGAAACCTTAATACCACATT-------------------------
		</sequence>
		<sequence>
			<taxon idref="36858Prochilodusnigricans"/>
			-TCCACCAACCACAAAGACATTGGCACCCTTTATTTAGTATTTGGTGCCTGAGCCGGAATAGTCGGTACAGCCCTTAGCCTTTTGATTCGAGCAGAGCTTAGCCAGCCCGGATCATTGCTAGGCGATGACCAGATTTATAATGTTATCGTTACCGCACATGCTTTCGTAATAATCTTCTTTATAGTAATGCCAATTATGATTGGAGGATTTGGGAACTGACTAATTCCTCTGATGATCGGGGCCCCCGACATGGCATTCCCCCGAATAAATAACATAAGCTTTTGACTACTACCCCCATCCTTCCTTCTCCTCCTAGCCTCCTCCGGAGTTGAAGCCGGAGCCGGAACAGGTTGAACTGTTTATCCCCCTCTCGCCGGAAACTTAGCCCACGCAGGAGCCTCTGTAGACTTAACCATTTTCTCACTTCACCTCGCTGGAGTTTCTTCAATTCTGGGAGCAATTAACTTTATTACAACCATTATTAACATGAAACCTCCAGCCATTTCTCAATATCAAACACCTCTGTTTGTGTGAGCCACTCTAATTACAGCGGTACTCCTTCTCCTCTCTCTACCCGTTCTGGCCGCCGGAATTACAATGCTCTTAACAGACCGAAACCTTAATACCACATTCTTCGACCCTGCTGGAGGAGGAGAC
		</sequence>
		<sequence>
			<taxon idref="42731Prochiloduslacustris"/>
			----------------------------------------------------------------------------------------------------------------------------------------------------------------------------------------------------------------------------------------------------------------------------------------------------------------------------------------------------------------------------------------------------------------------------------------------------------------------------------------------------------------------------------------------------------------------------------------------------------------------------------------------------------------------------------
		</sequence>
		<sequence>
			<taxon idref="53496Prochilodusnigricans"/>
			-TCCACCAACCACAAAGACATTGGCACCCTTTATTTAGTATTTGGTGCCTGAGCCGGAATAGTCGGTACAGCCCTTAGCCTTTTGATTCGAGCAGAGCTTAGCCAGCCCGGATCATTGCTAGGCGATGACCAGATTTATAATGTTATCGTTACCGCACATGCTTTCGTAATAATCTTCTTTATAGTAATGCCAATTATGATTGGAGGATTTGGGAACTGACTAATTCCTCTGATGATCGGGGCCCCCGACATGGCATTCCCCCGAATAAATAACATAAGCTTTTGACTACTACCCCCATCCTTCCTTCTCCTCCTAGCCTCCTCCGGAGTTGAGGCCGGAGCCGGAACAGGTTGAACTGTTTATCCCCCTCTCGCCGGAAACTTAGCCCACGCAGGAGCCTCTGTAGACTTAACCATTTTCTCACTTCACCTCGCTGGAGTTTCTTCAATTCTGGGAGCAATTAACTTTATTACAACCATTATTAACATGAAACCTCCAGCCATTTCTCAATATCAAACACCTTTGTTTGTGTGAGCCACTCTAATTACAGCGGTACTCCTTCTCCTCTCTCTACCCGTTCTGGCCGCCGGAATTACAATGCTCTTAACAGACCGAAACCTTAATACCACATTCTTCGACCCTGCTGGAGGAGGAGAC
		</sequence>
		<sequence>
			<taxon idref="15727Prochilodusrubrotaeniatus"/>
			-TCCACCAACCACAAAGACATTGGCACCCTTTATTTAGTATTTGGTGCCTGAGCCGGAATAGTCGGTACAGCCCTTAGCCTTTTGATTCGAGCAGAGCTTAGCCAGCCCGGATCTTTGCTAGGCGATGACCAGATTTATAATGTTATCGTTACCGCACATGCTTTCGTAATAATCTTCTTTATAGTAATGCCAATTATGATTGGAGGATTTGGGAACTGACTAGTTCCTCTGATGATCGGAGCCCCCGACATAGCATTCCCCCGAATAAATAACATAAGCTTTTGACTACTACCCCCATCCTTCCTTCTCCTCCTAGCCTCCTCCGGAGTTGAGGCCGGAGCCGGGACAGGTTGAACTGTTTATCCCCCTCTCGCCGGGAACTTAGCCCACGCAGGAGCCTCTGTAGACTTAACCATTTTCTCACTTCACCTCGCTGGGGTTTCTTCAATTCTGGGAGCAATTAACTTTATTACAACCATTATTAACATGAAACCTCCAGCCATTTCTCAATATCAAACACCTTTGTTTGTGTGAGCCACTCTAATTACAGCGGTACTCCTTCTCCTCTCTCTACCTGTTCTGGCCGCCGGAATTACAATACTCTTAACAGACCGAAACCTCAATACCACATTCTTCGACCCTGCTGGAGGAGGAGAC
		</sequence>
		<sequence>
			<taxon idref="P4313Prochiloduscfrubrotaeniatus"/>
			-TCCACCAACCACAAAGACATTGGCACCCTTTATTTAGTATTTGGTGCCTGAGCCGGAATAGTCGGTACAGCCCTTAGCCTTTTGATTCGAGCAGAGCTTAGCCAGCCCGGATCATTGCTAGGCGATGACCAGATTTATAATGTTATCGTTACCGCACATGCTTTCGTAATAATCTTCTTTATAGTAATGCCAATTATGATTGGAGGATTTGGGAACTGACTAATTCCTCTGATGATCGGGGCCCCCGACATGGCATTCCCCCGAATAAATAACATAAGCTTTTGACTACTACCCCCATCCTTCCTTCTCCTCCTAGCCTCCTCCGGAGTTGAAGCCGGAGCCGGAACAGGTTGAACTGTTTATCCCCCTCTCGCCGGAAACTTAGCCCACGCAGGAGCCTCTGTAGACTTAACCATTTTCTCACTTCACCTCGCTGGAGTTTCTTCAATTCTGGGAGCAATTAACTTTATTACAACCATTATTAACATGAAACCTCCAGCCATTTCTCAATATCAAACACCTTTGTTTGTGTGAGCCACTCTAATTACAGCGGTACTCCTTCTCCTCTCTCTGCCCGTTCTGGCCGCCGGAATTACAATGCTCTTAACAGACCGAAACCTTAATACCACATTCTTCGACCCTGCTGGAGGAGGAGAC
		</sequence>
		<sequence>
			<taxon idref="PE10045Prochilodusnigricans"/>
			-TCCACCAACCACAAAGACATTGGCACCCTTTATTTAGTATTTGGTGCCTGAGCCGGAATAGTCGGTACAGCCCTTAGCCTTTTGATTCGAGCAGAGCTTAGCCAGCCCGGATCTTTGCTAGGCGATGACCAGATTTATAATGTTATCGTTACCGCACATGCTTTCGTAATAATCTTCTTTATAGTAATGCCAATTATGATTGGAGGATTTGGGAACTGACTAGTTCCTCTGATGATCGGGGCCCCCGACATAGCATTTCCCCGAATAAATAACATAAGCTTTTGACTACTACCCCCATCCTTCCTTCTCCTCCTAGCCTCCTCCGGAGTTGAGGCCGGAGCCGGGACAGGTTGAACTGTTTATCCCCCTCTCGCCGGGAACTTAGCCCACGCAGGAGCCTCTGTAGACTTAACCATTTTCTCACTTCACCTCGCTGGGGTTTCTTCAATTCTGGGAGCAATTAACTTTATTACAACCATTATTAACATGAAACCTCCAGCCATTTCTCAATATCAAACACCTTTGTTTGTGTGAGCCACTCTAATTACAGCGGTACTCCTTCTCCTCTCTCTACCTGTTCTGGCCGCCGGAATTACAATACTCTTAACAGACCGAAACCTCAATACCACATTCTTCGACCCTGCTGGAGGAGGAGAC
		</sequence>
		<sequence>
			<taxon idref="PE10058Prochilodusnigricans"/>
			-TCCACCAACCACAAAGACATTGGCACCCTTTATTTAGTATTTGGTGCCTGAGCCGGAATAGTCGGTACAGCCCTTAGCCTTTTGATTCGAGCAGAGCTTAGCCAGCCCGGATCTTTGCTAGGCGATGACCAGATTTATAATGTTATCGTTACCGCACATGCTTTCGTAATAATCTTCTTTATAGTAATGCCAATTATGATTGGAGGATTTGGGAACTGACTAGTTCCTCTGATGATCGGGGCCCCCGACATAGCATTCCCCCGAATAAATAATATAAGCTTTTGACTACTACCCCCATCCTTCCTTCTCCTTCTAGCCTCCTCCGGAGTTGAGGCCGGAGCCGGGACAGGTTGAACTGTTTATCCCCCTCTCGCCGGGAACTTAGCCCACGCAGGAGCCTCTGTAGACTTAACCATTTTCTCACTTCACCTCGCTGGGGTTTCTTCAATTCTGGGAGCAATTAACTTTATTACAACCATTATTAACATGAAACCTCCAGCCATTTCTCAATATCAAACACCTTTGTTTGTGTGGGCCACTCTAATTACAGCGGTACTCCTTCTCCTCTCTCTACCTGTTCTGGCCGCCGGAATTACAATACTCTTAACAGACCGAAACCTCAATACCACATTCTTCGACCCTGCTGGAGGAGGAGAC
		</sequence>
		<sequence>
			<taxon idref="T54Prochilodusnigricans"/>
			-TCCACCAACCACAAAGACATTGGCACCCTTTATTTAGTATTTGGTGCCTGAGCCGGAATAGTCGGTACAGCCCTTAGCCTTTTGATTCGAGCAGAGCTTAGCCAGCCCGGATCTTTGCTAGGCGATGACCAGATTTATAATGTTATCGTTACCGCACATGCTTTCGTAATAATCTTCTTTATAGTAATGCCAATTATGATTGGAGGATTTGGGAACTGACTAGTTCCTCTGATGATCGGGGCCCCCGACATAGCATTCCCCCGAATAAATAACATAAGCTTTTGACTACTACCCCCATCCTTCCTTCTCCTCCTAGCCTCCTCCGGAGTTGAGGCCGGAGCCGGGACAGGTTGAACTGTTTATCCCCCTCTCGCCGGGAACTTAGCCCACGCAGGAGCCTCTGTAGACTTAACCATTTTCTCACTTCACCTCGCTGGGGTTTCTTCAATTCTGGGAGCAATTAACTTTATTACAACCATTATTAACATGAAACCTCCAGCCATTTCTCAATATCAAACACCTTTGTTTGTGTGAGCCACTCTAATTACAGCGGTACTCCTTCTCCTCTCTCTACCTGTTCTGGCCGCCGGAATTACAATACTCTTAACAGACCGAAACCTCAATACCACATTCTTCGACCCTGCTGGAGGAGGAGAC
		</sequence>
		<sequence>
			<taxon idref="42732Prochiloduslacustris"/>
			----------------------------------------------------------------------------------------------------------------------------------------------------------------------------------------------------------------------------------------------------------------------------------------------------------------------------------------------------------------------------------------------------------------------------------------------------------------------------------------------------------------------------------------------------------------------------------------------------------------------------------------------------------------------------------
		</sequence>
		<sequence>
			<taxon idref="15728Prochilodusrubrotaeniatus"/>
			-TCCACCAACCACAAAGACATTGGCACCCTTTATTTAGTATTTGGTGCCTGAGCCGGAATAGTCGGTACAGCCCTTAGCCTTTTGATTCGAGCAGAGCTTAGCCAGCCCGGATCTTTGCTAGGCGATGACCAGATTTATAATGTTATCGTTACCGCACATGCTTTCGTAATAATCTTCTTTATAGTAATGCCAATTATGATTGGAGGATTTGGGAACTGACTAGTTCCTCTGATGATCGGGGCCCCCGACATAGCATTCCCCCGAATAAATAACATAAGCTTTTGACTACTACCCCCATCCTTCCTTCTCCTCCTAGCCTCCTCCGGAGTTGAGGCCGGAGCCGGGACAGGTTGAACTGTTTATCCCCCTCTCGCCGGGAACTTAGCCCACGCAGGAGCCTCTGTAGACTTAACCATTTTCTCACTTCACCTCGCTGGGGTTTCTTCAATTCTGGGAGCAATTAACTTTATTACAACCATTATTAACATGAAACCTCCAGCCATTTCTCAATATCAAACACCTTTGTTTGTGTGAGCCACTCTAATTACAGCGGTACTCCTTCTCCTCTCTCTACCTGTTCTGGCCGCCGGAATTACAATACTCTTAACAGACCGAAACCTCAATACCACATTCTTCGACCCTGCTGGAGGAGGAGAC
		</sequence>
		<sequence>
			<taxon idref="33175Prochilodushartii"/>
			-TCCACCAACCACAAAGACATTGGCACCCTTTATTTAGTATTTGGTGCCTGAGCCGGAATAGTCGGTACAGCCCTTAGCCTTTTGATTCGAGCAGAGCTTAGCCAGCCCGGATCTTTGCTGGGCGATGACCAGATTTATAATGTTATCGTTACCGCACATGCTTTCGTAATAATCTTCTTTATAGTAATGCCAATTATGATTGGAGGATTTGGGAACTGACTAGTTCCTCTAATGATCGGGGCCCCCGACATAGCATTCCCCCGAATAAATAACATAAGCTTTTGACTGCTACCCCCATCCTTCCTTCTCCTCCTAGCCTCCTCCGGAGTTGAGGCCGGGGCCGGAACAGGTTGAACTGTTTATCCCCCTCTTGCCGGAAACTTAGCCCACGCAGGAGCCTCTGTAGACTTAACCATTTTCTCACTTCACCTCGCTGGAGTTTCTTCAATTCTGGGGGCAATTAACTTTATTACAACCATTATTAATATGAAACCTCCAGCCATTTCTCAATATCAAACACCTTTATTTGTGTGAGCCATTCTAATTACAGCGGTACTCCTTCTCCTCTCTCTACCCGTTCTGGCCGCCGGAATTACAATGCTCTTAACAGACCGAAACCTTAATACCACATTCTTCGACCCTGCTGGG---------
		</sequence>
		<sequence>
			<taxon idref="29513Prochilodusreticulatus"/>
			-TCCACCAACCACAAAGACATTGGCACCCTTTATTTAGTATTTGGTGCCTGAGCCGGAATAGTCGGTACAGCCCTTAGCCTTTTGATTCGAGCAGAGCTTAGCCAGCCCGGATCCCTGCTAGGCGATGACCAGATTTATAATGTTATCGTTACCGCACATGCTTTCGTAATAATCTTCTTTATAGTAATGCCAATTATGATCGGAGGATTTGGGAACTGATTAGTTCCTCTAATGATCGGAGCCCCCGACATAGCATTCCCTCGAATAAATAACATAAGCTTTTGACTACTACCCCCATCTTTCCTTCTCCTTCTGGCTTCCTCCGGAGTCGAGGCTGGAGCCGGAACAGGTTGAACTGTTTATCCCCCTCTTGCCGGAAATTTAGCCCATGCAGGAGCCTCTGTAGACTTAACCATTTTCTCACTCCACCTCGCCGGGGTTTCTTCAATTCTGGGGGCAATTAATTTTATTACAACCATTATTAACATGAAACCTCCAGCCATTTCTCAATACCAAACACCTTTATTTGTGTGAGCCATCCTAATTACAGCGGTACTCCTTCTTCTTTCCCTACCCGTTCTGGCCGCCGGAATTACAATGCTCTTAACAGACCGAAATCTTAACACCACATTCTTCGATCCTGCTGGAGGAGGAGAC
		</sequence>
		<sequence>
			<taxon idref="33176Prochilodushartii"/>
			-TCCACCAACCACAAAGACATTGGCACCCTTTATTTAGTATTTGGTGCCTGAGCCGGAATAGTCGGTACAGCCCTTAGCCTTTTGATTCGAGCAGAGCTTAGCCAGCCCGGATCTTTGCTGGGCGATGACCAGATTTATAATGTTATCGTTACCGCACATGCTTTCGTAATAATCTTCTTTATAGTAATGCCAATTATGATTGGAGGATTTGGGAACTGACTAGTTCCTCTAATGATCGGGGCCCCCGACATAGCATTCCCCCGAATAAATAACATAAGCTTTTGACTGCTACCCCCATCCTTCCTTCTCCTCCTAGCCTCCTCCGGAGTTGAAGCCGGGGCCGGAACAGGTTGAACTGTTTATCCCCCTCTTGCCGGAAACTTAGCCCACGCAGGAGCCTCTGTAGACTTAACCATTTTCTCACTTCACCTCGCTGGAGTTTCTTCAATTCTGGGGGCAATTAACTTTATTACAACCATTATTAATATGAAACCTCCAGCCATTTCTCAATATCAAACACCTTTATTTGTGTGAGCCATTCTAATTACAGCGGTACTCCTTCTCCTCTCTCTACCCGTTCTGGCCGCCGGAATTACAATGCTCTTAACAGACCGAAACCTTAATACCACATTCTTCGACCCTGCTGGG---------
		</sequence>
		<sequence>
			<taxon idref="12754Prochilodusnigricans"/>
			-TCCACCAACCACAAAGACATTGGCACCCTTTATTTAGTATTTGGTGCCTGAGCCGGAATAGTCGGTACAGCCCTTAGCCTTTTGATTCGAGCAGAGCTTAGCCAGCCCGGATCTTTGCTAGGCGATGACCAGATTTATAATGTTATCGTTACCGCACATGCTTTCGTAATAATCTTCTTTATAGTAATGCCAATTATGATTGGAGGATTTGGGAACTGACTAGTTCCTCTGATGATCGGGGCCCCCGACATAGCATTCCCCCGAATAAATAACATAAGCTTTTGACTACTACCCCCATCCTTCCTTCTCCTCCTAGCCTCCTCCGGAGTTGAGGCCGGAGCCGGGACAGGTTGAACTGTTTATCCCCCTCTCGCCGGGAACTTAGCCCACGCAGGAGCCTCTGTAGACTTAACCATTTTCTCACTTCACCTCGCTGGGGTTTCTTCAATTCTGGGAGCAATTAACTTTATTACAACCATTATTAACATGAAACCTCCAGCCATTTCTCAATATCAAACACCTTTGTTTGTGTGAGCCACTCTAATTACAGCGGTACTCCTTCTCCTCTCTCTACCTGTTCTGGCCGCCGGAATTACAATACTCTTAACAGACCGAAACCTCAATACCACATTCTTCGACCCTGCTGGAGGAGGAGAC
		</sequence>
		<sequence>
			<taxon idref="16386Prochilodusbrevis"/>
			-TCCACCAACCACAAAGACATTGGCACCCTTTATTTAGTATTTGGTGCCTGAGCCGGAATAGTCGGTACAGCCCTTAGCCTTTTGATTCGAGCAGAGCTTAGCCAGCCCGGATCATTGCTAGGCGATGACCAGATTTATAATGTTATCGTTACCGCACATGCTTTCGTAATAATCTTCTTTATAGTAATGCCAATTATGATTGGAGGATTTGGGAACTGACTAATTCCTCTGATGATCGGGGCCCCCGACATGGCATTCCCCCGAATAAATAACATAAGCTTTTGACTACTGCCCCCATCCTTCCTTCTCCTCCTAGCCTCCTCCGGAGTTGAGGCCGGAGCCGGAACAGGTTGAACTGTTTATCCCCCTCTCGCCGGAAACTTAGCCCACGCAGGAGCCTCTGTAGACTTAACCATTTTCTCACTTCACCTCGCTGGAGTTTCTTCAATTCTGGGAGCAATTAACTTTATTACAACCATTATTAACATGAAACCTCCAGCCATTTCTCAATATCAAACACCTTTGTTTGTGTGAGCCACTCTAATTACAGCGGTACTCCTTCTCCTCTCTCTACCCGTTCTGGCCGCCGGAATTACAATGCTCTTAACAGACCGAAACCTTAATACCACATTCTTCGACCCTGCTGGAGGAGGAGAC
		</sequence>
		<sequence>
			<taxon idref="T09912Leporelluscfvitattus"/>
			-TCCACCAACCACAAAGACATTGGCACCCTCTACCTGGTATTTGGTGCCTGAGCCGGAATAGTTGGAACAGCCCTTAGCCTCCTAATTCGAGCAGAGCTCAGTCAACCCGGATCCCTTCTAGGCGACGACCAAATTTATAATGTTATCGTTACCGCACATGCTTTCGTAATAATCTTCTTTATAGTAATACCAATTATAATTGGGGGCTTCGGGAATTGATTAGTACCACTAATGATTGGTGCACCCGACATAGCATTTCCACGAATAAATAACATAAGTTTTTGACTTCTACCCCCATCTTTTCTTCTTCTATTAGCATCTTCAGGAGTAGAGGCTGGGGCCGGAACAGGTTGAACTGTTTATCCCCCACTTGCTGGAAATTTAGCCCACGCAGGTGCCTCCGTCGATTTAACCATTTTTTCCCTACATCTTGCTGGTGTCTCTTCCATTCTTGGGGCTATTAATTTTATTACAACTATTATTAACATGAAACCCCCGGCTATCTCGCAATATCAAACTCCGCTATTTGTTTGAGCTGTACTAATTACAGCTGTTCTTCTTCTCCTCTCACTACCCGTCCTAGCTGCCGGAATTACTATGCTCCTGACAGACCGAAATCTTAATACCTCATTCTTTGACCCTGCCGGGGGAGGAGAC
		</sequence>
		<sequence>
			<taxon idref="76121Ichthyoelephashumeralis"/>
			----------------------------------------------------------------------------------------------------------------------------------------------------------------------------------------------------------------------------------------------------------------------------------------------------------------------------------------------------------------------------------------------------------------------------------------------------------------------------------------------------------------------------------------------------------------------------------------------------------------------------------------------------------------------------------
		</sequence>
		<sequence>
			<taxon idref="76122Ichthyoelephashumeralis"/>
			----------------------------------------------------------------------------------------------------------------------------------------------------------------------------------------------------------------------------------------------------------------------------------------------------------------------------------------------------------------------------------------------------------------------------------------------------------------------------------------------------------------------------------------------------------------------------------------------------------------------------------------------------------------------------------
		</sequence>
		<sequence>
			<taxon idref="79758Prochilodusbritskii"/>
			----------------------------------------------------------------------------------------------------------------------------------------------------------------------------------------------------------------------------------------------------------------------------------------------------------------------------------------------------------------------------------------------------------------------------------------------------------------------------------------------------------------------------------------------------------------------------------------------------------------------------------------------------------------------------------
		</sequence>
	</alignment>

	<!-- The sequence alignment (each sequence refers to a taxon above).         -->
	<!-- ntax=77 nchar=991                                                       -->
	<alignment id="alignment3" dataType="nucleotide">
		<sequence>
			<taxon idref="PE10072Bryconpesu"/>
			TCCTAACCGGACTTTTTCTAGCAATACACTACACCCCTGACATCTACACAGCTTTCTCATCCGTAACTCACATCACCCGAGACGTGAACTACGGATGAATTCTCCGAAACCTACACGCCAATGGGGCCTCATTTTTCTTCATCTGCTTATATTTACATATTGGCCGAGGCCTTTATTATGGCTCCTACGTCTACATAAAAACATGAAACGTGGGAGTAGTTTTACTTCTACTAGTCATAGCAACCGCATTCGTAGGCTACGTACTTCCATGGGGACAAATATCTTTCTGAGGCGCCACAGTAATCACCAATCTACTATCCGCCATCCCCTATGTGGGAAACCAATCAGTTCAATGAGTTTGAGGGGGCTTCTCAGTAGACCACGCAACTCTAACACGATTCTTCGCCTTCCACTTTATTTTACCATTCCTGATTGTAGCAGCCACCGCTGTACACGCACTATTTCTACATGAAACAGGATCCAATAACCCAACTGGACTAAACTCAGATGCAGACAAAATCTCCTTCCACCCCTACTTCTCCTACAAAGACCTACTCGGATTCCTAATTCTTCTTACCACACTAGGATCCCTAGCCCTATTTACGCCAAATCTGCTAGGCGACCCAGACAACTTTTCCCCAGCCAATCCCATAATTACTCCAACCCACATCAAACCAGAATGGTACTTTCTATTTGCCTATGCCATCCTACGCTCCGTCCCTAACAAACTAGGAGGGGTACTAGCTCTTCTTGCTTCTATCCTTATTCTTATGCTTGTCCCAATACTACACACATCAAAACAACAAAGCTTGACATTCCGACCAATATCACAACTCTTATTTTGACTTTTAGTCGCCGATGTAGTAATCTTAACATGAATTGGAGGCATACCTGCAGAACCTCCTTTCATCATCATTGGCCAAATCGCTTCCACCCTCTATTTTATACTATTTATTATCTTAAATCCTTTGGCCGGATTATGAGAAAACAA
		</sequence>
		<sequence>
			<taxon idref="7015Leporinusfriderici"/>
			TCCTAACAGGACTATTCCTAGCTATACACTACACTTCAGATGTGTCCACCGCCTTCTCCTCCGTCGCCCATATCTGCCGAGATGTAAATTATGGCTGATTGATTCGTAATATACATGCCAACGGAGCCTCCTTCTTTTTTATCTGCATCTACCTTCACATCGGCCGAGGCCTATACTATGGCTCCTACCTCTATAAAGAAACCTGAAACATCGGAGTTGTGCTCCTCCTATTAGTTATAATAACCGCATTCGTAGGTTATGTACTACCATGGGGACAAATATCATTCTGAGGAGCAACCGTAATCACAAACCTTCTCTCCGCAATCCCATATGTAGGAGACACGCTAGTACAATGAATTTGAGGCGGCTTCTCAGTAGACAACGCAACCCTAACACGATTCTTCGCCTTCCACTTTCTCCTCCCATTCACAATCATCGCAGCCACAGCCCTACATGCTCTCTTCCTCCACGAAACAGGATCTAACAACCCAATCGGATTAAACTCAGACGCAGATAAAATCTCATTCCACCCATACTTTTCATACAAAGATCTTCTAGGATTTATTATTCTCCTTACAGCCCTAACATCACTAGCCCTATTTTCCCCCAATCTCCTAGGAGACCCCGAAAACTTTACCCCAGCTAACCCCCTAGTAACCCCAACACATATTAAACCAGAGTGATACTTCCTATTTGCCTATGCTATCCTACGATCAATTCCCAATAAACTAGGAGGAGTACTAGCCTTACTATTCTCAATTCTTGTACTTATATTAGTCCCCCTACTCCACACCTCAAAACAACAAGGACTCACCTTCCGTCCAATCACCCAATTCCTATTCTGAACCTTAGTCGCAGACGTACTAATTCTTACATGAATTGGAGGAATACCTGTAGAAGACCCCTTCATCATTATTGGCCAAATCGCCTCCGTCCTCTACTTTGCACTCATCCTCGTCCTAAACCCCTTGGCAGGATTACTAGAAAATAA
		</sequence>
		<sequence>
			<taxon idref="V5274Leporinusdesmotes"/>
			-------------------------------------------------CGCCTTTTCCTCCGTCGCCCATATTTGCCGTGATGTAAACTATGGCTGATTAATCCGTAATATACATGCCAACGGAGCCTCCTTCTTTTTTATTTGCATTTATCTCCACATCGGCCGAGGCCTATACTATGGCTCTTACCTCTATAAAGAAACCTGAAACATCGGAGTTGTTCTCCTCCTACTAGTTATAATAACCGCATTTGTAGGCTACGTACTACCATGAGGGCAAATATCATTCTGAGGGGCAACCGTAATTACAAACCTCCTCTCCGCAATCCCATATGTAGGGGACATACTAGTACAATGAATTTGAGGTGGCTTCTCAGTAGATAACGCAACCCTAACACGATTCTTTGCCTTCCACTTCCTCCTCCCATTCACAATCATCGCAGCCACGGCCCTTCATGCCCTCTTCCTTCACGAAACAGGATCTAACAACCCCATTGGACTAAACTCGGACGCAGACAAAATCTCATTCCACCCATACTTCTCATACAAAGACCTTCTAGGATTTATTATTCTCATTACAGCCCTAACATCATTAGCCCTATTTTCCCCAAACCTCCTAGGAGACCCCGAAAATTTTACCCCCGCCAATCCCCTAGTAACCCCAACGCATATTAAACCAGAATGATATTTCCTATTTGCTTATGCCATCCTACGATCAATTCCTAACAAACTAGGAGGTGTACTAGCCCTACTATTCTCTATTCTAGTCTTTATACTAGTCCCCCTGCTCCACACCTCAAAACAACAAGGACTAACCTTCCGTCCTATTACCCAGTTCCTGTTCTGAACCTTAGTCGCGGATGTACTAATCCTTACATGAATTGGGGGAATACCAGTAGAAGACCCCTTTATTATTATTGGCCAAGTTGCCTCCGTCCTATACTTTGCACTTATCCTTATTCTTAACCCCCTGGCAGGATTACTAGAAAACAA
		</sequence>
		<sequence>
			<taxon idref="T10200Chilodusfritillus"/>
			TCCTAACAGGACTATTCCTAGCAATACACTACACCTCAGACATCTCAACCGCCTTCTCCTCAGTTGCCCACATCTGCCGTGATGTAGACTATGGTTGATTAATCCGAAATATACATGCTAACGGGGCCTCTTTCTTCTTCATCTGCATTTATTTACATATTGGCCGAGGCCTATACTACGGATCCTACCTGTATAAAGAAACTTGAAATATTGGTGTAGTACTCTTACTTTTAGTAATAATAACCGCATTCGTCGGCTACGTCCTACCATGAGGCCAAATATCATTCTGAGGGGCCACCGTAATCACTAACCTCCTTTCTGCAATTCCTTATGTAGGAAATACTCTAGTACAATGAATTTGAGGAGGCTTTTCCGTAGATAACGCAACACTAACACGATTCTTTGCCTTCCACTTTATTCTACCATTTGCAATTTCAGCAGTCACAACCCTACACGCACTTTTCCTGCATGAAACGGGGTCAAACAACCCCATTGGATTAAACCCAAACGCAGATAAAATTACATTTCATCCATACTTTTCTTATAAAGATTTATTAGGCTTTACACTTCTACTCCTAACCCTCACATCTTTAGCACTATTTTCCCCTAACCTATTAGGAGACCCCGATAATTTTACACCCGCCAACCCCCTAGTTACACCCACACACATTAAACCAGAATGGTACTTCCTATTTGCCTACGCGATCCTACGATCAATTCCAAATAAACTGGGCGGAGTACTAGCCCTCCTATTCTCAATCCTAATCCTTATACTAGTACCTATCCTCCACACCTCTAAACGACAAGGATTAACATTCCGACCCTTCGCCCAATTCCTATTCTGAACATTAGTAATAGACGTAGCAATCCTAACCTGAATTGGAGGAATACCCGTAGAACACCCATACGTTATTATTGGTCAAGTCGCTTCCATCCTATACTTCATACTAATTCTTGTCATCAACCCATTAACAGCCTCATTAGAAAATGA
		</sequence>
		<sequence>
			<taxon idref="29688Metynnislippincottianus"/>
			TCCTCACAGGCCTTTTCCTAGCAATACATTACACTTCAGACATCTCCACAGCCTTCTCTTCAGTAGCCCACATCTGTCGAGATGTTAACTACGGCTGACTCATTCGAAACATACACGCTAATGGGGCCTCATTCTTTTTTATCTGCATCTACTTACACATCGGCCGAGGCCTCTACTACGGGTCCTATCTCTACAAAGAAACCTGAAACATTGGCGTAGTCCTTCTACTCCTCGTGATAATAACCGCATTCGTTGGATACGTCCTCCCCTGAGGACAAATGTCATTTTGGGGAGCAACCGTCATTACCAACCTTCTCTCCGCAGTCCCCTACGTAGGAGATGCCCTAGTACAATGAATTTGAGGCGGCTTCTCAGTGGATAACGCAACCCTAACCCGATTCTTTGCCTTCCACTTCCTCCTTCCCTTCGCAATTATTGCAGCCACCGCCCTCCACGCCCTGTTTCTCCATGAAACAGGATCCAACAACCCCACAGGACTAAACTCAGACGCAGACAAAATCTCATTTCACCCCTACTTCTCCTACAAAGACCTCCTAGGCTTCATTATCCTACTCGTAACCCTTACATCCCTAGCCCTCTTCTCCCCCAACCTTTTAGGCGACCCAGAAAACTTCACCCCAGCCAACCCCCTAGTCACACCCCCACACATTAAACCAGAATGATACTTCTTATTTGCCTACGCCATTCTCCGATCAATCCCTAACAAACTAGGGGGCGTTCTTGCCCTCTTATTTTCAATTCTCATCCTTATACTAGTCCCCCTTCTACACACCTCTAAACAACAAGGACTCACATTTCGCCCAGTCGCACAATTCCTATTCTGAGCCCTAGTTGCTGACGTCATGATCTTAACCTGAATCGGAGGAATGCCCGTAGAACACCCGTTCATCATCATCGGCCAAATCGCCTCCGCCCTATATTTCGCACTATTTCTTATCTTTAACCCCCTCGCCGGGCTTTTAGAAAAC--
		</sequence>
		<sequence>
			<taxon idref="35624Catoprionmento"/>
			TTCTTACAGGACTCTTTCTCGCCATACATTACACCTCAGACATCTCAACAGCCTTCTCCTCCGTGGCCCACATCTGCCGAGACGTAAACTATGGCTGACTTATCCGAAATATACACGCCAACGGAGCCTCATTCTTCTTCATCTGCATCTACCTCCACATTGGCCGAGGCTTATACTACGGCTCCTACCTCTACAAAGAAACATGAAATATTGGAGTAATCCTACTACTACTAGTCATAATAACTGCATTTGTTGGCTATGTCCTCCCATGAGGACAGATATCATTCTGAGGTGCAACCGTCATTACAAACCTCCTCTCCGCAGTCCCATACGTAGGAGATGCTCTAGTACAATGGATCTGGGGCGGCTTCTCCGTAGATAATGCAACCCTAACCCGATTCTTTGCCTTCCACTTCCTCCTCCCATTTGCAATTATCGCAGCCACCATCCTTCACGCCCTCTTCCTCCACGAAACAGGCTCAAACAACCCCACAGGCCTCAACTCAGATGCAGACAAAATCTCATTCCACCCCTATTTCTCCTACAAAGACCTGCTGGGCTTTGCAATTCTCCTTGTTACCCTCACATCATTAGCCCTCTTTTCCCCCAACCTTTTAGGAGACCCAGAAAACTTCACCCCCGCCAACCCCTTAGTTACACCTCCACACATCAAGCCAGAGTGATATTTCCTATTTGCCTACGCCATCCTCCGATCAATCCCCAATAAACTAGGAGGCGTCCTCGCCCTCCTATTTTCAATCCTCATTTTAATGCTAATCCCACTCTTACACACCTCCAAACAACAAGGGCTCACATTCCGCCCCCTCGCACAACTCCTATTCTGAACCATGGTCGCAGACGTAATAATCCTAACCTGAATCGGAGGCATGCCAGTAGAACACCCATTCATCATTATCGGCCAAATCGCCTCCGTCCTATACTTCGCGCTATTCCTAATTTTCAGCCCCCTCATCGGACTGCTAGAAAAC--
		</sequence>
		<sequence>
			<taxon idref="PE10076Hemiodusunimaculatus"/>
			TCCTAACAGGACTATTCTTAGCTATACATTATACCTCAGACATCTCCACTGCCTTCTCTTCAGTGGCCCATATCTGCCGAGACGTAAACTACGGATGACTTATCCGAAACATGCATGCCAACGGAGCTTCATTCTTCTTTATCTGCATTTACCTACACATCGGCCGCGGCCTATATTACGGATCCTACCTGTATAAAGAAACATGAAACATTGGTGTTATCCTATTACTTCTAGTAATAATAACTGCATTCGTAGGATACGTCCTCCCATGAGGACAAATATCATTCTGGGGAGCCACCGTCATCACAAATCTCCTCTCCGCCGTGCCATACGTAGGAGATGCCCTAGTTCAATGAATCTGAGGTGGATTTTCCGTAGACAACGCAACCTTAACCCGATTCTTCGCCTTTCACTTCCTACTTCCATTTGCTATTATTGCCGCCACCCTTCTACACGCCCTATTTCTTCACGAAACAGGATCGAACAACCCCCTCGGACTAAATTCAGATGCAGACAAAATTTCATTCCACCCATACTTCTCCTACAAAGACCTCCTAGGCTTCGTAGTACTACTCACAGCCCTAACATCACTAGCACTATTCGCCCCCAACCTCCTCGGAGACCCCGAAAACTTCACCCCCGCTAACCCCCTAGTCACACCTCCCCATATTAAACCAGAGTGATACTTCTTATTTGCCTACGCCATTCTACGGTCCATCCCTAACAAACTTGGGGGTGTTCTTGCCTTACTCTTCTCAATCCTTGTACTTATACTAGTCCCTATATTGCACACCTCAAAACAACAAGGCCTTACATTTCGCCCCATTACCCAATTCTTATTTTGAACATTAGTTGCAGATGTAATAATCCTAACATGAATTGGAGGAATACCAGTAGAACACCCATTCGTCATCATTGGACAAATCGCATCCGCCCTTTATTTCGCACTATTCCTCGTCCTGATTCCCCTAGCCGGTTGACTAGAAAACAA
		</sequence>
		<sequence>
			<taxon idref="PE10110Anoduselongatus"/>
			TCCTAACAGGACTCTTCCTAGCTATACACTACACCTCAGACATCTCCACCGCCTTCTCTTCAGTAGCCCACATCTGCCGAGACGTCAACTACGGCTGACTAATCCGAAACATGCATGCCAACGGTGCCTCCTTCTTCTTTATCTGCATTTACCTGCATATTGGCCGAGGCCTCTACTATGGCTCCTACCTTTATAAAGAAACATGAAACATTGGAGTCGTCCTTCTGTTGCTAGTTATAATAACCGCATTCGTGGGCTACGTCCTGCCATGAGGCCAAATATCATTCTGAGGGGCCACCGTCATTACAAATCTCCTCTCTGCAGTCCCATATGTAGGAGACATCCTAGTCCAATGAATCTGAGGCGGATTTTCTGTTGACAACGCAACCCTGACCCGATTCTTCGCCTTCCACTTCCTCTTCCCGTTCGTAATTATTGCAGCCACCCTTATACATGCCCTCTTCCTCCACGAAACAGGCTCAAACAACCCCCTTGGGCTCAACTCAGACGCAGACAAAATCTCGTTTCACCCCTACTTCTCCTATAAAGACCTCCTAGGCTTTGTAGTTCTACTCACAGCCCTGACATCTCTAGCATTATTTGCCCCGAACCTCCTAGGAGACCCCGAAAATTTTACCCCCGCCAACCCGCTAGTCACACCTCCCCACATCAAACCAGAATGATACTTTCTATTCGCCTACGCCATCCTACGATCCATCCCCAACAAACTAGGCGGCGTTCTTGCCCTATTATTCTCTATTCTTGTACTAATACTTGTCCCAATGTTGCACACCTCTAAACAACAAGGCCTCACATTCCGCCCAATCTCTCAATTTTTATTCTGAACACTTGTAGCAGACGTTATAATCCTAACATGAATCGGAGGAATACCAGTAGAACACCCATTCATTATCATTGGACAAATCGCATCCATTTTATACTTCGCACTTTTCCTAGTTTTCATCCCCCTAGCCGGCCAACTCGAAAACAA
		</sequence>
		<sequence>
			<taxon idref="5635Parodonnasus"/>
			TCCTAACAGGACTATTTCTAGCTATACATTATACCTCAGACATCTCCACTGCATTCTCCTCAGTGGCCCACATCTGCCGTGACGTCAACTACGGATGAGTAATCCGAAATATGCATGCCAACGGAGCTTCCTTCTTTTTCATCTGCATTTACTTCCACATCGGCCGAGGCCTGTATTATGGCTCATACCTTTACAAAGAGACATGAAACATTGGAGTCGTCCTGCTCCTACTAGTAATAATAACAGCATTTGTTGGATATGTGCTCCCATGGGGACAAATATCATTTTGAGGAGCAACCGTCATTACAAACCTCCTATCCGCCGTCCCATACGTGGGTGATATGCTAGTGCAATGAATCTGAGGCGGCTTCTCTGTAGACAATGCAACCCTAACCCGATTCTTCGCCTTCCACTTCCTACTGCCCTTTACAATCGTCGCAGCCACGGCCCTTCACGCCCTATTCCTTCATGAAACAGGATCAAACAACCCAGCGGGACTAAACTCAGATGCAGACAAAATTCCATTCCACCCTTACTTCTCCTATAAAGACCTCCTGGGATTCATTATCCTGCTTATAGCTTTGACATCCCTAGCCCTATTTTCTCCGAATCTCCTAGGAGACCCAGAAAACTTTACCCCAGCAAACCCCCTAGTTACACCACCTCACATCAAGCCAGAATGATATTTCCTATTTGCCTACGCCATCCTACGATCCATCCCCAACAAACTAGGAGGAGTCCTTGCCCTACTATTCTCAATCCTAGTGCTAATACTAGTCCCGCTCCTCCACACATCGAAACAACAAGGACTGACATTCCGCCCCCTCACCCAGTTCCTGTTCTGAACCCTAGTCGCCGACGTAATAATCCTAACATGAATCGGAGGAATACCAGTAGAACACCCATTCATCATCATCGGCCAAATCGCCTCAGTCCTGTATTTCGCACTGTTCCTCGTCCTAATGCCACTAACTGGATGACTGGAGAAC--
		</sequence>
		<sequence>
			<taxon idref="24665Apareiodonaffinis"/>
			TCCTGACAGGACTATTTTTGGCTATACATTATACCTCAGATATCTCCACCGCATTCTCTTCAGTAGCTCACATTTGCCGTGATGTAAATTATGGCTGAGTAATCCGGAATATGCACGCCAACGGGGCCTCCTTTTTCTTCATCTGTATTTATCTCCACATCGGTCGGGGCCTCTACTACGGCTCATACCTCTACAAAGAAACATGGAATATCGGAGTTGTTCTACTCCTGCTAGTAATAATAACAGCTTTCGTGGGATACGTACTCCCCTGAGGACAAATATCATTCTGGGGGGCAACCGTAATCACAAATCTTTTATCCGCCGTCCCATATGTAGGAGACCTATTAGTACAATGAATCTGAGGAGGCTTCTCTGTGGACAATGCAACCCTAACCCGATTCTTCGCCTTCCACTTCCTACTACCCTTCACGATCGTCGCGGCCACAGCCCTTCATGCCCTGTTCCTCCACGAAACAGGGTCAAACAACCCAGCAGGACTAAATTCAGATGCAGATAAAATCCCCTTCCACCCGTACTTCTCCTACAAGGACCTCCTAGGATTTATGATTATGCTTATAGCCTTAGCATCACTAGCCTTATTCTCTCCAAACCTCCTGGGCGACCCAGAAAACTTCACCCCAGCAAACCCCTTAGTTACCCCGCCACACATCAAGCCAGAGTGATACTTCCTCTTCGCCTATGCCATCCTACGATCCATCCCCAACAAACTAGGGGGAGTGCTAGCCCTCTTGTTCTCTATCCTCGTCCTGATGCTCGTACCGCTACTCCACACATCCAAGCAGCGAGGACTAACATTCCGACCCCTCACCCAATTTTTATTTTGAACCCTAGTCGCCGACGTGATAATTCTAACATGAATCGGGGGAATACCCGTAGAGCACCCTTTTATCATCATCGGCCAAATCGCCTCGGCCCTCTACTTCGCGCTGTTCCTCGTCCTAATACCTCTAACTGGTTGGGTAGAGAAC--
		</sequence>
		<sequence>
			<taxon idref="6609Ichthyoelephaslongirostris"/>
			TCCTAACAGGATTGTTCCTAGCTATACACTACACCTCAGATATTTCCACCGCATTCTCCTCAGTCGCCCATATCTGTCGAGACGTAAATTACGGGTGACTAATCCGAAACCTGCACGCTAACGGAGCCTCATTCTTCTTTATCTGCATTTACCTGCACATTGGCCGAGGTCTTTATTACGGCTCTTACCTATATAAAGAAACGTGAAACATTGGCGTGGTCCTTCTCTTGCTAGTTATGATAACCGCCTTTGTAGGCTATGTCCTTCCTTGAGGACAAATGTCCTTCTGAGGGGCTACTGTGATTACAAACCTCCTCTCCGCAGTACCATACGTAGGAGACATGCTAGTGCAATGAATCTGGGGCGGCTTCTCAGTAGATAACGCAACACTAACACGATTTTTCGCCTTCCATTTCCTACTACCCTTCGCAATCGTCGCAGCCACAATCCTTCACGCCCTCTTCTTACACGAAACAGGGTCCAACAACCCCGTCGGATTAAACTCTGACGCAGACAAAATTCCATTCCACCCATACTTCTCCTACAAAGACCTGCTAGGCTTCATAATTATATTAATAGCCCTGGCATTTCTAGCCCTGTTTTCCCCAAACCTCCTAGGAGACCCAGAAAACTTTACTCCAGCCAACCCGCTCGTCACGCCCACACACATCAAACCAGAATGGTATTTCCTATTTGCCTATGCCATCCTACGGTCCATCCCCAACAAACTAGGTGGGGTCCTAGCCCTCCTATTCTCAATCCTAGTACTCCTACTGGTCCCCATACTACACACCTCAAAACAACAGGGCCTCACATTCCGCCCAGCCACCCAATTCCTATTCTGAACACTAGTAGCAGATGTGATAATTCTAACATGAATTGGAGGAATACCAGTAGAACACCCCTTCGTCATCATTGGCCAAGTCGCCTCCGTCCTCTACTTCGCCCTACTTCTAGTCCTCAACCCCCTGGTTGGGTGACTAGAAAACAA
		</sequence>
		<sequence>
			<taxon idref="T48Caenotropusmestomorgmatos"/>
			TCTTGACAGGACTCTTCCTAGCCATACACTACACCTCAGACATTTCCACCGCCTTCTCCTCAGTTGCCCATATCTGCCGAGATGTAAACCACGGTTGACTCATTCGCAATATACACGCCAATGGGGCCTCCTTCTTCTTCATCTGTATCTATATACACATCGGCCGAGGCCTCTACTACGGCTCCTACCTGTATAAAGAAACCTGAAATATTGGCGTAGTACTTTTACTCCTAGTTATAATAACCGCATTTGTGGGCTATGTCCTCCCATGAGGACAAATATCATTCTGGGGGGCCACCGTAATCACAAACCTCCTATCAGCAATCCCGTATGTAGGAAATAATCTAGTACAGTGAATCTGAGGGGGCTTCTCCGTAGATAACGCAACCCTAACCCGATTCTTCGCCTTCCACTTCCTACTACCATTCGTAATTGCAGCAGTTACAATCATCCACGCCCTATTCTTACATGAAACCGGATCAAACAACCCCGTAGGGCTAAACCCAAACGCGGATAAAATTTCATTCCACCCCTATTTCTCCTATAAGGACTTATTAGGATTTATGATCCTACTTTTAGCCCTTACATTCTTAGCGCTATTCTCCCCAAACCTCCTAGGAGACCCTGACAACTTTACCCCCGCTAACCCCCTAGTCACACCCACACACATCAAGCCAGAATGATACTTCTTATTTGCCTACGCCATCCTACGATCTATTCCCAACAAACTAGGTGGAGTACTGGCCCTTCTGTTTTCAATCCTAGTCCTTATACTAGTACCACTACTACACACCTCTAAACAACAAGGACTAACATTTCGTCCAATAACTCAATTTCTATTCTGAACACTAGTTGCAGACGTAATGATTCTAACATGAATCGGAGGTATACCAGTAGAACACCCCTTTATCATCATTGGCCAAGTCGCCTCAGTCCTCTATTTCACACTAATTTTAATCCTTAATCCATTAGCAGCCCTACTAGAAAACAA
		</sequence>
		<sequence>
			<taxon idref="T08985Abramiteshypselonotus"/>
			TTTTAACAGGGCTATTTCTAGCTATACACTATACTTCAGATATCTCTACCGCCTTCTCTTCCGTCGCCCACATTTGCCGTGATGTTAACTACGGCTGATTAATTCGTAACATGCACGCTAATGGGGCCTCCTTCTTTTTTATTTGCATCTACCTCCATATTGGTCGAGGCTTATATTATGGTTCTTACCTATACAAAGAAACCTGAAATATTGGAGTCATTCTCCTTTTACTAGTAATAATAACCGCATTCGTGGGTTATGTATTACCATGAGGTCAAATATCATTCTGAGGAGCAACAGTTATTACTAACTTGCTCTCTGCAGTCCCTTATGTAGGAGATATACTAGTACAATGGATCTGAGGGGGCTTCTCAGTAGACAATGCTACTTTAACTCGATTCTTCGCCTTCCACTTCCTACTTCCATTTGCAATTGTCGCAGCCACACTACTACATGCCCTCTTCCTTCACGAAACAGGATCTAACAACCCAATTGGACTAAACTCAGACGCAGACAAAATCTCATTTCATCCATATTTCTCATACAAAGACCTTCTAGGTTTTATCATTTTATTAATAGCCTTAACATCGCTAGCCCTATTTTTCCCCAACCTTCTAGGAGACCCTGAAAATTTTACCCCGGCTAACCCGCTAGTAACCCCAACACACATTAAGCCAGAATGATACTTTTTATTCGCCTATGCCATCCTACGATCAATTCCTAACAAACTTGGAGGCGTATTAGCCCTATTATTCTCAATCTTAGTCTTTATACTAGTCCCTCTCCTCCACACCTCAAAACAACAAGGACTCACTTTCCGCCCGCTCACCCAATTCCTATTTTGAACCCTAGTCGCAGACGTACTAATTTTAACATGAATCGGCGGAATACCAGTAGAAGACCCCTTTATCATTATTGGCCAGATCGCCTCCGTCCTTTATTTTATGCTCATCCTTATCTTAAACCCATTAGCGGGGTGATTAGAAAACAA
		</sequence>
		<sequence>
			<taxon idref="PE10044Myleusschomburgkii"/>
			TTCTAACAGGACTATTCCTAGCCATACACTACACCTCAGATATCTCCACAGCCTTCTCCTCCGTCGCTCACATTTGTCGAGACGTCAACTATGGCTGATTCATCCGAAATATGCACGCCAACGGAGCCTCATTCTTCTTTATCTGCATCTACCTACACATCGGCCGAGGACTCTACTACGGCTCGTACCTCTATAAGGAAACATGAAACATCGGAGTAGTTCTACTCCTGCTCGTTATAATAACTGCATTTGTTGGATACGTCCTTCCATGAGGACAAATATCATTTTGAGGAGCAACCGTCATCACAAACCTCCTTTCCGCGGTTCCATACGTAGGAGATGCCCTAGTACAATGAATCTGAGGTGGCTTCTCTGTAGACAACGCAACCCTAACCCGTTTCTTTGCCTTCCACTTCCTGCTTCCCTTCACAATCGTTGCCGCCACAGCCCTCCATGCTCTCTTCCTCCACGAAACAGGCTCCAACAACCCCACAGGCCTAAACTCAGACGCAGACAAAATCTCATTCCACCCCTACTTCTCCTACAAAGACCTCCTAGGCTTTGCAATCCTCCTTATTGCCCTCACATCACTAGCCCTCTTTTCCCCCAACCTCCTAGGCGACCCTGAAAACTTCACCCCCGCCAACCCCCTGGTCACACCCCCTCACATCAAGCCAGAATGATACTTCCTATTTGCTTACGCCATTCTCCGATCCATCCCCAACAAACTAGGGGGCGTCCTCGCCCTCCTATTCTCTATTCTCATCCTGATACTGGTCCCCCTTCTACACACCTCTAAACAACAAGGACTAACGTTCCGCCCCCTCGCACAATTTCTATTTTGAACCCTCGTCGCAGACGTAATAATCCTAACCTGAATCGGAGGAATACCCGTTGAACACCCGTTCATTATCATCGGCCAAATCGCCTCCGTCCTCTACTTCGCGCTATTCCTAATTTTCAACCCCCTAGCCGGACTATTAGAAAACAA
		</sequence>
		<sequence>
			<taxon idref="26648Colossomamacropomum"/>
			TCCTAACAGGGCTCTTCCTAGCCATACATTATACCTCAGACATCTCCACAGCCTTCTCCTCCGTAGCCCATATTTGCCGTGACGTCAACTACGGATGACTTATCCGAAACATACACGCTAACGGAGCCTCATTCTTCTTCATCTGCATTTATCTACACATTGGCCGAGGCCTGTACTACGGCTCCTACCTTTACAAAGAAACATGAAACATCGGAGTAGTACTACTCCTGCTAGTCATAATAACCGCATTCGTAGGATACGTACTCCCATGAGGACAAATATCATTTTGAGGGGCAACCGTAATTACAAACCTCCTCTCCGCCGTCCCATACGTAGGAGATGCTCTAGTACAATGAATCTGAGGTGGCTTCTCCGTAGACAACGCAACCCTAACCCGATTCTTCGCCTTCCACTTCCTACTCCCATTCGCAATCATTGCAGCCACAGCCCTACATGCCCTCTTCCTCCACGAAACAGGCTCCAACAATCCCGTAGGACTAAACTCAGACGCAGACAAAATCTCCTTCCACCCTTACTTTTCTTATAAAGACCTGCTAGGATTCGTAATCCTCCTCATAGCCCTAACATCCCTAGCTCTATTTTCCCCCAACCTCCTAGGAGACCCTGAAAACTTCACCCCCGCCAACCCCCTAGTCACACCCCCACACATCAAACCAGAATGATACTTCCTATTTGCCTACGCAATCCTACGATCAATCCCCAACAAGCTAGGAGGCGTCCTCGCCCTACTATTCTCAATCCTCATTCTCATACTAGTCCCTATATTACATACCTCCAAACAACAAGGACTCACATTCCGCCCAATCACACAATTCCTGTTTTGGACCCTAGTCGCAGACGTAATAATCCTAACGTGAATCGGAGGAATACCAGTAGAACACCCATTTATCATCATCGGCCAAATCGCCTCCATCCTATACTTCGCACTGTTCCTAATCTTTAACCCCCTAGCCGGCTGATTGGAAAAC--
		</sequence>
		<sequence>
			<taxon idref="T09707Schizodonscotorhabdotus"/>
			TTTTAACAGGACTATTCCTAGCTATACACTACACCTCAGATGTATCCACTGCCTTTTCCTCCGTCGCCCACATTTGCCGTGATGTAAACTACGGCTGACTGATCCGTAACATACATGCCAATGGTGCTTCTTTCTTTTTCATCTGCATTTACCTTCATATTGGCCGAGGTCTTTATTACGGCTCCTATCTCTATAAAGAAACCTGAAACATTGGAGTTATTCTCCTCTTACTAGTTATGATAACCGCATTCGTGGGATATGTGCTCCCATGAGGACAAATATCATTCTGAGGGGCAACCGTAATCACAAACCTCCTCTCTGCTGTACCATATGTAGGAGACACACTAGTGCAATGAATTTGAGGCGGCTTCTCAGTAGATAATGCAACCCTAACACGATTCTTTGCTTTCCATTTCCTACTCCCATTTGTAATCGTTGCGGCCACAGTCTTACACGCCCTCTTCCTTCATGAAACAGGATCCAACAACCCGATCGGATTAAACTCAGACGCAGACAAAATCCCGTTCCACCCATACTTTTCATACAAAGACCTTCTAGGCTTCATTATTCTCCTTATGGCCCTAACATCATTGGCTCTATTTTCTCCAAACCTCTTAGGCGACCCCGACAACTTCACCCCAGCCAACCCCCTAGTAACCCCAACACATATTAAACCAGAGTGATACTTCCTGTTCGCCTACGCCATCCTACGGTCCATCCCCAATAAATTAGGAGGCGTATTAGCCCTGCTATTCTCTATTTTAGTCTTTATATTAGTCCCCCTTCTCCATACCTCAAAACACCAAGGACTTACCTTCCGCCCCATTACTCAATTTCTATTCTGAACCTTAGTCGCAGATGTACTTATTTTAACATGAATTGGAGGAATACCAGTAGAAGACCCCTACATCATTATTGGTCAAGTCGCCTCAGTCCTTTACTTCACACTTATCCTTATTCTGAACCCCCTAGCAGGCTGATTAGAAAACAA
		</sequence>
		<sequence>
			<taxon idref="16871Leporinusstriatus"/>
			TCTTAACAGGACTATTCCTAGCTATACACTACACTTCAGACATCTCCACCGCCTTTTCCTCCGTTGCCCACATTTGCCGTGATGTAAACTACGGCTGACTAATCCGTAATATACATGCCAATGGAGCTTCCTTTTTCTTTATCTGTATTTACCTTCACATTGGCCGAGGCCTATATTATGGTTCATACCTCTATAAAGAAACCTGAAACATTGGAGTTATCCTCCTCCTACTAGTTATAATAACTGCATTCGTAGGTTATGTTCTCCCATGAGGACAGATATCATTCTGAGGTGCAACCGTAATTACAAACCTCCTCTCCGCAGTCCCCTATGTAGGCAACACACTAGTACAATGAATTTGAGGGGGCTTCTCAGTAGATAATGCAACCCTAACCCGATTCTTTGCCTTCCACTTCCTTCTCCCATTTGCAGTTGTTGCAGCCACAGCCCTTCACGCCCTCTTCCTTCATGAAACAGGCTCAAACAACCCCATCGGACTAAACTCAGACGCAGACAAAATCTCATTCCACCCCTACTTTTCATATAAAGACCTTTTAGGCTTCATTATTCTTCTCACAGCCCTAACATCACTAGCCCTGTTCTCCCCCAACCTCATAGGAGACCCCGAGAACTTCACCCCCGCCAACCCCCTAGTTACCCCAACACATATTAAACCAGAATGATACTTCCTATTTGCTTATGCCATCCTACGGTCAATCCCAAATAAACTAGGAGGCGTACTAGCCCTGCTATTTTCAATTCTAGTATTCATACTAGTTCCCCTCCTCCACACCTCAAAACAACAAGGACTTACCTTTCGCCCCTTAACCCAATTCTTATTTTGAACCCTAGTAGCAGACGTACTAATTTTAACATGAATTGGAGGCATACCAGTAGAAGACCCCTTTATTATTATTGGCCAAATCGCCTCCGTCCTTTACTTTGCACTCATCCTTATTTTAAACCCCCTAGCAGGC--------------
		</sequence>
		<sequence>
			<taxon idref="PE10113Psectrogasteramazonica"/>
			TCTTAACAGGATTATTTCTAGCCATACACTACACCTCAGATATTTCCACCGCATTTTCCTCCGTCGCCCACATTTGTCGTGATGTCAACTATGGATGACTAATCCGAAATATTCATGCCAACGGTGCCTCCTTCTTCTTTATCTGCATCTACCTTCATATTGGACGAGGCTTATACTACGGCTCCTACCTCTACAAAGAAACATGAAATATTGGAGTAGTACTACTTCTGTTAGTTATAATAACTGCATTCGTAGGCTACGTTCTCCCATGAGGACAAATATCATTCTGAGGAGCCACCGTCATTACCAACCTCCTCTCAGCAGTACCATATGTAGGAGATGCACTAGTACAATGAATCTGAGGGGGCTTCTCTGTAGACAACGCAACTCTAACACGATTCTTTGCCTTCCACTTTCTTCTACCATTCGCAATTGTAGCAGCCACCCTACTACATGCCCTCTTTCTGCATGAAACAGGCTCTAATAACCCAGTTGGCCTAAACTCGGACGCAGATAAAATTTCTTTCCACCCCTACTTCTCCTACAAAGACCTCCTAGGCTTTATAATTATACTAGTATCTTTAACAGCCCTAGCCCTATTCTCCCCCAACCTCCTGGGAGACGCAGAAAATTTTATTCCTGCCAACCCCCTCGTTACACCAACACATATTAAACCAGAATGATACTTCCTATTTGCCTACGCCATCCTTCGATCAATTCCAAACAAGCTAGGCGGGGTCTTGGCCCTTTTATTCTCAATCCTAGTCTTAATACTAGTCCCCTTACTCCACACCTCTAAACAACAAGGACTAACATTCCGCCCAGTAACCCAATTCCTATTTTGAACTCTCGTTGCAGACGTAGCAATCCTAACATGAATCGGAGGAATACCAGTAGAACACCCATTCATTATCATTGGACAAATCGCCTCCGTCCTTTACTTTGCACTAATCCTCGTTCTTAACCCAATAGCAGGTTGACTAGAAAACAA
		</sequence>
		<sequence>
			<taxon idref="12758Semaprochilodustaeniurus"/>
			-----------------------------------------------------------------------------------------TACGGCTGACTAATCCGAAATATGCATGCCAACGGAGCTTCCTTCTTCTTCATTTGCATCTATCTACACATCGGCCGAGGCCTATATTACGGCTCATACCTTTACAAAGAAACCTGAAATATCGGAGTAGTCCTACTTCTACTAGTTATAATAACTGCATTCGTAGGCTACGTACTCCCATGAGGACAAATATCTTTCTGAGGAGCCACCGTAATTACAAACCTCCTCTCTGCCGTACCATACGTCGGAGATACCCTAGTACAATGAATCTGRGGTGGCTTTTCTGTAGACAATGCAACCCTAACACGATTCTTCGCCTTCCACTTCCTACTACCCTTTGCAGTCGTCGCAGCAACAGCTCTTCACGCCCTCTTCCTGCATGAAACAGGATCAAACAATCCCGTCGGACTAAACTCCGACGCAGATAAAATTCCATTCCACCCATATTTCTCCTACAAGGACCTGCTCGGCTTCATAGTATTACTAGTAGCTCTTACATCACTAGCCCTTTTCTCCCCCAATCTCCTAGGAGATCCTGAAAACTTCACTCCAGCCAACCCCCTCGTTACACCAACACATATCAAGCCAGAATGATATTTTCTATTGGCCTACGCCATCCTCCGATCTATCCCCAATAAACTAGGTGGAGTATTAGCCCTTTTATTCTCAATCCTCGTCCTCATGCTAGTCCCCATGCTACATACCTCCAAACAACAAGGACTTACATTCCGCCCAGTCACCCAATTCCTATTTTGAACATTAGTAGCAGACGTAATAATCCTAACATGAATTGGAGGAATACCAGTAGAGCACCCATTTATCATTATNGGCCAAGTCGCTTCCGTCCTCTATTTCACATTACTTTTAATTCTCAATCCCT----------------------
		</sequence>
		<sequence>
			<taxon idref="12757Semaprochilodustaeniurus"/>
			TCTTAACAGGACTATTCTTAGCAATACACTATACCTCAGATATCTCCACTGCCTTCTCCTCCGTTACCCATATCTGCCGTGACGTCAACTACGGCTGACTAATCCGAAATATACATGCCAACGGAGCTTCCTTCTTCTTCATTTGCATCTATCTACACATCGGCCGAGGCCTATATTACGGCTCATACCTTTACAAAGAAACCTGAAATATCGGAGTAGTCCTACTTCTACTAGTTATAATAACAGCATTCGTAGGCTACGTACTCCCATGAGGACAAATATCTTTCTGAGGAGCCACCGTAATTACAAACCTCCTCTCTGCCGTACCATACGTCGGAGATACCTTAGTACAATGAATCTGAGGTGGCTTTTCTGTAGACAATGCAACCCTAACACGATTCTTCGCCTTCCACTTCCTACTACCCTTTGCAGTCGTCGCAGCCACAGCTCTCCACGCCCTCTTCCTACATGAAACAGGATCAAACAATCCCGTCGGACTAAACTCCAACGCAGATAAAATTCCATTCCATCCATATTTCTCCTACAAGGACCTGCTCGGCTTTATAATATTACTAATAGCCCTTACATCACTAACCCTTTTCTCCCCCAATCTCCTAGGAGATCCCGAAAACTTCACTCCCGCCAACCCCCTCATTACACCAACACATATCAAGCCAGAATGATATTTTCTATTTGCCTACGCCATCCTCCGATCTATCCCCAATAAACTAGGTGGAGTATTAGCCCTTTTATTCTCAATCCTCATCCTCATGCTAGTCCCCATGCTACATACCTCCAAACAACAAGGACTTACATTCCGCCCAGTTACCCAATTTCTATTCTGAATATTAGTAGCAGACGTAATAATCCTAACATGAATTGGAGGAATACCAGTAGAGCACCCATTTATTATTATTGGCCAAGTCGCTTCCATCCTCTATTTCATATTACTTTTAATTCTCAATCCCTTGGCCGGGTGATTAGAAAATAA
		</sequence>
		<sequence>
			<taxon idref="12759Semaprochilodustaeniurus"/>
			-----ACAGGACTATTCTTAGCAATACACTATACCTCAGATATCTCCACTGCCTTCTCCTCCGTTACCCATATCTGCCGTGACGTCAACTACGGCTGACTAATCCGAAATATACATGCCAACGGAGCTTCCTTCTTCTTCATTTGCATCTATCTACACATCGGCCGAGGCCTATATTACGGCTCATACCTTTACAAAGAAACCTGAAATATCGGAGTAGTCCTACTTCTACTAGTTATAATAACAGCATTCGTAGGCTACGTACTCCCATGAGGACAAATATCTTTCTGAGGAGCCACCGTAATTACAAACCTCCTCTCTGCCGTACCATACGTCGGAGATACCTTAGTACAATGAATCTGAGGTGGCTTTTCTGTAGACAATGCAACCCTAACACGATTCTTCGCCTTCCACTTCCTACTACCCTTAGCAGTCGTCGCAGCCACAGCTCTCCACGCCCTCTTCCTACATGAAACAGGATCAAACAATCCCGTCGGACTAAACTCCAACGCAGATAAAATTCCATTCCATCCATATTTCTCCTACAAGGACCTGCTCGGCTTTATAATATTACTAATAGCCCTTACATCACTAACCCTTTTCTCCCCCAATCTCCTAGGAGATCCGGAAAACTTCACTCCCGCCAACCCCCTCATTACACCAACACATATCAAGCCAGAATGATATTTTCTATTTGCCTACGCCATCCTA-----------------------------------------------------------------------------------------------------------------------------------------------------------------------------------------------------------------------------------------------------------------------------------------
		</sequence>
		<sequence>
			<taxon idref="1697Curimatopsismacrolepis"/>
			TTCTAACAGGATTATTTTTAGCCATGCACTACACCTCTGACATCTCCACAGCCTTCTCATCAGTTGCCCACATTTGCCGAGACGTAAACTACGGATGGCTAATCCGAAATATTCATGCTAACGGCGCCTCTTTCTTCTTCATCTGTATTTATTTGCACATTGGCCGAGGTCTATACTATGGGTCCTACCTTTATAAAGAAACATGAAATATTGGAGTTGTCCTACTCCTTCTAGTAATAATAACTGCATTTGTGGGCTACGTTCTTCCATGAGGACAAATATCCTTCTGAGGCGCAACCGTAATTACAAACCTGCTATCCGCCGTCCCCTATGTAGGAGATATACTAGTACAATGAATTTGAGGGGGCTTCTCCGTCGACAACGCAACTCTTACACGATTCTTCGCATTTCACTTCCTCCTTCCATTCGTAGTAGTAGCAGCCACTGTCCTTCACGCCTTATTTCTCCATGAAACAGGATCCAACAACCCAATTGGCCTAAACTCGGACGCAGACAAAATCTCATTCCACCCCTACTTCTCCTACAAGGACTTATTGGGCTTCCTAATAATGCTAGCAGCCCTTACATCCCTCGCCCTTTTTTCCCCAAACCTGCTAGGAGACCCAGATAACTTCACCCCGGCCAACCCCCTGGTTACACCAACACACATCAAACCAGAGTGGTACTTCCTATTTGCCTACGCAATCCTACGATCTATCCCTAATAAATTAGGCGGCGTCCTAGCCCTTCTATTTTCTATTCTAGTTCTAATATTAGTCCCACTACTACACACATCAAAACAGCAAGGACTTACATTCCGACCCCATACCCAATTTCTATTTTGATCTCTAGTTGCAGACGTAATAATTCTAACCTGAATTGGAGGCATGCCAGTAGAACACCCCTTTATCATTATCGGCCAAGTAGCCTCCGTCCTCTACTTCGCACTCATCCTCGTCTTCTACCCCCTAGCTGGCCTTTTAGAAAACAA
		</sequence>
		<sequence>
			<taxon idref="GY11103Curimatacyprinoides"/>
			TCCTAACAGGATTATTTCTAGCCATACACTACACCTCCGACATCTCTACCGCATTCTCTTCTGTAGCCCACATCTGCCGAGATGTAAACTACGGCTGACTAATCCGAAACATACACGCAAACGGCGCCTCTTTCTTCTTTATCTGTATCTACTTACACATCGGCCGAGGCCTCTATTATGGTTCCTACCTCTACAAAGAGACATGAAACATTGGAGTAGTACTATTACTACTAGTCATGATAACTGCATTCGTAGGTTACGTCCTTCCATGAGGGCAGATATCATTCTGAGGAGCCACAGTCATCACAAACCTTCTCTCCGCAGTCCCCTATGTAGGAGATGCCCTAGTACAATGAATTTGAGGGGGCTTTTCCGTAGATAACGCAACTCTAACACGATTCTTCGCCTTCCACTTCCTTCTACCCTTTGCAATCGTAGCAGCTACAGCCCTACACGCCCTTTTCCTGCATGAAACAGGATCCAATAACCCCGTCGGACTAAACTCAGACGCAGATAAAATCTCATTCCACCCCTACTTCTCGTACAAAGACTTACTAGGATTCTTAGTTATACTAGTAGCCCTTGCATCCCTCGCCCTCTTCTCCCCCAACCTCCTGGGAGACTCAGAAAATTTCATCCCCGCAAACCCACTGGTTACACCCACACACATTAAACCAGAATGATACTTCCTATTCGCCTACGCCATCCTACGATCCATTCCAAACAAACTAGGCGGGGTTTTAGCCCTGCTATTTTCAATTCTAGTTCTAATACTAGTCCCTCTACTCCACACCTCCAAACAACAAGGACTAACATTTCGCCCAATGACTCAGTTCCTATTCTGAACCCTTGTTGCAGATGTGGCCATCCTAACCTGAATTGGAGGAATACCTGTAGAACATCCGTTCATCATTATTGGTCAAATCGCCTCCGTCCTCTACTTTGCACTAATCCTTGTCCTCAACCCATTAGCAGGAGGATTAGAAAACAA
		</sequence>
		<sequence>
			<taxon idref="25521Cyphocharaxspilotus"/>
			TCCTAACAGGATTATTTCTAGCTATACACTACACCTCAGACATTTCTACTGCATTTTCTTCCGTCGCCCACATCTGCCGCGACGTCAACTACGGATGATTAATCCGAAACATACACGCCAACGGCGCCTCCTTTTTCTTCATTTGTATCTACTTACACATCGGTCGAGGCCTATATTATGGCTCCTACCTCTATAAAGAGACATGAAACATCGGAGTAGTATTACTACTCTTAGTTATGATAACCGCATTTGTAGGTTATGTCCTCCCATGAGGCCAAATGTCATTCTGAGGAGCCACTGTCATCACAAATCTTCTCTCCGCAGTCCCATATGTAGGAGACGCCCTAGTACAATGAATTTGAGGGGGCTTTTCCGTAGACAATGCAACCCTAACACGATTCTTTGCCTTCCATTTCCTACTACCCTTCGCAATCGTGGCAGCTACTGCTCTCCATGCCCTCTTCCTACATGAAACAGGCTCTAACAACCCAGTCGGGCTGAACTCAGACGCAGACAAAATCTCATTCCACCCCTATTTCTCTTATAAAGATCTCCTAGGATTCCTAATTATACTAGTAGCCCTCGCATCTTTGGCCCTATTCTCCCCCAACCTCTTAGGCGACGCAGAAAATTTTATTCCCGCCAATCCCCTAGTTACACCAACACACATCAAACCAGAATGATACTTTCTATTTGCCTATGCTATCCTACGATCAATTCCTAACAAACTAGGCGGAGTATTAGCCCTCTTGTTCTCAATTCTAGTTTTAATGTTAGTTCCACTACTTCACACTTCTAAACAACAAGGACTAACGTTCCGCCCCGTAACCCAATTTTTATTCTGAGCCCTAGTTGCAGACGTGGTAATTCTAACATGAATCGGAGGAATACCTGTAGAACACCCATTCATCATTATTGGTCAAGTGGCCTCTGTCCTCTACTTTGCACTAATCCTCGTCCTCAACCCCCTGGCGGGATGATT---------
		</sequence>
		<sequence>
			<taxon idref="40130Cyphocharaxgilbert"/>
			TCCTAACAGGACTATTTTTAGCCATACATTACACCTCAGACATCTCTACCGCATTCTCTTCCGTTGCCCATATCTGCCGTGATGTCAACTACGGATGATTAATCCGAAATATGCATGCCAACGGCGCCTCCTTTTTCTTCATTTGCATTTACTTACACATCGGTCGAGGCCTATATTATGGCTCCTACCTCTATAAAGAGACATGAAACATCGGAGTCGTATTATTACTTTTAGTTATAATAACCGCATTTGTAGGTTACGTGCTCCCATGAGGCCAAATGTCATTCTGAGGAGCCACCGTAATCACAAACCTTCTCTCTGCAGTCCCATATGTAGGAGATGCCCTAGTACAATGAATTTGAGGGGGCTTTTCCGTAGACAATGCAACCCTAACACGATTCTTTGCCTTCCACTTCCTACTACCCTTCGCAATCGTGGCAGCTACTGCCCTCCATGCCCTCTTCCTGCATGAAACAGGCTCTAATAACCCAGTTGGGTTAAACTCAGACGCAGACAAAATCTCATTCCACCCTTATTTTTCTTATAAAGACCTCCTAGGATTTCTAATTATACTAGTAGCCCTCGCATCTTTGGCCCTATTCTCCCCCAATCTTTTAGGCGATGCAGAAAATTTTATTCCCGCCAACCCCCTAGTCACACCGACACACATCAAACCAGAATGATACTTCCTATTTGCCTACGCCATCCTACGGTCAATCCCCAATAAACTAGGCGGGGTGTTAGCCCTCCTGTTTTCAATCCTAGTCCTAATGCTAGTCCCACTACTTCACACTTCTAAACAACGAGGACTAACATTCCGCCCCGTAACCCAATTTTTATTCTGAGCCCTAGTCGCAGACGTAGTGATTTTAACATGAATCGGAGGGATACCCGTAGAACACCCATTCATCATTATTGGGCGAGTTGCCTCTGTCCTCTACTTCGCA--------------------------------------------
		</sequence>
		<sequence>
			<taxon idref="6929Semaprochilodusvarii"/>
			TTTTAACAGGGCTATTCTTAGCTATACACTACACCTCAGACATCTCCACCGCCTTCTCCTCTGTCGCCCACATTTGCCGCGACGTCAACTACGGCTGACTAATTCGAAACATACATGCCAACGGAGCCTCCTTCTTCTTCATTTGCATTTATCTCCACATCGGCCGAGGCTTATATTATGGTTCCTACCTCTACAAAGAAACCTGAAACATCGGCGTAGTCCTCCTACTACTAGTTATAATAACAGCATTTGTAGGCTATGTACTCCCATGAGGACAAATGTCTTTCTGAGGAGCTACCGTAATTACAAACCTCCTCTCTGCCGTGCCATACGTCGGAGACGCCCTAGTACAATGAATTTGAGGCGGCTTCTCCGTAGACAATGCAACCTTAACACGATTCTTCGCCTTCCACTTCCTACTACCATTTGCAGTCGTCGCAGCCACAGCCCTTCACGCCCTTTTCCTACATGAAACAGGATCAAATAACCCAGTTGGACTAAACTCCGATGCAGACAAAATTCCATTCCACCCATATTTCTCCTACAAAGACCTGCTTGGCTTCATAATTCTGCTAGTAGCCCTAACATCGCTAGCCCTTTTCTCCCCCAACCTCCTAGGAGACCCCGAAAACTTTACCCCCGCCAACCCCCTCGTCACACCAACACACATCAAACCAGAATGATACTTCCTATTTGCCTACGCCATCCTACGATCCATCCCCAATAAACTAGGCGGAGTACTAGCCCTTCTATTCTCAATTCTCGTCCTCCTACTAGTACCCATATTACACACCTCTAAACAACAAGGACTCACGTTCCGCCCAATCACCCAATTCTTATTTTGGACATTAGTAGCAGACGTAATAATCTTAACATGAATCGGAGGAATACCAGTAGAACATCCATTTATCATCATTGGCCAAATCGCCTCCATCCTCTACTTCGCACTACTTCTAATTTTTAACCCCCTAGCCGGATGGTTAGAAAACAA
		</sequence>
		<sequence>
			<taxon idref="15729Semaprochilodusvarii"/>
			TTTTAACAGGGCTATTCTTAGCTATACACTACACCTCAGACATCTCCACCGCCTTCTCCTCTGTCGCCCACATTTGCCGCGACGTCAACTACGGCTGACTAATTCGAAACATACATGCCAACGGAGCCTCCTTCTTCTTCATTTGCATTTATCTCCACATCGGCCGAGGCTTATATTATGGTTCCTACCTCTACAAAGAAACCTGAAACATCGGCGTAGTCCTCCTACTACTAGTTATAATAACAGCATTTGTAGGCTATGTACTCCCATGAGGACAAATATCTTTCTGAGGAGCTACCGTAATTACAAACCTCCTCTCTGCCGTGCCATACGTCGGAGACGCCCTAGTACAATGAATTTGAGGCGGCTTCTCCGTAGACAATGCAACCTTAACACGATTCTTCGCCTTCCACTTCCTACTACCATTTGCAGTCGTCGCAGCCACAGCCCTTCACGCCCTCTTCCTACATGAAACAGGATCAAATAACCCAGTTGGACTAAACTCCGATGCAGACAAAATTCCATTCCACCCATATTTCTCCTACAAAGACCTGCTTGGCTTCATAATTCTGCTAGTAGCCCTAACATCGCTAGCCCTTTTCTCCCCCAACCTCCTAGGAGACCCCGAAAACTTTACCCCCGCCAACCCCCTCGTCACACCAACACACATCAAACCAGAATGATACTTCCTATTTGCCTACGCCATCCTACGATCCATCCCCAATAAACTAGGCGGAGTACTAGCCCTTCTATTCTCAATTCTCGTCCTCCTACTAGTACCCATATTACACACCTCTAAACAACAAGGACTCACGTTCCGCCCAATCACCCAATTCTTATTTTGGACATTAGTAGCAGACGTAATAATCTTAACATGAATCGGAGGAATACCAGTAGAACATCCATTTATCATCATTGGCCAAATCGCCTCCATCCTCTACTTCGCACTACTTCTAATTTTTAACCCCCTAGCCGGATGGTTAGAAAACAA
		</sequence>
		<sequence>
			<taxon idref="12727Semaprochiloduslaticeps"/>
			TTTTAACAGGGCTATTCTTAGCCATACACTACACCTCAGATATCTCCACTGCCTTCTCCTCTGTCGCCCACATTTGCCGCGACGTCAACTACGGCTGACTAATTCGAAACATACACGCCAACGGAGCCTCCTTCTTCTTCATTTGCATTTATCTCCACATCGGCCGAGGCCTATATTATGGTTCCTACCTATACAAAGAAACTTGAAACATCGGCGTAGTCCTCCTACTACTAGTTATAATAACAGCATTTGTAGGTTATGTACTCCCATGAGGACAAATGTCTTTCTGAGGGGCTACCGTAATTACAAACCTCCTCTCTGCCGTACCGTACATCGGAGACGCCCTAGTACAATGAATCTGAGGCGGCTTCTCCGTAGACAATGCAACCTTAACACGATTCTTCGCCTTCCACTTCCTACTACCATTTGCAGTCATCGCAGCCACAGCCCTTCACGCCCTATTCCTACATGAAACAGGATCAAACAACCCCGTTGGACTAAACTCCGATGCAGACAAAATTCCATTCCACCCATACTTTTCCTACAAAGACCTGCTTGGCTTCATAATCCTGCTAGTAGCCCTAACATCGCTAGCCCTTTTCTCCCCCAACCTCCTAGGAGACCCCGAAAACTTTACCCCCGCCAACCCTCTCGTTACACCAACACACATCAAACCAGAATGATACTTCCTATTTGCCTATGCCATCCTACGATCCATCCCCAATAAATTAGGCGGAGTACTAGCCCTTCTATTCTCAATTCTCGTCCTCCTACTAGTACCCATACTACACACCTCTAAACAACAAGGACTCACGTTCCGCCCAATCACCCAATTCTTATTTTGAACATTAGTAGCAGACGTAATAATCTTAACATGAATCGGAGGAATACCAGTAGAACATCCATTTATCATCATTGGCCAAATCGCCTCCATCCTCTACTTCGCACTACTTCTAATTTTTAACCCCCTAGCCGGATGGTTAGAAAACAA
		</sequence>
		<sequence>
			<taxon idref="P4298Semaprochiloduskneri"/>
			TTCTAACAGGACTATTCCTAGCAATACACTATACCTCAGACATCTCTACTGCCTTCTCCTCCGTTGCCCATATCTGCCGTGACGTCAACTACGGCTGACTAATCCGAAATATGCATGCTAATGGAGCTTCCTTCTTCTTCATTTGCATTTATCTCCACATCGGCCGAGGCCTATATTACGGCTCCTACCTTTATAAAGAAACCTGAAACATTGGCGTAGTCCTACTGCTACTAGTTATAATAACAGCATTCGTAGGCTATGTACTCCCATGAGGACAAATATCTTTCTGAGGAGCTACTGTAATCACGAATCTCCTCTCTGCCGTACCATACGTCGGAGATGCTCTAGTGCAATGAATTTGAGGCGGCTTTTCCGTAGACAACGCAACACTAACACGATTCTTCGCCTTCCACTTCCTACTACCCTTCGTAGTCGTTGCAGCCACAGCTCTTCACGCCCTCTTCCTGCACGAAACAGGGTCAAACAACCCTGTCGGATTAAATTCTGACGCAGACAAAATTCCATTCCACCCATATTTCTCTTATAAAGACCTACTCGGCTTTATAGTACTACTAGCAGCTCTTACCTCACTAGCCCTTTTCTCCCCCAACCTCTTAGGAGACCCCGACAACTTCACCCCAGCTAATCCCCTAGTCACACCAACACACATCAAACCAGAATGATACTTCCTATTCGCCTACGCTATTCTCCGATCCATCCCTAACAAACTAGGTGGAGTATTAGCCCTTCTATTCTCAATCCTCGTCCTACTACTAGTTCCCCTCCTACATACCTCTAAACAGCAAGGACTTACATTCCGCCCAATCACTCAGTTCCTATTTTGAGCGCTAGTAGCAGACGTGATAATTCTGACATGAATTGGAGGAATACCAGTAGAACACCCATTTATTATTATTGGCCAAATCGCCTCTGTCCTCTACTTCGCACTACTTCTAATTTTTAATCCCCTAGCCGGATGACTGGAAAACAA
		</sequence>
		<sequence>
			<taxon idref="T43Semaprochilodusinsignis"/>
			TTCTAACAGGACTATTCCTAGCAATACACTATACCTCAGACATCTCTACTGCCTTCTCCTCCGTTGCCCATATCTGCCGTGACGTCAACTATGGCTGACTAATCCGAAATATGCATGCTAATGGAGCTTCCTTCTTCTTCATTTGCATTTATCTCCACATCGGCCGGGGCCTATATTACGGCTCCTACCTTTATAAAGAAACCTGAAACATTGGCGTAGTCCTGCTACTACTAGTTATAATAACAGCATTCGTAGGCTATGTACTCCCATGAGGACAAATATCTTTCTGAGGAGCTACTGTAATCACGAATCTCCTCTCTGCCGTACCATATGTCGGAGATGCCCTAGTGCAATGAATTTGAGGCGGCTTTTCCGTAGACAACGCAACACTAACACGATTCTTCGCCTTCCACTTCCTACTACCCTTCGTAGTCGTTGCAGCCACAGCTCTTCACGCCCTCTTCCTGCACGAAACAGGGTCAAACAACCCTGTCGGGTTGAATTCTGACGCAGACAAAATTCCATTCCACCCATATTTCTCTTACAAAGACCTACTCGGCTTTATAGTACTACTAGCAGCTCTTACCTCACTAGCCCTTTTCTCCCCCAACCTCTTAGGAGACCCCGACAACTTCACCCCAGCTAATCCCCTCGTCACACCAACACACATCAAACCAGAATGATACTTCCTATTCGCCTACGCTATTCTCCGATCCATCCCTAACAAACTAGGTGGAGTATTAGCCCTTCTATTCTCAATCCTCGTCCTACTACTAGTCCCCCTCCTACATACCTCTAAACAGCAAGGACTTACATTCCGCCCAATCACTCAGTTCCTATTTTGAGCGCTAGTAGCAGACGTGATAATTCTGACATGAATTGGAGGAATGCCAGTAGAACACCCATTTATTATTATTGGCCAAATCGCCTCTGTCCTCTACTTCGCACTACTTCTAATTTTTAATCCCCTAGCCGGATGACTGGAAAACAA
		</sequence>
		<sequence>
			<taxon idref="12734Semaprochiloduskneri"/>
			TTCTAACAGGACTATTCCTAGCAATACACTATACCTCAGACATCTCTACTGCCTTCTCCTCCGTTGCCCATATCTGCCGTGACGTCAACTACGGCTGACTAATCCGAAATATGCATGCTAATGGAGCTTCCTTCTTCTTCATTTGCATTTATCTCCACATCGGCCGAGGCCTATATTACGGCTCCTACCTTTATAAAGAAACCTGAAACATTGGCGTAGTCCTACTGCTACTAGTTATAATAACAGCATTCGTAGGCTATGTACTCCCATGAGGACAAATATCTTTCTGAGGAGCTACTGTAATCACGAATCTCCTCTCTGCCGTACCATACGTCGGAGATGCTCTAGTGCAATGAATTTGAGGCGGCTTTTCCGTAGACAACGCAACACTAACACGATTCTTCGCCTTCCACTTCCTACTACCCTTCGTAGTCGTTGCAGCCACAGCTCTTCACGCCCTCTTCCTGCACGAAACAGGGTCAAACAACCCCTTCGGATTAAATTCTGACGCAGACAAAATTCCATTCCACCCATATTTCTCTTATAAAGACCTACTCGGCTTTATAGTACTACTAGCAGCTCTTACCTCACTAGCCCTTTTCTCCCCCAACCTCTTAGGAGACCCCGACAACTTCACCCCAGCTAATCCCCTCGTCACACCAACACACATCAAACCAGAATGATACTTCCTATTCGCCTACGCTATTCTCCGATCCATCCCTAACAAACTAGGTGGAGTATTAGCCCTTCTATTCTCAATCCTCGTCCTACTACTAGTTCCCCTCCTACATACCTCTAAACAGCAAGGACTTACATTCCGCCCAATCACTCAGTTCCTATTTTGAGCGCTAGTAGCAGACGTGATAATTCTGACATGAATTGGAGGAATACCAGTAGAACACCCATTTATTATTATTGGCCAAATCGCCTCTGTCCTCTACTTCGCACTACTTCTAATTTTTAATCCCCTAGCCGGATGACTGGAAAACAA
		</sequence>
		<sequence>
			<taxon idref="12761Semaprochilodusinsignis"/>
			--------------------------CACTATACCTCAGACATCTCTACTGCCTTCTCCTCCGTTGCCCATATCTGCCGTGACGTCAACTATGGCTGACTAATCCGAAATATGCATGCTAATGGAGCTTCCTTCTTCTTCATTTGCATTTATCTCCACATCGGCCGGGGCCTATATTACGGCTCCTACCTTTATAAAGAAACCTGAAACATTGGCGTAGTCCTGCTACTACTAGTTATAATAACAGCATTCGTAGGCTATGTACTCCCATGAGGACAAATATCTTTCTGAGGAGCTACTGTAATCACGAATCTCCTCTCTGCCGTACCATATGTCGGAGATGCCCTAGTGCAATGAATTTGAGGCGGCTTTTCCGTAGACAACGCAACACTAACACGATTCTTCGCCTTCCACTTCCTACTACCCTTCGTAGTCGTTGCAGCCACAGCTCTTCACGCCCTCTTCCTGCACGAAACAGGGTCAAACAACCCTGTCGGGTTGAATTCTGACGCAGACAAAATTCCATTCCACCCATATTTCTCTTACAAAGACCTACTCGGCTTTATAGTACTACTAGCAGCTCTTACCTCACTAGCCCTTTTCTCCCCCAACCTCTTAGGAGACCCCGACAACTTCACCCCAGCTAATCCCCTCGTCACACCAACACACATCAAACCAGAATGATACTTCCTATTCGCCTACGCTATTCTCCGATCCATCCCTAATAAACTAGGTGGAGTATTAGCCCTTCTATTCTCAATCCTCGTCCTACTACTAGTTCCCCTCCTACATACCTCTAAACAGCAAGGACTTACATTCCGCCCAATCACTCAGTTCCTATTTTGAGCGCTAGTAGCAGACGTGATAATTCTGACATGAATTGGAGGAATGCCAGTAGAACACCCATTTATTATTATTGGCCAAATCGCCTCTGTCCTCTACTTCGCACTACTTCTAATTTTTAATCCCCTAGCCGGATGACTGGAAAACAA
		</sequence>
		<sequence>
			<taxon idref="12762Semaprochilodusinsignis"/>
			TTCTAACAGGACTATTCCTAGCAATACACTATACCTCAGACATCTCTACTGCCTTCTCCTCCGTTGCCCATATCTGCCGTGACGTCAACTATGGCTGACTAATCCGAAATATGCATGCTAATGGAGCTTCCTTCTTCTTCATTTGCATTTATCTCCACATCGGCCGGGGCCTATATTACGGCTCCTACCTTTATAAAGAAACCTGAAACATTGGCGTAGTCCTGCTGCTACTAGTTATAATAACAGCATTCGTAGGCTATGTACTCCCATGAGGACAAATATCTTTCTGAGGAGCTACTGTAATCACGAATCTCCTCTCTGCCGTACCATACGTCGGAGATGCCCTAGTGCAATGAATTTGAGGCGGCTTTTCCGTAGACAACGCAACACTAACACGATTCTTCGCCTTCCACTTCCTACTACCCTTCGTAGTCGTTGCAGCCACAGCTCTTCACGCCCTCTTCCTGCACGAGACAGGGTCAAACAACCCTGTCGGGTTGAATTCTGACGCAGACAAAATTCCATTCCACCCATATTTCTCCTACAAAGACCTACTCGGCTTTATAGTACTACTAGCAGCTCTTACCTCACTAGCCCTTTTCTCCCCCAACCTCTTAGGAGACCCCGACAACTTCACCCCAGCTAATCCCCTCGTCACACCAACACACATCAAACCAGAATGATACTTCCTATTCGCCTACGCTATTCTCCGATCCATCCCTAACAAACTAGGTGGAGTATTAGCCCTTCTATTCTCAATCCTCGTCCTACTACTAGTTCCCCTCCTACATACCTCTAAACAGCAAGGACTTACATTCCGCCCAATCACTCAGTTCCTATTTTGAGCGCTAGTAGCAGACGTGATAATTCTGACATGAATTGGAGGAATGCCAGTAGAACACCCATTTATTATTATTGGCCAAATCGCCTCTGTCCTCTACTTCGCACTACTTCTAATTTTTAATCCCCTAGCCGGATGACTGGAAAACAA
		</sequence>
		<sequence>
			<taxon idref="19139Semaprochiloduskneri"/>
			TTCTAACAGGACTATTCCTAGCAATACACTATACCTCAGACATCTCTACTGCCTTCTCCTCCGTTGCCCATATCTGCCGTGACGTCAACTACGGCTGACTAATCCGAAATATGCATGCTAATGGAGCTTCCTTCTTCTTCATTTGCATTTATCTCCACATCGGCCGAGGCCTATATTACGGCTCCTACCTTTATAAAGAAACCTGAAACATTGGCGTAGTCCTACTGCTACTAGTTATAATAACAGCATTCGTAGGCTATGTACTCCCATGAGGACAAATATCTTTCTGAGGAGCTACTGTAATCACGAATCTCCTCTCTGCCGTACCATACGTCGGAGATGCTCTAGTGCAATGAATTTGAGGCGGCTTTTCCGTAGACAACGCAACACTAACACGATTCTTCGCCTTCCACTTCCTACTACCCTTCGTAGTCGTTGCAGCCACAGCTCTTCACGCCCTCTTCCTGCACGAAACAGGGTCAAACAACCCTGTCGGATTAAATTCTGACGCAGACAAAATTCCATTCCACCCATATTTCTCTTATAAAGACCTACTCGGCTTTATAGTACTACTAGCAGCTCTTACCTCACTAGCCCTTTTCTCCCCCAACCTCTTAGGAGACCCCGACAACTTCACCCCAGCTAATCCCCTAGTCACACCAACACACATCAAACCAGAATGATACTTCCTATTCGCCTACGCTATTCTCCGATCCATCCCTAACAAACTAGGTGGAGTATTAGCCCTTCTATTCTCAATCCTCGTCCTACTACTAGTTCCCCTCCTACATACCTCTAAACAGCAAGGACTTACATTCCGCCCAATCACTCAGTTCCTATTTTGAGCGCTAGTAGCAGACGTGATAATTCTGACATGAATTGGAGGAATACCAGTAGAACACCCATTTATTATTATTGGCCAAATCGCCTCTGTCCTCTACTTCGCACTACTTCTAATTTTTAATCCCCTAGCCGGATGACTGGAAAACAA
		</sequence>
		<sequence>
			<taxon idref="19140Semaprochiloduskneri"/>
			TTCTAACAGGACTATTCCTAGCAATACACTATACCTCAGACATCTCTACTGCCTTCTCCTCCGTTGCCCATATCTGCCGTGACGTCAACTACGGCTGACTAATCCGAAATATGCATGCTAATGGAGCTTCCTTCTTCTTCATTTGCATTTATCTCCACATCGGCCGAGGCCTATATTACGGCTCCTACCTTTATAAAGAAACCTGAAACATTGGCGTAGTCCTACTGCTACTAGTTATAATAACAGCATTCGTAGGCTATGTACTCCCATGAGGACAAATATCTTTCTGAGGAGCTACTGTAATCACGAATCTCCTCTCTGCCGTACCATACGTCGGAGATGCTCTAGTGCAATGAATTTGAGGCGGCTTTTCCGTAGACAACGCAACACTAACACGATTCTTCGCCTTCCACTTCCTACTACCCTTCGTAGTCGTTGCAGCCACAGCTCTTCACGCCCTCTTCCTGCACGAAACAGGGTCAAACAACCCTGTCGGATTAAATTCTGACGCAGACAAAATTCCATTCCACCCATATTTCTCTTATAAAGACCTACTCGGCTTTATAGTACTACTAGCAGCTCTTACCTCACTAGCCCTTTTCTCCCCCAACCTCTTAGGAGACCCCGACAACTTCACCCCAGCTAATCCCCTCGTCACACCAACACACATCAAACCAGAATGATACTTCCTATTCGCCTACGCTATTCTCCGATCCATCCCTAACAAACTAGGTGGAGTATTAGCCCTTCTATTCTCAATCCTCGTCCTACTACTAGTTCCCCTCCTACATACCTCTAAACAGCAAGGACTTACATTCCGCCCAATCACTCAGTTCCTATTTTGAGCGCTAGTAGCAGACGTGATAATTCTGACATGAATTGGAGGAATACCAGTAGAACACCCATTTATTATTATTGGCCAAATCGCCTCTGTCCTCTACTTCGCACTACTTCTAATTTTTAATCCCCTAGCCGGATGACTGGAAAACAA
		</sequence>
		<sequence>
			<taxon idref="PE10001Semaprochilodusinsignis"/>
			TTCTAACAGGACTATTCCTAGCAATACACTATACCTCAGACATCTCTACTGCCTTCTCCTCCGTTGCCCATATCTGCCGTGACGTCAACTATGGCTGACTAATCCGAAATATGCATGCTAATGGAGCTTCCTTCTTCTTCATTTGCATTTATCTCCACATCGGCCGGGGCCTATATTACGGCTCCTACCTTTATAAAGAAACCTGAAACATTGGCGTAGTCCTGCTACTACTAGTTATAATAACAGCATTCGTAGGCTATGTACTCCCATGAGGACAAATATCTTTCTGAGGAGCTACTGTAATCACGAATCTCCTCTCTGCCGTACCATATGTCGGAGATGCCCTAGTGCAATGAATTTGAGGCGGCTTTTCCGTAGACAACGCAACACTAACACGATTCTTCGCCTTCCACTTCCTACTACCCTTCGTAGTCGTTGCAGCCACAGCTCTTCACGCCCTCTTCCTGCACGAAACAGGGTCAAACAACCCTGTCGGGTTGAATTCTGACGCAGACAAAATTCCATTCCACCCATATTTCTCTTACAAAGACCTACTCGGCTTTATAGTACTACTAGCAGCTCTTACCTCACTAGCCCTTTTCTCCCCCAACCTCTTAGGAGACCCCGACAACTTCACCCCAGCTAATCCCCTCGTCACACCAACACACATCAAACCAGAATGATACTTCCTATTCGCCTACGCTATTCTCCGATCCATCCCTAACAAACTAGGTGGAGTATTAGCCCTTCTATTCTCAATCCTCGTCCTACTACTAGTTCCCCTCCTACATACCTCTAAACAGCAAGGACTTACATTCCGCCCAATCACTCAGTTCCTATTTTGAGCGCTAGTAGCAGACGTGATAATTCTGACATGAATTGGAGGAATGCCAGTAGAACACCCATTTATTATTATTGGCCAAATCGCCTCTGTCCTCTACTTCGCACTACTTCTAATTTTTAATCCCCTAGCCGGATGACTGGAAAACAA
		</sequence>
		<sequence>
			<taxon idref="12728Semaprochiloduslaticeps"/>
			--------------------------------ACCTCAGATATCTCCACTGCCTTCTCCTCTGTCGCCCACATTTGCCGCGACGTCAACTACGGCTGACTAATTCGAAACATACACGCCAACGGAGCCTCCTTCTTCTTCATTTGCATTTATCTCCACATCGGCCGAGGCCTATATTATGGTTCCTACCTATACAAAGAAACTTGAAACATCGGCGTAGTCCTCCTACTACTAGTTATAATAACAGCATTTGTAGGTTATGTACTCCCATGAGGACAAATGTCTTTCTGAGGGGCTACCGTAATTACAAACCTCCTCTCTGCCGTACCGTACATCGGAGACGCCCTAGTACAATGAATCTGAGGCGGCTTCTCCGTAGACAATGCAACCTTAACACGATTCTTCGCCTTCCACTTCCTACTACCATTTGCAGTCATCGCAGCCACAGCCCTTCACGCCCTATTCCTACATGAAACAGGATCAAACAACCCCGTTGGACTAAACTCCGATGCAGACAAAATTCCATTCCACCCATACTTTTCCTACAAAGACCTGCTTGGCTTCATAATCCTGCTAGTAGCCCTAACATCGCTAGCCCTTTTCTCCCCCAACCTCCTAGGAGACCCCGAAAACTTTACCCCCGCCAACCCTCTCGTTACACCAACACACATCAAACCAGAATGATACTTCCTATTTGCCTATGCCATCCTACGATCCATCCCCAATAAATTAGGCGGAGTACTAGCCCTTCTATTCTCAATTCTCGTCCTCCTACTAGTACCCATACTACACACCTCTAAACAACAAGGACTCACGTTCCGCCCAATCACCCAATTCTTATTTTGAACATTAGTAGCAGACGTAATAATCTTAACATGAATCGGAGGAATACCAGTAGAACATCCATTTATCATCATTGGCCAAATCGCCTCCATCCTCTACTTCGCACTACTTCTAATTTTTAACCCCCTAGCCGGATGGTTAGAAAAC--
		</sequence>
		<sequence>
			<taxon idref="2004BSAQ01Semaprochiloduslaticeps"/>
			TTTTAACAGGGCTATTCTTAGCCATACACAATACCTCAGATATCTCCACTGCCTTCTCCTCTGTCGCCCACATTTGCCGCGACGTCAACTACGGCTGACTAATTCGAAACATACACGCCAACGGAGCCTCCTTCTTCTTCATTTGCATTTATCTCCACATCGGCCGAGGCCTATATTATGGTTCCTACCTATACAAAGAAACTTGAAACATCGGCGTAGTCCTCCTACTACTAGTTATAATAACAGCATTTGTAGGTTATGTACTCCCATGAGGACAAATGTCTTTCTGAGGGGCTACCGTAATTACAAACCTCCTCTCTGCCGTACCGTACATCGGAGACGCCCTAGTACAATGAATCTGAGGCGGCTTCTCCGTAGACAATGCAACCTTAACACGATTCTTCGCCTTCCACTTCCTACTACCATTTGCAGTCATCGCAGCCACAGCCCTTCACGCCCTATTCCTACATGAAACAGGATCAAACAACCCCGTTGGACTAAACTCCGATGCAGACAAAATTCCATTCCACCCATACTTTTCCTACAAAGACCTGCTTGGCTTCATAATCGGGCTAGTAGCCCTAACATCGCTAGCCCTTTTCTCCCCCAACCTCCAAGGAGACCCCGAAAACTTTACCCCCGCCAACCCTCTCGTTACACCAACACACATCAAACCAGAATGATACTTCCTATTTGCCTATGCCATCCTACGATCCATCCCCAATAAATTAGGCGGAGTACTAGCCCTTCTATTCTCAATTCTCGTCCTCCTACTAGTACCCATACTACACACCTCTAAACAACAAGGACTCACGTTCCGCCCAATCACCCAATTCTTATTTTGAACATTAGTAGCAGACGTAATAATCTTAACATGAATCGGAGGAATACCAGTAGAACATCCATTTATCATCATTGGCCAAATCGCCTCCATCCTCTACTTCGCACTACTTCTAATTTTTTACCCCCTAGCCGGATGGTTAGAAAACAA
		</sequence>
		<sequence>
			<taxon idref="41019Semaprochilodusbrama"/>
			TTTTAACAGGGTTATTCTTAGCCATACACTACACCTCAGACATCTCCACCGCCTTCTCATCTGTCGCCCACATCTGCCGCGACGTCAACTACGGCTGACTTATTCGAAACATACATGCCAACGGAGCCTCCTTCTTCTTCATTTGCATTTATCTCCACATCGGCCGAGGCCTATATTATGGTTCCTACCTCTACAAAGAAACTTGAAACATCGGCGTAATCCTCCTACTACTAGTTATAATAACAGCATTCGTAGGTTATGTGCTCCCATGAGGACAAATATCTTTCTGAGGAGCTACCGTAATTACAAACCTCCTCTCTGCCGTACCGTACATCGGAGACGCCCTAGTACAATGAATCTGAGGCGGCTTCTCCGTGGACAATGCAACCTTAACACGATTCTTTGCCTTCCACTTCCTACTACCATTTGCAGTCGTCGCAGCCACAGCCCTTCACGCCCTCTTCCTACATGAAACAGGATCAAACAACCCCGTCGGACTAAACTCCGATGCAGACAAAATTCCATTCCACCCATACTTTTCCTACAAAGACCTGCTCGGCTTCATAATTCTGCTAGTAGCCCTAACATCACTAGCCCTTTTCTCCCCCAACCTCCTAGGAGACCCCGAAAACTTCACCCCCGCCAACCCTCTCGTTA----------------------------------------------------------------------------------------------------------------------------------------------------------------------------------------------------------------------------------------------------------------------------------------------------------------------------------------------
		</sequence>
		<sequence>
			<taxon idref="41171Semaprochilodusbrama"/>
			TTTTAACAGGGTTATTCTTAGCCATACACTACACCTCAGACATCTCCACCGCCTTCTCATCTGTCGCCCACATCTGCCGCGACGTCAACTACGGCTGACTTATTCGAAACATACATGCCAACGGAGCCTCCTTCTTCTTCATTTGCATTTATCTCCACATCGGCCGAGGCCTATATTATGGTTCCTACCTCTACAAAGAAACTTGAAACATCGGCGTAATCCTCCTACTACTAGTTATAATAACAGCATTCGTAGGTTATGTGCTCCCATGAGGACAAATATCTTTCTGAGGAGCTACCGTAATTACAAACCTCCTCTCTGCCGTACCGTACATCGGAGACGCCCTAGTACAATGAATCTGAGGCGGCTTCTCCGTGGACAATGCAACCTTAACACGATTCTTTGCCTTCCACTTCCTACTACCATTTGCAGTCGTCGCAGCCACAGCCCTTCACGCCCTCTTCCTACATGAAACAGGATCAAACAACCCCGTCGGACTAAACTCCGATGCAGACAAAATTCCATTCCACCCATACTTTTCCTACAAAGACCTGCTCGGCTTCATAATTCTGCTAGTAGCCCTAACATCACTAGCCCTTTTCTCCCCCAACCTCCTAGGAGACCCCGAAAACTTCACCCCCGCCAACCCTCTCGTTACACCAACACACATCAAACCAGAATGATACTTCCTATTTGCCTACGCCATCCTGCGATCCATCCCCAATAAATTAGGCGGAGTACTAGCCCTTCTATTCTCAATTCTCGTCCTCCTACTAGTGCCCATGCTACATACCTCCAAACAACAAGGACTCACGTTCCGCCCAATCACCCAATTCTTATTCTGGACATTAGTAGCGGACGTAATAATCTTAACATGAATCGGAGGAATACCAGTAGAACATCCATTTATTATCATTGGCCAAATCGCCTCCATCCTCTACTTTGCACTACTTCTAATTTTTAACCCCCTAGCCGGATGGTTAGAAAACAA
		</sequence>
		<sequence>
			<taxon idref="79757Prochilodusbritskii"/>
			-------------------------------------------------------------------------------------------------------------------------------------------------------------------------------------------------------------------------------------------------------------------------------------------------------------------------------------------------------------------------------------------------------------------------------------------------------------------------------------------------------------------------------------------------------------------------------------------------------------------------------------------------------------------------------------------------------------------------------------------------------------------------------------------------------------------------------------------------------------------------------------------------------------------------------------------------------------------------------------------------------------------------------
		</sequence>
		<sequence>
			<taxon idref="29514Prochilodusreticulatus"/>
			-----------------------------------------------------------TCCGTCGCCCACATCTGCCGTGATGTAAACTACGGCTGACTAATCCGAAACATGCACGCCAACGGAGCTTCCTTTTTCTTCATCTGCATCTATCTGCACATCGGCCGAGGCTTATACTACGGCTCCTATCTTTATAAAGAAACATGAAACATCGGCGTAGTCCTCCTACTGCTAGTTATAATAACTGCATTCGTAGGTTACGTACTACCATGAGGACAAATATCATTCTGAGGCGCTACCGTAATTACAAACCTACTCTCCGCTGTGCCCTACGTCGGAGATGCTTTAGTACAATGAATCTGAGGTGGCTTTTCCGTAGACAACGCAACCCTAACACGATTCTTTGCCTTCCACTTCCTACTGCCTTTCGCAGTCGTCGCCGCCACAGCCCTCCACGCCCTCTTCCTACACGAAACAGGATCAAACAACCCCGTCGGGCTAAACTCTGACGCAGACAAAATCCCATTCCACCCATACTTCTCCTACAAAGACCTACTCGGCTTCATGGTACTACTAGCAGCTCTTACATCACTAGCCCTTTTCTCCCCAAACCTCCTAGGAGATCCTGAAAACTTCACCCCAGCCAACCCTCTCGTCACACCTACACATATTAAACCAGAATGATACTTCCTATTCGCCTACGCCATCCTACGATCAATTCCCAATAAACTAGGCGGGGTACTAGCCCTCCTCTTCTCAATTCTAGTCCTCCTACTAGTCCCTATGTTACACACCTCTAAACAACAAGGACTTACATTCCGCCCAATCACCCAATTCTTATTTTGAGCACTAGTAGCAGACGTAATAATCCTAACCTGAATTGGAGGAATGCCAGTAGAACACCCCTTCATTATCATCGGCCAAGTTGCCTCCGTCCTTTACTTCGCGCTACTCCTAATTCTAAACCCTCTAGCCGGGTGACTAGAAAAC--
		</sequence>
		<sequence>
			<taxon idref="GR207Prochilodusmagdalenae"/>
			TCCTAACAGGACTATTCCTAGCAATACACTACACCTCAGACATCTCCACCGCCTTCTCCTCCGTCGCCCACATCTGCCGTGATGTAAACTACGGCTGACTAATCCGAAACATGCACGCCAACGGAGCTTCCTTTTTCTTCATCTGCATCTATCTGCACATCGGCCGAGGCTTATACTACGGCTCCTATCTTTATAAAGAAACATGAAACATCGGCGTAGTCCTCCTACTGCTAGTTATAATAACTGCATTCGTAGGTTACGTACTACCATGAGGACAAATATCATTCTGAGGCGCTACCGTAATTACAAACCTACTCTCCGCTGTGCCCTACGTCGGAGATGCTTTAGTACAATGAATCTGAGGTGGCTTTTCCGTAGACAACGCAACCCTAACACGATTCTTTGCCTTCCACTTCCTACTGCCTTTCGCAGTCGTCGCCGCCACAGCCCTCCACGCCCTCTTCCTACACGAAACAGGATCAAACAACCCCGTCGGGCTAAACTCTGACGCAGACAAAATCCCATTCCACCCATACTTCTCCTACAAAGACCTACTCGGCTTCATGGTACTACTAGCAGCTCTTACATCACTAGCCCTTTTCTCCCCAAACCTCCTAGGAGATCCTGAAAACTTCACCCCAGCCAACCCTCTCGTCACACCTACACATATTAAACCAGAATGATACTTCCTATTCGCCTACGCCATCCTACGATCAATTCCCAATAAACTAGGCGGGGTACTAGCCCTCCTCTTCTCAATTCTAGTCCTCCTACTAGTCCCTATGTTACACACCTCTAAACAACAAGGACTTACATTCCGCCCAATCACCCAATTCTTATTTTGAGCACTAGTAGCAGACGTAATAATCCTAACCTGAATTGGAGGAATGCCGGTAGAACACCCCTTCATTATCATCGGCCGAGTTGCCTCCGTCCTTTACTTCGCGCTACTCCTAATTCTTAACCCTCTAGCCGGGTGACTAGAAAATAA
		</sequence>
		<sequence>
			<taxon idref="GR208Prochilodusmagdalenae"/>
			TCCTAACAGGACTATTCCTAGCAATACACTACACCTCAGACATCTCCACCGCCTTCTCCTCCGTCGCCCACATCTGCCGTGATGTAAACTACGGCTGACTAATCCGAAACATGCACGCCAACGGAGCTTCCTTTTTCTTCATCTGCATCTATCTGCACATCGGCCGAGGCTTATACTACGGCTCCTATCTTTATAAAGAAACATGAAACATCGGCGTAGTCCTCCTACTGCTAGTTATAATAACTGCATTTGTAGGTTACGTACTACCATGAGGACAAATATCATTCTGAGGCGCTACCGTAATTACAAACCTACTCTCCGCTGTGCCCTACGTCGGAGATGCTTTAGTACAATGAATCTGAGGTGGCTTTTCCGTAGACAACGCAACCCTAACACGATTCTTTGCCTTCCACTTCCTACTGCCTTTCGCAGTCGTCGCCGCCACAGCCCTCCACGCCCTCTTCCTACACGAAACAGGATCAAACAACCCCGTCGGACTAAACTCTGACGCAGACAAAATCCCATTCCACCCATACTTCTCCTACAAAGACCTACTCGGCTTCATGGTACTACTAGCAGCTCTTACATCACTAGCCCTTTTCTCCCCAAACCTCCTAGGAGATCCTGAAAACTTCACCCCAGCCAACCCTCTCGTCACACCTACACATATTAAACCAGAATGATACTTCCTATTCGCCTACGCCATCCTACGATCAATTCCCAATAAACTAGGCGGGGTACTGGCCCTCCTCTTCTCAATTCTAGTCCTCCTACTAGTCCCTATGTTACACACCTCTAAACAACAAGGACTTACATTCCGCCCAATCACCCAATTCTTATTTTGAGCACTAGTAGCAGACGTAATAATCCTAACCTGAATTGGAGGAATGCCGGTAGAACACCCCTTCATTATCATCGGCCGAGTTGCCTCCGTCCTTTACTTCGCGCTACTCCTAATTCTTAACCCTCTAGCCGGG--------------
		</sequence>
		<sequence>
			<taxon idref="47662Prochilodusvimboides"/>
			TCCTAACAGGATTATTCCTAGCAATACACTATACCTCAGATATCTCTACTGCCTTTTCCTCCGTCGCCCACATCTGCCGTGACGTAAAMTACGGTTGATTAATCCGAAACATGCACGCCAACGGAGCTTCCTTTTTCTTCATCTGCATTTATCTACACATTGGCCGAGGCTTATATTACGGCTCCTACCTTTATAAAGAAACATGAAACATTGGCGTAGTCCTACTATTACTAGTCATAATAACTGCATTCGTAGGCTACGTACTACCATGAGGACAAATATCATTTTGAGGCGCCACCGTGATCACAAACCTACTCTCTGCCGTCCCCTACGTTGGAGATGCTCTAGTACAATGAATCTGAGGTGGCTTCTCCGTAGACAACGCAACTCTAACACGATTCTTCGCCTTCCACTTCCTACTACCTTTCGCAGTTATCGCTGCCACAGCCCTTCACGCCCTCTTCTTGCACGAAACAGGATCAAACAACCCCGTTGGACTAAATTCTGACGCAGACAAGATCCCATTCCACCCATATTTYTCCTATAAAGACCTACTCGGCTTTATAGTACTACTARCAGCCCTAACATCACTAGCCCTTTTCTCCCCAAACCTCCTAGGGGACCCTGAAAATTTTACCCCRGCCAACCCCCTCGTTACACCCACACACATCAAACCAGAATGATACTTCCTATTCGCCTATGCTATCCTACGATCCATTCCCAATAAACTRGGTGGGGTRTTAGCCCTCCTTTTCTCAATCTTAGTCCTYCTACTAGTTCCCATACTACACACCTCCMAACAACAAGGACTTACATTCCGTCCANTCACTCAATTCCTGTTTTGAGCACTAGTAGCAGACGTAATAATCCTGACCTGAATTGGAGGAA-------------------------------------------------------------------------------------------------------
		</sequence>
		<sequence>
			<taxon idref="16011Prochilodusvimboides"/>
			---------------------------------------------------CCTTTTCCTCCGTCGCCCACATCTGCCGTGACGTAAAATACGGTTGATTAATCCGAAACATGCACGCCAACGGAGCTTCCTTTTTCTTCATCTGCATTTATCTACACATTGGCCGAGGCTTATATTACGGCTCCTACCTTTATAAAGAAACATGAAACATTGGCGTAGTCCTACTATTACTAGTCATAATAACTGCATTCGTAGGCTACGTACTACCATGAGGACAAATATCATTTTGAGGCGCCACCGTGATCACAAACCTACTCTCTGCCGTCCCCTACGTTGGAGATGCTCTAGTACAATGAATCTGAGGTGGCTTCTCCGTAGACAACGCAACTCTAACACGATTCTTCGCCTTCCACTTCCTACTACCTTTCGCAGTTATCGCTGCCACAGCCCTTCACGCCCTCTTCTTGCACGAAACAGGATCAAACAACCCCGTTGGACTAAATTCTGACGCAGACAAGATCCCATTCCACCCATATTTCTCCTATAAAGACCTACTCGGCTTTATAGTACTACTAACAGCCCTAACATCACTAGCCCTTTTCTCCCCAAACCTCCTAGGGGACCCTGAAAATTTTACCCCAGCCAACCCCCTCGTTACACCCACACACATCAAACCAGAATGATACTTCCTATTCGCCTATGCTATCCTACGATCCATTCCCAATAAACTGGGTGGGGTATTAGCCCTCCTTTTCTCAATCTTAGTCCTTCTACTAGTTCCCATACTACACACCTCCAAACAACAAGGACTTACATTCCGTCCAATCACTCAATTCCTGTTTTGAGCACTAGTAGCAGACGTAATAATCCTGACCTGAATTGGAGGAA-------------------------------------------------------------------------------------------------------
		</sequence>
		<sequence>
			<taxon idref="43398Prochilodusnigricans"/>
			TCCTAACAGGATTATTCCTAGCAATACACTATACCTCAGACATCTCCACTGCCTTCTCCTCTGTAGCCCACATCTGCCGGGATGTAAACTACGGCTGACTAATCCGAAATATACACGCCAACGGAGCTTCCTTTTTCTTCATTTGCATTTATTTACACATTGGCCGAGGCTTATACTACGGCTCCTACCTTTACAAAGAAACATGAAACATCGGCGTAGTCCTATTACTACTAGTTATGATAACTGCATTCGTAGGTTATGTACTACCATGAGGGCAAATATCATTCTGAGGCGCTACCGTAATTACAAACCTGCTCTCCGCCGTACCCTACGTTGGAGATGCCCTAGTACAATGAATCTGAGGGGGCTTCTCCGTAGACAACGCAACCCTAACACGATTCTTTGCCTTCCACTTTCTACTACCTTTCGTAGTCGTCGCTGCAACAGCCCTCCACGCCCTCTTCCTGCACGAAACAGGATCAAACAACCCCGTCGGACTAAACTCTGACGCAGACAAAATCCCATTCCACCCATACTTCTCCTACAAAGACCTACTTGGCTTCATAGTACTACTGGCAGCTCTTACAGCACTAGCCCTTTTCTCCCCAAATCTCCTAGGAGACCCTGATAACTTCACTCCAGCCAACCCCCTTGTTACACCCACACACATTAAACCAGAATGATACTTCCTATTCGCCTACGCTATTCTACGGTCAATTCCTAACAAATTAGGCGGAGTACTAGCCCTCCTCTTCTCAATTCTAGTTCTTCTACTAGTCCCTCTACTACACACCTCTAAACAACAAGGACTTACATTCCGTCCAATCACCCAATTCCTATTTTGAGCACTAGTAGCAGACGTAATAATCCTAACCTGAATCGGAGGAATGCCAGTAGAACACCCCTTCATCATTATCGGCCAAATCGCCTCAGTCCTTTACTTCACACTACTCCTAATTCTTAATCCTCTAGCCGGATGACTAGAAAATAA
		</sequence>
		<sequence>
			<taxon idref="15561Prochilodusmariae"/>
			TCCTAACAGGATTATTCCTAGCAATACACTATACCTCAGACATCTCCACTGCCTTCTCCTCTGTAGCCCACATCTGCCGTGATGTAAACTACGGCTGACTAATCCGAAACATGCACGCCAACGGAGCTTCCTTTTTCTTCATTTGCATTTATTTACACATTGGCCGAGGCTTATACTACGGCTCCTACCTTTACAAAGAAACATGAAACATCGGCGTAGTCCTGTTACTACTAGTTATAATAACTGCATTCGTGGGTTATGTATTACCATGAGGACAAATATCATTCTGAGGCGCTACCGTGATCACAAACCTGCTCTCCGCCGTACCCTACGTTGGAGATGCCCTAGTACAATGAATCTGAGGTGGCTTCTCCGTAGACAACGCAACCCTAACACGATTCTTTGCCTTCCACTTCCTACTACCTTTCGTAGTCGTCGCTGCAACAGCCCTCCACGCCCTCTTCCTACACGAAACAGGGTCAAACAACCCCGTCGGACTAAACTCTGACGCAGACAAAATCCCATTCCACCCATACTTCTCCTACAAAGACCTACTTGGCTTCATAGTACTACTAGCAGCTCTTACATCACTAGCCCTCTTCTCCCCAAATCTCCTAGGAGACCCTGATAACTTTACTCCAGCCAACCCTCTTGTCACACCCACACATATCAAACCAGAATGATACTTCCTATTCGCCTACGCCATTCTACGATCAATTCCTAATAAACTAGGCGGAGTACTAGCCCTTCTCTTCTCAATCCTAGTTCTTCTACTAGTCCCTCTACTACATACCTCTAAACAACAAGGACTTACATTCCGCCCAATCACCCAATTCCTATTTTGAGCACTAGTAGCAGACGTAATAATCCTAACCTGAATCGGAGGAATGCCAGTAGAACACCCCTTCATCATTATCGGTCAAATCGCCTCAGTTCTTTACTTTACGCTACTCCTAATTCTTAACCCTCTAGCCGGATGACTAGAAAATAA
		</sequence>
		<sequence>
			<taxon idref="15562Prochilodusmariae"/>
			TCCTAACAGGATTATTCCTAGCAATACACTATACCTCAGACATCTCCACTGCCTTCTCCTCTGTAGCCCACATCTGCCGTGATGTAAACTACGGCTGACTAATCCGAAACATGCACGCCAACGGAGCTTCCTTTTTCTTCATTTGCATTTATTTACACATTGGCCGAGGCTTATACTACGGCTCCTACCTTTATAAAGAAACATGAAACATCGGCGTAGTCCTGTTACTACTAGTTATAATAACTGCATTCGTGGGTTATGTATTACCATGAGGACAAATATCATTCTGAGGCGCTACCGTGATCACAAACCTGCTCTCCGCCGTACCCTACGTTGGAGATGCCCTAGTACAATGAATCTGAGGTGGCTTCTCCGTAGACAACGCAACCCTAACACGATTCTTTGCCTTCCACTTCCTACTACCTTTCGTAGTCGTCGCTGCAACAGCCCTCCACGCCCTCTTCCTACACGAAACAGGGTCAAACAACCCCGTCGGACTAAACTCTGACGCAGACAAAATCCCATTCCACCCATACTTCTCCTACAAAGACCTACTTGGCTTCATAGTACTACTAGCAGCTCTTACATCACTAGCCCTCTTCTCCCCAAATCTCCTAGGAGACCCTGATAACTTTACTCCAGCCAACCCTCTTGTCACACCCACACATATCAAACCAGAATGATACTTCCTATTCGCCTACGCCATTCTACGATCAATTCCTAATAAACTAGGCGGAGTACTAGCCCTTCTCTTCTCAATCCTAGTTCTTCTACTAGTCCCTCTACTACATACCTCTAAACAACAAGGACTTACATTCCGCCCAATCACCCAATTCCTATTTTGAGCACTAGTAGCAGACGTAATAATCCTAACCTGAATCGGAGGAATGCCAGTAGAACACCCCTTCATCATTATCGGTCAAATCGCCTCAGTTCTTTACTTTACGCTACTCCTAATTCTTAACCCTCTAGCCGGATGACTAGAAAATAA
		</sequence>
		<sequence>
			<taxon idref="4222Prochiloduscostatus"/>
			TCCTAACAGGATTATTTCTAGCAATACACTACACCTCAGACATCTCCACTGCCTTCTCCTCTGTAGCCCACATCTGCCGTGATGTAAACTACGGCTGACTAATCCGAAATATGCACGCCAACGGAGCTTCCTTTTTCTTCATTTGCATTTATTTACACATTGGCCGAGGCTTATACTACGGCTCCTACCTTTATAAAGAAACATGAAACATTGGCGTAGTCCTATTACTACTAGTTATGATAACTGCATTCGTAGGTTATGTACTACCATGAGGACAAATATCATTCTGAGGCGCTACCGTAATTACAAACCTGCTCTCCGCCGTACCCTACGTTGGAGATGCCCTAGTACAATGAATCTGAGGGGGCTTCTCCGTAGACAATGCAACCCTAACACGATTCTTTGCCTTCCACTTTCTACTACCTTTCGTAGTCGTCGCTGCAACAGCCCTTCACGCCCTCTTCCTGCACGAAACAGGGTCAAACAACCCCGTCGGACTAAACTCTGACGCAGACAAAATCCCATTCCACCCATACTTCTCCTACAAAGACCTACTTGGCTTCATAGTACTACTGGCAGCTCTTACAGCACTAGCCCTTTTCTCCCCAAATCTCCTAGGAGACCCTGATAACTTCACTCCAGCCAACCCCCTCGTTACACCCACACACATTAAACCAGAATGATACTTCCTATTCGCCTACGCTATTCTACGATCAATTCCTAACAAACTAGGCGGAGTACTAGCCCTCCTCTTCTCAATCCTAGTTCTTCTACTAGTCCCTCTACTACACACCTCTAAACAACAAGGACTTACATTCCGCCCAATCACCCAATTCCTATTTTGAGCACTAGTAGCAGACGTAATAATCCTAACCTGAATCGGAGGAATGCCAGTAGAACACCCCTTCATCATCATCGGCCAAATTGCCTCAGTCCTTTACTTCACGCTACTCCTAATCCTTAATCCTCTAGCCGGATGACTAGAAAATAA
		</sequence>
		<sequence>
			<taxon idref="4223Prochiloduscostatus"/>
			TCCTAACAGGATTATTTCTAGCAATACACTACACCTCAGAAATCTCCACTGCCTTCTCCTCTGTAGCCCACATCTGCCGTGATGTAAACTACGGCTGACTAATCCGAAATATGCACGCCAACGGAGCTTCCTTTTTCTTCATTTGCATTTATTTACACATTGGCCGAGGCTTATACTACGGCTCCTACCTTTATAAAGAAACATGAAACATCGGCGTAGTCCTACTACTACTAGTTATGATAACTGCATTCGTAGGTTATGTACTACCATGAGGACAAATATCATTCTGAGGCGCTACCGTAATTACAAACCTGCTCTCCGCCGTACCCTACGTTGGAGATGCCCTAGTACAATGAATCTGAGGGGGCTTCTCCGTAGACAATGCAACCCTAACACGATTCTTTGCCTTCCACTTTCTACTACCTTTCGTAGTCGTCGCTGCAACAGCCCTTCACGCCCTCTTCCTGCACGAAACAGGGTCAAACAACCCCGTCGGACTAAACTCTGACGCAGACAAAATCCCATTCCACCCATACTTCTCCTACAAAGACCTACTTGGCTTCATAGTACTACTGGCAGCTCTTACAGCACTAGCCCTTTTCTCCCCAAATCTCCTAGGAGACCCTGATAACTTCACTCCAGCCAACCCCCTCGTTACACCCACACACATTAAACCAGAATGATACTTCCTATTCGCCTACGCTATTCTACGATCAATTCCTAACAAACTAGGCGGAGTACTAGCCCTCCTCTTCTCAATCCTAGTTCTTCTACTAGTCCCTCTACTACACACCTCTAAACAACAAGGACTTACATTCCGCCCAATCACCCAATTCCTATTTTGAGCACTAGTAGCAGACGTAATAATCCTAACCTGAATCGGAGGAATGCCAGTAGAACACCCCTTCATCATCATCGGCCAAATTGCCTCAGTCCTTTACTTCACGCTACTCCTAATCCTTAATCCTCTAGCCGGATGACTAGAAAATAA
		</sequence>
		<sequence>
			<taxon idref="3611Prochiloduslineatus"/>
			TCCTAACAGGATTATTTCTAGCAATACACTATACCTCAGACATCTCCACTGCCTTCTCCTCTGTAGCCCACATCTGCCGTGATGTAAACTACGGCTGACTAATCCGAAATATGCACGCCAACGGAGCTTCCTTTTTCTTCATTTGCATTTATTTACACATTGGCCGAGGCTTATACTACGGCTCCTACCTTTATAAAGAAACATGAAACATCGGCGTAGTCCTATTACTACTAGTTATGATAACTGCATTCGTAGGTTATGTACTACCATGAGGACAAATATCATTCTGAGGCGCTACCGTAATTACAAACCTGCTCTCCGCCGTACCCTACGTTGGAGATGCCCTAGTACAATGAATCTGAGGGGGCTTCTCCGTAGACAATGCAACCCTAACACGATTCTTTGCCTTCCACTTTCTATTACCTTTCGTAGTCGTCGCTGCAACAGCCCTTCACGCCCTCTTCCTGCACGAAACAGGGTCAAACAACCCCGTCGGACTAAACTCTGACGCAGACAAAATCCCATTCCACCCATACTTCTCCTACAAAGACCTACTTGGCTTCATAGTACTACTGGCAGCTCTTACAGCACTAGCCCTTTTCTCCCCGAATCTCCTAGGAGACCCTGATAACTTCACTCCAGCCAACCCCCTCGTTACACCCACACACATTAAACCAGAATGATACTTCCTATTCGCCTACGCTATTCTACGATCAATTCCTAACAAACTAGGCGGAGTACTAGCCCTCCTCTTCTCAATCCTAGTTCTTCTACTAGTCCCTCTACTACACACCTCTAAACAACAAGGACTTACATTCCGCCCAATCACCCAATTCCTATTTTGAGCACTAGTAGCAGACGTAATAATCCTAACCTGAATCGGAGGAATGCCAGTAGAACACCCCTTCATCATTATCGGCCAAATTGCCTCAGTCCTTTACTTTACGCTACTCCTAATCCTTAATCCTCTAGCCGGATGACTAGAAAATAA
		</sequence>
		<sequence>
			<taxon idref="16071Prochiloduslineatus"/>
			TCCTAACAGGATTATTTCTAGCAATACACTATACCTCAGACATCTCCACTGCCTTCTCCTCTGTAGCCCACATCTGCCGTGATGTAAACTACGGCTGACTAATCCGAAATATGCACGCCAACGGAGCTTCCTTTTTCTTCATTTGCATTTATTTACACATTGGCCGAGGCTTATACTACGGCTCCTACCTTTATAAAGAAACATGAAACATCGGCGTAGTCCTATTACTACTAGTTATGATAACTGCATTCGTAGGTTATGTACTACCATGAGGACAAATATCATTCTGAGGCGCTACCGTAATTACAAACCTGCTCTCCGCCGTACCCTACGTTGGAGATGCCCTAGTACAATGAATCTGAGGGGGCTTCTCCGTAGACAATGCAACCCTAACACGATTCTTTGCCTTCCACTTTCTATTACCTTTCGTAGTCGTCGCTGCAACAGCCCTTCACGCCCTCTTCCTGCACGAAACAGGGTCAAACAACCCCGTCGGACTAAACTCTGACGCAGACAAAATCCCATTCCACCCATACTTCTCCTACAAAGACCTACTTGGCTTCATAGTACTACTGGCAGCTCTTACAGCACTAGCCCTTTTCTCCCCGAATCTCCTAGGAGACCCTGATAACTTCACTCCAGCCAACCCCCTCGTTACACCCACACACATTAAACCAGAATGATACTTCCTATTCGCCTACGCTATTCTACGATCAATTCCTAACAAACTAGGCGGAGTACTAGCCCTCCTCTTCTCAATCCTAGTTCTTCTACTAGTCCCTCTACTACACACCTCTAAACAACAAGGACTTACATTCCGCCCAATCACCCAATTCCTATTTTGAGCACTAGTAGCAGACGTAATAATCCTAACCTGAATCGGAGGAATGCCAGTAGAACACCCCTTCATCATTATCGGCCAAATTGCCTCAGTCCTTTACTTTACGCTACTCCTAATCCTTAATCCTCTAGCCGGATGACTAGAAAATAA
		</sequence>
		<sequence>
			<taxon idref="GY11461Prochilodusrubrotaeniatus"/>
			TCCTAACAGGATTATTCCTAGCAATACACTATACCTCAGACATCTCCACTGCCTTCTCCTCTGTAGCCCACATCTGCCGGGATGTAAACTACGGCTGACTAATCCGAAATATACACGCCAACGGAGCTTCCTTTTTCTTCATTTGCATTTATTTACACATTGGCCGAGGCTTATACTACGGCTCCTACCTTTACAAAGAAACATGAAACATCGGCGTAGTCCTATTACTACTAGTTATGATAACTGCATTCGTAGGTTATGTACTACCATGAGGGCAAATATCATTCTGAGGCGCTACCGTAATTACAAACCTGCTCTCCGCCGTACCCTACATTGGAGATGCCCTAGTACAATGAATCTGAGGGGGCTTCTCCGTAGACAACGCAACCCTAACACGATTCTTTGCCTTCCACTTTCTACTACCTTTCGTAGTCGTCGCTGCAACAGCCCTACACGCCCTCTTCCTGCACGAAACAGGGTCAAACAACCCCGTCGGACTAAACTCTGACGCAGATAAAATCCCATTCCACCCATACTTCTCCTACAAAGACCTACTTGGCTTCATAGTACTACTGGCAGCTCTTACAGCACTAGCCCTTTTCTCCCCAAACCTCCTAGGAGACCCTGATAACTTCACTCCAGCCAACCCCCTCGTTACACCCACACATATTAAACCAGAATGATACTTCCTATTCGCCTACGCCATTCTACGGTCAATTCCTAACAAATTAGGCGGAGTACTAGCCCTCCTCTTCTCAATTCTAGTTCTTCTACTAGTCCCTCTGCTACACACCTCTAAACAACAAGGACTTACATTCCGTCCAATCACCCAATTCCTATTTTGAGCACTAGTAGCAGACGTAATAATCCTAACCTGAATCGGAGGAATGCCAGTAGAACACCCCTTCATCATTATCGGCCAAATCGCCTCAGTCCTTTACTTCACGCTACTCCTAATTCTTAATCCTCTAGCTGGATGATTAGAAAATAA
		</sequence>
		<sequence>
			<taxon idref="43397Prochilodusnigricans"/>
			-------------ATTCCTAGCAAAACACTATACCTCAGACATCTCCACTGCCTTCTCCTCTGTAGCCCACATCTGCCGGGATGTAAACTACGGCTGACTAATCCGAAATATACACGCCAACGGAGCTTCCTTTTTCTTCATTTGCATTTATTTACACATTGGCCGAGGCTTATACTACGGCTCCTACCTTTACAAAGAAACATGAAACATCGGCGTAGTCCTATTACTACTAGTTATGATAACTGCATTCGTAGGTTATGTACTACCATGAGGGCAAATATCATTCTGAGGCGCTACCGTAATTACAAACCTGCTCTCCGCCGTACCCTACGTTGGAGATGCCCTAGTACAATGAATCTGAGGGGGCTTCTCCGTAGACAACGCAACCCTAACACGATTCTTTGCCTTCCACTTTCTACTACCTTTCGTAGTCGTCGCTGCAACAGCCCTCCACGCCCTCTTCCTGCACGAAACAGGGTCAAACAACCCCGTCGGACTAAACTCTGACGCAGACAAAATCCCATTCCACCCATACTTCTCCTACAAAGACCTACTTGGCTTCATAGTACTACTGGCAGCTCTTACAGCACTAGCCCTTTTCTCCCCAAATCTCCTAGGAGACCCTGATAACTTCACTCCAGCCAACCCCCTTGTTACACCCACACACATTAAACCAGAATGATACTTCCTATTCGCCTACGCTATTCTACGGTCAATTCCTAACAAATTAGGCGGAGTACTAGCCCTCCTCTTCTCAATTCTAGTTCTTCTACTAGTCCCTCTACTACACACCTCTAAACAACAAGGACTTACATTCCGTCCAATCACCCAATTCCTATTTTGAGCACTAGTAGCAGACGTAATAATCCTAACCTGAATCGGAGGAATGCCAGTAGAACACCCCTTCATCATTATCGGCCAAATCGCCTCAGTCCTTTACTTCACACTACTCCTAATTCTTAATCCTCTAGCCGGATGACTAGAAAATAA
		</sequence>
		<sequence>
			<taxon idref="4216Prochilodusargenteus"/>
			------------------------------------------------------------------------------------------------------TCCGAAACATGCACGCCAACGGAGCTTCCTTTTTCTTCATTTGCATTTATTTACACATTGGCCGAGGATTATACTACGGCTCCTACCTTTATAAAGAAACATGAAACATCGGCGTAGTCCTATTACTACTAGTCATGATAACTGCATTCGTAGGTTATGTATTACCATGAGGACAAATATCATTCTGAGGCGCTACCGTAATTACAAACCTGCTCTCCGCCGTACCCTACGTTGGAGATGCCCTGGTACAATGAATCTGAGGCGGCTTCTCCGTAGACAACGCAACCCTAACACGATTCTTTGCCTTCCACTTTCTACTACCTTTCGTAGTCGTCGCTGCAACAGCCCTCCACGCCCTCTTCCTGCACGAAACAGGGTCAAACAACCCCGTTGGACTAAACTCTGACGCAGACAAAATCCCATTCCACCCATACTTCTCCTACAAAGACCTACTTGGCTTCATAGTACTACTGGCAGCTCTTACATCACTAGCCCTTTTCTCTCCAAATCTCCTAGGGGACCCTGATAACTTCACTCCAGCCAACCCTCTCGTCACACCCACACATATTAAACCAGAATGATACTTCCTATTCGCCTACGCTATCCTACGATCAATTCCTAACAAACTAGGCGGAGTACTAGCCCTTCTCTTCTCAATCCTAGTTCTTCTACTAGTCCCCCTACTACACACCTCTAAACAACAAGGGCTTACATTTCGCCCAATCACTCAATTCCTATTTTGAGCACTAGTAGCAGACGTAATAATCCTAACCTGAATCGGAGGAATGCCAGTAGAACACCCCTTCATCATTATTGGTCAAATCGCCTCAGTCCTTTACTTCACACTACTCCTAATTCTTAATCCTCTAGCCGGATGACTAGAAAATAA
		</sequence>
		<sequence>
			<taxon idref="4217Prochilodusargenteus"/>
			TCCTAACAGGATTATTCCTAGCAATACACTATACCTCAGACATCTCCACTGCCTTCTCCTCCGTCGCCCACATCTGCCGTGATGTAAACTACGGCTGACTAATCCGAAACATGCACGCCAACGGAGCTTCCTTTTTCTTCATTTGCATTTATTTACACATTGGCCGAGGATTATACTACGGCTCCTACCTTTATAAAGAAACATGAAACATCGGCGTAGTCCTATTACTACTAGTCATGATAACTGCATTCGTAGGTTATGTATTACCATGAGGACAAATATCATTCTGAGGCGCTACCGTAATTACAAACCTGCTCTCCGCCGTACCCTACGTTGGAGATGCCCTGGTACAATGAATCTGAGGCGGCTTCTCCGTAGACAACGCAACCCTAACACGATTCTTTGCCTTCCACTTTCTACTACCTTTCGTAGTCGTCGCTGCAACAGCCCTCCACGCCCTCTTCCTGCACGAAACAGGGTCAAACAACCCCGTTGGACTAAACTCTGACGCAGACAAAATCCCATTCCACCCATACTTCTCCTACAAAGACCTACTTGGCTTCATAGTACTACTGGCAGCTCTTACATCACTAGCCCTTTTCTCTCCAAATCTCCTAGGGGACCCTGATAACTTCACTCCAGCCAACCCTCTCGTCACACCCACACATATTAAACCAGAATGATACTTCCTATTCGCCTACGCTATCCTACGATCAATTCCTAACAAACTAGGCGGAGTACTAGCCCTTCTCTTCTCAATCCTAGTTCTTCTACTAGTCCCCCTACTACACACCTCTAAACAACAAGGGCTTACATTTCGCCCAATCACTCAATTCCTATTTTGAGCACTAGTAGCAGACGTAATAATCCTAACCTGAATCGGAGGAATGCCAGTAGAACACCCCTTCATCATTATTGGTCAAATCGCCTCAGTCCTTTACTTCACACTACTCCTAATTCTTAATCCTCTAGCCGGATGACTAGAAAATAA
		</sequence>
		<sequence>
			<taxon idref="16385Prochilodusbrevis"/>
			TCCTAACAGGATTATTCCTAGCAATACACTATACCTCAGACATCTCCACTGCCTTCTCCTCTGTAGCCCACATCTGCCGGGATGTAAACTACGGCTGACTAATCCGAAATATACACGCCAACGGAGCTTCCTTTTTCTTCATTTGCATTTATTTACACATTGGCCGAGGCTTATACTACGGCTCCTACCTTTACAAAGAAACATGAAACATCGGCGTAGTCCTATTACTACTAGTTATGATAACTGCATTCGTAGGTTATGTACTACCATGAGGACAAATATCATTCTGAGGCGCTACCGTAATTACAAACCTGCTCTCCGCCGTACCCTACGTTGGAGATGCCCTAGTACAATGAATCTGAGGGGGCTTCTCCGTAGACAACGCAACCCTAACACGATTCTTTGCCTTCCACTTTCTACTACCTTTCGTAGTCGTCGCTGCAACAGCCCTCCACGCCCTCTTCCTGCACGAAACAGGGTCAAACAACCCCGTCGGACTAAACTCTGACGCAGATAAAATCCCATTCCACCCATACTTCTCCTACAAAGACCTACTTGGCTTCATAGTACTACTGGCAGCTCTTACAGCACTAGCCCTTTTCTCCCCAAATCTCCTAGGAGACCCTGATAACTTCACTCCAGCCAACCCCCTCGTTACACCCACACATATTAAACCAGAATGATACTTCCTATTCGCCTACGCCATTCTACGGTCAATTCCTAACAAATTAGGTGGAGTACTAGCCCTCCTTTTCTCAATTCTAGTTCTTCTACTAGTCCCTCTACTACACACCTCTAAACAACAAGGACTTACATTCCGTCCAATCACCCAATTCCTATTTTGAGCACTAGTAGCAGACGTAATAATCCTAACCTGAATCGGAGGAATGCCAGTAGAACACCCCTTCATCATTATCGGCCAAATCGCCTCAGTCCTTTACTTCACGCTACTCCTAATTCTTAACCCTCTAGCTGGATGACTAGAAAATAA
		</sequence>
		<sequence>
			<taxon idref="36858Prochilodusnigricans"/>
			TCCTAACAGGATTATTCCTAGCAATACACTACACCTCAGACATCTCCACTGCCTTCTCCTCTGTAGCCCACATCTGCCGGGATGTAAACTACGGCTGACTAATCCGAAATATACACGCCAACGGAGCTTCCTTTTTCTTCATTTGCATTTATTTACACATTGGCCGAGGCTTATACTACGGCTCCTACCTCTACAAAGAAACATGAAACATCGGCGTAGTCCTATTACTACTAGTTATGATAACTGCATTCGTAGGTTATGTACTACCATGAGGGCAAATATCATTCTGAGGCGCTACCGTAATTACAAACCTGCTCTCCGCCGTACCCTACGTTGGAGATGCCCTAGTACAATGAATCTGAGGAGGCTTCTCCGTAGACAACGCAACCCTAACACGATTCTTTGCCTTCCACTTTCTACTACCTTTCGTAGTCGTCGCTGCAACAGCCCTCCACGCCCTCTTCCTGCACGAAACAGGGTCAAACAACCCCGTCGGGCTAAACTCTGACGCAGACAAAATCCCATTCCACCCATACTTCTCCTACAAAGACCTACTTGGCTTCATAGTACTACTGGCAGCTCTTACAGCACTAGCCCTTTTCTCCCCAAATCTCCTAGGAGACCCTGATAACTTCACTCCAGCCAACCCCCTCGTTACACCCACACATATTAAACCAGAATGATACTTCCTATTCGCCTACGCTATTCTACGGTCAATTCCTAACAAATTAGGCGGAGTACTAGCCCTCCTCTTCTCAATTCTAGTTCTTCTACTAGTCCCTCTACTACACACCTCTAAACAACAAGGACTTACATTCCGTCCAATCACCCAATTCCTATTTTGAGCACTAGTAGCAGACGTAATAATCCTAACCTGAATCGGAGGAATGCCAGTAGAACACCCCTTCATCATTATCGGCCAAATCGCCTCAGTCCTTTACTTCACGCTACTCCTAATTCTTAATCCTCTAGCCGGATGACTAGAAAATAA
		</sequence>
		<sequence>
			<taxon idref="42731Prochiloduslacustris"/>
			TCCTAACAGGATTATTCCTAGCAATACACTATACCTCAGACATCTCCACTGCCTTCTCCTCTGTAGCCCACATCTGCCGGGATGTAAACTACGGCTGACTAATCCGAAATATACACGCCAACGGAGCTTCCTTTTTCTTCATTTGCATTTATTTACACATTGGCCGAGGCTTATACTACGGCTCCTACCTTTACAAAGAAACATGAAACATCGGCGTAGTCCTATTACTACTAGTTATGATAACTGCATTCGTAGGTTATGTACTACCATGAGGACAAATATCATTCTGAGGCGCTACCGTAATTACAAACCTGCTCTCCGCCGTACCCTACGTTGGAGATGCCCTAGTACAATGAATCTGAGGGGGCTTCTCCGTAGACAACGCAACCCTAACACGATTCTTTGCCTTCCACTTTCTACTACCTTTCGTAGTCGTCGCTGCAACAGCCCTCCACGCCCTCTTCCTGCACGAAACAGGGTCAAACAACCCCGTCGGACTAAACTCTGACGCAGATAAAATCCCATTCCACCCATACTTCTCCTACAAAGACCTACTTGGCTTCATAGTACTACTGGCAGCTCTTACAGCACTAGCCCTTTTCTCCCCAAATCTCCTAGGAGACCCTGATAACTTCACTCCAGCCAACCCCCTCGTTACACCCACACATATTAAACCAGAATGATACTTCCTATTCGCCTACGCCATTCTACGGTCAATTCCTAACAAATTAGGCGGAGTACTAGCCCTCCTCTTCTCAATTCTAGTTCTTCTACTAGTCCCTCTACTACACACCTCTAAACAACAAGGACTTACATTCCGTCCAATCACCCAATTCCTATTTTGAGCACTAGTAGCAGACGTAATAATCCTAACCTGAATCGGAGGAATGCCAGTAGAACACCCCTTCATCATTATCGGCCAAATCGCCTCAGTCCTTTACTTCACGCTACTCCTAATTCTTAACCCTCTAGCTGGATGACTAGAAAATAA
		</sequence>
		<sequence>
			<taxon idref="53496Prochilodusnigricans"/>
			TCCTAACAGGATTATTCCTAGCAATACACTATACCTCAGACATCTCCACTGCCTTCTCCTCTGTAGCCCACATCTGCCGAGATGTAAACTACGGCTGACTAATCCGAAATATACACGCCAACGGAGCTTCCTTTTTCTTCATTTGCATTTATTTACACATTGGCCGAGGCTTATACTACGGCTCCTACCTTTACAAAGAAACATGAAACATCGGCGTAGTCCTATTACTACTAGTTATGATAACTGCATTCGTAGGTTATGTACTACCATGAGGGCAAATATCATTCTGAGGCGCTACCGTAATTACAAACCTGCTCTCCGCCGTACCCTACGTTGGAGATGCCCTAGTACAATGAATCTGAGGGGGCTTCTCCGTAGACAACGCAACCCTAACACGATTCTTTGCCTTCCACTTTCTACTACCTTTCGTAGTCGTCGCTGCAACAGCCCTCCACGCCCTCTTCCTGCACGAAACAGGGTCAAACAACCCCGTCGGACTAAACTCTGACGCAGACAAAATCCCATTCCACCCATACTTCTCCTACAAAGACCTACTTGGCTTCATAGTACTACTGGCCGCTCTTACAGCACTAGCCCTTTTCTCCCCAAATCTCCTAGGAGACCCTGATAACTTCACTCCAGCCAACCCCCTCGTTACACCCACACACATTAAACCAGAATGATACTTCCTATTCGCCTACGCTATTCTACGGTCAATTCCTAACAAATTAGGCGGAGTACTAGCCCTCCTCTTCTCAATTCTAGTTCTTCTACTAGTCCCTCTACTACACACCTCTAAACAACAAGGACTTACATTCCGTCCAATCACCCAATTCCTATTTTGAGCACTAGTAGCAGACGTAATAATCCTAACCTGAATCGGAGGAATGCCAGTAGAACACCCCTTCATCATTATCGGCCAAGTCGCCTCAGTCCTTTACTTCACACTACTCCTAATTCTTAATCCTCTAGCCGGATGACTAGAAAATAA
		</sequence>
		<sequence>
			<taxon idref="15727Prochilodusrubrotaeniatus"/>
			TCCTAACAGGATTATTCCTAGCAATACACTATACCTCAGACATCTCCACTGCCTTCTCCTCCGTAGCCCACATCTGCCGTGATGTAAACTACGGCTGACTAATCCGAAATATACACGCCAACGGAGCTTCCTTCTTCTTCATTTGCATTTATTTACACATTGGCCGAGGCTTATACTACGGCTCCTACCTTTATAAAGAAACATGAAACATCGGCGTAGTCCTATTACTACTAGTTATGATAACTGCATTCGTAGGTTATGTACTACCATGAGGGCAAATATCATTCTGAGGCGCTACCGTAATTACAAACCTGCTCTCCGCCGTACCCTACGTTGGAGATGCCCTAGTACAATGAATCTGAGGAGGCTTCTCCGTAGACAACGCAACCCTGACACGATTCTTTGCCTTCCACTTTCTACTACCTTTCGTAGTCGTCGCCGCAACAGCCCTCCACGCCCTCTTCCTGCACGAAACAGGGTCAAACAACCCCGTCGGACTAAACTCTGACGCAGACAAAATCCCATTCCACCCATACTTCTCCTACAAAGACCTACTTGGCTTCATAGTACTACTGGCAGCTCTTACAGCACTAGCCCTTTTCTCCCCAAATCTCCTAGGAGACCCTGATAACTTCACTCCAGCCAACCCCCTCGTTACACCCACACATATTAAACCAGAATGATACTTCCTATTCGCCTACGCTATTCTACGATCAATTCCTAACAAACTAGGTGGAGTACTAGCCCTCCTCTTCTCAATCCTAGTTCTTCTACTAGTCCCCCTACTACACACCTCTAAACAACAAGGACTTACATTCCGCCCAATCACTCAATTCCTATTTTGAGCACTAGTAGCAGACGTAATAATCCTAACCTGAATCGGAGGAATGCCAGTAGAACACCCCTTCATCATTATCGGCCAAATCGCCTCAGTCCTTTACTTCATGCTACTCCTAATTCTTAATCCTCTAGCCGGATGACTAGAAAATAA
		</sequence>
		<sequence>
			<taxon idref="P4313Prochiloduscfrubrotaeniatus"/>
			TCCTAACAGGATTATTCCTAGCAATACACTATACCTCAGACATCTCCACTGCCTTCTCCTCTGTAGCCCACATCTGCCGGGATGTAAACTACGGCTGACTAATCCGAAATATACACGCCAACGGAGCTTCCTTTTTCTTCATTTGCATTTATTTACACATTGGCCGAGGCTTATACTACGGCTCCTACCTTTACAAAGAAACATGAAACATCGGCGTAGTCCTATTACTACTAGTTATGATAACTGCATTCGTAGGTTATGTACTACCATGAGGGCAAATATCATTCTGAGGCGCTACCGTAATTACAAACCTGCTCTCCGCCGTACCCTACATTGGAGATGCCCTAGTACAATGAATCTGAGGGGGCTTCTCCGTAGACAACGCAACCCTAACACGATTCTTTGCCTTCCACTTTCTACTACCTTTCGTAGTCGTCGCTGCAACAGCCCTCCACGCCCTCTTCCTGCACGAAACAGGGTCAAACAACCCCGTCGGACTAAACTCTGACGCAGATAAAATCCCATTCCACCCATACTTCTCCTACAAAGACCTACTTGGCTTCATAGTACTACTGGCAGCTCTTACAGCACTAGCCCTTTTCTCCCCAAACCTCCTAGGAGACCCTGATAACTTCACTCCAGCCAACCCCCTCGTTACACCCACACATATTAAACCAGAATGATACTTCCTATTCGCCTACGCCATTCTACGGTCAATTCCTAACAAATTAGGCGGAGTACTAGCCCTCCTCTTCTCAATTCTAGTTCTTCTACTAGTCCCTCTACTACACACCTCTAAACAACAAGGACTTACATTCCGTCCAATCACCCAATTCCTATTTTGAGCACTAGTAGCAGACGTAATAATCCTAACCTGAATCGGAGGAATGCCAGTAGAACACCCCTTCATCATTATCGGCCAAATCGCCTCAGTCCTTTACTTCACGCTACTCCTAATTCTTAATCCTCTAGCTGGATGATTAGAAAATAA
		</sequence>
		<sequence>
			<taxon idref="PE10045Prochilodusnigricans"/>
			TCCTAACAGGATTATTCCTAGCAATACACTATACCTCAGACATCTCCACTGCCTTCTCCTCCGTAGCCCACATCTGCCGTGATGTAAACTACGGCTGACTAATCCGAAATATACACGCCAACGGAGCTTCCTTCTTCTTCATTTGCATTTATTTACACATTGGCCGAGGCTTATACTACGGCTCCTACCTTTATAAAGAAACATGAAACATCGGCGTAGTCCTATTACTACTAGTTATGATAACTGCATTCGTAGGTTATGTACTACCATGAGGGCAAATATCATTCTGAGGCGCTACCGTAATTACAAACCTGCTCTCCGCTGTACCCTACGTTGGAGATGCCCTAGTACAATGAATCTGAGGAGGCTTCTCCGTAGACAACGCAACCCTGACACGATTCTTTGCCTTCCACTTTCTACTACCTTTCGTAGTCGTCGCCGCAACAGCCCTCCACGCCCTCTTCCTGCACGAAACAGGGTCAAACAACCCCGTCGGACTAAACTCTGACGCAGACAAAATCCCATTCCACCCATACTTCTCCTACAAAGACCTACTTGGCTTCATAGTACTACTGGCAGCTCTTACAGCGCTAGCCCTTTTCTCCCCAAATCTCCTAGGAGACCCTGATAACTTCACTCCAGCCAACCCCCTCGTTACACCCACACATATTAAACCAGAATGATACTTCCTATTCGCCTACGCTATTCTACGATCAATTCCTAACAAACTAGGTGGAGTACTAGCCCTCCTCTTCTCAATCCTAGTTCTTCTACTAGTCCCTCTACTACACACCTCTAAACAACAAGGACTTACATTCCGCCCAATCACTCAATTCCTATTTTGAGCACTAGTAGCAGACGTAATAATCCTAACCTGAATCGGAGGAATGCCAGTAGAACACCCCTTCATCATTATCGGCCAAATCGCCTCAGTCCTTTACTTCATGCTACTCCTAATTCTTAATCCTCTAGCCGGATGACTAGAAAATAA
		</sequence>
		<sequence>
			<taxon idref="PE10058Prochilodusnigricans"/>
			-GCTAACAGGATTATTCCTAGCAATACACTATACCTCAGACATCTCCACTGCCTTCTCCTCCGTAGCCCACATCTGCCGTGATGTAAACTACGGCTGACTAATCCGAAATATACACGCCAACGGAGCTTCCTTCTTCTTCATTTGCATTTATTTACACATTGGCCGAGGCTTATACTACGGCTCCTACCTTTATAAAGAAACATGAAACATCGGCGTAGTCCTATTACTACTAGTTATGATAACTGCATTCGTAGGTTATGTACTACCATGAGGGCAAATATCATTCTGAGGCGCTACCGTAATTACAAACCTGCTCTCCGCCGTACCCTACGTTGGAGATGCCCTAGTACAATGAATCTGAGGAGGCTTCTCCGTAGACAACGCAACCCTGACACGATTCTTTGCCTTCCACTTTCTACTACCTTTCGTAGTCGTCGCCGCAACAGCCCTCCACGCCCTCTTCCTGCACGAAACAGGGTCAAACAACCCCGTCGGACTAAACTCTGACGCAGACAAAATCCCATTCCACCCATACTTCTCCTACAAAGACCTACTTGGCTTCATAGTACTACTGGCAGCTCTTACAGCACTAGCCCTTTTCTCCCCAAATCTCCTAGGAGACCCTGATAACTTCACTCCAGCCAACCCCCTCGTTACACCCACACATATTAAACCAGAATGATACTTCCTATTCGCCTACGCTATTCTACGATCAATTCCTAACAAACTAGGCGGAGTACTAGCCCTCCTCTTCTCAATCCTAGTTCTTCTACTAGTCCCTCTACTACACACCTCTAAACAACAAGGACTTACATTCCGCCCAATCACTCAATTCCTATTTTGAGCACTAGTAGCAGACGTAATAATCCTAACCTGAATCGGAGGAATGCCAGTAGAACACCCCTTCATCATTATCGGCCAAATCGCCTCAGTCCTTTACTTCGTGCTACTCCTAATTCTTAATCCTCTAGCCGGATGACTAGAA-----
		</sequence>
		<sequence>
			<taxon idref="T54Prochilodusnigricans"/>
			TCCTAACAGGATTATTCCTAGCAATACACTATACCTCAGACATCTCCACTGCCTTCTCCTCCGTAGCCCACATCTGCCGTGATGTAAACTACGGCTGACTAATCCGAAATATACACGCCAACGGAGCTTCCTTCTTCTTCATTTGCATTTATTTACACATTGGCCGAGGCTTATACTACGGCTCCTACCTTTATAAAGAAACATGAAACATCGGCGTAGTCCTATTACTACTAGTTATGATAACTGCATTCGTAGGTTATGTACTACCATGAGGGCAAATATCATTCTGAGGCGCTACCGTAATTACAAACCTGCTCTCCGCTGTACCCTACGTTGGAGATGCCCTAGTACAATGAATCTGAGGAGGCTTCTCCGTAGACAACGCAACCCTGACACGATTCTTTGCCTTCCACTTTCTACTACCTTTCGTAGTCGTCGCCGCAACAGCCCTCCACGCCCTCTTCCTGCACGAAACAGGGTCAAACAACCCCGTCGGACTAAACTCTGACGCAGACAAAATCCCATTCCACCCATACTTCTCCTACAAAGACCTACTTGGCTTCATAGTACTACTGGCAGCTCTTACAGCGCTAGCCCTTTTCTCCCCAAATCTCCTAGGAGACCCTGATAACTTCACTCCAGCCAACCCCCTCGTTACACCCACACATATTAAACCAGAATGATACTTCCTATTCGCCTACGCTATTCTACGATCAATTCCTAACAAACTAGGTGGAGTACTAGCCCTCCTCTTCTCAATCCTAGTTCTTCTACTAGTCCCTCTACTACACACCTCTAAACAACAAGGACTTACATTCCGCCCAATCACTCAATTCCTATTTTGAGCACTAGTAGCAGACGTAATAATCCTAACCTGAATCGGGGGAATGCCAGTAGAACACCCCTTCATCATTATCGGCCAAATCGCCTCAGTCCTTTACTTCATGCTACTCCTAATTCTTAATCCTCTAGCCGGATGACTAGAAAATAA
		</sequence>
		<sequence>
			<taxon idref="42732Prochiloduslacustris"/>
			TCCTAACAGGATTATTCCTAGCAATACACTATACCTCAGACATCTCCACTGCCTTCTCCTCTGTAGCCCACATCTGCCGGGATGTAAACTACGGCTGACTAATCCGAAATATACACGCCAACGGAGCTTCCTTTTTCTTCATTTGCATTTATTTACACATTGGCCGAGGCTTATACTACGGCTCCTACCTTTACAAAGAAACATGAAACATCGGCGTAGTCCTATTACTACTAGTTATGATAACTGCATTCGTAGGTTATGTACTACCATGAGGACAAATATCATTCTGAGGCGCTACCGTAATTACAAACCTGCTCTCCGCCGTACCCTACGTTGGAGATGCCCTAGTACAATGAATCTGAGGGGGCTTCTCCGTAGACAACGCAACCCTAACACGATTCTTTGCCTTCCACTTTCTACTACCTTTCGTAGTCGTCGCTGCAACAGCCCTCCACGCCCTCTTCCTGCACGAAACAGGGTCAAACAACCCCGTCGGACTAAACTCTGACGCAGATAAAATCCCATTCCACCCATACTTCTCCTACAAAGACCTACTTGGCTTCATAGTACTACTGGCAGCTCTTACAGCACTAGCCCTTTTCTCCCCAAATCTCCTAGGAGACCCTGATAACTTCACTCCAGCCAACCCCCTCGTTACACCCACACATATTAAACCAGAATGATACTTCCTATTCGCCTACGCCATTCTACGGTCAATTCCTAACAAATTAGGCGGAGTACTAGCCCTCCTCTTCTCAATTCTAGTTCTTCTACTAGTCCCTCTACTACACACCTCTAAACAACAAGGACTTACATTCCGTCCAATCACCCAATTCCTATTTTGAGCACTAGTAGCAGACGTAATAATCCTAACCTGAATCGGAGGAATGCCAGTAGAACACCCCTTCATCATTATCGGCCAAATCGCCTCAGTCCTTTACTTCACGCTACTCCTAATTCTTAACCCTCTAGCTGGATGACTAGAAAATAA
		</sequence>
		<sequence>
			<taxon idref="15728Prochilodusrubrotaeniatus"/>
			TCCTAACAGGATTATTCCTAGCAATACACTATACCTCAGACATCTCCACTGCCTTCTCCTCCGTAGCCCACATCTGCCGTGATGTAAACTACGGCTGACTAATCCGAAATATACACGCCAACGGAGCTTCCTTCTTCTTCATTTGCATTTATTTACACATTGGCCGAGGCTTATACTACGGCTCCTACCTTTATAAAGAAACATGAAACATCGGCGTAGTCCTATTACTACTAGTTATGATAACTGCATTCGTAGGTTATGTACTACCATGAGGGCAAATATCATTCTGAGGCGCTACCGTAATTACAAACCTGCTCTCCGCCGTACCCTACGTTGGAGATGCCCTAGTACAATGAATCTGAGGAGGCTTCTCCGTAGACAACGCAACCCTGACACGATTCTTTGCCTTCCACTTTCTACTACCTTTCGTAGTCGTCGCCGCAACAGCCCTCCACGCCCTCTTCCTGCACGAAACAGGGTCAAACAACCCCGTCGGACTAAACTCTGACGCAGACAAAATCCCATTCCACCCATACTTCTCCTACAAAGACCTACTTGGCTTCATAGTACTACTGGCAGCTCTTACAGCACTAGCCCTTTTCTCCCCAAATCTCCTAGGAGACCCTGATAACTTCACTCCAGCCAACCCCCTCGTTACACCCACACATATTAAACCAGAATGATACTTCCTATTCGCCTACGCTATTCTACGATCAATTCCTAACAAACTAGGTGGAGTACTAGCCCTCCTCTTCTCAATCCTAGTTCTTCTACTAGTCCCCCTACTACACACCTCTAAACAACAAGGACTTACATTCCGCCCAATCACTCAATTCCTATTTTGAGCACTAGTAGCAGACGTAATAATCCTAACCTGAATCGGAGGAATGCCAGTAGAACACCCCTTCATCATTATCGGCCAAATCGCCTCAGTCCTTTACTTCATGCTACTCCTAATTCTTAATCCTCTAGCCGGATGACTAGAAAATAA
		</sequence>
		<sequence>
			<taxon idref="33175Prochilodushartii"/>
			TCCTAACAGGACTATTCCTAGCAATACACTATACCTCAGACATCTCCACTGCCTTCTCCTCTGTCGCCCACATCTGCCGTGATGTAAACTACGGCTGACTAATCCGAAACATGCACGCCAACGGAGCTTCCTTTTTCTTCATTTGCATTTATTTACACATTGGCCGAGGCTTATACTACGGCTCCTACCTTTATAAAGAAACATGAAACATCGGCGTAGTCCTGTTACTACTAGTTATGATAACTGCATTCGTAGGTTATGTACTACCATGAGGACAAATATCATTCTGAGGCGCTACCGTGATTACAAACCTGCTCTCCGCCGTACCCTACGTTGGAAATGCCCTAGTACAATGAATCTGAGGTGGCTTCTCCGTAGACAACGCAACCCTAACACGATTCTTTGCCTTCCACTTTCTACTACCTTTCGTAGTCGTCGCTGCAACAGCCCTTCACGCCCTCTTCCTGCACGAAACAGGGTCAAACAACCCTGTCGGACTAAACTCTAACGCAGACAAAATCCCATTCAACCCATACTTCTCCTACAAGGACCTACTTGGCTTCATAGTACTACTGGCAGCTCTTACATCACTAGCCCTTTTCTCCCCAAATCTCCTAGGAGACCCTGATAACTTCACTCCAGCCAACCCTCTCGTCACACCCACACATATCAAACCAGAATGATACTTCCTATTCGCCTACGCTATTCTACGATCAATTCCCAACAAACTAGGCGGAGTACTAGCCCTTCTCTTCTCAATCCTAGTTCTTCTACTAGTCCCCCTACTACATACCTCTAAACAACAAGGGCTTACATTCCGCCCAATCACTCAATTCCTATTTTGAGCACTAGTAGCAGACGTAATAATCCTAACCTGAATCGGAGGAATGCCAGTAGAACACCCCTTCATCATTATCGGTCAAATCGCCTCAGTCCTTTACTTCACGCTACTCCTAATTCTTAATCCTCTAGCCGGATGACTAGAAAATAA
		</sequence>
		<sequence>
			<taxon idref="29513Prochilodusreticulatus"/>
			TCCTAACAGGACTATTCCTAGCCATACACTACACCTCAGACATCTCCACCGCCTTCTCCTCCGTCGCCCACATCTGCCGTGATGTAAACTACGGCTGACTAATCCGAAACATGCACGCCAACGGAGCTTCCTTTTTCTTCATCTGCATCTATCTGCACATCGGCCGAGGCTTATACTACGGCTCCTATCTTTATAAAGAAACATGAAACATCGGCGTAGTCCTCCTACTGCTAGTTATAATAACTGCATTCGTAGGTTACGTACTACCATGAGGACAAATATCATTCTGAGGCGCTACCGTAATTACAAACCTACTCTCCGCTGTGCCCTACGTCGGAGATGCTTTAGTACAATGAATCTGAGGTGGCTTTTCCGTAGACAACGCAACCCTAACACGATTCTTTGCCTTCCACTTCCTACTGCCTTTCGCAGTCGTCGCCGCCACAGCCCTCCACGCCCTCTTCCTACACGAAACAGGATCAAACAACCCCGTCGGGCTAAACTCTGACGCAGACAAAATCCCATTCCACCCATACTTCTCCTACAAAGACCTACTCGGCTTCATGGTACTACTAGCAGCTCTTACATCACTAGCCCTTTTCTCCCCAAACCTCCTAGGAGATCCTGAAAACTTCACCCCAGCCAACCCTCTCGTCACACCTACACATATTAAACCAGAATGATACTTCCTATTCGCCTACGCCATCCTACGATCAATTCCCAATAAACTAGGCGGGGTACTAGCCCTCCTCTTCTCAATTCTAGTCCTCCTACTAGTCCCTATGTTACACACCTCTAAACAACAAGGACTTACATTCCGCCCAATCACCCAATTCTTATTTTGAGCACTAGTAGCAGACGTAATAATCCTAACCTGAATTGGAGGAATGCCAGTAGAACACCCCTTCATTATCATCGGCCAAGTTGCCTCCGTCCTTTACTTCGCGCTACTCCTATTTCTAAACCCTCTAGCCGGGTGACTAGAAAAT--
		</sequence>
		<sequence>
			<taxon idref="33176Prochilodushartii"/>
			TCCTAACAGGACTATTCCTAGCAATACACTATACCTCAGACATCTCCACTGCCTTCTCCTCTGTCGCCCACATCTGCCGTGATGTAAACTACGGCTGACTAATCCGAAACATGCACGCCAACGGAGCTTCCTTTTTCTTCATTTGCATTTATTTACACATTGGCCGANGCTTATACTACGGCTCCTACCTTTATAAAGAAACATGAAACATCGGCGTAGGCCTGTTACTACTAGTTATGATAACTGCATTCGTAGGTTATGTACTACCATGAGGACAAATATCATTCTGAGGCGCTACCGTGATTACAAACCTGCTCTCCGCCGTACCCTACGTTGGAAATGCCCTAGTACAATGAATCTGAGGTGGCTTCTCCGTAGACAACGCAACCCTAACACGATTCTTTGCCTTCCACTTTCTACTACCTTTCGTAGTCGTCGCTGCAACAGCCCTTCACGCCCTCTTCCTGCACGAAACAGGGTCAAACAACCCCCTCGGACTAAACTCTGACGCAGACAAAATCCCATTCCACCCATACTTCTCCTACAAGGACCTACTTGGCTTCATAGTACTACTGGCAGCTCTTACATCACTAGCCCTTTTCTCCCCAAATCTCCTAGGAGACCCTGATAACTTCACTCCAGCCAACCCTCTCGTCACACCCACACATATCAAACCAGAATGATACTTCCTATTCGCCTACGCTATTCTACGATCAATTCCCAACAAACTAGGCGGAGTACTAGCCCTTCTCTTCTCAATCCTAGTTCTTCTACTAGTCCCCCTACTACATACCTCTAAACAACAAGGGCTTACATTCCGCCCAATCACTCAATTCCTATTTTGAGCACTAGTAGCAGACGTAATAATCCTAACCTGAATTGGAGGAATGCCAGTAGAACACCCCTTCATCATTATCGGTCAAATCGCCTCAGTCCTTTACTTCACGCTACTCCTAATTCTTAATCCTCTAGCCGGATGACTAGAAAATAA
		</sequence>
		<sequence>
			<taxon idref="12754Prochilodusnigricans"/>
			--------------TTCCTCTCCCTACACAATACCTCAGACATCTCCACTGCCTTCTCCTCCGTAGCCCACATCTGCCGTGATGTAAACTACGGCTGACTAATCCGAAATATACACGCCAACGGAGCTTCCTTCTTCTTCATTTGCATTTATTTACACATTGGCCGAGGCTTATACTACGGCTCCTACCTTTATAAAGAAACATGAAACATCGGCGTAGTCCTATTACTACTAGTTATGATAACTGCATTCGTAGGTTATGTACTACCATGAGGGCAAATATCATTCTGAGGCGCTACCGTAATTACAAACCTGCTCTCCGCTGTACCCTACGTTGGAGATGCCCTAGTACAATGAATCTGAGGAGGCTTCTCCGTAGACAACGCAACCCTGACACGATTCTTTGCCTTCCACTTTCTACTACCTTTCGTAGTCGTCGCCGCAACAGCCCTCCACGCCCTCTTCCTGCACGAAACAGGGTCAAACAACCCCGTCGGACTAAACTCTGACGCAGACAAAATCCCATTCCACCCATACTTCTCCTACAAAGACCTACTTGGCTTCATAGTACTACTGGCAGCTCTTACAGCGCTAGCCCTTTTCTCCCCAAATCTCCTAGGAGACCCTGATAACTTCACTCCAGCCAACCCCCTCGTTACACCCACACATATTAAACCAGAATGATACTTCCTATTCGCCTACGCTATTCTACGATCAATTCCTAACAAACTAGGTGGAGTACTAGCCCTCCTCTTCTCAATCCTAGTTCTTCTACTAGTCCCTCTACTACACACCTCTAAACAACAAGGACTTACATTCCGCCCAATCACTCAATTCCTATTTTGAGCACTAGTAGCAGACGTAATAATCCTAACCTGAATCGGGGGAATGCCAGTAGAACACCCCTTCATCATTATCGGCCAAATCGCCTCAGTCCTTTACTTCATGCTACTCCTAATTCTTAATCCTCTAGCCGGATGACTAGAAAATAA
		</sequence>
		<sequence>
			<taxon idref="16386Prochilodusbrevis"/>
			TCCTAACAGGATTATTCCTAGCAATACACTATACCTCAGACATCTCCACTGCCTTCTCCTCTGTAGCCCACATCTGCCGGGATGTAAACTACGGCTGACTAATCCGAAATATACACGCCAACGGAGCTTCCTTTTTCTTCATTTGCATTTATTTACACATTGGCCGAGGCTTATACTACGGCTCCTACCTTTACAAAGAAACATGAAACATCGGCGTAGTCCTATTACTACTAGTTATGATAACTGCATTCGTAGGTTATGTACTACCATGAGGACAAATATCATTCTGAGGCGCTACCGTAATTACAAACCTGCTCTCCGCCGTACCCTACGTTGGAGATGCCCTAGTACAATGAATCTGAGGGGGCTTCTCCGTAGACAACGCAACCCTAACACGATTCTTTGCCTTCCACTTTCTACTACCTTTCGTAGTCGTCGCTGCAACAGCCCTCCACGCCCTCTTCCTGCACGAAACAGGGTCAAACAACCCCGTCGGACTAAACTCTGACGCAGATAAAATCCCATTCCACCCATACTTCTCCTACAAAGACCTACTTGGCTTCATAGTACTACTGGCAGCTCTTACAGCACTAGCCCTTTTCTCCCCAAATCTCCTAGGAGACCCTGATAACTTCACTCCAGCCAACCCCCTCGTTACACCCACACATATTAAACCAGAATGATACTTCCTATTCGCCTACGCCATTCTACGGTCAATTCCTAACAAATTAGGTGGAGTACTAGCCCTCCTCTTCTCAATTCTAGTTCTTCTACTAGTCCCTCTACTACACACCTCTAAACAACAAGGACTTACATTCCGTCCAATCACCCAATTCCTATTTTGAGCACTAGTAGCAGACGTAATAATCCTAACCTGAATCGGAGGAATGCCAGTAGAACACCCCTTCATCATTATCGGCCAAATCGCCTCAGTCCTTTACTTCACGCTACTCCTAATTCTTAACCCTCTAGCTGGATGACTAGAAAATAA
		</sequence>
		<sequence>
			<taxon idref="T09912Leporelluscfvitattus"/>
			TCCTAACAGGATTATTTCTAGCTATACACTACACCTCAAACATCTCAACCGCTTTTTCTTCCGTTGCTCACATTTGCCGCGATGTAAACTACGGATGATTGATTCGAAACATGCACGCCAACGGAGCCTCTTTTTTCTTTATCTGCATTTACCTTCATATTGGCCGAGGACTATATTATGGCTCCTATCTCTATAAAGAGACCTGAAACATCGGAGTCATTCTTCTCTTACTAGTCATAATAACTGCATTTGTAGGCTACGTACTCCCATGAGGCCAAATATCATTTTGAGGTGCAACCGTAATCACGAACCTCCTTTCTGCTGTCCCATATGTAGGAGACGCACTAGTACAATGAATCTGAGGCGGCTTTTCCGTAGATAATGCAACTCTAACACGATTCTTTGCTTTCCACTTCCTACTGCCATTTACAATTGTGGCAGCCACGGCCCTACATGCTCTTTTTCTCCATGAGACAGGATCCAACAACCCCATAGGCTTAAACTCAGACGCAGATAAAATTTCATTCCACCCATACTTCTCATACAAAGACCTCCTAGGATTCGCTATTTTACTAGTAGCCCTTACATCCCTGGCCTTATTTTCCCCCAACCTTTTAGGAGACCCAGAAAACTTCACCCCTGCTAACCCCCTAGTAACACCGACACATATCAAACCAGAGTGGTATTTCTTATTCGCCTACGCCATCCTGCGATCAATTCCTAACAAACTGGGAGGAGTGTTAGCCTTACTATTTTCTATCCTAGTCCTTATGCTTGTCCCCCTACTTCACACCTCAAAACAACAAGGACTAACATTCCGCCCTTTGACCCAATTCTTATTTTGGGCCCTAGTTGCAGACGTAGCGATTCTAACATGAATTGGAGGAATACCAGTAGAAAATCCATTCATCATTATTGGTCAAATCGCCTCTGTCCTCTACTTTATACTGATTCTTGTTTTTAGTCCCCTAGCAGGGTGACTGGAAAACAA
		</sequence>
		<sequence>
			<taxon idref="76121Ichthyoelephashumeralis"/>
			-------------------------------------------------------------------------------------------------------------------------------------------------------------------------------------------------------------------------------------------------------------------------------------------------------------------------------------------------------------------------------------------------------------------------------------------------------------------------------------------------------------------------------------------------------------------------------------------------------------------------------------------------------------------------------------------------------------------------------------------------------------------------------------------------------------------------------------------------------------------------------------------------------------------------------------------------------------------------------------------------------------------------------
		</sequence>
		<sequence>
			<taxon idref="76122Ichthyoelephashumeralis"/>
			-------------------------------------------------------------------------------------------------------------------------------------------------------------------------------------------------------------------------------------------------------------------------------------------------------------------------------------------------------------------------------------------------------------------------------------------------------------------------------------------------------------------------------------------------------------------------------------------------------------------------------------------------------------------------------------------------------------------------------------------------------------------------------------------------------------------------------------------------------------------------------------------------------------------------------------------------------------------------------------------------------------------------------
		</sequence>
		<sequence>
			<taxon idref="79758Prochilodusbritskii"/>
			-------------------------------------------------------------------------------------------------------------------------------------------------------------------------------------------------------------------------------------------------------------------------------------------------------------------------------------------------------------------------------------------------------------------------------------------------------------------------------------------------------------------------------------------------------------------------------------------------------------------------------------------------------------------------------------------------------------------------------------------------------------------------------------------------------------------------------------------------------------------------------------------------------------------------------------------------------------------------------------------------------------------------------
		</sequence>
	</alignment>

	<!-- The sequence alignment (each sequence refers to a taxon above).         -->
	<!-- ntax=77 nchar=711                                                       -->
	<alignment id="alignment4" dataType="nucleotide">
		<sequence>
			<taxon idref="PE10072Bryconpesu"/>
			-----ACACCAAGAGAGTAATCCAGTATTTCGCGAGTATTGCAGCTGCTGGAGGTGCTGGCAAGAAGGACTCCAACAAGGGCACCCTGGAGGACCAAATCATCCAGGCTAATCCTGCGCTTGAGGCTTTTGGCAATGCCAAAACAGTAAGAAATGACAACTCGTCTCGTTTTGGAAAGTTCATCCGCATTCATTTCGGAACAAGCGGTAAACTTTCCTCAGCTGACATTGAGACGTATCTGCTGGAAAAGTCCCGTGTGACCTTTCAGCTAAAATCAGAAAGGAACTACCACATCTTTTTCCAGATATTATCCAATGCAAAGCCAGAGCTGCTGGATATGCTGTTGATTACCAACAATCCTTATGATTACTCCTACATCTCCCAAGGAGAAGTAACTGTTGCAAGTATCAATGACAGCGAGGAGCTGCTAGCCACCGACAATGCCTTTGATGTGCTCGGTTTCACTCCAGACGAGAAGATGGGAGTGTACAAACTGACCGGTGCCATCATGCATTATGGTAACATGAAATTCAAGCAGAAGCAGCGTGAGGAACAGGCTGAGCCCGATGGTACAGAAGCTGCAGACAAATCTGCCTACCTAATGGGGCTGAACTCTGCGGATCTTCTGAAGGGACTCTGCCATCCAAGGGTCAAGGTAGGAAATGAATATGTCACGAAGGGCCAAGGCGTGGATCAAGTATACTACTCACT
		</sequence>
		<sequence>
			<taxon idref="7015Leporinusfriderici"/>
			TGTTAACACCAAGAGAGTAATCCAGTATTTTGCAAGTATTGCTGCTGCTGGTGGTGCTGCCAAGAAGGACTCCAACAAAGGCACCCTGGAGGACCAAATCATCCAGGCCAATCCTGCACTCGAAGCCTTTGGTAATGCCAAAACAGTGAGAAACGACAACTCGTCTCGCTTTGGAAAGTTCATTCGCATTCACTTTGGAACAAGTGGTAAACTGTCTTCAGCTGACATTGAAACATATTTGCTGGAAAAGTCACGCGTGACCTTTCAGCTAAAATCAGAAAGGAACTACCACATCTTTTTCCAGATATTATCCAATGCAAAGCCTGAGCTGCTAGATATGCTATTGATTACAAATAATCCCTACGACTACTCTTACATCTCCCAAGGAGAGGTAACTGTTGCAAGTATCAATGACAGCGAGGAGCTGCTAGCCACCGACAATGCCTTCGATGTGCTTGGCTTCACTCCAGATGAGAAAATGGGAGTCTATAAACTGACTGGTGCTATCATGCATTATGGCAACATGAAGTTTAAGCAGAAGCAGCGTGAGGAACAGGCAGAGCCCGATGGTACAGAAGCCGCTGACAAATCAGCCTACTTGATGGGACTGAACTCTGCAGATCTTCTCAAAGGACTCTGTCATCCAAGGGTCAAGGTAGGAAATGAATATGTCACCAAAGGTCAAGGCGTGGATCAAGTGTACTACTCACT
		</sequence>
		<sequence>
			<taxon idref="V5274Leporinusdesmotes"/>
			TGTTAACACCAAGAGAGTGATCCAGTATTTTGCAAGTATTGCAGCTGCTGGTGGTGCTGCCAAGAAGGACTCCAACAAGGGCACCCTGGAAGACCAAATCATCCAGGCCAATCCTGCACTCGAAGCCTTTGGTAATGCCAAAACAGTGAGAAATGACAACTCGTCTCGCTTTGGAAAGTTCATTCGCATTCACTTTGGAACAAGTGGTAAACTGTCTTCAGCTGACATTGAAACATATTTGCTGGAAAAGTCACGTGTGACCTTTCAGCTAAAAGCAGAAAGGAACTACCACATCTTTTTCCAGATATTATCCAATGCAAAGCCTGAGCTGCTAGATATGCTGTTGATTACAAATAATCCCTACGACTACTCTTACATCTCCCAAGGAGAAGTAACTGTTGCAAGTATCAATGACAGCGAGGAGTTGCTAGCCACCGACAATGCCTTTGATGTGCTTGGCTTCACTCCAGATGAGAAAATGGGAGTCTATAAACTGACTGGTGCTATCATGCATTATGGCAACATGAAGTTTAAGCAGAAGCAGCGTGAGGAACAGGCAGAGCCCGATGGTACAGAAGCCGCTGACAAATCAGCCTACTTAATGGGACTGAACTCGGCAGATCTTCTCAAAGGACTCTGTCATCCAAGGGTCAAGGTAGGAAATGAATATGTCACCAAAGGTCAAGGCGTGGATCAAGTATACTACTCACT
		</sequence>
		<sequence>
			<taxon idref="T10200Chilodusfritillus"/>
			TGTGAACACCAAGAGAGTAATCCAGTATTTTGCAAGTATTGCAGCTGCTGGTGGTGCTTGCAAGAAGGATGCCAGCAAAGGCACCCTGGAGGACCAAATCATCCAGGCCAATCCTGCACTTGAAGCCTTCGGCAATGCCAAAACTCTGAGAAATGACAACTCATCTCGGTTTGGAAAGTTTATCCGCATCCATTTTGGAACAAGTGGTAAACTTTCTTCAGCTGATATTGAAACGTATTTGCTGGAAAAGTCACGTGTAACCTTTCAGCTAAAATCAGAAAGGAACTACCACATCTTTTTCCAGATATTATCCAATGCAAAGCCTGAGCTGTTGGATATGCTGTTGATTACAAATAACCCCTATGACTACTCTTACATCTCCCAAGGAGAGGTAACTGTGGCAAGCATCAATGACAGTGAGGAGTTGCTGGCCACCGACAGTGCCTTTGATGTGCTTGGCTTCACTCCTGATGAGAAGATGGGCGTCTACAAACTAACAGGTGCTATCATGCATTATGGCAACATGAAGTTTAAGCAGAAGCAGCGCGAGGAACAGGCTGAACCTGATGGTACAGAAGCTGCTGACAAATCAGCCTACCTAATGGGGCTCAACTCGGCAGATCTTTTGAAAGGCCTCTGTCATCCAAGGGTCAAGGTAGGAAATGAATATGTTACCAAAGGCCAAGGTGTTGATCAAGTGTACTACTCAAT
		</sequence>
		<sequence>
			<taxon idref="29688Metynnislippincottianus"/>
			TGTTAACACCAAGAGAGTAATCCAGTATTTTGCAAGTATTGCAGCTGCTGGTGGTGCTGCCAAGAAGGATGCCAACAAAGGCACCTTGGAGGATCAAATCATCCAGGCCAATCCTGCACTCGAAGCCTTCGGTAATGCCAAAACATTGAGAAATGACAACTCGTCTCGCTTTGGAAAGTTTATCCGCATTCATTTTGGAACAAGTGGTAAACTATCTTCAGCTGACATCGAAACATATTTGCTGGAAAAGTCACGTGTGACCTTTCAGCTAAAATCAGAAAGGAACTACCACATCTTTTTCCAGATATTATCCAATGCAAAGCCTGAGCTGCTAGATATGCTGTTGATTACAAATAATCCCTATGATTACTCTTACATCTCCCAAGGAGAGGTAACTGTTGCAAGTATCAATGACAGTGAGGAGTTATTAGCTACAGACAATGCATTTGATGTGCTTGGCTTCACTCCAGATGAGAAGATGGGAGTCTACAAACTGACCGGTGCTATCATGCATTATGGTAATATGAAGTTCAAGCAGAAGCAGCGTGAGGAACAGGCAGAGCCTGATGGTACAGAGGCTGCTGATAAATCAGCTTACCTAATGGGGCTGAACTCTGCAGATCTTCTGAAAGGACTCTGTCATCCAAGGGTCAAGGTAGGAAATGAGTATGTCACAAAAGGCCAAGGCGTGGATCAAGTGTACTACTCACT
		</sequence>
		<sequence>
			<taxon idref="35624Catoprionmento"/>
			TGTTAACACCAAGAGAGTAATCCAGTATTTTGCAAGTATTGCAGCTGCTGGTGGTGCTGCCAAGAAGGACTCCAACAAAGGCACCTTGGAGGATCAAATCATCCAGGCCAATCCTGCACTCGAAGCCTTCGGCAATGCCAAAACACTGAGAAATGACAACTCTTCTCGCTTTGGAAAGTTTATCCGCATTCATTTTGGAACAAGTGGTAAACTATCTTCAGCTGACATCGAAACATATTTGCTGGAAAAGTCACGTGTGACCTTTCAGCTAAAATCAGAAAGGAACTACCACATCTTTTTCCAGATATTATCCAATGCAAAGCCTGAGCTGCTAGATATGCTGTTGATTACAAATAATCCCTATGATTACTCTTACATCTCCCAAGGAGAGGTAACTGTCGCAAGTATCAATGACAGTGAGGAGTTGTTAGCTACTGACAATGCCTTTGATGTGCTTGGTTTCACTCCGGATGAGAAGATGGGAGTCTACAAACTGACTGGTGCTATCATGCATTATGGTAATATGAAGTTCAAGCAGAAGCAGCGTGAGGAACAGGCAGAGCCTGATGGTACAGAAGCTGCTGATAAATCAGCTTACCTAATGGGGCTGAACTCTGCAGATCTTTTGAAAGGACTCTGTCATCCAAGGGTCAAGGTAGGAAATGAGTATGTCACAAAAGGCCAAGGTGTGGATCAAGTGTACTACTCACT
		</sequence>
		<sequence>
			<taxon idref="PE10076Hemiodusunimaculatus"/>
			-----ACACCAAGAGAGTAATCCAGTATTTTGCAAGTATTGCAGCAGCTGGTGGTGCTGGCAAAAAGGATGCCAGCAAAGGCACCCTTGAGGACCAAATCATCCAGGCCAATCCTGCACTTGAAGCCTTTGGCAATGCCAAAACAGTGAGAAATGACAACTCGTCTCGCTTTGGAAAGTTCATCCGCATTCATTTCGGAACAAGTGGCAAACTGTCTTCAGCTGACATTGAAACATATTTGCTGGAAAAGTCACGTGTGACCTTTCAGCTAAAAGCAGAAAGGAACTACCACATCTTTTTCCAGATATTATCCAACGCAAAGCCTGAGCTGCTGGATATGCTGTTGATTACCAATAATCCCTATGATTACTCTTACATCTCTCAAGGAGAAGTAACTGTTGCAAGTATCAATGACAGCGAGGAGTTGCTAGCCACAGACAATGCCTTTGATGTGCTTGGCTTCACTCCAGATGAGAAGATGGGAGTCTACAAACTGACCGGTGCCATCATGCATTATGGCAACATGAAGTTTAAGCAGAAGCAGCGTGAGGAACAGGCAGAGCCTGATGGTACGGAAGCTGCTGACAAATCGGCCTACCTGATGGGGCTAAACTCTGCAGATCTTCTGAAAGGACTCTGTCATCCAAGGGTCAAGGTAGGAAATGAATATGTCACAAAAGGTCAAGGCGTAGATCAAGTGTACTACTCAAT
		</sequence>
		<sequence>
			<taxon idref="PE10110Anoduselongatus"/>
			-----ACACCAAGAGAGTAATCCAGTATTTTGCAAGTATTGCAGCTGCTGGTGGTGCTGGCAAGAAGGATGCCAGCAAAGGCACCCTTGAGGACCAAATCATCCAGGCCAATCCTGCACTCGAAGCCTTTGGCAATGCCAAAACAGTGAGAAATGACAACTCGTCTCGCTTTGGAAAGTTTATCCGCATTCATTTCGGAACAAGTGGCAAACTGTCTTCAGCTGACATTGAAACATATTTGCTTGAAAAGTCACGTGTGACCTTTCAGCTAAAAGCAGAAAGGAACTACCACATCTTTTTCCAGATATTATCTAACGCAAAGCCTGAGCTGCTGGATATGCTGTTGATTACAAATAATCCCTATGATTACTCTTACATCTCTCAAGGAGAAGTAACTGTTGCAAGTATAAATGACAGCGAGGAGTTGCTAGCCACAGACAATGCCTTTGATGTGCTTGGCTTCACTCCAGATGAGAAGATGGGAGTCTACAAACTGACCGGTGCCATCATGCATTATGGCAACATGAAGTTTAAGCAGAAGCAGCGTGAGGAACAGGCAGAGCCTGATGGTACGGAAGCTGCTGACAAATCAGCCTTCCTGATGGGGCTAAACTCTGCAGACCTTCTGAAAGGTCTCTGTCATCCAAGGGTCAAGGTAGGAAATGAATATGTCACAAAAGGCCAAGGCGTAGATCAAGTGTACTACTCAAT
		</sequence>
		<sequence>
			<taxon idref="5635Parodonnasus"/>
			TGTGAACACCAAGAGAGTAATCCAGTATTTTGCAAGTATTGCAGCTGCTGCTGGTGCTGGCAAGAAGGACTCCAGCAAAGGCACCCTGGAGGATCAAATCATCCAGGCTAATCCTGCACTCGAAGCCTTTGGAAATGCCAAAACAGTAAGGAATGACAACTCGTCTCGCTTTGGAAAGTTTATTCGCATCCATTTTGGAACAAGTGGTAAACTGTCTTCAGCTGACATTGAAACATATTTGCTGGAAAAGTCACGTGTGACTTTTCAGCTTAAATCAGAAAGGAACTATCACATCTTTTTCCAGATATTATCAAACGCAAAGCCTGAGCTTCTGGATATGCTGTTGATTACAAACAATCCTTATGATTACTCTTACATCTCCCAAGGAGAGGTAACTGTTGCAAGTATCAATGACTGTGAGGAGCTGCTAGCCACCGACAGTGCCTTTGATGTGCTTGGGTTCACTCCAGATGAGAAGATGGGAGTCTACAAACTAACTGGTGCTATCATGCATTATGGCAACATGAAGTTTAAGCAGAAGCAGCGAGAGGAGCAAGCAGAGCCTGATGGTACAGAAGCTGCCGATAAATCAGCGTACCTAATGGGGCTGAACTCGGCAGATCTTCTGAAAGGACTTTGTCATCCAAGAGTCAAGGTAGGAAATGAATATGTGACAAAAGGCCAAGGTGTGGATCAAGTGTACTACTCAAT
		</sequence>
		<sequence>
			<taxon idref="24665Apareiodonaffinis"/>
			TGTGAACACCAAGAGAGTAATCCAGTATTTTGCAAGTATTGCAGCTGCTGCTGGTGCTTGCAAGAAGGACTCCAGCAAAGGCACCCTGGAGGATCAAATCATCCAGGCCAATCCTGCACTTGAAGCCTTTGGGAATGCCAAAACAGTAAGGAATGACAACTCGTCTCGCTTTGGAAAGTTTATTCGCATCCATTTTGGAACAAGTGGTAAACTGTCTTCAGCTGACATTGAAACATATTTGCTGGAAAAATCACGTGTGACATTTCAGCTTAAATCAGAAAGGAACTATCACATCTTTTTCCAGATATTATCAAACGCAAAGCCTGAGCTTCTGGATATGCTATTGATTACCAACAATCCCTATGATTACTCTTTCATCTCCCAAGGAGAGGTAACTGTTGCAAGTATCAATGACAGTGAGGAGCTGCTAGCCACCGACAGTGCCTTTGATGTGCTTGGGTTCACTCCAGATGAGAAGATGGGAGTCTACAAACTAACTGGTGCTATCATGCATTATGGCAACATGAAGTTTAAGCAGAAGCAGCGAGAGGAGCAGGCAGAGCCTGATGGTACAGAAGCTGCCGACAAATCAGCATACCTAATGGGGCTGAACTCTGCAGATCTTCTGAAAGGACTTTGCCATCCAAGAGTCAAGGTAGGAAATGAATATGTGACAAAAGGCCAAGGTGTGGATCAAGTGTACTACTCAAT
		</sequence>
		<sequence>
			<taxon idref="6609Ichthyoelephaslongirostris"/>
			TGTTAACACCAAGAGAGTAATCCAGTATTTTGCAAGTATTGCAGCTGCTGGGGGTGCTTGCAAGAAGGACGCCAACAAAGGCACCCTGGAGGACCAAATCATCCAGGCCAATCCTGCACTTGAAGCCTTCGGCAATGCCAAAACAATGAGAAACGACAACTCGTCTCGCTTTGGGAAGTTTATCCGCATCCATTTTGGAACAAGTGGCAAACTGTCTTCAGCTGACATTGAAACGTATTTGCTGGAAAAGTCCCGTGTGACCTTTCAGCTAAAATCAGAACGGAACTATCACATCTTTTTCCAGATATTATCCAATGCAAAGCCTGAGCTGCTGGATATGCTGTTGATTACAAATAATCCCTATGACTACTCTTACATCTCCCAAGGAGAGGTAACTGTTGCAAGTATTAATGACAGCGAGGAGTTGCTAGCCACTGACAATGCCTTTGACGTGCTTGGCTTCACTCCAGATGAGAAGATGGGAGTCTACAAATTGACTGGTGCTATCATGCATTATGGCAACATGAAGTTTAAGCAGAAGCAGCGTGAGGAACAGGCAGAACCTGATGGTACAGAAGCTGCTGACAAATCAGCCTACCTAATGGGGCTGAACTCTGCAGATCTTCTGAAAGGACTTTGTCATCCAAGGGTCAAGGTAGGAAATGAATATGTCACTAAAGGCCAAGGTGTGGATCAAGTGTACTACTCACT
		</sequence>
		<sequence>
			<taxon idref="T48Caenotropusmestomorgmatos"/>
			-----ACACCAAGAGAGTAATCCAGTATTTTGCAAGTATTGCAGCTGCTGGTGGTGCTTGCAAGAAGGATGCCAACAAAGGCACCCTGGAGGACCAAATCATCCAGGCCAATCCTGCACTTGAAGCCTTTGGCAATGCCAAAACAGTGAGAAATGACAACTCATCTCGCTTTGGAAAGTTTATCCGTATCCATTTTGGAACAAGTGGTAAACTTTCTTCAGCTGATATTGAAACGTATTTACTGGAAAAGTCACGAGTGACCTTTCAGCTAAAAGCAGAAAGGAACTACCACATCTTTTTCCAGATATTATCCAACGCAAAGCCTGAGCTGCTGGATATGCTGTTGATTACAAATAACCCCTATGACTACTCTTACATCTCCCAAGGAGAGGTAACTGTGGCAAGTATCAATGACAGCGAGGAGTTGCTAGCCACCGACAGTGCCTTTGATGTGCTTGGCTTCACTCCAGATGAGAAGATGGGAGTCTACAAACTAACAGGTGCTATTATGCATTATGGCAACATGAAGTTTAAGCAGAAGCAGCGCGAGGAACAGGCTGAACCTGACGGTACAGAAGCTGCTGACAAATCAGCCTACCTAATGGGGCTGAACTCAGCAGATCTTCTGAAAGGACTCTGTCATCCAAGGGTCAAGGTAGGAAATGAATATGTCACCAAAGGCCAAGGTGTTGATCAGGTGTACTACTCAAT
		</sequence>
		<sequence>
			<taxon idref="T08985Abramiteshypselonotus"/>
			TGTTAACACCAAGAGAGTAATCCAGTATTTTGCAAGTATTGCAGCTGCTGGTGGTGCTGCCAAGAAGGACTCCAACAAAGGCACCCTGGAGGACCAAATCATCCAGGCCAATCCTGCACTCGAAGCCTTTGGCAATGCCAAAACAGTGAGAAATGACAACTCGTCTCGCTTTGGAAAGTTCATTCGCATTCACTTTGGAACAAGTGGTAAACTGTCTTCAGCTGACATTGAGACATATTTGCTGGAAAAGTCTCGTGTGACCTTTCAGCTAAAGGCAGAAAGGAACTACCACATCTTTTTCCAGATATTATCCAATGCCAAACCCGAGCTGCTAGATATGCTGTTGATTACAAACAATCCCTATGACTACTCTTACATCTCCCAAGGAGAGGTAACTGTTGCAAGTATCAATGACAGCGAGGAGTTGCTAGCCACCGACAATGCCTTTGATGTGCTTGGCTTCACTCCAGATGAGAAAATGGGAGTCTATAAACTGATTGGTGCTATCATGCATTATGGCAACATGAAGTTTAAGCAGAAGCAGCGTGAGGAACAGGCGGAGCCCGATGGTACAGAAGCTGCTGACAAATCAGCCTATTTAATGGGACTGAACTCTGCAGATCTTCTCAAAGGACTCTGCCATCCAAGGGTCAAGGTAGGAAATGAATATGTCACCAAAGGCCAAGGCGTGGATCAAGTGTACTACTCACT
		</sequence>
		<sequence>
			<taxon idref="PE10044Myleusschomburgkii"/>
			-----ACACCAAGAGAGTAATCCAGTATTTTGCAAGTATTGCAGCTGCTGGTGGTGCTGTCAAGAAGGACTCCAACAAAGGCACCTTGGAGGATCAAATCATTCAGGCCAATCCTGCACTCGAAGCCTTCGGCAATGCCAAAACAGCGAGAAATGACAACTCGTCTCGCTTTGGAAAGTTTATCCGCATTCATTTTGGAACAAGTGGTAAACTGTCTTCGGCTGACATCGAGACATATTTGCTGGAAAAGTCACGTGTGACCTTTCAGCTAAAATCAGAAAGGAACTACCACATCTTTTTCCAGATATTATCCAATGCAAAGCCTGAGCTGCTAGATATGCTGTTGATTACAAACAATCCCTATGATTACTCTTACATCTCCCAAGGAGAGGTAACTGTTGCAAGTATCAATGACAGTGAGGAGTTGTTAGCTACCGACAATGCCTTTGATGTGCTTGGCTTCACTCCAGATGAGAAGATGGGAGTCTACAAACTGACTGGTGCTATCATGCATTATGGTAATATGAAGTTCAAGCAGAAGCAGCGTGAGGAACAGGCAGAGCCTGATGGTACAGAAGCTGCTGATAAATCAGCTTACCTAATGGGGCTGAACTCTGCAGATCTTCTGAAAGGACTCTGTCATCCAAGGGTCAAGGTAGGAAATGAGTATGTCACAAAAGGCCAAGGCGTGGATCAAGTGTACTACTCACT
		</sequence>
		<sequence>
			<taxon idref="26648Colossomamacropomum"/>
			TGTTAACACCAAGAGAGTAATCCAGTATTTTGCAAGTATTGCAGCTGCTGGTGGTGCTGCCAAGAAGGACTCCAACAAAGGCACCTTGGAGGACCAAATCATTCAGGCCAATCCTGCACTCGAAGCCTTCGGAAATGCCAAAACAGTGAGAAATGACAACTCGTCTCGCTTTGGAAAGTTTATCCGCATTCATTTTGGAACAAGTGGTAAACTGTCTTCAGCTGACATCGAAACATACTTGCTGGAAAAGTCACGTGTGACCTTTCAGCTAAAAGCAGAAAGGAACTACCACATCTTTTTCCAGATATTATCCAACGCAAAGCCTGAGCTGCTGGATATGCTGTTGATTACAAATAATCCCTATGATTACTCTTACATCTCCCAAGGAGAGGTAACTGTTGCAAGTATCAATGACAGCGAGGAGTTGTTAGCTACCGACAATGCCTTTGATGTGCTTGGCTTCACTCCAGATGAGAAGATGGGAGTCTACAAACTGACTGGTGCTATCATGCATTATGGCAATATGAAGTTCAAGCAGAAGCAGCGTGAGGAACAGGCAGAGCCTGATGGTACAGAAGCTGCTGACAAATCAGCCTACCTAATGGGGCTGAACTCTGCAGATCTTCTGAAAGGACTCTGTCATCCAAGGGTCAAGGTAGGAAATGAGTATGTCACGAAAGGTCAAGGCGTGGATCAAGTGTACTACTCACT
		</sequence>
		<sequence>
			<taxon idref="T09707Schizodonscotorhabdotus"/>
			TGTTAACACCAAGAGAGTAATCCAGTATTTTGCAAGTATTGCAGCTGCTGGTGGTGCTGCCAAGAAGGACTCCAACAAAGGCACCCTGGAGGACCAAATCATCCAGGCCAATCCTGCACTCGAAGCCTTTGGCAATGCCAAAACAGTGAGAAATGACAACTCGTCTCGCTTTGGAAAGTTCATTCGCATTCACTTTGGAACAAGTGGAAAACTGTCTTCAGCTGACATTGAAACATATTTGCTGGAAAAGTCACGTGTGACCTTCCAGCTAAAAGCAGAAAGGAACTACCACATCTTTTTCCAGATATTATCCAATGCAAAGCCYGAGCTGCTAGATATGCTGTTGATTACAAATAATCCCTACGACTACTCTTACATCTCCCAAGGAGAGGTAACTGTTGCAAGTATCAATGACAGCGAGGAGTTGCTAGCCACCGACAATGCCTTTGATGTGCTTGGCTTCACTCCAGATGAGAAAATGGGAGTCTATAAACTGACTGGTGCTATCATGCATTATGGCAACATGAAGTTTAAGCAGAAGCAGCGTGAGGAACAGGCAGAGCCCGATGGTACAGAAGCTGCTGACAAATCAGCCTACTTAATGGGACTGAACTCTGCAGATCTTCTCAAAGGACTCTGTCATCCAAGGGTCAAGGTAGGAAATGAATATGTCACCAAAGGCCAAGGCGTGGACCAAGTGTACTACTCACT
		</sequence>
		<sequence>
			<taxon idref="16871Leporinusstriatus"/>
			TGTTAACACCAAGAGAGTAATCCAGTATTTTGCAAGTATTGCAGCTGCTGGTGGTGCTGCCAAGAAGGACTCCAACAAAGGCACCCTGGAGGACCAAATCATCCAGGCCAATCCTGCACTCGAAGCCTTTGGCAATGCCAAAACAGTGAGAAATGACAACTCGTCTCGCTTTGGAAAGTTCATTCGCATTCACTTTGGAACAAGTGGTAAACTGTCTTCAGCTGACATCGAAACATATTTGCTGGAAAAGTCACGAGTGACCTTTCAGCTAAAAGCAGAAAGGAACTACCACATCTTTTTCCAGATATTATCCAATGCCAAGCCTGAGCTGCTAGATATGCTGTTGATTACAAATAATCCCTACGACTACTCTTACATCTCCCAAGGAGAGGTAACTGTTGCAAGTATCAATGACAGCGAGGAGTTGCTAGCCACCGACAATGCCTTCGATGTGCTTGGCTTCACTCCAGATGAGAAAATGGGAGTCTATAAACTGACTGGTGCTATCATGCATTATGGCAACATGAAGTTTAAGCAGAAGCAGCGTGAGGAACAGGCAGAGCCCGATGGTACAGAAGCTGCTGACAAATCAGCCTATTTAATGGGACTGAACTCTGCAGATCTTCTCAAAGGACTCTGCCATCCAAGGGTCAAGGTAGGAAATGAATATGTCACCAAAGGCCAAGGCGTGGATCAAGTGTACTACTCACT
		</sequence>
		<sequence>
			<taxon idref="PE10113Psectrogasteramazonica"/>
			-----ACACCAAGAGAGTAATCCAGTACTTTGCAAGTATTGCAGCTGCTGCGGGTGCTTGCAAAAAGGACACCAGCAAAGGCACCCTGGAGGACCAAATCATCCAGGCCAATCCTGCACTCGAAGCCTTCGGCAATGCCAAAACACTGAGAAATGACAACTCGTCTCGCTTTGGGAAATTTATCCGCATCCATTTTGGAACAAGTGGAAAACTGTCTTCGGCTGACATTGAAACGTATCTCCTGGAAAAGTCACGTGTGACCTTTCAGCTAAAAGCAGAAAGGAACTACCACATCTTTTTCCAGATATTATCCAATGCAAAGCCTGAGCTGCTCGATATGCTGTTGATTACAAATAATCCCTATGACTACTCTTACATCTCCCAAGGAGAAGTAAGTGTTGCAAGTATCAATGACAGTGAGGAGTTGCTAGCCACCGACAGTGCCTTCGATGTGCTTGGCTTCACTCCAGATGAAAAGATGGGAGTCTACAAACTGACTGGTGCTATCATGCACTATGGCAACATGAAGTTTAAGCAGAAACAGCGTGAGGAACAAGCAGAACCTGATGGTACAGAAGCTGCTGACAAATCAGCCTACTTAATGGGGCTGAACTCTGCAGACCTTCTGAAAGGACTTTGCCATCCAAGGGTCAAGGTAGGAAATGAATATGTCACCAAAGGTCAAGGCGTGGATCAAGTGTACTACTCACT
		</sequence>
		<sequence>
			<taxon idref="12758Semaprochilodustaeniurus"/>
			----AATACCAAGAGAGTGATCCAGTATTTTGCAAGTATTGCAGCTGCTGCTGGTGCTCTCAAGAAGGACTCCAATAAAGGCACCCTGGAGGACCAAATCATCCAGGCCAATCCTGCACTCGAGGCCTTTGGCAATGCCAAAACAGTGAGAAATGACAACTCGTCCCGCTTTGGAAAGTTTATCCGCATCCATTTTGGAACAAGTGGTAAACTGTCCTCGGCTGACATTGAAACATATTTGCTGGAAAAGTCCCGTGTGACCTTTCAGCTAAAATCTGAAAGGAACTACCACATCTTCTTCCAGATATTATCCAACGTAAAGCCTGAGCTGCTGGATATGCTGTTGATTACAAATAACCCCTATGACTACTCTTACATCTCCCAAGGAGAGGTAACTGTGGCAAGTATTAATGACAGCGAGGAGTTGTTAGCCACCGACAATGCTTTCGACGTGCTTGGTTTCACTCCAGATGAGAAGATGGGAGTCTACAAACTGACAGGTGCTATCATGCATTATGGCAACATGAAGTTTAAGCAGAAGCAGCGTGAGGAACAGGCAGAACCTGACGGTACAGAAGCTGCTGACAAATCAGCCTACCTAATGGGGCTGAACTCTGCAGATCTTCTGAAAGGACTCTGTCATCCAAGGGTCAAGGTAGGAAACGAATATGTCACCAAAGGCCAAGGTGTGGACCAAGTGTACTACTCAAT
		</sequence>
		<sequence>
			<taxon idref="12757Semaprochilodustaeniurus"/>
			-GTTAATACCAAGAGAGTGATCCAGTATTTTGCAAGTATTGCAGCTGCTGCTGGTGCTCTCAAGAAGGACTCCAATAAAGGCACCCTGGAGGACCAAATCATCCAGGCCAATCCTGCACTCGAGGCCTTTGGCAATGCCAAAACAGTGAGAAATGACAACTCGTCCCGCTTTGGAAAGTTTATCCGCATCCATTTTGGAACAAGTGGTAAACTGTCCTCGGCTGACATTGAAACATATTTGCTGGAAAAGTCCCGTGTGACCTTTCAGCTAAAATCTGAAAGGAACTACCACATCTTCTTCCAGATATTATCCAACGTAAAGCCTGAGCTGCTGGATATGCTGTTGATTACAAATAACCCCTATGACTACTCTTACATCTCCCAAGGAGAGGTAACTGTGGCAAGTATTAATGACAGCGAGGAGTTGTTAGCCACCGACAATGCTTTCGACGTGCTTGGTTTCACTCCAGATGAGAAGATGGGAGTCTACAAACTGACAGGTGCTATCATGCATTATGGCAACATGAAGTTTAAGCAGAAGCAGCGTGAGGAACAGGCAGAACCTGACGGTACAGAAGCTGCTGACAAATCAGCCTACCTAATGGGGCTGAACTCTGCAGATCTTCTGAAAGGACTCTGTCATCCAAGGGTCAAGGTAGGAAACGAATATGTCACCAAAGGCCAAGGTGTGGACCAAGTGTACTACTCAAT
		</sequence>
		<sequence>
			<taxon idref="12759Semaprochilodustaeniurus"/>
			---TAATACCAAGAGAGTGATCCAGTATTTTGCAAGTATTGCAGCTGCTGCTGGTGCTCTCAAGAAGGACTCCAATAAAGGCACCCTGGAGGACCAAATCATCCAGGCCAATCCTGCACTCGAGGCCTTTGGCAATGCCAAAACAGTGAGAAATGACAACTCGTCCCGCTTTGGAAAGTTTATCCGCATCCATTTTGGAACAAGTGGTAAACTGTCCTCGGCTGACATTGAAACATATTTGCTGGAAAAGTCCCGTGTGACCTTTCAGCTAAAATCTGAAAGGAACTACCACATCTTCTTCCAGATATTATCCAACGTAAAGCCTGAGCTGCTGGATATGCTGTTGATTACAAATAACCCCTATGACTACTCTTACATCTCCCAAGGAGAGGTAACTGTGGCAAGTATTAATGACAGCGAGGAGTTGTTAGCCACCGACAATGCTTTCGACGTGCTTGGTTTCACTCCAGATGAGAAGATGGGAGTCTACAAACTGACAGGTGCTATCATGCATTATGGCAACATGAAGTTTAAGCAGAAGCAGCGTGAGGAACAGGCAGAACCTGACGGTACAGAAGCTGCTGACAAATCAGCCTACCTAATGGGGCTGAACTCTGCAGATCTTCTGAAAGGACTCTGTCATCCAAGGGTCAAGGTAGGAAACGAATATGTCACCAAAGGCCAAGGTGTGGACCAAGTGTACTACTCAAT
		</sequence>
		<sequence>
			<taxon idref="1697Curimatopsismacrolepis"/>
			-----ACACCAAGAGAGTAATCCAGTATTTTGCAAGTATTGCAGCTGCTGGTGGTGCTTGCAAGAAGGATGCCAACAAAGGCACTCTGGAAGACCAAATCATCCAGGCCAATCCTGCACTGGAAGCCTTTGGCAATGCCAAAACAGTGAGAAATGACAACTCATCTCGCTTTGGAAAATTCATCCGCATCCATTTTGGAACAAGTGGTAAACTGTCTTCAGCTGATATTGAAACGTATTTGCTGGAGAAGTCACGTGTGACCTTTCAGCTCAAAGCAGAAAGGAACTACCACATCTTTTTCCAGATATTATCCAACGAAAAGCCTGAGCTGCTGGATATGCTGTTGATAACAAATAACCCCTATGACTACTCTTACATCTCCCAAGGAGAGGTAACTGTTGCGAGTATCAATGACAACGAGGAGCTGCTAGCCACCGACAGCGCATTTGACGTGCTTGGCTTCACTCCAGATGAGAAGATGGGAGTCTACAAACTGACTGGTGCTATCATGCATTATGGCAACATGAAGTTTAAGCAGAAGCAGCGTGAGGAACAGGCAGAACCTGATGGTACAGAAGCTGCTGACAAATCAGCCTACCTAATGGGGTTGAACTCTGCAGATCTTCTTAAAGGACTCTGTCATCCAAGGGTCAAGGTAGGAAATGAATATGTTACCAAAGGCCAAGGTGTGGATCAGGTGTACTACTCAAT
		</sequence>
		<sequence>
			<taxon idref="GY11103Curimatacyprinoides"/>
			TGTTAACACCAAGAGAGTAATCCAGTATTTTGCAAGTATTGCAGCTGCTGGGGGTGCTTGTAAGAAGGACTCCAACAAAGGCACCTTGGAGGACCAAATCATCCAGGCCAATCCTGCACTCGAAGCCTTYGGCAATGCCAAAACCTTGAGAAATGACAACTCGTCTCGCTTTGGAAAGTTTATCCGCATCCATTTTGGAACGAGTGGGAAACTGTCTTCGGCTGATATTGAAACATATCTCCTGGAAAAGTCGCGTGTGACCTTTCAGCTAAAAGCAGAAAGGAACTACCACATCTTTTTCCAGATATTATCCAATGCAAAGCCTGAGCTGCTGGATATGCTTCTGATTACAAACAACCCGTACGACTACTCATACATCTCCCAAGGAGAGGTAACTGTGGCAAGTATCAATGACAGCGAGGAGTTGCTAGCCACCGACAATGCCTTCGATGTACTTGGCTTCACTCCAGATGAGAAGATGGGAGTCTACAAACTGACTGGTGCTATCATGCACTATGGCAACATGAAGTTTAAGCAGAAGCAGCGTGAAGAACAGGCGGAACCTGATGGTACAGAAGCTGCTGACAAATCAGCCTACCTAATGGGGCTGAACTCTGCAGACCTTCTGAAAGGACTCTGTCATCCAAGGGTCAAGGTAGGAAATGAATATGTCACCAAAGGTCAAGGCGTGGATCAAGTGTACTACTCACT
		</sequence>
		<sequence>
			<taxon idref="25521Cyphocharaxspilotus"/>
			TGTTAACACCAAGAGAGTAATCCAGTACTTTGCAAGTATTGCAGCTGCTGGGGGTGCTTGCAAAAAGGACACCAACAAAGGCACCCTGGAGGACCAAATCATTCAGGCCAATCCTGCACTCGAAGCCTTTGGCAATGCCAAAACAGTGAGAAATGACAACTCGTCTCGCTTTGGAAAGTTTATCCGCATCCATTTTGCAACGAGTGGAAAACTGGCTTCGGCTGACATTGAAACGTATCTCCTGGAAAAGTCACGTGTGACCTTTCAACTAAAAGCAGAAAGGAACTACCACATCTTTTTCCAGATATTATCCAGCGCAAAGCCTGAGCTGCTGGACATGCTTCTGATTACAAACAACCCCTACGACTATTCTTACATCTCCCAAGGAGAGGTAACTGTTGCAAGCATCAATGACAGCGAGGAGTTGCTAGCCACCGACAGCGCCTTTGATGTGCTTGGCTTCACTCCAGATGAGAAGATGGGAGTCTACAAACTGACTGGTGCTATCATGCACTATGGCAACATGAAGTTTAAGCAGAAGCAGCGTGAGGAACAGGCAGAACCTGATGGTACAGAATCTGCTGACAAATCAGCCTACCTAATGGGGCTGAACTCTGCAGACCTTCTGAAAGGACTCTGTCACCCAAGGGTCAAGGTAGGAAATGAATATGTCACCAAAGGTCAAGGCGTGGATCAAGTGTACTACTCACT
		</sequence>
		<sequence>
			<taxon idref="40130Cyphocharaxgilbert"/>
			TGTTAACACCAAGAGAGTAATCCAGTACTTTGCAAGTATTGCAGCTGCTGGGGGTGCTTGCAAAAAGGACACCAACAAAGGCACCCTGGAGGACCAAATCATTCAGGCCAATCCTGCACTCGAAGCCTTTGGCAATGCCAAAACAGTGAGAAATGACAACTCGTCTCGCTTTGGAAAGTTTATCCGCATCCATTTTGCAACGAGTGGAAAACTGGCTTCGGCTGACATTGAAACGTATCTCCTGGAAAAGTCACGTGTGACCTTTCAACTAAAAGCAGAAAGGAACTACCACATCTTTTTCCAGATATTATCCAGCGCAAAGCCTGAGCTGCTGGACATGCTTCTGATTACAAACAACCCCTACGACTATTCTTACATCTCCCAAGGAGAGGTAACTGTTGCAAGCATCAATGACAGCGAGGAGTTGCTAGCCACCGACAGCGCCTTTGATGTGCTTGGCTTCACTCCAGATGAGAAGATGGGAGTCTACAAACTGACTGGTGCCATCATGCACTATGGCAACATGAAGTTTAAGCAGAAGCAGCGTGAGGAACAGGCAGAACCTGATGGTACAGAATCTGCTGACAAATCAGCCTACCTAATGGGGCTGAACTCTGCAGACCTTCTGAAAGGACTCTGTCATCCAAGGGTCAAGGTAGGAAATGAATATGTCACCAAAGGTCAAGGCGTGGATCAAGTGTACTACTCACT
		</sequence>
		<sequence>
			<taxon idref="6929Semaprochilodusvarii"/>
			TGTTAATACCAAGAGAGTGATCCAGTATTTTGCAAGTATTGCAGCTGCTGCTGGTGCTCTCAAGAAGGACTCCAATAAAGGCACCCTGGAGGACCAAATCATCCAGGCCAATCCTGCACTCGAGGCCTTCGGCAATGCCAAAACAGTGAGAAATGACAACTCGTCCCGCTTTGGAAAGTTTATCCGCATCCATTTCGGAACAAGTGGTAAACTGTCCTCGGCTGACATTGAAACATATTTGCTGGAAAAGTCCCGTGTGACCTTTCAGCTAAAATCTGAAAGGAACTACCACATCTTCTTCCAGATATTATCCAACGCAAAGCCTGAGCTGCTGGATATGCTGTTGATTACAAATAATCCCTATGACTACTCTTACATCTCCCAAGGAGAGGTAACTGTGGCAAGTATTAATGACAGCGAGGAATTGATGGCCACCGACAATGCTTTCGACGTGCTTGGTTTCACTCCAGATGAGAAGATGGGAGTCTACAAACTGACTGGTGCTATCATGCATTATGGCAACATGAAGTTTAAGCAGAAGCAGCGTGAGGAACAGGCAGAACCTGACGGTACAGAAGCTGCTGACAAATCAGCCTACCTAATGGGGCTGAACTCTGCAGATCTTCTGAAAGGACTCTGTCATCCAAGGGTCAAGGTAGGAAACGAATATGTCACCAAAGGCCAAGGTGTGGACCAAGTGTACTACTCAAT
		</sequence>
		<sequence>
			<taxon idref="15729Semaprochilodusvarii"/>
			-------ACCAAGAGAGTGATCCAGTATTTTGCAAGTATTGCAGCTGCTGCTGGTGCTCTCAAGAAGGACTCCAATAAAGGCACCCTGGAGGACCAAATCATCCAGGCCAATCCTGCACTCGAGGCCTTCGGCAATGCCAAAACAGTGAGAAATGACAACTCGTCCCGCTTTGGAAAGTTTATCCGCATCCATTTCGGAACAAGTGGTAAACTGTCCTCGGCTGACATTGAAACATATTTGCTGGAAAAGTCCCGTGTGACCTTTCAGCTAAAATCTGAAAGGAACTACCACATCTTCTTCCAGATATTATCCAACGCAAAGCCTGAGCTGCTGGATATGCTGTTGATTACAAATAATCCCTATGACTACTCTTACATCTCCCAAGGAGAGGTAACTGTGGCAAGTATTAATGACAGCGAGGAATTGATGGCCACCGACAATGCTTTCGACGTGCTTGGTTTCACTCCAGATGAGAAGATGGGAGTCTACAAACTGACTGGTGCTATCATGCATTATGGCAACATGAAGTTTAAGCAGAAGCAGCGTGAGGAACAGGCAGAACCTGACGGTACAGAAGCTGCTGACAAATCAGCCTACCTAATGGGGCTGAACTCTGCAGATCTTCTGAAAGGACTCTGTCATCCAAGGGTCAAGGTAGGAAACGAATATGTCACCAA---------------------------------
		</sequence>
		<sequence>
			<taxon idref="12727Semaprochiloduslaticeps"/>
			TGTTAATACCAAGAGAGTGATCCAGTATTTTGCAAGTATTGCAGCTGCTGCTGGTGCTCTCAAGAAGGACTCCAATAAAGGCACCCTGGAGGACCAAATCATCCAGGCCAATCCTGCACTCGAGGCCTTCGGCAATGCCAAAACAGTGAGAAATGACAACTCGTCCCGCTTTGGAAAGTTTATCCGCATCCATTTCGGAACAAGTGGTAAACTGTCCTCGGCTGACATTGAAACATATTTGCTGGAAAAGTCCCGTGTGACCTTTCAGCTAAAATCTGAAAGGAACTACCACATCTTCTTCCAGATATTATCCAACGCAAAGCCTGAGCTGCTGGATATGCTGTTGATTACAAATAATCCCTATGACTACTCTTACATCTCCCAAGGAGAGGTAACTGTGGCAAGTATTAATGACAGCGAGGAATTGATGGCCACCGACAATGCTTTCGACGTGCTTGGTTTCACTCCAGATGAGAAGATGGGAGTCTACAAACTGACTGGTGCTATCATGCATTATGGCAACATGAAGTTTAAGCAGAAGCAGCGTGAGGAACAGGCAGAACCTGACGGTACAGAAGCTGCTGACAAATCAGCCTACCTAATGGGGCTGAACTCTGCAGATCTTCTGAAAGGACTCTGTCATCCAAGGGTCAAGGTAGGAAACGAATATGTCACCAAAGGCCAAGGTGTGGACCAAGTGTACTACTCAAT
		</sequence>
		<sequence>
			<taxon idref="P4298Semaprochiloduskneri"/>
			-----ATACCAAGAGAGTGATCCAGTATTTTGCAAGTATTGCAGCTGCTGCTGGTGCTCTCAAGAAGGACTCCAATAAAGGCACCCTGGAGGACCAAATCATCCAGGCCAATCCTGCACTCGAGGCCTTCGGCAATGCCAAAACAGTGAGAAATGACAACTCGTCCCGCTTTGGAAAGTTTATCCGCATCCATTTCGGAACAAGTGGTAAACTGTCCTCGGCTGACATTGAAACATATTTGCTGGAAAAGTCCCGTGTGACCTTTCAGCTAAAATCTGAAAGGAACTACCATATCTTCTTCCAGATATTATCCAACGCAAAGCCTGAGCTGCTGGATATGCTGTTGATTACAAATAATCCCTATGACTACTCTTACATCTCCCAAGGAGAGGTAACTGTGGCAAGTATAAATGACAGCGAGGAGTTGTTAGCCACCGACAATGCTTTCGACGTGCTTGGTTTCACTCCAGATGAGAAGATGGGAGTCTACAAACTGACTGGTGCTATCATGCATTATGGCAACATGAAGTTTAAGCAGAAGCAGCGTGAGGAACAGGCAGAACCTGACGGTACAGAAGCTGCTGACAAATCAGCCTACCTAATGGGGCTGAACTCTGCAGATCTTYTGAAAGGACTCTGTCATCCAAGGGTCAAGGTAGGAAACGAATATGTCACCAAAGGCCAAGGTGTGGACCAAGTGTACTACTCAAT
		</sequence>
		<sequence>
			<taxon idref="T43Semaprochilodusinsignis"/>
			TGTTAATACCAAGAGAGTGATCCAGTATTTTGCAAGTATTGCAGCTGCTGCTGGTGCTCTCAAGAAGGACTCCAATAAAGGCACCCTGGAGGACCAAATCATCCAGGCCAATCCTGCACTCGAGGCCTTCGGCAATGCCAAAACAGTGAGAAATGACAACTCGTCCCGCTTTGGAAAGTTTATCCGCATCCATTTCGGAACAAGTGGTAAACTGTCCTCGGCTGACATTGAAACATATTTGCTGGAAAAGTCCCGTGTGACCTTTCAGCTAAAATCTGAAAGGAACTACCACATCTTCTTCCAGATATTATCCAACGTAAAGCCTGAGCTGCTGGATATGCTGTTGATTACAAATAATCCCTATGACTACTCTTACATCTCCCAAGGAGAGGTAACTGTGGCAAGTATAAATGACAGCGAGGAGTTGTTAGCCACCGACAATGCTTTCGAYGTGCTTGGTTTCACTCCAGATGAGAAGATGGGAGTCTACAAACTGACTGGTGCTATCATGCATTATGGCAACATGAAGTTTAAGCAGAAGCAGCGTGAGGAACAGGCAGAACCTGACGGTACAGAAGCTGCTGACAAATCAGCCTACCTAATGGGGCTGAACTCTGCAGATCTTTTGAAAGGACTCTGTCATCCAAGGGTCAAGGTAGGAAACGAATATGTCACCAAAGGCCAAGGTGTGGACCAAGTGTACTACTCAAT
		</sequence>
		<sequence>
			<taxon idref="12734Semaprochiloduskneri"/>
			TGTTAATACCAAGAGAGTGATCCAGTATTTTGCAAGTATTGCAGCTGCTGCTGGTGCTCTCAAGAAGGACTCCAATAAAGGCACCCTGGAGGACCAAATCATCCAGGCCAATCCTGCACTCGAGGCCTTCGGCAATGCCAAAACAGTGAGAAATGACAACTCGTCCCGCTTTGGAAAGTTTATCCGCATCCATTTCGGAACAAGTGGTAAACTGTCCTCGGCTGACATTGAAACATATTTGCTGGAAAAGTCCCGTGTGACCTTTCAGCTAAAATCTGAAAGGAACTACCACATCTTCTTCCAGATATTATCCAACGTAAAGCCTGAGCTGCTGGATATGCTGTTGATTACAAATAATCCCTATGACTACTCTTACATCTCCCAAGGAGAGGTAACTGTGGCAAGTATAAATGACAGCGAGGAGTTGTTAGCCACCGACAATGCTTTCGATGTGCTTGGTTTCACTCCAGATGAGAAGATGGGAGTCTACAAACTGACTGGTGCTATCATGCATTATGGCAACATGAAGTTTAAGCAGAAGCAGCGTGAGGAACAGGCAGAACCTGACGGTACAGAAGCTGCTGACAAATCAGCCTACCTAATGGGGCTGAACTCTGCAGATCTTCTGAAAGGACTCTGTCATCCAAGGGTCAAGGTAGGAAACGAATATGTCACCAAAGGCCAAGGTGTGGACCAAGTGTACTACTCAAT
		</sequence>
		<sequence>
			<taxon idref="12761Semaprochilodusinsignis"/>
			TGTTAATACCAAGAGAGTGATCCAGTATTTTGCAAGTATTGCAGCTGCTGCTGGTGCTCTCAAGAAGGACTCCAATAAAGGCACCCTGGAGGACCAAATCATCCAGGCCAATCCTGCACTCGAGGCCTTCGGCAATGCCAAAACAGTGAGAAATGACAACTCGTCCCGCTTTGGAAAGTTTATCCGCATCCATTTCGGAACAAGTGGTAAACTGTCCTCGGCTGACATTGAAACATATTTGCTGGAAAAGTCCCGTGTGACCTTTCAGCTAAAATCTGAAAGGAACTACCATATCTTCTTCCAGATATTATCCAACGCAAAGCCTGAGCTGCTGGATATGCTGTTGATTACAAATAATCCCTATGACTACTCTTACATCTCCCAAGGAGAGGTAACTGTGGCAAGTATTAATGACAGCGAGGAGTTGTTAGCCACCGACAATGCTTTCGACGTGCTTGGTTTCACTCCAGATGAGAAGATGGGAGTCTACAAACTGACTGGTGCTATCATGCATTATGGCAACATGAAGTTTAAGCAGAAGCAGCGTGAGGAACAGGCAGAACCTGACGGTACAGAAGCTGCTGACAAATCAGCCTACCTAATGGGGCTGAACTCTGCAGATCTTCTGAAAGGACTCTGTCATCCAAGGGTCAAGGTAGGAAACGAATATGTCACCAAAGGCCAAGGTGTGGACCAAGTGTACTACTCAAT
		</sequence>
		<sequence>
			<taxon idref="12762Semaprochilodusinsignis"/>
			TGTTAATACCAAGAGAGTGATCCAGTATTTTGCAAGTATTGCAGCTGCTGCTGGTGCTCTCAAGAAGGACTCCAATAAAGGCACCCTGGAGGACCAAATCATCCAGGCCAATCCTGCACTCGAGGCCTTCGGCAATGCCAAAACAGTGAGAAATGACAACTCGTCCCGCTTTGGAAAGTTTATCCGCATCCATTTCGGAACAAGTGGTAAACTGTCCTCGGCTGACATTGAAACATATTTGCTGGAAAAGTCCCGTGTGACCTTTCAGCTAAAATCTGAAAGGAACTACCACATCTTCTTCCAGATATTATCCAACGTAAAGCCTGAGCTGCTGGATATGCTGTTGATTACAAATAATCCCTATGACTACTCTTACATCTCCCAAGGAGAGGTAACTGTGGCAAGTATAAATGACAGCGAGGAGTTGTTAGCCACCGACAATGCTTTCGATGTGCTTGGTTTCACTCCAGATGAGAAGATGGGAGTCTACAAACTGACTGGTGCTATCATGCATTATGGCAACATGAAGTTTAAGCAGAAGCAGCGTGAGGAACAGGCAGAACCTGACGGTACAGAAGCTGCTGACAAATCAGCCTACCTAATGGGGCTGAACTCTGCAGATCTTCTGAAAGGACTCTGTCATCCAAGGGTCAAGGTAGGAAACGAATATGTCACCAAAGGCCAAGGTGTGGACCAAGTGTACTACTCAAT
		</sequence>
		<sequence>
			<taxon idref="19139Semaprochiloduskneri"/>
			--TTAATACCAAGAGAGTGATCCAGTATTTTGCAAGTATTGCAGCTGCTGCTGGTGCTCTCAAGAAGGACTCCAATAAAGGCACCCTGGAGGACCAAATCATCCAGGCCAATCCTGCACTCGAGGCCTTCGGCAATGCCAAAACAGTGAGAAATGACAACTCGTCCCGCTTTGGAAAGTTTATCCGCATCCATTTCGGAACAAGTGGTAAACTGTCCTCGGCTGACATTGAAACATATTTGCTGGAAAAGTCCCGTGTGACCTTTCAGCTAAAATCTGAAAGGAACTACCACATCTTCTTCCAGATATTATCCAACGTAAAGCCTGAGCTGCTGGATATGCTGTTGATTACAAATAATCCCTATGACTACTCTTACATCTCCCAAGGAGAGGTAACTGTGGCAAGTATAAATGACAGCGAGGAGTTGTTAGCCACCGACAATGCTTTCGATGTGCTTGGTTTCACTCCAGATGAGAAGATGGGAGTCTACAAACTGACTGGTGCTATCATGCATTATGGCAACATGAAGTTTAAGCAGAAGCAGCGTGAGGAACAGGCAGAACCTGACGGTACAGAAGCTGCTGACAAATCAGCCTACCTAATGGGGCTGAACTCTGCAGATCTTTTGAAAGGACTCTGTCATCCAAGGGTCAAGGTAGGAAACGAATATGTCACCAAAGGCCAAGGTGTGGACCAAGTGTACTACTCAAT
		</sequence>
		<sequence>
			<taxon idref="19140Semaprochiloduskneri"/>
			-GTTAATACCAAGAGAGTGATCCAGTATTTTGCAAGTATTGCAGCTGCTGCTGGTGCTCTCAAGAAGGACTCCAATAAAGGCACCCTGGAGGACCAAATCATCCAGGCCAATCCTGCACTCGAGGCCTTCGGCAATGCCAAAACAGTGAGAAATGACAACTCGTCCCGCTTTGGAAAGTTTATCCGCATCCATTTCGGAACAAGTGGTAAACTGTCCTCGGCTGACATTGAAACATATTTGCTGGAAAAGTCCCGTGTGACCTTTCAGCTAAAATCTGAAAGGAACTACCACATCTTCTTCCAGATATTATCCAACGTAAAGCCTGAGCTGCTGGATATGCTGTTGATTACAAATAATCCCTATGACTACTCTTACATCTCCCAAGGAGAGGTAACTGTGGCAAGTATAAATGACAGCGAGGAGTTGTTAGCCACCGACAATGCTTTCGATGTGCTTGGTTTCACTCCAGATGAGAAGATGGGAGTCTACAAACTGACTGGTGCTATCATGCATTATGGCAACATGAAGTTTAAGCAGAAGCAGCGTGAGGAACAGGCAGAACCTGACGGTACAGAAGCTGCTGACAAATCAGCCTACCTAATGGGGCTGAACTCTGCAGATCTTTTGAAAGGACTCTGTCATCCAAGGGTCAAGGTAGGAAACGAATATGTCACCAAAGGCCAAGGTGTGGACCAAGTGTACTACTCAAT
		</sequence>
		<sequence>
			<taxon idref="PE10001Semaprochilodusinsignis"/>
			-----ATACCAAGAGAGTGATCCAGTATTTTGCAAGTATTGCAGCTGCTGCTGGTGCTCTCAAGAAGGACTCCAATAAAGGCACCCTGGAGGACCAAATCATCCAGGCCAATCCTGCACTCGAGGCCTTCGGCAATGCCAAAACAGTGAGAAATGACAACTCGTCCCGCTTTGGAAAGTTTATCCGCATCCATTTCGGAACAAGTGGTAAACTGTCCTCGGCTGACATTGAAACATATTTGCTGGAAAAGTCCCGTGTGACCTTTCAGCTAAAATCTGAAAGGAACTACCACATCTTCTTCCAGATATTATCCAACGTAAAGCCTGAGCTGCTGGATATGCTGTTGATTACAAATAATCCCTATGACTACTCTTACATCTCCCAAGGAGAGGTAACTGTGGCAAGTATAAATGACAGCGAGGAGTTGTTAGCCACCGACAATGCTTTCGACGTGCTTGGTTTCACTCCAGATGAGAAGATGGGAGTCTACAAACTGACTGGTGCTATCATGCATTATGGCAACATGAAGTTTAAGCAGAAGCAGCGTGAGGAACAGGCAGAACCTGACGGTACAGAAGCTGCTGACAAATCAGCCTACCTAATGGGGCTGAACTCTGCAGATCTTCTGAAAGGACTCTGTCATCCAAGGGTCAAGGTAGGAAACGAATATGTCACCAAAGGCCAAGGTGTGGACCAAGTGTACTACTCAAT
		</sequence>
		<sequence>
			<taxon idref="12728Semaprochiloduslaticeps"/>
			TGTTAATACCAAGAGAGTGATTCAGTATTTTGCAAGTATTGCAGCTGCTGCTGGTGCTCTCAAGAAGGACTCCAATAAAGGCACCCTGGAGGACCAAATCATCCAGGCCAATCCTGCACTCGAGGCCTTCGGCAATGCCAAAACAGTAAGAAATGACAACTCGTCCCGCTTTGGAAAGTTTATCCGCATCCATTTCGGAACAAGTGGTAAACTGTCCTCGGCTGACATTGAAACATATTTGCTGGAAAAGTCCCGTGTGACCTTTCAGCTAAAATCTGAAAGGAACTACCACATCTTCTTCCAGATATTATCCAACGCAAAGCCTGAGCTGCTGGATATGCTGTTGATTACAAATAATCCCTATGACTACTCTTACATCTCCCAAGGAGAGGTAACTGTGGCAAGTATTAATGACAGCGAGGAGTTGATGGCCACCGACAATGCTTTCGACGTGCTTGGTTTCACTCCAGATGAGAAGATGGGAGTCTACAAACTGACTGGTGCTATCATGCATTATGGCAACATGAAGTTTAAGCAGAAGCAGCGTGAGGAACAGGCAGAACCTGACGGTACAGAAGCTGCTGACAAATCAGCCTACCTAATGGGGCTGAACTCTGCAGATCTTCTGAAAGGACTCTGTCATCCAAGGGTCAAGGTAGGAAACGAATATGTCACCAAAGGCCAAGGTGTGGACCAAGTGTACTACTCAAT
		</sequence>
		<sequence>
			<taxon idref="2004BSAQ01Semaprochiloduslaticeps"/>
			TGTTAATACCAAGAGAGTGATCCAGTATTTTGCAAGTATTGCAGCTGCTGCTGGTGCTCTCAAGAAGGACTCCAATAAAGGCACCCTGGAGGACCAAATCATCCAGGCCAATCCTGCACTCGAGGCCTTCGGCAATGCCAAAACAGTGAGAAATGACAACTCGTCCCGCTTTGGAAAGTTTATCCGCATCCATTTCGGAACAAGTGGTAAACTGTCCTCGGCTGACATTGAAACATATTTGCTGGAAAAGTCCCGTGTGACCTTTCAGCTAAAATCTGAAAGGAACTACCACATCTTCTTCCAGATATTATCCAACGCAAAGCCTGAGCTGCTGGATATGCTGTTGATTACAAATAATCCCTATGACTACTCTTACATCTCCCAAGGAGAGGTAACTGTGGCAAGTATTAATGACAGCGAGGAATTGATGGCCACCGACAATGCTTTCGACGTGCTTGGTTTCACTCCAGATGAGAAGATGGGAGTCTACAAACTGACTGGTGCTATCATGCATTATGGCAACATGAAGTTTAAGCAGAAGCAGCGTGAGGAACAGGCAGAACCTGACGGTACAGAAGCTGCTGACAAATCAGCCTACCTAATGGGGCTGAACTCTGCAGATCTTCTGAAAGGACTCTGTCATCCAAGGGTCAAGGTAGGAAACGAATATGTCACCAAAGGCCAAGGTGTGGACCAAGTGTACTACTCAAT
		</sequence>
		<sequence>
			<taxon idref="41019Semaprochilodusbrama"/>
			-----------------------AGTATTTTGCAAGTATTGCAGCTGCTGCTGGTGCTCTCAAGAAGGACTCCAATAAAGGCACCCTGAAGGACCAAATCATCCAGGCCAATCCTGCACTCGAGGCCTTCGGCAATGCCAAAACAGTGAGAAATGACAACTCGTCCCGCTTTGGAAAGTTTATCCGCATCCATTTCGGAACAAGTGGTAAACTGTCCTCGGCTGACATTGAAACATATTTGCTGGAAAAGTCCCGTGTGACCTTTCAGCTAAAATCTGAAAGGAACTACCACATCTTCTTCCAGATATTATCCAACGCAAAGCCTGAGCTGCTGGATATGCTGTTGATTACAAATAATCCCTATGACTACTCTTACATCTCCCAAGGAGAGGTAACTGTGGCAAGTATTAATGACAGCGAGGAGTTGATGGCCACCGACAATGCTTTCGACGTGCTTGGTTTCACTCCAGATGAGAAGATGGGAGTCTACAAACTGACTGGTGCTATCATGCATTATGGCAACATGAAGTTTAAGCAGAAGCAGCGTGAGGAACAGGCAGAACCTGACGGTACAAAACTTGCTGACAAATCCACCTACCTAATGGGGCTGAA---------------------------------------------------------------------------------------------------
		</sequence>
		<sequence>
			<taxon idref="41171Semaprochilodusbrama"/>
			TGTTAATACCAAGAGAGTGATCCAGTATTTTGCAAGTATTGCAGCTGCTGCTGGTGCTCTCACTAAGGACTCCAATAAGTGCACCCTGGACGACCAAATCATCCAGGCCAATCCTGCTCTCGAGGCCTTCATCAATGCCAAAACACTGAGAAATGACAACTCCTCCTGTTTTGGAAAGTTTATCCGCATCCATTTCAGATCACGTGGTAAACTGTCCTCGGCTGACATTGAAACATCTTTGCTGGAAAAGTCCCGTGTGACCTTTCAGCTAACATCTGAAAGGAACTACCACATCTTCTTCCAGATATTATCCAACGCAAAGCCTGAGCTGCTGGATATGCTGTTGATTACATATAATCCGTATGACTACTCGTACATCTCCCAAGGAGAGGTAACTGTGGCAAGTATTAATGACAGCGAGGAATTGATGGCCACCTACAATGCTTTTCACGTGCTTGGTTTCACTCCAGATGAGAAGATGGGAGTCTACAAACTGACTGGTGCTATCATGCATTATGGCAACATGAAGTTTAAGCAGAAGCAGCGTGAGGAACAGGCAGAACCTGACGGTACAGAAGCTGGTGACAAATCAGCCTACTTAATGGGGCTGAACTCTGCAGATCTTGTGAAAGGAGTCTGTCATACAAGGGTCAAGGTAGGAAACGAATATGTCACCAAAG-------------------------------
		</sequence>
		<sequence>
			<taxon idref="79757Prochilodusbritskii"/>
			---------------------------------------------------------------------------------------------------------------------------------------------------------------------------------------------------------------------------------------------------------------------------------------------------------------------------------------------------------------------------------------------------------------------------------------------------------------------------------------------------------------------------------------------------------------------------------------------------------------------------------------------------------------------------------------------------------------------------------------
		</sequence>
		<sequence>
			<taxon idref="29514Prochilodusreticulatus"/>
			TGTCAACACCAAGAGAGTAATCCAGTATTTTGCAAGTATTGCAGCTGCTGCCGGTGCTTGCAAGAAGGACTCCAATAAAGGCACCCTGGAGGACCAAATCATCCAGGCCAATCCTGCACTCGAGGCCTTCGGCAATGCCAAAACACTGAGAAACGACAACTCGTCCCGCTTCGGAAAGTTTATCCGCATCCATTTCGGAACAAGTGGTAAACTGTCTTCGGCTGACATTGAAACATATTTGCTGGAAAAGTCCCGTGTGACCTTTCAGTTAAAATCTGAAAGAAACTATCACATCTTCTTCCAGATATTATCCAACGCAAAGCCCGAGCTGCTGGATATGCTGCTGATTACAAATAATCCCTATGACTACTCTTACATCTCCCAAGGAGAGGTAACTGTCGCAAGTATTAACGACAGCGAGGAGTTGTTAGCCACCGACAATGCCTTCGACGTGCTTGGTTTCACTCCTGATGAGAAGATGGGAGTCTACAAACTGACTGGTGCTATCATGCATTATGGCAACATGAAGTTTAAGCAGAAGCAGCGTGAGGAACAGGCAGAACCTGATGGTACCGAAGCTGCTGACAAATCAGCCTACCTAATGGGGCTTAACTCTGCAGATCTTCTGAAAGGACTCTGTCATCCAAGGGTCAAGGTAGGAAACGAATATGTCACCAAAGGCCAAGGTGTGGATCAGGTGTACTACTCAAT
		</sequence>
		<sequence>
			<taxon idref="GR207Prochilodusmagdalenae"/>
			---------------------------------------------------------------------------------------------------------------------------------------------------------------------------------------------------------------------------------------------------------------------------------------------------------------------------------------------------------------------------------------------------------------------------------------------------------------------------------------------------------------------------------------------------------------------------------------------------------------------------------------------------------------------------------------------------------------------------------------
		</sequence>
		<sequence>
			<taxon idref="GR208Prochilodusmagdalenae"/>
			---------------------------------------------------------------------------------------------------------------------------------------------------------------------------------------------------------------------------------------------------------------------------------------------------------------------------------------------------------------------------------------------------------------------------------------------------------------------------------------------------------------------------------------------------------------------------------------------------------------------------------------------------------------------------------------------------------------------------------------
		</sequence>
		<sequence>
			<taxon idref="47662Prochilodusvimboides"/>
			TGTCAATACCAAGAGAGTAATCCAGTATTTTGCAAGTATTGCAGCTGCTGCCGGTGCTTGCAAGAAGGACTCCAATAAAGGCACCCTGGAGGACCAAATCATCCAGGCCAATCCTGCACTCGAGGCCTTCGGCAATGCCAAAACACTGAGAAACGACAACTCTTCCCGCTTCGGAAAGTTTATCCGCATCCATTTCGGAACAAGTGGTAAACTGTCTTCGGCTGACATTGAAACATATTTGCTGGAAAAGTCCCGTGTGACCTTTCAGTTAAAATCTGAAAGGAACTATCACATCTTCTTCCAGATATTATCCAACGCAAAGCCTGAGCTGCTGGATATGCTGCTGATTACAAATAATCCCTATGACTACTCTTACATCTCCCAAGGAGAGGTAACTGTCGCAAGTATTAATGACAGCGAGGAGTTGTTAGCCACCGACAATGCCTTCGACGTGCTTGGTTTCACTCCTGATGAGAAGATGGGAGTCTACAAACTGACTGGTGCTATCATGCATTATGGCAACATGAAGTTTAAGCAGAAGCAGCGTGAGGAACAGGCAGAACCTGATGGTACCGAAGCTGCTGACAAATCAGCCTACCTAATGGGGCTGAACTCTGCAGATCTTCTGAAAGGACTCTGTCATCCAAGGGTCAAGGTAGGAAATGAATATGTCACCAAAGGTCAAGGTGTGGATCAGGTGTACTACTCAAT
		</sequence>
		<sequence>
			<taxon idref="16011Prochilodusvimboides"/>
			TGTCAATACCAAGAGAGTAATCCAGTATTTTGCAAGTATTGCAGCTGCTGCCGGTGCTTGCAAGAAGGACTCCAATAAAGGCACCCTGGAGGACCAAATCATCCAGGCCAATCCTGCACTCGAGGCCTTCGGCAATGCCAAAACACTGAGAAACGACAACTCTTCCCGCTTCGGAAAGTTTATCCGCATCCATTTCGGAACAAGTGGTAAACTGTCTTCGGCTGACATTGAAACATATTTGCTGGAAAAGTCCCGTGTGACCTTTCAGTTAAAATCTGAAAGGAACTATCACATCTTCTTCCAGATATTATCCAACGCAAAGCCTGAGCTGCTGGATATGCTGCTGATTACAAATAATCCCTATGACTACTCTTACATCTCCCAAGGAGAGGTAACTGTCGCAAGTATTAATGACAGCGAGGAGTTGTTAGCNACCGACAATGCCTTCGACGTGCTTGGTTTCACTCCTGATGAGAAGATGGGAGTCTACAAACTGACTGGTGCTATCATGCATTATGGCAACATGAAGTTTAAGCAGAAGCAGCGTGAGGAACAGGCAGAACCTGATGGTACCGAAGCTGCTGACAAATCAGCCTACCTAATGGGGCTGAACTCTGCAGATCTTCTGAAAGGACTCTGTCATCCAAGGGTCAAGGTAGGAAATGAATATGTCACCAAAGGTCAAGGTGTGGATCAGGTGTACTACTCAAT
		</sequence>
		<sequence>
			<taxon idref="43398Prochilodusnigricans"/>
			-------------------------TATTTCGCAAGTATTGCAGCTGCTGCCGGTGCTTGCAAGAAGGACTCCAATAAAGGCACCCTGGAGGACCAAATCATCCAGGCCAATCCTGCACTCGAGGCCTTCGGCAATGCCAAAACACTGAGAAACGACAACTCGTCCCGCTTCGGAAAGTTTATCCGCATCCATTTCGGAACAAGTGGTAAACTGTCTTCGGCTGACATTGAAACATATTTGCTGGAAAAGTCCCGTGTGACCTTTCAGTTAAAATCTGAAAGGAACTATCACATCTTCTTCCAGATATTATCCAACGCAAAGCCNGAGCTGCTGGATATGCTGCTGATTACAAATAATCCCTATGACTACTCTTACATCTCCCAAGGAGAGGTAACTGTCGCAAGTATTAANGACAGCGAGGAGTTGTTTGCCACNGACAATGCCTTCGACGTGCTTGGTTTCACTCCTGATGAGAAGATGGGAGTCTACAAACTGACTGGTGCTATCATGCATTATGGCAACATGAAGTTTAAGCAGAAGCAGCGTGAGGAACAGGCCGAACCTGATGGTACCGAAGCTGCTGACAAATCAGCCTACCTAATGGGGCTGAACTCTGCAGATCTTCTGAAAGGACTCTGTCATCCAAGGGTCAAGGTAGGAAACGAATATGTCACCAAAGGCCAAGGTGTGGATCAGGTGTACTACTCAAT
		</sequence>
		<sequence>
			<taxon idref="15561Prochilodusmariae"/>
			TGTCAATACCAAGAGAGTAATCCAGTATTTTGCAAGTATTGCAGCTGCTGCTGGTGCTTGCAAGAAGGACTCCAATAAAGGCACCCTGGAGGACCAAATCATCCAGGCCAATCCTGCACTCGAGGCCTTCGGCAATGCCAAAACACTGAGAAACGACAACTCGTCCCGCTTCGGAAAGTTTATCCGCATCCATTTCGGAACAAGTGGTAAACTGTCTTCGGCTGACATTGAAACATATTTGCTGGAAAAGTCCCGTGTGACCTTTCAGTTAAAATCTGAAAGGAACTATCACATCTTCTTCCAGATATTATCCAACGCAAAGCCCGAGCTGCTGGATATGCTGCTGATTACAAATAATCCCTATGACTACTCTTACATCTCCCAAGGAGAGGTAACTGTCGCAAGTATTAATGACAGCGAGGAATTGTTTGCCACCGACAATGCCTTTGATGTGCTTGGTTTCACTCCTGATGAGAAGATGGGAGTCTACAAACTGACTGGTGCCATCATGCATTATGGCAACATGAAGTTTAAGCAGAAGCAGCGTGAGGAACAGGCAGAACCTGATGGTACCGAAGCTGCTGACAAATCAGCCTACCTAATGGGGCTGAACTCTGCAGATCTTCTAAAAGGACTCTGTCATCCAAGGGTCAAGGTAGGAAACGAATATGTCACCAAAGGCCAAGGTGTGGATCAGGTGTACTACTCAAT
		</sequence>
		<sequence>
			<taxon idref="15562Prochilodusmariae"/>
			TGTCAATACCAAGAGAGTAATCCAGTATTTTGCAAGTATTGCAGCTGCTGCTGGTGCTTGCAAGAAGGACTCCAATAAAGGCACCCTGGAGGACCAAATCATCCAGGCCAATCCTGCACTCGAGGCCTTCGGCAATGCCAAAACACTGAGAAACGACAACTCGTCCCGCTTCGGAAAGTTTATCCGCATCCATTTTGGAACAAGTGGTAAACTGTCTTCGGCTGACATTGAAACATATTTGCTGGAAAAGTCCCGTGTGACCTTTCAGTTAAAATCTGAAAGGAACTATCACATCTTCTTCCAGATATTATCCAANGCAAAGCCCGAGCTGCTGGATATGCTGCTGATTACAAATAATCCCTATGACTACTCTTACATCTCCCAAGGAGAGGTAACTGTCGCAAGTATTAACGACAGNGAGGAGTTGTTTGCCACCGACAATGCCTTNGACGTGCTTGGTTTCACTCCTGATGAGAAGATGGGAGTCTACAAACTGACTGGTGCCATCATGCATTATGGCAACATGAAGTTTAAGCAGAAGCAGCGTGAGGAACAGGCAGAACCTGATGGTACCGAAGCTGCTGACAAATCAGCCTACCTAATGGGGCTGAACTCTGCAGATCTGCTGAAAGGACTCTGTCATCCAAGGGTCAAGGTAGGAAACGAATATGTCACCAAAGGCCAAGGTGTGGATCAGGTGTACTACTCAAT
		</sequence>
		<sequence>
			<taxon idref="4222Prochiloduscostatus"/>
			-----ATACCAAGAGAGTAATCCAGTATTTTGCAAGTATTGCAGCTGCTGCCGGTGCTTGCAAGAAGGACTCCAATAAAGGCACCCTGGAGGACCAAATCATCCAGGCCAATCCTGCACTCGAGGCCTTCGGCAATGCCAAAACACTGAGAAACGACAACTCTTCCCGCTTCGGAAAGTTTATCCGCATCCATTTCGGAACAAGTGGTAAACTGTCTTCGGCTGACATTGAAACATATTTGCTGGAAAAGTCCCGTGTGACCTTTCAGTTAAAATCTGAAAGGAACTATCACATCTTCTTCCAGATATTATCCAACGCAAAGCCCGAGCTGCTGGATATGCTGCTGATTACAAATAATCCCTATGACTACTCTTACATCTCCCAAGGAGAGGTAACTGTCGCAAGTATTAATGACAGCGAGGAGTTGTTTGCCACCGACAATGCCTTCGACGTGCTTGGTTTCACTCCTGATGAGAAGATGGGAGTCTACAAACTGACTGGTGCTATCATGCATTATGGCAACATGAAGTTTAAGCAGAAGCAGCGTGAGGAACAGGCCGAACCTGATGGTACCGAAGCTGCTGACAAATCAGCCTACCTAATGGGGCTGAACTCTGCAGATCTTCTGAAAGGACTCTGTCATCCAAGGGTCAAGGTAGGAAACGAATATGTCACCAAAGGCCAAGGTGTGGATCAGGTGTACTACTCAAT
		</sequence>
		<sequence>
			<taxon idref="4223Prochiloduscostatus"/>
			TGTCAATACTAAGAGAGTAATCCAGTATTTCGCAAGTATTGCAGCTGCTGCCGGTGCTTGCAAGAAGGACTCCAATAAAGGCACCCTGGAGGACCAAATCATCCAGGCCAATCCTGCACTCGAGGCCTTCGGCAATGCCAAAACACTGAGAAATGACAACTCGTCCCGCTTCGGAAAGTTTATCCGCATCCATTTCGGAACAAGTGGTAAACTGTCTTCGGCTGACATTGAAACATATTTGCTGGAAAAGTCCCGTGTGACCTTTCAGTTAAAATCTGAAAGGAACTATCACATCTTCTTCCAGATATTATCCAACGCAAAGCCTGAGCTGCTGGATATGCTGCTGATTACAAATAATCCCTATGACTACTCTTACATCTCCCAAGGAGAGGTAACTGTCGCAAGTATTAATGACAGCGAGGAGTTGTTAGCCACTGACAATGCCTTCGACGTGCTTGGTTTCACTCCTGATGAGAAGATGGGAGTCTACAAACTGACCGGTGCTATCATGCATTATGGCAACATGAAGTTTAAGCAGAAGCAGCGTGAGGAACAGGCAGAACCTGATGGTACCGAAGCTGCTGACAAATCAGCCTACCTAATGGGGCTGAACTCTGCAGATCTTCTGAAAGGACTCTGTCATCCAAGGGTCAAGGTAGGAAATGAATATGTCACCAAAGGCCAAGGTGTGGATCAGGTGTACTACTCAAT
		</sequence>
		<sequence>
			<taxon idref="3611Prochiloduslineatus"/>
			TGTCAATACCAAGAGAGTAATCCAGTATTTCGCAAGTATTGCAGCTGCTGCCGGTGCTTGCAAGAAGGACTCCAATAAAGGCGCCCTGGAGGACCAAATCATCCAGCCCCATCCTGCACTCGAGGCCTTCGGCAAAGCCAAAACACTGAGAAACGACAACTCTTCCCGCTTCGGAAAGTTTATCCGCATCCATTTCGGAACAAGTGGTAAACTGTCTTCGGCTGACATTGAAACATATTTGCTGGAAAAGTCCCGTGTGACCTTTCAGTTAAAATCTGAAAGGAACTATCACATCTTCTTCCAGATATTATCCAACGCAAAGCCTGAGCTGCTGGATATGCTGCTGATTACAAATAATCCCTATGACTACTCTTACATCTCCCAAGGAGAGGTAACTGTCGCAAGTATTAATGACAGCGAGGAGTTGTTAGCCACTGACAATGCCTTCGACGTGCTTGGTTTCACTCCTGATGAGAAGATGGGAGTCTACAAACTGACCGGTGCTATCATGCATTATGGCAACATGAAGTTTAAGCAGAAGCAGCGTGAGGAACAGGCAGAACCTGATGGTACCGAAGCTGCTGACAAATCAGCCTACCTAATGGGGCTGAACTCTGCAGATCTTCTGAAAGGACTCTGTCATCCAAGGGTCAAGGTAGGAAATGAATATGTCACCAAAGGCCAAGGTGTGGATCAGGTGTACTACTCAAT
		</sequence>
		<sequence>
			<taxon idref="16071Prochiloduslineatus"/>
			TGTCAATACCAAGAGAGTAATCCAGTATTTCGCAAGTATTGCAGCTGCTGCCGGTGCTTGCAAGAAGGACTCCAATAAAGGCACCCTGGAGGACCAAATCATCCAGGCCAATCCTGCACTCGAGGCCTTCGGCAATGCCAAAACACTGAGAAACGACAACTCTTCTCGCTTCGGAAAGTTTATCCGCATCCATTTCGGAACAAGTGGTAAACTGTCTTCGGCTGACATTGAAACATATTTGCTGGAAAAGTCCCGTGTGACCTTTCAGTTAAAATCTGAAAGGAACTATCACATCTTCTTCCAGATATTATCCAACGCAAAGCCTGAGCTGCTGGATATGCTGCTGATTACAAATAATCCCTATGACTACTCTTACATCTCCCAAGGAGAGGTAACTGTCGCAAGTATTAATGACAGCGAGGAGTTGTTAGCCACCGACAATGCCTTCGACGTGCTTGGTTTCACTCCTGATGAGAAGATGGGAGTCTACAAACTGACCGGTGCTATCATGCATTATGGCAACATGAAGTTTAAGCAGAAGCAGCGTGAGGAACAGGCAGAACCTGATGGTACCGAAGCTGCTGACAAATCAGCCTACCTAATGGGGCTGAACTCTGCAGATCTTCTGAAAGGACTCTGTCATCCAAGGGTCAAGGTAGGAAATGAATATGTCACCAAAGGCCAAGGTGTGGATCAGGTGTACTACTCAAT
		</sequence>
		<sequence>
			<taxon idref="GY11461Prochilodusrubrotaeniatus"/>
			TGTCAATACCAAGAGAGTAATCCAGTATTTCGCAAGTATTGCAGCTGCTGCCGGTGCTTGCAAGAAGGACTCCAATAAAGGCACCCTGGAGGACCAAATCATCCAGGCCAATCCTGCACTCGAGGCCTTCGGCAATGCCAAAACACTGAGAAACGACAACTCGTCCCGCTTCGGAAAGTTTATCCGCATCCATTTCGGAACAAGTGGTAAACTGTCTTCGGCTGACATTGAAACATATTTGCTGGAAAAGTCCCGTGTGACCTTTCAGTTAAAATCTGAAAGGAACTATCACATCTTCTTCCAGATATTATCCAACGCAAAGCCCGAGCTGCTGGATATGCTGCTGATTACAAATAATCCCTATGACTACTCTTACATCTCCCAAGGAGAGGTAACTGTCGCAAGTATTAATGACAGCGAGGAGTTGTTTGCCACCGACAATGCCTTCGACGTGCTTGGTTTCACTCCTGATGAGAAGATGGGAGTCTACAAACTGACTGGTGCTATCATGCATTATGGCAATATGAAGTTTAAGCAGAAGCAGCGTGAGGAACAGGCAGAACCTGATGGTACTGAAGCTGCTGACAAATCAGCCTACCTAATGGGGCTGAACTCTGCAGATCTTCTGAAAGGACTCTGTCATCCAAGGGTCAAGGTAGGAAACGAATATGTCACCAAAGGCCAAGGTGTGGATCAGGTGTACTACTCAAT
		</sequence>
		<sequence>
			<taxon idref="43397Prochilodusnigricans"/>
			TGTCAATACCAAGAGAGTAATCCAGTATTTCGCAAGTATTGCAGCTGCTGCCGGTGCTTGCAAGAAGGACTCCAATAAAGGCACCCTGGAGGACCAAATCATCCAGGCCAATCCTGCACTCGAGGCCTTCGGCAATGCCAAAACACTGAGAAACGACAACTCGTCCCGCTTCGGAAAGTTTATCCGCATCCATTTCGGAACAAGTGGTAAACTGTCTTCGGCTGACATTGAAACATATTTGCTGGAAAAGTCCCGTGTGACCTTTCAGTTAAAATCTGAAAGGAACTATCACATCTTCTTCCAGATATTATCCAACGCAAAGCCNGAGCTGCTGGATATGCTGCTGATTACAAATAATCCCTATGACTACTCTTACATCTCCCAAGGAGAGGTAACTGTCGCAAGTATTAATGACAGCGAGGAGTTGTTTGCCACCGACAATGCCTTCGACGTGCTTGGTTTCACTCCTGATGAGAAGATGGGAGTCTACAAACTGACTGGTGCCATCATGCATTATGGCAACATGAAGTTTAAGCAGAAGCAGCGTGAGGAACAGGCAGAACCTGATGGTACCGAAGCTGCTGACAAATCAGCCTACCTAATGGGGCTGAACTCTGCAGATCTTCTGAAAGGACTCTGTCATCCAAGGGTCAAGGTAGGAAACGAATATGTCACCAAAGGCCAAGGTGTGGATCAGGTGTACTACTCAAT
		</sequence>
		<sequence>
			<taxon idref="4216Prochilodusargenteus"/>
			TGTCAATACCAAGAGAGTAATCCAGTATTTCGCAAGTATTGCAGCTGCTGCCGGTGCTTGCAAGAAGGACTCCAATAAAGGCACCCTGGAGGACCAAATCATCCAGGCCAATCCTGCACTCGAGGCCTTCGGCAATGCCAAAACACTGAGAAACGACAACTCTTCCCGCTTCGGAAAGTTTATCCGCATCCATTTCGGAACAAGTGGTAAACTGTCTTCGGCTGACATTGAAACATATTTGCTGGAAAAGTCCCGTGTGACCTTTCAGTTAAAATCTGAAAGGAACTATCACATCTTCTTCCAGATATTATCCAACGCAAAGCCCGAGCTGCTGGATATGCTGCTGATTACAAATAATCCCTATGACTACTCTTACATCTCCCAAGGAGAGGTAACTGTCGCAAGTATTAATGACAGCGAGGAGTTGTTTGCCACCGACAATGCCTTCGACGTGCTTGGTTTCACTCCTGATGAGAAGATGGGAGTCTACAAACTGACTGGTGCTATCATGCATTATGGCAACATGAAGTTTAAGCAGAAGCAGCGTGAGGAACAGGCCGAACCTGATGGTACCGAAGCTGCTGACAAATCAGCCTACCTAATGGGGCTGAACTCTGCAGATCTTCTGAAAGGACTCTGTCATCCAAGGGTCAAGGTAGGAAACGAATATGTCACCAAAGGCCAAGGTGTGGATCAGGTGTACTACTCAAT
		</sequence>
		<sequence>
			<taxon idref="4217Prochilodusargenteus"/>
			TGTCAATACCAAGAGAGTAATCCAGTATTTCGCAAGTATTGCAGCTGCTGCCGGTGCTTGCAAGAAGGACTCCAATAAAGGCACCCTGGAGGACCAAATCATCCAGGCCAATCCTGCACTCGAGGCCTTCGGCAATGCCAAAACACTGAGAAACGACAACTCTTCCCGCTTCGGAAAGTTTATCCGCATCCATTTCGGAACAAGTGGTAAACTGTCTTCGGCTGACATTGAAACATATTTGCTGGAAAAGTCCCGTGTGACCTTTCAGTTAAAATCTGAAAGGAACTATCACATCTTCTTCCAGATATTATCCAACGCAAAGCCCGAGCTGCTGGATATGCTGCTGATTACAAATAATCCCTATGACTACTCTTACATCTCCCAAGGAGAGGTAACTGTCGCAAGTATTAATGACAGCGAGGAGTTGTTTGCCACCGACAATGCCTTCGACGTGCTTGGTTTCACTCCTGATGAGAAGATGGGAGTCTACAAACTGACTGGTGCTATCATGCATTATGGCAACATGAAGTTTAAGCAGAAGCAGCGTGAGGAACAGGCCGAACCTGATGGTACCGAAGCTGCTGATAAATCAGCCTACCTAATGGGGCTGAACTCTGCAGATCTTCTGAAAGGACTCTGTCATCCAAGGGTCAAGGTAGGAAACGAATATGTCACCAAAGGCCAAGGTGTGGATCAGGTGTACTACTCAAT
		</sequence>
		<sequence>
			<taxon idref="16385Prochilodusbrevis"/>
			TGTCAATACCAAGAGAGTAATCCAGTATTTCGCAAGTATTGCAGCTGCTGCCGGTGCTTGCAAGAAGGACTCCAATAAAGGCACCCTGGAGGACCAAATCATCCAGGCCAATCCTGCACTCGAGGCCTTCGGCAATGCCAAAACACTGAGAAACGACAACTCGTCCCGCTTCGGAAAGTTTATCCGCATCCATTTCGGAACAAGTGGTAAACTGTCTTCGGCTGACATTGAAACATATTTGCTGGAAAAGTCCCGTGTGACCTTTCAGTTAAAATCTGAAAGGAACTATCACATCTTCTTCCAGATATTATCCAACGCAAAGCCTGAGCTGCTGGATATGCTGCTGATTACAAATAATCCCTATGACTACTCTTACATCTCCCAAGGAGAGGTAACTGTCGCAAGTATTAATGACAGCGAGGAGTTGTTTGCCACCGACAATGCCTTCGACGTGCTTGGTTTCACTCCTGATGAGAAGATGGGAGTCTACAAACTGACTGGTGCCATCATGCATTATGGCAACATGAAGTTTAAGCAGAAGCAGCGTGAGGAACAGGCAGAACCTGATGGTACTGAAGCTGCTGACAAATCAGCCTACCTAATGGGGCTGAACTCTGCAGATCTTCTGAAAGGACTCTGTCATCCAAGGGTCAAGGTAGGAAACGAATATGTCACCAAAGGCCAAGGTGTGGATCAGGTGTACTACTCAAT
		</sequence>
		<sequence>
			<taxon idref="36858Prochilodusnigricans"/>
			TGTCAATACCAAGAGAGTAATCCAGTATTTCGCAAGTATTGCAGCTGCTGCCGGTGCTTGCAAGAAGGACTCCAATAAAGGCACCCTGGAGGACCAAATCATCCAGGCCAATCCTGCACTCGAGGCCTTCGGCAATGCCAAAACACTGAGAAANGACAACTCGTCCCGCTTCGGAAAGTTTATCCGCATCCATTTCGGAACAAGTGGTAAACTGTCTTCGGCTGACATTGAAACATATTTGCTGGAAAAGTCCCGTGTGACCTTTCAGTTAAAATCTGAAAGGAACTATCACATCTTCTTCCAGATATTATCCAACGCAAAGCCTGAGCTGCTGGATATGCTGCTGATTACAAATAATCCCTATGACTACTCTTACATCTCCCAAGGAGAGGTAACTGTCGCAAGTATTAATGACAGCGAGGAGTTGTTTGCCACCGACAATGCCTTCGACGTGCTTGGTTTCACTCCTGATGAGAAGATGGGAGTCTACAAACTGACTGGTGCTATCATGCATTATGGCAACATGAAGTTTAAGCAGAAGCAGCGTGAGGAACAGGCAGAACCTGATGGTACCGAAGCTGCTGACAAATCAGCCTACCTAATGGGGCTGAACTCTGCAGATCTTCTGAAAGGACTCTGTCATCCAAGGGTCAAGGTAGGAAACGAATATGTCACCAAAGGCCAAGGTGTGGATCAGGTGTACTACTCAAT
		</sequence>
		<sequence>
			<taxon idref="42731Prochiloduslacustris"/>
			-------------------------------GCAAGTATTGCAGCTGCTGCCGGTGCTTGCAAGAAGGACTCCAATAAAGGCACCCTGGAGGACCAAATCATCCAGGCCAATCCTGCCCTTGAGGCCTTCGGCAATGCCAAAACACTGAGAAACGACAACTCATCCCGCTTCGGAAAGTTTATCCGCATCCATTTCGGAACAAGTGGTAAACTGTCTTCGGCTGACATTGAAACATATTTGCTGGAAAAGTCCCGTGTGACCTTTCAGTTAAAATCTGAAAGGAACTATCACATCTTCTTCCAGATATTATCCAACGCAAAGCCTGAGCTGCTGGATATGCTGCTGATTACAAATAATCCCTATGACTACTCTTACATCTCCCAAGGAGAGGTAACTGTCGCAAGTATTAACGACAGCGAGGAGTTGTTTGCCACCGACAATGCCTTCGACGTGCTTGGTTTCACTCCTGAAGAGAAGATGGGAGTCTACAAACTGACTGGTGCTATCATGCATTATGGCAACATGAAGTTTAAGCAGAAGCAGCGTGAGGAACAGGCAGAACCTGATGGTACCGAAGCTGCTGACAAATCAGCCTACCTAATGGGGCTGAACTCTGCAGATCTTCTGAAAGGACTCTGTCATCCAAGGGTCAAGGTAGGAAACGAATATGTCACCAAAGGCCAAGGTGTGGATCAGGTGTACTACTCAAT
		</sequence>
		<sequence>
			<taxon idref="53496Prochilodusnigricans"/>
			TGTCAATACCAAGAGAGTAATCCAGTATTTCGCAAGTATTGCAGCTGCTGCTGGTGCTTGCAAGAAGGACTCCAATAAAGGCACCCTGGAGGACCAAATCATCCAGGCCAATCCTGCACTCGAGGCCTTCGGCAATGCCAAAACACTGAGAAACGACAACTCGTCCCGCTTCGGAAAGTTTATCCGCATCCATTTCGGAACAAGTGGTAAACTGTCTTCGGCTGACATTGAAACATATTTGCTGGAAAAGTCCCGTGTGACCTTTCAGTTAAAATCTGAAAGGAACTATCACATCTTCTTCCAGATATTATCCAACGCAAAGCCTGAGCTGCTGGATATGCTGCTGATTACAAATAATCCCTATGACTACTCTTACATCTCCCAAGGAGAGGTAACTGTCGCAAGTATTAACGACAGCGAGGAGTTGTTTGCCACCGACAATGCCTTCGACGTGCTTGGTTTCACTCCTGATGAGAAGATGGGAGTCTACAAACTGACTGGTGCTATCATGCATTATGGCAACATGAAGTTTAAGCAGAAGCAGCGTGAGGAACAGGCAGAACCTGATGGTACCGAAGCTGCTGACAAATCAGCCTACCTAATGGGGCTGAACTCTGCAGATCTTCTGAAAGGACTCTGTCATCCAAGGGTCAAGGTAGGAAACGAATATGTCACCAAAGGCCAAGGTGTGGATCAGGTGTACTACTCAAT
		</sequence>
		<sequence>
			<taxon idref="15727Prochilodusrubrotaeniatus"/>
			TGTCAATACCAAGAGAGTAATCCAGTATTTCGCAAGTATTGCAGCTGCTGCCGGTGCTTGCAAGAAGGACTCCAATAAAGGCACCCTGGAGGACCAAATCATCCAGGCCAATCCTGCACTCGAGGCCTTCGGCAATGCCAAAACACTGAGAAACGACAACTCTTCCCGCTTCGGAAAGTTTATCCGCATCCATTTCGGAACAAGTGGTAAACTGTCTTCGGCTGACATTGAAACATATTTGCTGGAAAAGTCCCGTGTGACCTTTCAGTTAAAATCTGAAAGGAACTATCACATCTTCTTCCAGATATTATCCAACGCAAAGCCTGAGCTGCTGGATATGCTGCTGATTACAAATAATCCCTATGACTACTCTTACATCTCCCAAGGAGAGGTAACTGTCGCAAGTATTAACGACAGCGAGGAGTTGTTTGCCACCGACAATGCCTTCGACGTGCTTGGTTTCACTCCTGATGAGAAGATGGGAGTCTACAAACTGACTGGTGCTATCATGCATTATGGCAACATGAAGTTTAAGCAGAAGCAGCGTGAGGAACAGGCAGAACCTGATGGTACCGAAGCTGCTGACAAATCAGCCTACCTAATGGGGCTGAACTCTGCAGATCTTCTGAAAGGACTCTGTCATCCAAGGGTCAAGGTAGGAAACGAATATGTCACCAAAGGCCAAGGTGTGGATCAGGTGTACTACTCAAT
		</sequence>
		<sequence>
			<taxon idref="P4313Prochiloduscfrubrotaeniatus"/>
			-----ATACCAAGAGAGTAATCCAGTATTTTGCAAGTATTGCAGCTGCTGCCGGTGCTTGCAAGAAGGACTCCAATAAAGGCACCCTGGAGGACCAAATCATCCAGGCCAATCCTGCCCTCGAGGCCTTCGGCAATGCCAAAACACTGAGAAACGACAACTCGTCCCGCTTCGGAAAGTTTATCCGCATCCATTTCGGAACAAGTGGTAAACTGTCTTCGGCTGACATTGAAACATATTTGCTGGAAAAGTCCCGTGTGACCTTTCAGTTAAAATCTGAAAGGAACTATCACATCTTCTTCCAGATATTATCCAACGCAAAGCCCGAGCTGCTGGATATGCTGCTGATTACAAATAATCCCTATGACTACTCTTACATCTCCCAAGGAGAGGTAACTGTCGCAAGTATTAACGACAGTGAGGAGTTGTTTGCCACCGACAATGCCTTCGACGTGCTTGGTTTCACTCCTGATGAGAAGATGGGAGTCTACAAACTGACTGGTGCCATCATGCATTATGGCAACATGAAGTTTAAGCAGAAGCAGCGTGAGGAACAGGCAGAACCTGATGGTACCGAAGCTGCTGACAAATCAGCCTACCTAATGGGGCTGAACTCTGCAGATCTTCTGAAAGGACTCTGTCATCCAAGGGTCAAGGTAGGAAACGAATATGTCACCAAAGGCCAAGGTGTGGATCAGGTGTACTACTCAAT
		</sequence>
		<sequence>
			<taxon idref="PE10045Prochilodusnigricans"/>
			-----ATACCAAGAGAGTAATCCAGTATTTCGCAAGTATTGCAGCTGCTGCYGGTGCTTGCAAGAAGGACTCCAATAAAGGCACCCTGGAGGACCAAATCATCCAGGCCAATCCTGCACTCGAGGCCTTCGGCAATGCCAAAACACTGAGAAACGACAACTCGTCCCGCTTCGGAAAGTTTATCCGCATCCATTTCGGAACAAGTGGTAAACTGTCTTCGGCTGACATTGAAACATATTTGCTGGAAAAGTCCCGTGTGACCTTTCAGTTAAAATCTGAAAGGAACTATCACATCTTCTTCCAGATATTATCCAACGCAAAGCCTGAGCTGCTGGATATGCTGCTGATTACAAATAATCCCTATGACTACTCTTACATCTCCCAAGGAGAGGTAACTGTCGCAAGTATTAATGACAGCGAGGAGTTGTTTGCCACCGACAATGCCTTCGACGTGCTTGGTTTCACTCCTGATGAGAAGATGGGAGTCTACAAACTGACTGGTGCCATCATGCATTATGGCAACATGAAGTTTAAGCAGAAGCAGCGTGAGGAACAGGCCGAACCTGATGGTACCGAAGCTGCTGACAAATCAGCCTACCTAATGGGGCTGAACTCTGCAGATCTTCTGAAAGGACTCTGTCATCCAAGGGTCAAGGTAGGAAACGAATATGTCACCAAAGGCCAAGGTGTGGATCAGGTGTACTACTCACT
		</sequence>
		<sequence>
			<taxon idref="PE10058Prochilodusnigricans"/>
			-----ATACCAAGAGAGTAATCCAGTATTTCGCAAGTATTGCAGCTGCTGCCGGTGCTTGCAAGAAGGACTCCAATAAAGGCACCCTGGAGGACCAAATCATCCAGGCCAATCCTGCCCTCGAGGCCTTCGGCAATGCCAAAACACTGAGAAACGACAACTCTTCYCGCTTCGGAAAGTTTATCCGCATCCATTTCGGAACAAGTGGTAAACTGTCTTCGGCTGACATTGAAACATATTTGCTGGAAAAGTCCCGTGTGACCTTTCAGTTAAAATCTGAAAGGAACTATCACATCTTCTTCCAGATATTATCCAACGCAAAGCCCGAGCTGCTGGATATGCTGCTGATTACAAATAATCCCTATGACTACTCTTACATCTCCCAAGGAGAGGTAACTGTCGCAAGTATTAATGACAGCGAGGAGTTGTTTGCCACCGACAATGCCTTCGACGTGCTTGGTTTCACTCCTGATGAGAAGATGGGAGTCTACAAACTGACTGGTGCTATCATGCATTATGGCAACATGAAGTTTAAGCAGAAGCAGCGTGAGGAACAGGCAGAACCTGATGGTACCGAAGCTGCTGACAAATCAGCCTACCTAATGGGGCTGAACTCTGCAGATCTTCTGAAAGGACTCTGTCATCCAAGGGTCAAGGTAGGAAATGAATATGTCACCAAAGGCCAAGGTGTGGATCAGGTGTACTACTCAAT
		</sequence>
		<sequence>
			<taxon idref="T54Prochilodusnigricans"/>
			-----ACACCAAGAGAGTAATCCAGTATTTCGCAAGTATTGCAGCTGCTGCCGGTGCTTGCAAGAAGGACTCCAATAAAGGCACCCTGGAGGACCAAATCATCCAGGCCAATCCTGCACTCGAGGCCTTCGGCAATGCCAAAACACTGAGAAACGACAACTCGTCCCGCTTCGGAAAGTTTATCCGCATCCATTTCGGAACAAGTGGTAAACTGTCTTCGGCTGACATTGAAACATATTTGCTGGAAAAGTCCCGTGTGACCTTTCAGTTAAAATCTGAAAGGAACTATCACATCTTCTTCCAGATATTATCCAACGCAAAGCCTGAGCTGCTGGATATGCTGCTGATTACAAATAATCCCTATGACTACTCTTACATCTCCCAAGGAGAGGTAACTGTCGCAAGTATTAATGACAGCGAGGAGTTGTTTGCCACCGACAATGCCTTCGACGTGCTTGGTTTCACTCCTGATGAGAAGATGGGAGTCTACAAACTGACTGGTGCTATCATGCATTATGGCAACATGAAGTTTAAGCAGAAGCAGCGTGAGGAACAGGCAGAACCTGATGGTACCGAAGCTGCTGACAAATCAGCCTACCTAATGGGGCTGAACTCTGCAGATCTTCTGAAAGGACTCTGTCATCCAAGGGTCAAGGTAGGAAACGAATATGTCACCAAAGGCCAAGGTGTGGATCAGGTGTACTACTCAAT
		</sequence>
		<sequence>
			<taxon idref="42732Prochiloduslacustris"/>
			------------------------------AGCAAGTATTGCAGCTGCTGCCGGTGCTTGCAAGAAGGACTCCAATAAAGGCACCCTGGAGGACCAAATCATCCAGGCCAATCCTGCCCTTGAGGCCTTCGGCAATGCCAAAACACTGAGAAACGACAACTCATCCCGCTTCGGAAAGTTTATCCGCATCCATTTCGGAACAAGTGGTAAACTGTCTTCGGCTGACATTGAAACATATTTGCTGGAAAAGTCCCGTGTGACCTTTCAGTTAAAATCTGAAAGGAACTATCACATCTTCTTCCAGATATTATCCAACGCAAAGCCTGAGCTGCTGGATATGCTGCTGATTACAAATAATCCCTATGACTACTCTTACATCTCCCAAGGAGAGGTAACTGTCGCAAGTATTAACGACAGCGAGGAGTTGTTTGCCACCGACAATGCCTTCGACGTGCTTGGTTTCACTCCTGAAGAGAAGATGGGAGTCTACAAACTGACTGGTGCTATCATGCATTATGGCAACATGAAGTTTAAGCAGAAGCAGCGTGAGGAACAGGCAGAACCTGATGGTACCGAAGCTGCTGACAAATCAGCCTACCTAATGGGGCTGAACTCTGCAGATCTTCTGAAAGGACTCTGTCATCCAAGGGTCAAGGTAGGAAACGAATATGTCACCAAAGGCCAAGGTGTGGATCAGGTGTACTACTCAAT
		</sequence>
		<sequence>
			<taxon idref="15728Prochilodusrubrotaeniatus"/>
			TGTCAATACCAAGAGAGTAATCCAGTATTTCGCAAGTATTGCAGCTGCTGCCGGTGCTTGCAAGAAGGACTCCAATAAAGGCACCCTGGAGGACCAAATCATCCAGGCCAATCCTGCACTCGAGGCCTTCGGCAATGCCAAAACACTGAGAAACGACAACTCTTCCCGCTTCGGAAAGTTTATCCGCATCCATTTCGGAACAAGTGGTAAACTGTCTTCGGCTGACATTGAAACATATTTGCTGGAAAAGTCCCGTGTGACCTTTCAGTTAAAATCTGAAAGGAACTATCACATCTTCTTCCAGATATTATCCAACGCAAAGCCTGAGCTGCTGGATATGCTGCTGATTACAAATAATCCCTATGACTACTCTTACATCTCCCAAGGAGAGGTAACTGTCGCAAGTATTAACGACAGCGAGGAGTTGTTTGCCACCGACAATGCCTTCGACGTGCTTGGTTTCACTCCTGATGAGAAGATGGGAGTCTACAAACTGACTGGTGCTATCATGCATTATGGCAACATGAAGTTTAAGCAGAAGCAGCGTGAGGAACAGGCAGAACCTGATGGTACCGAAGCTGCTGACAAATCAGCCTACCTAATGGGGCTGAACTCTGCAGATCTTCTGAAAGGACTCTGTCATCCAAGGGTCAAGGTAGGAAACGAATATGTCACCAAAGGCCAAGGTGTGGATCAGGTGTACTACTCAAT
		</sequence>
		<sequence>
			<taxon idref="33175Prochilodushartii"/>
			---------------------------------------------------------------------------------------------------------------------------------------------------------------------------------------------------------------------------------------------------------------------------------------------------------------------------------------------------------------------------------------------------------------------------------------------------------------------------------------------------------------------------------------------------------------------------------------------------------------------------------------------------------------------------------------------------------------------------------------
		</sequence>
		<sequence>
			<taxon idref="29513Prochilodusreticulatus"/>
			TGTCAATACCAAGAGAGTAATCCAGTATTTTGCAAGTATTGCAGCTGCTGCCGGTGCTTGCAAGAAGGACTCCAATAAAGGCACCCTGGAGGACCAAATCATCCAGGCCAATCCTGCACTCGAGGCCTTCGGCAATGCCAAAACACTGAGAAACGACAACTCGTCCCGCTTCGGAAAGTTTATCCGCATCCATTTCGGAACAAGTGGTAAACTGTCTTCGGCTGACATTGAAACATATTTGCTGGAAAAGTCCCGTGTGACCTTTCAGTTAAAATCTGAAAGAAACTATCACATCTTCTTCCAGATATTATCCAACGCAAAGCCCGAGCTGCTGGATATGCTGCTGATTACAAATAATCCCTATGACTACTCTTACATCTCCCAAGGAGAGGTAACTGTCGCAAGTATTAACGACAGCGAGGAGTTGTTAGCCACCGACAATGCCTTCGACGTGCTTGGTTTCACTCCTGATGAGAAGATGGGAGTCTACAAACTGACTGGTGCTATCATGCATTATGGCAACATGAAGTTTAAGCAGAAGCAGCGTGAGGAACAGGCAGAACCTGATGGTACCGAAGCTGCTGACAAATCAGCCTACCTAATGGGGCTTAACTCTGCAGATCTTCTGAAAGGACTCTGTCATCCAAGGGTCAAGGTAGGAAACGAATATGTCACCAAAGGCCAAGGTGTGGATCAGGTGTACTACTCAAT
		</sequence>
		<sequence>
			<taxon idref="33176Prochilodushartii"/>
			TGTCAATACCAAGAGAGTAATCCAGTATTTCGCAAGTATTGCAGCTGCTGCCGGTGCTTGCAAGAAGGACTCCAATAAAGGCACCCTGGAGGACCAAATCATCCAGGCCAATCCTGCACTCGAGGCCTTCGGCAATGCCAAAACACTGAGAAACGACAACTCTTCCCGCTTCGGAAAGTTTATCCGCATCCATTTCGGAACAAGTGGTAAACTGTCTTCGGCTGACATTGAAACATATTTGCTGGAAAAGTCCCGGGTGACCTTTCAGTTAAAATCTGAAAGGAACTATCACATCTTCTTCCAGATATTATCCAACGCAAAGCCCGAGCTGCTGGATATGCTGCTGATTACAAATAATCCCTATGACTACTCTTACATCTCCCAAGGAGAGGTAACTGTCGCAAGTATTAATGACAGCGAGGAGTTGTTTGCCACCGACAATGCCTTCGACGTGCTTGGTTTCACTCCTGATGAGAAGATGGGAGTCTACAAACTGACTGGTGCTATCATGCATTATGGCAACATGAAGTTTAAGCAGAAGCAGCGTGAGGAACAGGCCGAACCTGATGGTACCGAAGCTGCTGACAAATCAGCCTACCTAATGGGGCTGAACTCTGCAGATCTTCTGAAAGGACTCTGTCATCCAAGGGTCAAGGTA-----------------------------------------------------
		</sequence>
		<sequence>
			<taxon idref="12754Prochilodusnigricans"/>
			TGTCAATACCAAGAGAGTAATCCAGTATTTCGCAAGTATTGCAGCTGCTGCCGGTGCTTGCAAGAAGGACTCCAATAAAGGCACCCTGGAGGACCAAATCATCCAGGCCAATCCTGCACTCGAGGCCTTCGGCAATGCCAAAACACTGAGAAACGACAACTCGTCCCGCTTCGGAAAGTTTATCCGCATCCATTTCGGAACAAGTGGTAAACTGTCTTCGGCTGACATTGAAACATATTTGCTGGAAAAGTCCCGTGTGACCTTTCAGTTAAAATCTGAAAGGAACTATCACATCTTCTTCCAGATATTATCCAACGCAAAGCCAGAGCTGCTGGATATGCTGCTGATTACAAATAATCCCTATGACTACTCTTACATCTCCCAAGGAGAGGTAACTGTCGCAAGTATTAACGACAGCGAGGAGTTGTTTGCCACCGACAATGCCTTTGACGTGCTTGGTTTCACTCCTGATGAGAAGATGGGAGTCTACAAACTGACTGGTGCCATCATGCATTATGGCAACATGAAGTTTAAGCAGAAGCAGCGTGAGGAACAGGCCGAACCTGATGGTACCGAAGCTGCTGACAAATCAGCCTACCTAATGGGGCTGAACTCTGCAGATCTTCTGAAAGGACTCTGTCATCCAAGGGTCAAGGTAGGAAACGAATATGTCACCAAAGGTCAAGGTGTGGATCAGGTGTACTACTCACT
		</sequence>
		<sequence>
			<taxon idref="16386Prochilodusbrevis"/>
			TGTCAATACCAAGAGAGTAATCCAGTATTTCGCAAGTATTGCAGCTGCTGCCGGTGCTTGCAAGAAGGACTCCAATAAAGGCACCCTGGAGGACCAAATCATCCAGGCCAATCCTGCACTCGAGGCCTTCGGCAATGCCAAAACACTGAGAAACGACAACTCGTCCCGCTTCGGAAAGTTTATCCGCATCCATTTCGGAACAAGTGGTAAACTGTCTTCGGCTGACATTGAAACATATTTGCTGGAAAAGTCCCGTGTGACCTTTCAGTTAAAATCTGAAAGGAACTATCACATCTTCTTCCAGATATTATCCAACGCAAAGCCTGAGCTGCTGGATATGCTGCTGATTACAAATAATCCCTATGACTACTCTTACATCTCCCAAGGAGAGGTAACTGTCGCAAGTATTAATGACAGCGAGGAGTTGTTTGCCACCGACAATGCCTTCGACGTGCTTGGTTTCACTCCTGATGAGAAGATGGGAGTCTACAAACTGACTGGTGCCATCATGCATTATGGCAACATGAAGTTTAAGCAGAAGCAGCGTGAGGAACAGGCAGAACCTGATGGTACTGAAGCTGCTGACAAATCAGCCTACCTAATGGGGCTGAACTCTGCAGATCTTCTGAAAGGACTCTGTCATCCAAGGGTCAAGGTAGGAAACGAATATGTCACCAAAGGCCAAGGTGTGGATCAGGTGTACTACTCAAT
		</sequence>
		<sequence>
			<taxon idref="T09912Leporelluscfvitattus"/>
			TGTTAACACCAAGAGAGTAATCCAGTATTTTGCAAGTATTGCAGCTGCTGGTGGTGCTGCCAAGAAGGACTCCAACAAAGGCACCCTGGAGGACCAAATCATCCAGGCCAATCCTGCACTCGAAGCCTTTGGCAACGCCAAAACAGTGAGAAATGACAACTCGTCTCGCTTTGGAAAGTTCATTCGCATTCACTTTGGAACAAGTGGTAAACTGTCTTCAGCTGACATTGAAACATATTTGCTGGAAAAGTCACGTGTGACCTTTCAGCTAAAAGCAGAAAGGAACTACCACATCTTTTTCCAGATATTATCCAATGCAAAGCCTGAGCTGCTAGATATGCTGTTGATTACAAATAATCCCTACGACTACTCTTACATCTCCCAAGGGGAGGTAACTGTTGCAAGTATCAATGACAGCGAGGAGCTGCTAGCCACCGACAATGCCTTCGATGTGCTTGGCTTCACTCCAGATGAGAAAATGGGAGTCTATAAACTGACTGGTGCCATCATGCATTATGGCAACATGAAGTTTAAGCAGAAGCAGCGTGAGGAACAGGCAGAGCCCGATGGTACAGAAGCTGCTGACAAATCAGCCTACTTAATGGGACTGAACTCTGCAGATCTTCTCAAAGGACTCTGTCATCCAAGGGTCAAGGTAGGAAATGAATATGTCACCAAAGGTCAAGGCGTGGATCAAGTGTACTACTCACT
		</sequence>
		<sequence>
			<taxon idref="76121Ichthyoelephashumeralis"/>
			---------------------------------------------------------------------------------------------------------------------------------------------------------------------------------------------------------------------------------------------------------------------------------------------------------------------------------------------------------------------------------------------------------------------------------------------------------------------------------------------------------------------------------------------------------------------------------------------------------------------------------------------------------------------------------------------------------------------------------------
		</sequence>
		<sequence>
			<taxon idref="76122Ichthyoelephashumeralis"/>
			---------------------------------------------------------------------------------------------------------------------------------------------------------------------------------------------------------------------------------------------------------------------------------------------------------------------------------------------------------------------------------------------------------------------------------------------------------------------------------------------------------------------------------------------------------------------------------------------------------------------------------------------------------------------------------------------------------------------------------------
		</sequence>
		<sequence>
			<taxon idref="79758Prochilodusbritskii"/>
			---------------------------------------------------------------------------------------------------------------------------------------------------------------------------------------------------------------------------------------------------------------------------------------------------------------------------------------------------------------------------------------------------------------------------------------------------------------------------------------------------------------------------------------------------------------------------------------------------------------------------------------------------------------------------------------------------------------------------------------
		</sequence>
	</alignment>

	<!-- The sequence alignment (each sequence refers to a taxon above).         -->
	<!-- ntax=77 nchar=1379                                                      -->
	<alignment id="alignment5" dataType="nucleotide">
		<sequence>
			<taxon idref="PE10072Bryconpesu"/>
			AAACGTGTCCAGCTCTTGGAACGTAGGCATCATCGATGGCCTCTCTGGCTGGACAGCCTCTGTAGATGACGTGCCAGCAGACACCATCTCTAGAAGGTTCCGCTATGATGTTGCGCTAGTATCAGCTCTAAAAGACTTGGAGGAGGATATCATGGAGGGCTTGAGAGAGAGAGGCTTGGACGACAGCACCTGCACGTCAGGTTTCACTGTGGTAGTCAAGGAGTCATGTGATGGCATGGGAGATGTCAGCGAGAAGCACGGGGGAGGACCAGCCGTTCCTGAGAAGGCTGTGAGATTCTCTTTTACAGTGATGTCCATCACTGTTCTAGCTGAAGGTGAGGAACATGCGGTCACAATCTTCCAGGAGCAAAAGCCCAACTCTGAGCTGTCCTGCAGGCCACTGTGCCTCATGTTTGTGGACGAGTCCGATCACGAGATGCTGACTGGCATCTTGGGTCCTGTAGTGGCGGAGCGTAGAGCTATGAAGGAGAGTCGCCTTATTCTGTCCATAGGTGGGCTCCTTCGTTCCTTTCGTTTCTACTTCCGAGGGACAGGCTATGATGAGAAGATGGTGAGAGAAATGGAAGGGTTGGAGGCTTCAGGTTCCACCTACATCTGCACCTTGTGTGACTCCACACGAGCTGAAGCCTCTCAAAACATGGTGCTGCACTCAGTCACTCGAAGCCATGAGGAAAACCTTGAGCGCTACGAGATCTGGAGGACCAACCCTTTCTCTGAGTCTGCTGAGGAACTGCGGGATCGAGTCAAAGGGGTCTCGGCTAAGCCTTTCATGGAGACCCAGCCCACGCTAGATGCCTTGCACTGTGACATTGGCAATGCTACTGAGTTCTACAAGATATTCCAGGATGAGATCGGTGAAATGTACCAGAAAAACAACCCAGCTCGAGAGGAGCGCCGTCGCTGGCGTTCGGCCCTTGACAAGCAGCTCAGGAAGAAGATGAAGCTGAAGCCAGTGATGAGGATGAATGGAAACTACGCCCGGCGGCTGATGACCCGTGAGGCTGTGGAGGTGGTATGTGAGCTGGTTCCTTCAGAAGAGCGTCGCAAGGCTCTGAAAGAGCTGATGGAGTTGTACCTCCAGATGAAGCCTGTGTGGCGCTCTACCAGCCCAGCCAAAGACTGCCCTGATCAACTCTGCCGTTACAGCTACAACTCACAATGTTTCGCTGAACTCCTGTCCACTACATTCAAATATCGCTACGATGGCAAGATTACCAACTACCTCCACAAGACACTGGCTCATGTGCCTGAAATTGTGGAGCGGGATGGCTCAATTGGCGCTTGGGCCAGTGAGGGCAATGAGTCTGGTAACAAGCTTTTCCGGCGCTTCCGTAAGATGAATGCCAGGCAGTCCAAGA
		</sequence>
		<sequence>
			<taxon idref="7015Leporinusfriderici"/>
			AAATGTGTCCCCCTCTTGGGATGTAGGCATCATTGATGGGCTCTCCGGCTGGACGGTCTCTGTAGATGACGTACCAGCCGACACCATGTCTAGAAGATTCCGCTATGATGTGGCGCTGGCGTCAGCTCTGAAAGACTTGGAGGAAGACATCATAGAGGGACTAAGGGAGAGAGGGTTGGATGACAGCACTTGCACTTCAGGTTTCACGGTGGTGGTAAAGGAGTCATGTGACGGCATGGGAGATGTGAGCGAGAAGCATGGAGGAGGACCAGCCGTTCCGGAGAAGGCGGTGAGGTTCTCTTTTACGGTGATGTCCGTCACGGTTCAAGCTGAAGGTGAGGAAGAAGCAGTCACGATCTTCCAGGAGCAAAAGCCCAACTCAGAGCTCTCCTGCAGGCCCCTGTGCCTGATGTTCGTGGATGAGTCTGATCATGAGATGCTGACCGCCATCTTAGGTCCTGTAGTGGCAGAGCGTAGAGCCATGAAGGAGAGTCGTCTCATCCTGTCCATTGGGGGGCTTCTTCGTTCTTTTCGCTTTTACTTCCGAGGCACAGGCTACGATGAGAAGATGGTGAGAGAAATGGAAGGGCTGGAGGCTTCAGGCTCCACTTACGTCTGCACGCTGTGCGACTCCACACGAGCTGAAGCCTCTCAGAACATGGTGCTGCACTCCATCACCCGAAGCCATGAGGAAAACCTTGAGCGCTACGAGATATGGAGGACCAATCCTTTCTCTGAGTCTGCAGACGAACTGCGAGATCGGGTCAAAGGGGTCTCAGCTAAGCCTTTCATGGAGACCCAGCCCACACTAGACGCCTTGCATTGTGACATTGGTAATGCTACTGAGTTCTACAAGATATTCCAGGATGAGATTGGCGAAATGTACCTGAAAACCAATCCAACTCGAGAGGAGCGCAGACGTTGGCGATCAGCCCTTGATAAGCAGCTGAGGAAGAAGATGAAGCTGAAGCCAGTGATGAGGATGAACGGGAACTACGCCCGGCGGCTGATGACCCGAGAGGCCGTTGAGGTGGTGTGTGAGCTGGTTCCCTCAGAGGAGCGTCGCAAGGCCCTGAGAGAGCTCATGGAGCTGTACCTTCAGATGAAGCCTGTGTGGCGCTCCACCTGCCCAGCCAAAGACTGCCCTGATCAACTCTGTCGTTACAGCTTCAACTCCCAACGCTTTGCCGAACTCCTGTCCACCACATTCAAATACCGTTATGACGGCAAGATTACCAACTACCTCCACAAAACGTTGGCCCACGTGCCTGAGATTGTGGAACGAGATGGCTCCATTGGTGCCTGGGCCAGCGAGGGGAACGAGTCTGGGAACAAGCTATTCCGCCGCTTCCGTAAGAGAAACGCCAGGCAGTCCAAGA
		</sequence>
		<sequence>
			<taxon idref="V5274Leporinusdesmotes"/>
			AAATGTGTCCCCCTCTTGGAACGTAGGCATCATTGATGGGCTCTCCGGCTGGACGGTCTCTGTAGATGACATACCAGCAGACACCATGGCTAGAAGATTCCGCTATGATGTGGCGCTGGCGTCAGCTCTGAAAGACTTGGAGGAAGACATCATAGAGGGACTAAGGGAAAGAGGGTTGGATGACAGCACTTGCACTTCAGGTTTCACGGTGGTGGTAAAGGAGTCATGTGACGGCATGGGAGATGTGAGCGAGAAGCATGGAGGAGGACCAGCTGTTCCAGAGAAGGCGGTGAGGTTCTCTTTTACGGTGATGTCCGTCACGGTTCAAGCTGAAGGTGAGGAAGAAGCAGTCACGATCTTCCAGGAGCAAAAGCCCAACTCAGAGCTCTCCTGCAGGCCCCTGTGCCTGATGTTCGTGGATGAGTCTGATCATGAGATGCTGACCGCCATCTTAGGTCCTGTAGTGGCAGAGCGTAGAGCCATGAAGGAGAGTCGTCTCATCCTGTCCATTGGGGGGCTTCTTCGTTCTTTTCGCTTTTACTTCCGAGGCACAGGCTACGATGAGAAGATGGTGAGAGAAATGGAAGGGCTGGAGGCTTCAGGCTCCACTTATATCTGCACGCTGTGCGACTCCACAAGAGCTGAAGCCTCTCAGAACATGGTGCTGCACTCCATCACCCGAAGCCATGAGGAAAACCTTGAGCGCTACGAGATATGGAGGACCAATCCTTTCTCTGAGTCTGCAGACGAACTGCGAGATCGGGTCAAAGGGGTCTCAGCTAAGCCTTTCATGGAGACCCAGCCCACACTAGATGCCTTGCATTGTGACATTGGCAATGCTACTGAGTTCTACAAGATATTCCAGGATGAGATTGGTGAAATGTACCTGAAAACCAATCCAAATCGAGAGGAGCGCCGACGTTGGCGATCGGCTCTTGATAAGCAGCTGAGGAAGAAGATGAAGCTGAAGCCGGTGATGAGGATGAATGGGAACTACGCCCGGCGGCTGATGACCCGAGAGGCCGTTGAGGTGGTGTGTGAGCTGGTTCCCTCAGAGGAGCGTCGCAAGGCCCTGAGAGAGCTCATGGAGCTGTACCTTCAGATGAAGCCTGTGTGGCGTTCCACCTGCCCAGCCAAAGACTGCCCTGATCAACTCTGTCGTTACAGCTTCAACTCCCAACGCTTTGCTGAACTTCTGTCTACCACATTCAAATACCGTTATGATGGCAAGATTACCAACTACCTCCACAAAACGTTGGCCCACGTGCCTGAGATTGTGGAACGAGATGGCTCAATTGGTGCCTGGGCCAGCGAGGGGAACGAGTCTGGGAACAAGCTATTCCGCCGCTTCCGTAAGATGAACGCCAGGCAGTCCAAGA
		</sequence>
		<sequence>
			<taxon idref="T10200Chilodusfritillus"/>
			AAACGTGTCCACCTCTTGGGATGTAGGCATCATCAATGGGCTGTCTGGCTGGACCATCTCTGTAGATGATGTACCAGCAGATACCATTGCTAGAAGATTTCGCTATGATGTGGCACTAGTATCAACTCTAAAAGACTTGGAGGAGGACATCATGGAAGGACTAAGGGAGAGAGGGTTGGATGATAGCACTTGCACTTCAGGTTTCACTGTGGTGATCAAGGAGTCATGTGATGGCATGGGAGACGTGAGTGAGAAGCATGGAGGAGGACCTGCCATTCCAGAGAAGGCAGTAAGGTTCTCTTTTACTGTGATGTCCATCACGGTTCAGGCTGAAGGTGAGGAAGAAGCAGTTACAATCTTCCAGGAGCCAAAGCCCAACTCTGAGCTCTCTTGTAGGCCACTGTGCCTAATGTTTGTTGATGAGTCTGATCATGAAATGCTGACTGCCATCTTGGGTCCAGTAGTGGCAGAGCGCAGAGCCATGAAGGAGAGCCGCCTTATTCTGTCCATTGGGGGGCTCCTTCGTTCCTTTCGCTTTTACTTCCGAGGCACAGGCTACGATGAGAAGATGGTGAGAGAAATGGAAGGGTTGGAGGCTTCGGGTTCCACTTATATCTGTACCCTGTGCGACTCCACTCGAGTTGAAGCTTCTCAGAACATGGTGCTGCACTCTGTCACCCGAAGCCATGAGGAAAACCTTGAGCGCTATGAGCTATGGAGGACCAACCCATTTTCTGAGTCTGCTGAGGAACTGCGTGATCGGGTCAAAGGGGTCTCAGCGAAGCCTTTCATGGAGACCCAACCCACGCTAGATGCCTTACACTGTGACATTGGCAATGCAACCGAGTTCTACAAGATATTCCAGGATGAGATTGGCGAAATGTACATGAAAAACAACCCAACTCGGGAGGAGCGCAGAGGATGGCGTTCAGCCCTTGATAAGCAGCTGAGGAAGAAGATGAAGCTCAAGCCAGTGATGAGAATGAATGGGAACTACGCTCGGCGGCTGATGACCCGCGAGGCTGTGGAGGTGGTGTGTGAGCTGGTTCCTTCAGAGGAGCGTCGCAAGGCCCTGAGAGAGTTGATGGAGCTGTACCTCCAAATGAAGCCTGTGTGGCGCTCAACCTGCCCAGCAAAAGACTGCCCTGATCAACTCTGCCGTTACAGCTACAACTCCCAATGCTTTGCCGAACTCCTATCCACCACATTCAAATACCGTTATGATGGCAAGATTACCAACTACCTCCACAAAACATTGGCCCACGTGCCTGAGATTGTGGAACGAGATGGCTCAATTGGTGCCTGGGCCAGTGAGGGGAATGAGTCTGGGAACAAGCTTTTCCGCCGCTTCCGTAAGATGAATGCCAGGCAGTCCAAGA
		</sequence>
		<sequence>
			<taxon idref="29688Metynnislippincottianus"/>
			----GTGTCTACCTCTTGGGATGTAGGCATCATTGATGGACTCTCTGGCTGGACAGTCTCTGTAGATGATATACCAGCAGATACCATCACTAGACGATTCCGCTATGACGTGGCACTAGTGTCAGCTCTCAAAGACTTGGAGGAGGACATCATGGAGGGTCTAAGGGAGAGAGGCTTGGATGACAGCACTTGCACTTCTGGTTTCACTGTGGTGATCAAGGAGTCGTGTGATGGCATGGGAGATGTCAGCGAGAAGCATGGAGGAGGGCCAGCTGTTCCAGAGAAGGCGGTGAGGTTCTCTTTTACAGTGATGTCCATCACGGTTCAAGCAGAAGGTGAGGAAGAAGCAGTCACAATCTTCCAAGAGCAAAAACCCAACTCAGAGCTCTCTTGCAGGCCCCTGTGTTTGATGTTCGTGGATGAGTCTGATCATGAGACGCTGACTGCCATCTTGGGTCCTGTAGTGGCAGAACGTAGAGCTATGAAGGAGAGTCGCCTCATTTTGTCCATAGGTGGGCTTCTTCGTTCCTTTCGCTTTTACTTCCGAGGCACAGGCTATGATGAGAAGATGGTGAGAGAAATGGAAGGGTTGGAGGCTTCAGGTTCCACTTACGTCTGCACACTGTGTGACTCCACACGAGCTGAAGCCTCTCAGAACATGGTGCTACACTCTATCACTCGAAGCCACGAGGAAAATCTTGAGCGCTATGAGATTTGGAGAACCAACCCTTTCTCTGAGTCTGCAGATGAGCTGCGGGATCGAGTAAAAGGGGTCTCAGCTAAGCCTTTTATGGAGACCCAGGCTACTCTGGATGCCTTGCACTGTGACATTGGCAATGCTACCGAGTTTTACAAGATATTCCAAGATGAGATCGGTGAAATGTACCTGAAAAACAATCCAACTCGAGAGGAGCGCAGACGCTGGCGATCCGCCCTTGACAAGCAGCTGAGAAAGAAGGTGAAGCTGAAGCCAGTGATGAGGATGAATGGAAACTATGCCCGGCGGGTGATGACCCGTGAA----------------------------------------------------------------------------------------------------------------------------------------------------------------------------------------------------------------------------------------------------------------------------------------------------------------------------------------------------------------------
		</sequence>
		<sequence>
			<taxon idref="35624Catoprionmento"/>
			----GTGTCTACCTCTTGGGATGTAGGCATCATTGATGGACTCTCTGGCTGGACAGTCTCTGTAGATGATATACCAGCAGATACCATCTCTAGACGATTCCGCTATGACGTGGCACTAGTATCAGCTCTTAAAGACTTGGAGGAGGATATCATGGAGGGTCTAAGGGAGAGAGGTTTGGATGACAGCACTTGCACTTCCGGTTTCACTGTGGTGATCAAGGAGTCATGTGACGGCATGGGAGATGTCAGCGAGAAGCATGGAGGAGGGCCCGCTGTTCCAGAGAAGGCGGTGAGGTTTTCTTTTACTGTGATGTCCATCACGGTTCAAGCAGAGGGTGAGGAAGAAGCAGTCACAATCTTCCAAGAGCAAAAACCCAACTCAGAGCTCTCCTGCAGGCCCCTGTGTTTGATGTTCGTGGATGAGTCTGATCATGAGATGCTGACTGCCATCTTGGGTCCTGTAGTGGCAGAACGTAGAGCTATGAAGGAGAGTCGCCTCATTTTGTCCATAGGTGGGCTTCTTCGTTCCTTTCGCTTTTATTTCCGAGGCACGGGCTATGATGAGAAGATGGTAAGAGAAATGGAAGGGTTGGAGGCTTCAGGCTCCACTTACATCTGCACACTGTGTGACTCCACACGAGCTGAAGCCTCTCAGAACATGGTGCTGCACTCTATCACCCGAAGCCATGAAGAAAACCTTGAGCGCTATGAGATTTGGAGAACCAACCCTTTCTCTGAGTCTGCAGACGAGCTGCGGGATCGAGTGAAAGGGGTTTCAGCTAAGCCTTTTATGGAGACCCAGGCTACTCTGGATGCCTTGCACTGTGACATTGGCAATGCTACCGAGTTTTACAAGATATTCCAAGATGAGATCGGCGAAATGTACCTGAAAAACAATCCAACTCGAGAGGAGCGCCGACGCTGGCGATCAGCCCTTGACAAGCAGCTGAGGAAGAAGGTGAAGCTGAAGCCAGTGATGAGGATGAATGGAAACTACGCCCGGCGGCTGATGACCCGTGAGGCCGTGGAGGTGGTGTGTGAGCTGGTTCCTTCAGAGGAGCGCCGCAAGGCCCTGAGAGAGCTGATGGAGTTGTACCTCCAGATGAAGCCTGTGTGGCGCTCCACTTGCCCAGCCAGAGACTGCCCCGATCAACTTTGCCGTTACAGCTTCAACTCCCAACGCTTTGCTGAACTCTTGTCCACCACATTCAAATACCGTTATGATGGCAAGATTACCAACTACCTCCACAAGACTATGGCCCATGACCC--------------------------------------------------------------------------------------------------------------
		</sequence>
		<sequence>
			<taxon idref="PE10076Hemiodusunimaculatus"/>
			AAATGTGTCCCCCACTTGGGATGTAGGCATCATTGATGGGCTCTCCGGCTGGACGGTCTCTGTAGATGACGTACCAGCCGACACCATGTCTAGAAGATTCCGCTATGATGTGGCGCTGGCGTCAGCTCTGAAAGACTTGGAGGAAGACATCATAGAGGGACTAAGGGAGAGAGGGTTGGATGACAGCACTTGCACTTCAGGTTTCACGGTGGTGGTAAAGGAGTCATGTGACGGCATGGGAGATGTGAGCGAGAAGCATGGAGGAGGACCAGCCGTTCCGGAGAAGGCGGTGAGGTTCTCTTTTACGGTGATGTCCGTCACGGTTCAAGCTGAAGGTGAGGAAGAAGCAGTCACGATCTTCCAGGAGCAAAAGCCCAACTCAGAGCTCTCCTGCAGGCCCCTGTGCCTGATGTTCGTGGATGAGTCTGATCATGAGATGCTGACCGCCATCTTAGGTCCTGTAGTGGCAGAGCGTAGAGCCATGAAGGAGAGTCGTCTCATCCTGTCCATTGGGGGGCTTCTTCGTTCTTTTCGCTTTTACTTCCGAGGCACAGGCTACGATGAGAAGATGGTGAGAGAAATGGAAGGGTTGGAGGCTTCAGGCTCCACTTAYRTCTGCACCCTGTGTGACTCCACACGAGCTGAAGCCTCTCACAACATGGTGCTGCACTCCATCACCAGAAGCCATGAGGAAAACCTTGAGCGCTATGAGATATGGAGGACCAATCCTTTCTCTGAGTCTGCAGACGAGCTGCGAGATCGAGTCAAAGGGGTCTCAGCTAAGCCATTCATGGAGACCCAGCCCACGCTAGACGCCTTGCACTGTGAAATTGGCAATGCCACCGAGTTTTACAAGATATTCCAGGATGAGATCGGTGAAATGTACCTGAAGCACAATCCAACTCGAGAGGAGCGTCGGCGCTGGCGATCAGCTCTTGACAAACAACTGAGGAAGAAGATGAAGCTGAAGCCAATAATGAGGATGAATGGGAACTATGCTCGGCGGCTGATGACCCAAGAGGCCTTAGAGGTGGTGTGTGAGCTGGTTCCTTCAGAGGAGCGTCGCAAGGCCTTAAGAGAGCTGATGGAGCTGTATCTCCAGATGAAGCCCGTGTGGCGTTCCACCTGCCCAGCCAGAGACTGCCCTGATCAACTGTGTCGTTACAGCTTCAACTCCCAACGCTTCGCTGAACTCTTGTCCACCACATTCAAATACCGTTATGATGGCAAGATTACCAACTACCTCCACAAGACATTGGCCCACGTGCCTGAGATCGTGGAACGGGATGGCTCAATTGGCGCTTGGGCCAGCGAGGGGAATGAGTCTGGGAACAAGCTTTTCCGCCGCTTCCGTAAGATGAATGCCAGGCAGTCCAAGA
		</sequence>
		<sequence>
			<taxon idref="PE10110Anoduselongatus"/>
			-----------------------------------------------------------------------------------------------------------------------------------------------------------------------------------------------------------------------------------------------------------------------------------------------------------------------------------------------------------------------------------------------------------------------------------------------------------------------------------------------------------------------------------------------------------------------------------------------------------------------------------------------------------------------------------------------------------------------------------------------------------------------------------------------------------------------------------------------------------------------------------------------------------------------------------------------------------------------------------------------------------------------------------------------------------------------------------------------------------------------------------------------------------------------------------------------------------------------------------------------------------------------------------------------------------------------------------------------------------------------------------------------------------------------------------
		</sequence>
		<sequence>
			<taxon idref="5635Parodonnasus"/>
			----GTGTCTACCTCTTGGGATGTGGGCATCATCGATGGGCTTTCTGGCTGGACAGTCTCTGTAGATGATGTACCAGCAGATACCATTGCTAGAAGATTCCGATATGACGTGGCACTAGTATCAGCTCTAAAAGACATGGAGGAAGACATCATGGAGGGTCTAAGGGAAAGAGGTTTGGATGACAGCACTTGCACCTCAGGTTTCACAGTGACAGTGAAGGAGTCATGTGACGGCATGGGAGATGTCAGCGAGAAGCATGGAGGAGGACCAGCAGTTCCAGAGAAGGCTGTGAGGTTTTCATTTACAGTGATGTCTGTCACGGTTCAGGCTGAAGGTGAGAAAGAGGCAGTGACAATATTCCAGGAGCAAAAGCCCAACTCAGAGCTCTCTTGCAGGCCCTTGTGTCTGATGTTTGTGGATGAGTCTGATCGTGAGATGCTGACTGCCATCTTAGGCCCTGTAGTGGCAGAGCGTAAAGCTATGAAAGAGAGTCGCCTCATTCTCTCCATAGGTGGGCTTCTTCGTTCCTTTCGCTTTTACTTCCGAGGCACAGGTTATGATGAGAAAATGGTGAGGGAAATGGAAGGGCTGGAGGCTTCAGGCTCCACATACGTGTGCACCCTGTGTGACTCCACACGAACTGAAGCCTCTCATAACATGGTGCTGCACTCCATCACCCGAAGCCATGAAGAAAACCTTGAGCGCTATGAGATATGGAGGACCAACCCTTACTCTGAGTCTGCAGAGGAGCTGCGGGATCGAGTCAAAGGTGTCTCAGCTAAGCCTTTCATGGAGACCCAGCCCACACTAGATGCCTTGCACTGTGACATTGGCAATGCTACCGAGTTCTACAAGATATTCCAAGATGAGATCGGTGAAGTGTACCTCAAAAACAATCCAACTCGCGAGGAACGCCGACGCTGGCGATCAGCACTTGACAAGCAGCTGAGGAAGAAGATGAAGCTGAAGCCAGTGATGAGGATGAATGGCAACTACGCCCGACGGCTAATGACTCGTGAAGCTGTAGAGGTTGTGTGTGAACTGGTTCCTTCAGAGGATCGCCGCAAGGCCCTGAAAGAGCTGATGGAGCTGTATATCCAGATGAAGCCTGTGTGGCGGTCCACCTGCCCAGCCAGAGACTGCCCTGACCAACTTTGCCGTTACAGCTTCAACTCCCAGCGCTTTGCCGAACTGCTGTCCACCACGTTCAAATACCGTTATGATGGAAAGATCACCAACTATCTTCACAAGACGTTGGCCCACGTGCC--------------------------------------------------------------------------------------------------------------
		</sequence>
		<sequence>
			<taxon idref="24665Apareiodonaffinis"/>
			----GTGTCTATCTCTTGGGATGTGGGCATCATCGATGGGCTTTCTGGCTGGACAGTCTCTGTAGATGATGTGCCAGCAGATACCATTGCTAGAAGATTCCGATATGACGTGGCACTAGTATCAGCTCTAAAAGACTTGGAGGAAGACATCATGGAGGGTCTAAGGGAAAGAGGTTTGGATGACAGCACTTGCACTTCAGGTTTCACAGTGATAGTCAAGGAGTCATGTGATGGCATGGGAGATGTCAGCGAGAAGCATGGAGGAGGACCATCAGTTCCAGAGAAGGCTGTGAGGTTTTCATTTACAGTGATGTCTGTCACGGTTCAGGCTGAGGGTGAGAAAGAGGCAGTGACAATATTCCAGGAGCCAAAGCCCAACTCAGAGCTCTCTTGCAGACCCTTGTGTCTGATGTTTGTGGATGAGTCTGATCGTGAGACGCTGACTGCCATCTTAGGCCCTGTAGTGGCAGAGCGTAAAGCTATGAAAGAGAGTCGCCTCATTCTCTCCATTGGTGGGCTTCTTCGTTCCTTTCGCTTTTACTTCCGAGGCACAGGTTACGATGAGAAAATGGTGAGGGAAATGGAAGGGCTGGAGGCTTCAGGCTCCACCTACGTGTGCACCCTGTGTGACTCCACACGAACTGAAGCCTCTCATAACATGGTGCTGCACTCCATTACCCGAAGCCATGAAGAAAACCTTGAGCGCTATGAGATATGGAGGACCAACCCTTACTCTGAGTCTGCAGAGGAGCTGCGGGATCGAGTCAAAGGTGTCTCAGCTAAGCCTTTCATGGAGACCCAGCCCACACTGGATGCCTTGCACTGTGACATTGGCAATGCTACCGAGTTCTACAAGATATTCCAAGATGAGATCGGTGAAGTGTACCTCAAAAACAATCCAAGTCGCGAGGAACGCCGACGCTGGCGATCAGCACTTGACAAGCAGCTGAGGAAGAAGATGAAGCTGAAGCCAGTGATGAGGATGAATGGGAACTACGCCCGACGGCTAATGACCCGAGAAGCTGTAGAGGTTGTGTGTGAACTGGTTCCTTCAGAGGATCGCCGCAAGGCCCTGAAAGAGCTGATGGAGCTGTATATCCAGATGAAGCCTGTGTGGCGGTCCACCTGCCCAGCCAAAGACTGCCCTGACCAACTTTGCCGTTATAGCTTCAACTCCCAGCGCTTTGCCGAACTGCTGTCCACCACTTTCAAATACCGTTATGATGGAAAGATCACCAACTATCTTCACAAAACGTTGGCTCACGTGCC--------------------------------------------------------------------------------------------------------------
		</sequence>
		<sequence>
			<taxon idref="6609Ichthyoelephaslongirostris"/>
			AAATGTGTCCCCCTCTTGGGATGTAGGCATCATTGATGGGCTCTCCGGCTGGACGGTCTCTGTAGATGATGTACCAGCGGACACCATGGCTAGAAGATTCCGCTATGATGTGGCACTGGCGTCAGCTCTGAAAGACTTGGAGGAAGACATTATAGAGGGACTAAGGGAGAGAGGGTTGGATGACAGCACTTGCACTTCAGGTTTCACTGTGGTGGTGAAAGAGTCATGTGACGGCATGGGAGATGTGAGCGAGAAGCATGGAGGAGGACCAGCCGTTCCGGAGAAGGCGGTGAGGTTCTCTTTTACGGTGATGTCCGTCACGGTTCAAGCTGAAGGTGAGGAAGAAGCAGTCACGATCTTCCAGGAGCAAAAGCCCAACTCAGAGCTCTCCTGCAGGCCCCTGTGCCTGATGTTTGTGGATGAGTCTGATCATGAGATGCTGACTGCCATCTTGGGTCCAGTAGTGGCAGAGCGCAGAGCCATGAAGGAGAGTCGCCTCATTCTGTCCATTGGGGGGCTTCTTCGTTCCTTTCGCTTTTACTTCCGAGGCACAGGCTACGATGAGAAGATGGTGAGAGAAATGGAAGGCTTGGAGGCTTCAGGCTCCACTTACATCTGCACCCTGTGCGACTCCACACGAGCTGARGCCTCTCAGAACATGGTGCTGCACTCCATCACCCGAAGCCATGAGGAAAACCTTGAGCGCTATGAGATATGGAGGACCAACCCTTTCTCTGAGTCTGCAGAGGAACTGCGGGATCGGGTCAAAGGGGTCTCAGCGAAGCCTTTCATGGAGACGCAGCCCACACTAGATGCCTTGCACTGTGACATTGGCAATGCTACAGAGTTCTACAAGATATTCCAGGATGAGATTGGTGAAATGTACCTGAAAACCAGTCCAACTCGAGAGGAGCGCCGACGCTGGCGATCAGCCCTTGATAAACAGCTGAGGAAGAAGATGAAGCTGAAGCCAGTGATGAGGATGAATGGGAACTACGCCCGGCGGCTGATGACCCGCGAGGCTGTGGAGGTGGTGTGTGAGCTGGTTCCTTCAGAGGAGCGTCGCAAGGCCCTGACAGAGCTTATGGAACTGTACCTCCAGATGAAGCCTGTGTGGCGCTCCACCTGCCCAGCCAGAGACTGCCCTGATCAACTCTGCCGTTACAGCTTCAACTCCCAACGCTTTGCCGAACTCTTGTCCACCACATTCAAATACCGTTATGATGGCAAGATTACCAACTACCTCCACAAAACGTTGGCCCACGTGCCTGAGATTGTGGAACGAGATGGCTCAATTGGTGCCTGGGCCAGCGAGGGGAATGAGTCTGGAAACAAGCTTTTCCGACGCTTCCGTAAGATGAATGCCAGGCAGTCCAAGA
		</sequence>
		<sequence>
			<taxon idref="T48Caenotropusmestomorgmatos"/>
			AAATGTGTCCACCTCTTGGGATGTAGGCATCATCAATGGGCTGTCTGGCTGGACAGTCTCTGTAGATGATGTACCAGCAGATACCATCTCAAGAAGATTCCGCTACGATGTGGCACTAGTATCAGCTCTAAAAGACTTGGAGGAGGACATCATGGAAGGACTAAGGGAGAGAGGGTTGGATGATAGCACTTGCACTTCAGGTTTCACAGTGGTGATCAAGGAGTCGTGTGACGGCATGGGAGACGTGAGTGAGAAGCATGGAGGAGGACCAGCCATTCCAGAGAAGGCAGTAAGGTTCTCTTTTACGGTGATGTCCATCACAGTTCAGGCTGAAGGTGAGGAAGAAGCAGTAACAATCTTCCAGGAGCAAAAGCCCAACTCTGAGCTCTCCTGTAGGCCCCTGTGCCTGATGTTTGTGGATGAGTCTGATCATGAGATGCTGACTGCCATCTTGGGTCCAGTAGTGGCAGAGCGTAGAGCCATGAAGGAGAGTCGCCTCATTCTGTCCATTGGGGGGCTTCTTCGTTCCTTTCGCTTTTACTTCCGAGGTACAGGCTATGATGAGAAGATGGTGAGAGAAATGGAAGGGTTGGAGGCTTCAGGCTCCACTTACATCTGCACCCTGTGTGACTCCACTCGAGCTGCAGCCTCTGAAAACATGGTGCTGCACTCCATCACACGAAGCCATGAGGAAAACCTTGAGCGCTATGAGCTATGGAGGACCAACCCATTCTCTGAGTCGGCTGAGGAACTGCGTGATCGGGTCAAAGGGGTCTCAGCAAAACCTTTCATGGAGACCCAGCCCACGCTAGATGCCTTACACTGTGACATTGGCAATGCTACCGAGTTCTACAAGATATTTCAGGATGAGATTGGTGAAATGTACTTGAAGAACAACCCAACTCGAGAAGAGCGCAGACGCTGGCGATCGGCCCTAGATAAGCAGCTGAGGAAGAAGATGAAGCTGAAGCCAGTGATGAGAATGAATGGGAACTACGCTCGGCGGCTGATGACCCGTGAGGCCGTGGAGGTGGTGTGTGAGCTGGTTCCTTCAGAGGAGCGTCGCAAGGCCCTGAAAGAGCTGATGGAGCTGTACATCCAAATGAAGCCCGTGTGGCGCTCCACCTGCCCAGCCAAAGACTGCCCTGATCAACTCTGCCGTTACAGCTACAACTCCCAATGCTTTGCGGAACTCCTGTCCACCACATTCAAATACCGTTATGATGGCAAGATTACCAACTACCTCCACAAAACATTGGCCCACGTGCCTGAGATTGTGGAACGAGATGGCTCAATTGGTGCCTGGGCCAGTGAGGGGAATGAGTCTGGGAACAAGCTTTTTCGACGCTTCCGTAAGATGAACGCCAGGCAGTCCAAGA
		</sequence>
		<sequence>
			<taxon idref="T08985Abramiteshypselonotus"/>
			AAATGTGTCCCCCTCCTGGGATGTAGGCATCATTGATGGGCTCTCTGGCTGGACAGTCTCTGTAGATGATGTACCAGCGGACACTATGGCTAGAAGATTCCGCTATGATGTGGCGCTGGTGTCAGGTCTGAAAGACTTGGAGGAGGACATCATAGAGGGACTAAGGGAGAGAGGGTTGGATGACAGCACTTGCACTTCAGGTTTCACTGTGGTAGTAAAGGAGTCATGTGACGGCATGGGAGATGTGAGCGAGAAGCATGGAGGAGGACCAGCTGTTCCAGAGAAGGCGGTGAGGTTTTCTTTTACGATCATGTCCATCACAGTTCAAGCTGAAGGTGAGGAAGAAGCAGTCACAATCTTCCAGGAGCAAAAGCCCAACTCAGAGCTCTCCTGCAGGCCCCTGTGCCTTATGTTCGTGGATGAGTCCGATCATGAGATGCTGACCGCCATCTTAGGTCCTGTAGTGGCAGAGCGTAGAGCCATGAAGGAGAGTCGTCTCATCCTTTCCATTGGGGGGCTTCTTCGTTCTTTTCGCTTTTACTTCCGAGGCACAGGCTACGATGAGAAGATGGTAAGAGAAATGGAAGGGTTGGAGGCTTCAGGCTCCACTTATATCTGCACACTGTGTGACTCCACACGAGCTGAAGCCTCTCAGAACATGGTGCTGCACTCCATCACCCGAAGCCATGAGGAAAACCTTGAGCGTTACGAGATGTGGAGGACCAATCCATTCTCTGAATCTGCAGATGAACTACGAGATCGGGTCAAAGGGGTCTCAGCTAAGCCTTTCATGGAGACACAGCCCACACTAGATGCCTTGCATTGTGACATTGGCAATGCTACTGAGTTCTACAAGATATTCCAGGATGAGATTGGCGAATTGTACCTAAAAACCAATGCAACTCGAGAGGAGCGCAGACGTTGGCGATCAGCTCTTGATAAGCAGCTGAGGAAGAAGATGAAACTGAAGCCAGTGATGAGGATGAATGGGAACTATGCTCGGCGGCTGATGTCTCAAGAGGCCGTTGAAGTGGTGTGTGAGCTGGTTCCCTCAGAGGAGCGTAGCAAGGCCCTGAGAGAGCTCATGGAGCTGTACCTCCAGATGAAGCCTGTGTGGCGCTCCACCTGTCCAGCCAAAGACTGCCCTGATCAGCTCTGCCGTTACAGCTTCAACTCCCAACGCTTTGCCGAACTCCTGTCCACCACATTCAAATACCGTTACGATGGGAAGATTACCAACTACCTCCACAAAACGTTGGCCCATGTGCCTGAGATTGTAGAACGAGATGGGTCAATTGGTGCCTGGGCCAGCGAGGGGAATGAGTCTGGGAACAAGCTATTCCGCCGCTTCCGTAAGATGAACGCCAGGCAGTCCAAGA
		</sequence>
		<sequence>
			<taxon idref="PE10044Myleusschomburgkii"/>
			AAATGTGTCTACCTCTTGGGATGTAGGCATCATTGATGGACTCTCTGGCTGGACAGTCTCTGTAGATGATATACCAGCAGATACCATCGCTAGACGATTCCGCTATGACGTGGCACTAGTATCAGCTCTCAAAGACTTGGAGGAGGACATCATGGAGGGTCTAAGGGAGAGAGGCTTGGATGACAGCACTTGCACTTCCGGTTTCACTGTGGTGATCAAGGAGTCATGTGACGGCATGGGAGATGTCAGCGAGAAGCATGGAGGAGGGCCAGTTGTTCCAGAGAAGGCGGTGAGGTTCTCTTTTACAGTGATGTCCATCACGGTTCAAGCAGAAGGTGAGGAAGAAGCAGTCACAATCTTCCAGGAGCAAAAACCCAACTCAGAGCTCTCCTGCAGGCCCCTGTGTTTGATGTTCGTGGATGAGTCTGATCATGAGATGCTGACTGCCATCTTGGGTCCTGTAGTGGCAGAACGTAGAGCTATGAAGGAGAGTCGCCTCATTTTGTCCATAGGTGGGCTTCTTCGTTCCTTTCGCTTTTTCTTCCGAGGCACAGGCTATGATGAGAAGATGGTGAGAGAAATGGAAGGGTTGGAGGCTTCAGGCTCCACTTACGTCTGCACACTGTGTGACTCCACACGAGCTGAAGCCTCTCAGAACATGGTGCTGCACTCTATCACCCGAAGCCATGAGGAAAACCTTGAGCGCTATGAGATTTGGAGAACTAACCCTTTCTCTGAGTCTGCAGATGAGCTGCGGGATCGAGTAAAAGGGGTCTCAGCTAAGCCTTTTATGGAGACCCAGGCTACTCTGGATGCCTTGCACTGTGACATTGGCAATGCTACCGAGTTTTACAAGATATTCCAAGATGAGATAGGCGAAGTGTACCTGAAAAACAATCCAACTCGAGAGGAGCGCCGACGTTGGCGATCAGCCCTTGACAAGCAGCTGAGGAAGAAGATGAAGCTGAAGCCAGTGATGAGGATGAATGGAAACTATGCCCGGCGGCTGATGACCCGTGAGGCTGTGGAGGTGGTGTGTGACCTGGTTCCTTCAGAGGAGCGCCGCAAGGCCCTGAGAGAGCTGATGGAGCTGTACCTCCAAATGAAGCCCGTGTGGCGCTCCACTTGCCCAGCCAGAGACTGCCCCGATCAACTCTGCCGCTACAGCTTCAACTCCCAACGCTTTGCCGAACTCCTGTCCACCACATTTAAATACCGTTATGATGGCAAGATTACCAACTACCTCCACAAGACTTTGGCTCATGTGCCTGAAATTGTGGAACGGGACGGCTCAATTGGTGCATGGGCCAGTGAGGGGAATGAGTCTGGGAACAAGCTTTTCCGCCGCTTCCGTAAGATGAATGCCAGGCAGTCCAAAA
		</sequence>
		<sequence>
			<taxon idref="26648Colossomamacropomum"/>
			----GTGTCTACCTCTTGGAATGTAGGCATCATTGATGGACTCTCTGGCTGGACAGTCTCTGTAGATGATATACCAGCAGATACCATTGCTAGAAGATTCCGCTATGATGTGGCGCTGGTATCAGCTGTCAAAGACTTGGAAGAGGACATCATGGAGGGACTGAGGGAAAGAGGGTTGGATGACAGCACTTGCACTTCAGGTTTCACTGTGGTGATCAAAGAGTCATGTGACGGCATGGGAGATGTCAGTGAGAAGCATGGAGGAGGGCCAGCTGTTCCGGAGAAGGCGGTGAGGTTCTCTTTTACAGTGATGTCCATCACGGTTCAAGGGGAAGGTGAGGAAGAAGCAGTCACAATCTTCCAAGAGCAAAAACCCAACTCAGAGCTCTCCTGCAGGCCCCTGTGCCTGATGTTTGTGGATGAGTCTGATCACGAGATGCTGACTGCCATCTTGGGTCCTGTAGTGGCAGAACGTAAAGCTATGAAGGAGAGTCGCCTCATTTTGTCCATAGGTGGGCTTCTTCGTTCCTTTCGCTTTTTCTTCCGAGGCACAGGCTACGATGAGAAGATGGTGAGAGAAATGGAAGGGTTGGAGGCTTCAGGCTCCACTTACATCTGCACTCTGTGTGACTCCACACGAGCTGAAGCCTCTCAGAACATGGTGCTGCACTCTATCACCCGAAGCCATGAGGAAAACCTTGAGCGGTATGAGATTTGGAGAACCAACCCTTTCTCCGAGTCTGCAGACGAGCTGCGGGATCGAGTCAAAGGGGTCTCAGCTAAGCCTTTTATGGAGACCCAGGCCACGCTGGATGCCTTGCACTGTGACATTGGCAATGCTACAGAGTTCTACAAGATATTCCAGGATGAGATCGGCGAAATGTACCTAAAAAACAATCCAACTCGAGAGGAGCGTCGGCGCTGGCGATCAGCCCTTGACAAGCAGCTGAGGAAGAAGATGAAGCTGAAGCCAGTGATGAGGATGAATGGAAACTACGCCCGGCGGTTGATGACCCGTGAGGCCATGGAGGTGGTGTGTGAGCTGGTTCCTTCAGAGGAGCGTCGCAAGGCCCTGAGAGAACTGATGGAGCTGTATCTCCAGATGAAGCCCGTGTGGCGCTCCACCTGCCCAGCCAGAGACTGCCCTGATCAACTCTGCCGTTACAGCTTCAACTCCCAACGCTTTGCTGAACTCCTGTCCACCACATTCAAATACCGTTACGATGGCAAGATTACCAACTACCTCCACAAGACTTGGCCCC---------------------------------------------------------------------------------------------------------------------
		</sequence>
		<sequence>
			<taxon idref="T09707Schizodonscotorhabdotus"/>
			AAATGTGTCCCCCTCTTGGAACGTAGGCATCATTGATGGGCTCTCCGGTTGGACGGTCTCTGTAGATGATGTACCAGCGGACACCATGGCTAGAAGATTCCGCTATGATGTGGCACTGGCGTCAGCTCTGAAAGACTTGGAGGAAGACATCATAGAGGGACTAAGGGAGAGAGGGTTGGATGACAGCACTTGCACTTCAGGTTTCACTGTGGTGATAAAAGAGTCATGTGACGGCATGGGAGATGTGAGCGAGAAGCATGGAGGAGGACCAGCCGTTCCGGAGAAGGCGGTGAGGTTCTCTTTCACGGTGATGTCCGTCACGGTTCAAGCTGAAGGTGAGGAAGAAGCAGTCACGATCTTCCAGGAGCAAAAGCCCAACTCAGAGCTCTCCTGCAGGCCCCTGTGCCTGATGTTCGTGGATGAGTCTGATCATGAGATGCTGACCGCCATCTTAGGTCCTGTAGTGGCAGAGCGTAGAGCCATGAAGGAGAGTCGTCTCATCCTGTCCATTGGGGGGCTTCTTCGTTCTTTTCGCTTTTTCTTCCGAGGCACAGGCTACGATGAGAAGATGGTGAGAGAAATGGAAGGGTTGGAGGCTTCAGGCTCCACTTATATCTGCACACTGTGCGACTCCACACGAGCTGAAGCCTCGCAGAACATGGTGCTGCACTCCATCACCCGAAGCCATGAGGAAAACCTTGAGCGCTACGAGATATGGAGGACCAATCCTTTCTCTGAGTCTGCAGACGAACTGCGAGATCGGGTCAAAGGAGTCTCAGCTAAGCCTTTCATGGAGACCCAGCCCACACTAGATGCCTTGCATTGTGACATTGGCAATGCTACTGAGTTCTACAAGATATTCCAGGATGAGATTGGCGAAATGTACCTGAAAACCAATCCAAATCGAGAGGAGCGCCGACGTTGGCGATCAGCTCTTGATAAGCAGCTGAGGAAGAAGATGAAGCTGAAGCCAGTGATGAGGATGAACGGGAACTACGCCCGGCGGCTGATGACGCGAGAGGCAGTTGAGGTGGTGTGTGAGCTGGTTCCCTCAGAGGAGCGTCGCAAGGCCCTGAAAGAGCTCGTGGAGCTGTACCTTCAGATGAAGCCTGTGTGGCGCTCCACCTGCCCGGCCAAAGACTGCCCTGATCAACTCTGTCGTTACAGCTTCAACTCCCAACGCTTTGCCGAACTCCTGTCTACCACATTCAAATACCGTTATGATGGCAAGATTACCAACTACCTCCACAAAACGTTGGCCCACGTGCCCGAGATTGTGGAACGAGATGGCTCAATTGGTGCCTGGGCCAGCGAGGGCAATGAGTCTGGGAACAAGCTATTCCGCCGCTTCCGTAAGATGAACGCCAGGCAGTCCAAGA
		</sequence>
		<sequence>
			<taxon idref="16871Leporinusstriatus"/>
			AAATGTGTCCCCCTCTTGGGGTGTAGGCATCATTGATGGGCTCTCCGGCTGGACGGTCTCTGTAGATGATGTACCAGCGGACACCATGGCTAGAAGATTCCGCTACGATGTGGCGCTGGCGTCAGCTCTGAAAGACTTGGAGGAAGACATCATAGAGGGACTAAGGGAGAGAGGGTTGGATGACAGCACCTGCACTTCAGGTTTCGCGGTGGTGGTAAAGGAGTCATGTGACGGCATGGGAGATGTGAGCGAGAAGCATGGAGGAGGACCAGCCGTTCCTGAGAAGGCGGTGAGGTTCTCTTTTACGGTGATGTCTGTCACAGTTCAAGCTGAAGGTGAGGAAGAAGCAGTCACGATCTTCCAGGAGCAGAAGCCCAACTCAGAGCTCTCCTGCAGGCCCCTGTGCCTGATGTTCGTGGATGAGTCTGATCATGAGATGCTGACCGCCATCTTAGGTCCTGTGGTGGCAGAGCGTAGAGCCATGAAGGAGAGTCGTCTCATCCTGTCCATTGGGGGACTTCTTCGTTCTTTCCGCTTTTACTTCCGAGGCACAGGCTACGATGAGAAGATGGTGAGAGAAATGGAGGGGCTGGAGGCTTCAGGCTCCACTTATATCTGCACGCTGTGTGACTCCACACGAGCTGAAGCCTCTCAGAACATGGTGCTGCACTCCATCACCCGAAGCCATGAGGAAAACCTTGAGCGCTACGAGATATGGAGGACCAATCCATTCTCTGAGTCTGCAGACGAACTGCGAGATCGGGTCAAAGGAGTCTCTGCTAAGCCTTTCATGGAGACCCAGCCCACACTTGATGCCTTGCATTGTGACATTGGCAATGCTACTGAGTTCTACAAGATATTCCAGGATGAGATTGGCGAAATGTACCTGAAAACCAATCCAAATCGAGAGGAGCGCCGACGTTGGCGATCAGCTCTTGATAAGCAGCTGAGAAAGAAGATGAAGCTGAAGCCAGTGATGAGGATGAACGGGAACTACGCCCGGCGGCTGATGACCCAAGAGGCCGTTGAGGTGGTGTGTGATCTGGTTCCTTCAGAGGAGCGTCGCAAGGCCCTGAGAGAGCTCATGGAGCTGTACCTTCAGATGAAGCCTGTGTGGCGCTCCACCTGCCCAGCCAAGGACTGCCCTGATCAGCTCTGTCGTTACAGCTTCAACTCCCAACGCTTTGCCGAACTCCTGTCTACCACATTCAAATACCGTTATGACGGCAAGATTACCAACTACCTCCACAAAACGTTGGCCCACGTGCCTGAGATTGTGGAACGAGATGGCTCAATTGGTGCCTGGGCCAGCGAGGGGAATGAGTCTGGGAACAAGCTATTCCGCCGTTTCCGTAAGATGAATGCAAGGCAGTCCAAGA
		</sequence>
		<sequence>
			<taxon idref="PE10113Psectrogasteramazonica"/>
			AAATGTGTCCACTGCTTGGGATGTTGGCATCATCGATGGACTCTCTGGCTGGACAGTCTCTGTAGATGAGGTACCAGCTGATACCATCTCTAGAAGATTCCGCTATGATGTGGCACTAGTGTCAGCTCTCAAAGACTTGGAGGAGGACATCATGGAAGGACTCAGGGAGAGAGGGTTGGATGACAGCACTTGCACTTCAGGCTTCACTGTGGTGATCAAGGAGTCATGTGACGGCATGGGAGATGTGAGCGAGAAGCATGGAGGAGGACCGGCCATTCCGGAGAAGGCGGTACGGTTCTCCTTCACGGTGATGTCCATCACGGTTCAGGCTGAAGGAGAAGAGGAAGCCGTCACAATCTTCCAGGAGCAAAAGCCCAACTCCGAGCTCTCCTGCAGACCCCTGTGTCTGATGTTTGTGGATGAGTCTGATCATGAGATGCTGACAGCCATATTGGGGCCAGTGATAGCAGAGCGTAAAGCCATGAAGGAGAGCCGACTCATTCTGTCCATCGGGGGGCTCCTTCGTTCCTTCCGCTTTTTCTTCCGAGGCACAGGCTACGATGAGAAGATGGTGAGGGAAATGGAAGGCTTGGAAGCCTCAGGCTCCACCTACATCTGCACCCTATGCGACTCCACTCGAGCGGAAGCCTCTCAGAACATGGTGCTGCACTCCATCACCCGAAGCCATGAGGAGAACCTTGAGCGGTATGAAATATGGAGGACCAACCCTTTCTCTGAGTCTGCAGAGGAACTGCGGGATCGGGTCAAAGGGGTCTCAGCAAAGCCTTTCATGGAGACCCAGCCCACGCTAGATGCCTTGCACTGTGACATTGGCAATGCTACAGAGTTCTACAAAATCTTTCAGGATGAGATTGGTGAAATGTACCTGAAAAAGAATCCAGCTCGTGAGGAGCGGCGACGCTGGCGGGCAGCCCTTGATAAGCAGCTGAGGAAGAAGATGAAGCTGAAGCCAGTGATGAGGATGAATGGCAACTATGCCCGGCGCCTAATGACCCGTGAAGCTGTGGAGGTGGTGTGTGATCTAGTTCCTTCAGAAGAGCGTCGCAAGGCCCTGAGGGAGCTGATGGAGCTGTACCTCCAGATGAAGCCTGTGTGGCGCTCCACCTGCCCAGCCAAAGATTGCCCTGATCAACTCTGCCGTTACAGCTTCAACTCCCAGCGCTTTGCTGAACTCTTGTCCAGCACATTCAAGTACCGTTACGATGGCAAGATTACCAACTACCTCCACAAAACCTTGGCCCACGTGCCTGAGATCGTGGAGCGAGATGGCTCAATTGGTGCTTGGGCCAGTGAGGGGAATGAGTCCGGGAACAAGCTATTCCGCCGCTTCCGTAAGATGAATGCCAGACAGTCCAAGA
		</sequence>
		<sequence>
			<taxon idref="12758Semaprochilodustaeniurus"/>
			-----------------------------------------------------------------------------------------------------------------------------------------------------------------------------------------------------------------------------------------------------------------------------------------------------------------------------------------------------------------------------------------------------------------------------------------------------------------------------------------------------------------------------------------------------------------------------------------------------------------------------------------------------------------------------------------------------------------------------------------------------------------------------------------------------------------------------------------------------------------------------------------------------------------------------------------------------------------------------------------------------------------------------------------------------------------------------------------------------------------------------------------------------------------------------------------------------------------------------------------------------------------------------------------------------------------------------------------------------------------------------------------------------------------------------------
		</sequence>
		<sequence>
			<taxon idref="12757Semaprochilodustaeniurus"/>
			-----------------------------------------------------------------------------------------------------------------------------------------------------------------------------------------------------------------------------------------------------------------------------------------------------------------------------------------------------------------------------------------------------------------------------------------------------------------------------------------------------------------------------------------------------------------------------------------------------------------------------------------------------------------------------------------------------------------------------------------------------------------------------------------------------------------------------------------------------------------------------------------------------------------------------------------------------------------------------------------------------------------------------------------------------------------------------------------------------------------------------------------------------------------------------------------------------------------------------------------------------------------------------------------------------------------------------------------------------------------------------------------------------------------------------------
		</sequence>
		<sequence>
			<taxon idref="12759Semaprochilodustaeniurus"/>
			-----------------------------------------------------------------------------------------------------------------------------------------------------------------------------------------------------------------------------------------------------------------------------------------------------------------------------------------------------------------------------------------------------------------------------------------------------------------------------------------------------------------------------------------------------------------------------------------------------------------------------------------------------------------------------------------------------------------------------------------------------------------------------------------------------------------------------------------------------------------------------------------------------------------------------------------------------------------------------------------------------------------------------------------------------------------------------------------------------------------------------------------------------------------------------------------------------------------------------------------------------------------------------------------------------------------------------------------------------------------------------------------------------------------------------------
		</sequence>
		<sequence>
			<taxon idref="1697Curimatopsismacrolepis"/>
			AAATGTGTCTACCTCTTGGGATGTGGGCATCATCGATGGGCTCTCTGGCTGGACGGTGTCTGTAGATGATGTACCAGCAGATACCATCACTAGAAGATTCCGCTATGATGTGGCACTTGTCTCAGCCCTGAAAGACTTGGAGGAGGACATCATGGAAGGACTACGGGAGAGAGGGTTGGATGACAGCACTTGCACTTCAGGTTTCACTGTGGTGGTCAAAGAGTCATGTGACGGTATGGGAGATGTGAGCGAGAAGCATGGAGGAGGGCCAGCCATTCCGGAGAAGGCAGTAAGATTCTCTTTCACAGTGATGTCCATCACCATTCAAGCTGAAGGTGAGGAAGAAGCAGTCACAATCTTTCAGGAACAAAAGCCCAACTCTGAGCTCTCCTGCAGGCCCTTGTGCTTGATGTTTGTGGATGAGTCTGATCATGAGATGCTGACTGCCATCTTGGGTCCAGTAGTGGCAGAGCGTAAAGCCATGAAAGAGAGTCGCCTCATTCTGTCCATTGGCGGGCTTCTTCGTTCCTTTCGCTTTTTCTTCCGGGGCACAGGCTATGATGAGAAAATGGTGAGAGAAATGGAAGGGTTGGAGGCTTCAGGTTCCACTTACATCTGCACACTGTGTGACTCCACACGAGCTGAAGCCGCTCAGAACATGGTGTTGCACTCCATCACCAGGAGCCATGATGAAAACCTTGAGCGCTATGAAATATGGAGGACCAACCCTTTCTCTGAGTCTGCAGATGAACTGAGGGATCGGGTCAAAGGGGTCTCCGCAAAACCTTTCATGGAGACCCAGCCCACGCTGGACGCCTTGCACTGTGACATTGGCAATGCTACTGAGTTCTACAAGATATTCCAAGATGAGATTGGTGAAATGTACATGAAAACCAATCCAGCACGTGAGGAGCGCAGACGCTGGAGATCAGCCCTTGATAAGCAGCTGAGGAAGAAGATGAAGCTGAAGCCAGTGATGAGGATGAACGGGAACTACGCCCGGCGGCTGATGACCCGTGAAGCTGTGGAGGTGGTGTGTGAGCTAGTTCCTTCAGAGGAGCGTCGCAAGGCCCTCAGAGAGCTGATGGAGCTGTACCTCCAGATGAAGCCCGTGTGGCGCTCCACCTGCCCAGCCAGAGACTGCCCTGATCAACTCTGCCGTTACAGCTTTAACTCACAACACTTTGCTGACCTCCTGTCCACCACATTCAAATACCGCTATGATGGCAAGATTACCAACTACCTCCACAAAACGTTGGCCCATGTGCCTGAGATCGTGGAACGGGATGGCTCAATAGGTGCTTGGGCCAGCGAAGGGAATGAGTCTGGCAACAAGCTTTTCCGACGCTTCCGCAAGATGAACGCCAGGCAGTCCAAGA
		</sequence>
		<sequence>
			<taxon idref="GY11103Curimatacyprinoides"/>
			AAATGTGTCCACCGCTTGGGATGTTGGCATCATCGATGGACTCTCTGGCTGGACAGCCTCTGTAGATGATGTACCAGCAGATACCATCTCTAGAAGATTCCGCTATGATGTGGCACTAGTGTCAGCTCTCAAAGACTTGGAGGAGGACATCATGGAAGGACTCAGGGAGAGAGGGTTGGATGACAGCACTTGCACTTCAGGCTTCACTGTGGTGGTCAAGGAGTCATGTGACGGCATGGGAGATGTGAGTGAGAAGCATGGAGGAGGACCGGCGATTCCAGAGAAGGCGGTTAGGTTCTCTTTTACGCTGATGTCCATCACGATTCAGGCTGAAGGTGAGGAAGAAGCGGTCACAATATTCCAGGAGCAAAAGCCCAACTCCGAGCTCTCCTGCAGACCCCTGTGTCTGATGTTTGTCGACGAGTCTGATCATGAGATGCTGACTGCCATCTTGGGTCCAGTAGTGGCAGAGCGTAGAGCCATGAAGGAGAGTCGCCTTATTCTGTCCATTGGGGGGCTACTCCGCTCCTTTCGCTTTTTCTTCCGAGGCACGGGCTACGATGAGAAGATGGTGAGGGAAATGGAAGGGTTGGAGGCCTCCGGCTCCACCTACATCTGCACCCTATGCGACTCCACTCGAGCTGAAGCCTCTCAGAACATGGTGCTCCACTCCATCACCCGAAGCCATGAGGAGAACCTTGAGCGCTATGAGATATGGAGGACTAACCCTTACTCTGAGTCTGCGGAGGAACTGCGGGATCGGGTCAAAGGGGTCTCAGCTAAGCCTTTCATGGAGACCCAGCCCACCTTAGATGCCTTGCACTGTGACATTGGCAATGCTACCGAGTTCTACAAGATCTTCCAGGACGAGATTGGCGAAGTGTACCTGAAAAACAATCCAACTCGAGAGGAGCGCCGACGCTGGCGGTCAGCCCTTGATAAGCAGCTCAGGAAGAAGATGAAGCTGAAGCCAGTGATGAGGATGAATGGCAACTACGCCCGGCGCCTGATGACCCGTGAAGCTGTGGAGGTGGTGTGTGAGCTGGTTCCTTCAGAGGAGCGTCGCAAGGCCCTGAGAGAGCTGATGGAGCTGTACCTCCAAATGAAGCCTGTGTGGCGCTCCTCCTGCCCAGCCAAAGACTGCCCTGATCAACTCTGCCGTTACAGCTTCAACTCCCAGCGCTTTGCTGAACTCTTGTCCACCACACTCAAGTACCGTTACGATGGCAAGATTACCAACTACCTCCACAAAACCTTGGCCCATGTGCCTGAGATCGTGGAGCGAGATGGCTCAATTGGTGCTTGGGCCAGCGAGGGGAATGAGTCCGGCAACAAGCTATTCCGCCGCTTCCGTAAAATGAACGCCAGGCAGTCCAAGA
		</sequence>
		<sequence>
			<taxon idref="25521Cyphocharaxspilotus"/>
			-----------------------------------------------------------------------------------------------------------------------------------------------------------------------------------------------------------------------------------------------------------------------------------------------------------------------------------------------------------------------------------------------------------------------------------------------------------------------------------------------------------------------------------------------------------------------------------------------------------------------------------------------------------------------------------------------------------------------------------------------------------------------------------------------------------------------------------------------------------------------------------------------------------------------------------------------------------------------------------------------------------------------------------------------------------------------------------------------------------------------------------------------------------------------------------------------------------------------------------------------------------------------------------------------------------------------------------------------------------------------------------------------------------------------------------
		</sequence>
		<sequence>
			<taxon idref="40130Cyphocharaxgilbert"/>
			AAACGTGTCCACCGCTTGGGATGTTGGCATCATCGATGGACTCTCTGGTTGGACAGTCTCTGTAGATGATGTACCAGCAGATACCATCTCTAGAAGATTCCGCTATGATGTAGCACTAGTGTCAGCTCTCAAAGACTTAGAGGAGGACATCTTGGAAGGACTCAGGGATAGAGGGTTGGATGACAGCACTTGCACTTCAGGCTTCACTGTGGTGATCAAGGAGTCATGTGACGGCATGGGAGATGTGAGCGAGAAGCATGGAGGAGGACCAGCCATTCCGGAGAAGGCGGTACGCTTCTCTTTCACGGTGATGTCCATCACGGTTAAGGCTGAAGGTGAGGAAGAAGCGGTCACAATCTTCCAGGAGCAAAAGCCCAACTCCGAGTTCTCCTGCAGACCCCTGTGCCTGATGTTTGTGGACGAGTCTGATCATGAGATGCTGACTGCCATCTTAGGTCCAGTGGTGGCAGAGCGTAGAGCCATGAAGGAGAGTCGCCTCATTCTGTCCATTGGGGGGCTCCTTCGTTCCTTTCGCTTTTTCTTCCGAGGCACAGGCTACGATGAGAAGATGGTGAGGGAAATGGAAGGGTTGGAGGCCTCAGGCTCCACCTACATCTGCACCCTATGTGACTCCACTCGAGCTGAAGCCTCTCAGAACATGGTGCTGCACTCCATCACCCGAAGCCATGACGAGAACCTCGAGCGGTATGAGATATGGAGGACCAACCCTTTCTCTGAGTCTGCAGATGAACTGCGGGATCGGGTCAAAGGGGTCTCCGCAAAGCCTTTCATGGAGACCCAGCCCACGCTAGACGCCTTGCACTGTGACATTGGCAATGCTACCGAGTTCTACAAAATCTTTCAGGATGAGATTGGTGAAATGTACCTGCAAAAAAATCCAGCGAGAGAGGAGCGCAGACGCTGGCGGTCAGCCCTTGATAAGCAGCTCAGGAAGAAGATGAAGCTGAAGCCAGTGATGAGGATGAATGGTAATTACGCCCGGCGCCTGATGACACGTGAAGCTGTGGAGGTGGTGTGCGAGCTAGTTCCTTCAGAAGAGCGTCGCAAGGCCCTGAGGGAGCTGATGGAGCTTTACCTCCAGATGAAGCCTGTGTGGCGCGCCACCTGCCCAGCCAAAGATTGCCCTGATCAGCTCTGCCGTTACAGCTTCAATTCCCAGCGCTTTGCTGAACTCTTGTCCAGCACATTCAAATACCGTTACGATGGCAAGATTACCAACTACCTCCACAAAACCTTGGCCCACGTGCCTGAGATCGTGGAGCGAGATGGCTCAATTGGTGCTTGGGCCAGTGAAGGGAATGAATCTGGGAACAAGCTATTCCGCCGCTTCCGTAAGATGAATGCCAGGCAGTCCAAGA
		</sequence>
		<sequence>
			<taxon idref="6929Semaprochilodusvarii"/>
			AAACGTGTCCACCTCTTGGGATGTAGGTATCATCGATGGACTCTCTGGCTGGACAGTCTCTGTAGATGATGTACCAGCAGATACCATCTCTAGAAGATTCCGCTATGATGTGGCACTAGTATCAGCCCTAAAAGATTTGGAGGAGGACATCATGGAAGGACTAAGGGAGAGGGGGTTGGATGACAGTACTTGCACTTCTGGGTTCACAGTAGTGATCAAGGAGTCATGTGATGGCATGGGAGACGTGAGCGAGAAGCATGGAGGAGGACCAGCCATTCCAGAGAAGGCGGTAAGGTTCTCTTTTACAGTGATGTCCATCACGGTTCAAGCTGAAGGTGAGGAAGAAGCAGTCACAATCTTCCAGGAACAAAAGCCCAACTCCGAGCTCTCCTGCAGACCCCTGTGCCTGATGTTTGTGGATGAGTCTGATCATGAGATGCTCACTGCCATCTTGGGGCCAGTAGTGGCAGAGCGTAGAGCCATGAAGGAGAGTCGCCTCATTCTGTCCATTGGGGGGCTTCTTCGTTCCTTTCGCTTTTACTTCCGAGGCACAGGCTATGATGAGAAGATGGTGAGAGAAATGGAAGGGTTAGAGGCTTCAGGTTCCACTTACATCTGCACCCTGTGCGACTCCACACGAGCTGAGGCCGCTCAGAACATGGTGCTGCACTCCATCACCCGAAGCCATGAGGAAAATCTTGAGCGCTACGAGATATGGAGGACCAATCCTTTCTCTGAGTCTGCAGAGGAATTGCGGGATCGGGTCAAAGGGGTCTCAGCGAAGCCTTTCATGGAGACCCAGCCCACGCTAGACGCCTTGCATTGTGACATTGGCAATGCTACCGAGTTCTACAAGATATTCCAGGATGAGATTGGTGAAATGTACCAGGGAACCAATCCAACTCGAGAGGAGCGCCGACGCTGGCGATCAGCCCTTGATAAGCAGCTGAGGAAGAAGATGAAGCTGAAGCCAGTGATGAGGATGAATGGGAACTACGCCCGGCGGCTGATGACCCGTGAGGCTGTGGAGGTAGTGTGTGAGCTGGTTCCCTCAGAGGAGCGTCGCAAGGCCCTGAGAGAGCTGATGGAGCTGTACCTCCAGATGAAGCCTGTATGGCGCTCCACCTGCCCAGCCAGAGACTGCCCTGATCAACTCTGCCGTTACAGCTTCAACTCCCAGCGCTTTGCAGAACTCCTGTCCACCACATTCAAATACCGTTATGATGGCAAGATTACCAACTACCTCCACAAAACCTTGGCCCACGTGCCTGAGATTGTGGAACGAGATGGGTCAATTGGTGCTTGGGCCAGCGAAGGGAATGAGTCCGGGAACAAGCTTTTCCGGCGCTTTCGTAAGATGAACGCCAGGCAGTCCAAGA
		</sequence>
		<sequence>
			<taxon idref="15729Semaprochilodusvarii"/>
			AAACGTGTCCACCTCTTGGGATGTAGGTATCATCGATGGACTCTCTGGCTGGACAGTCTCTGTAGATGATGTACCAGCAGATACCATCTCTAGAAGATTCCGCTATGATGTGGCACTAGTATCAGCCCTAAAAGATTTGGAGGAGGACATCATGGAAGGACTAAGGGAGAGGGGGTTGGATGACAGTACTTGCACTTCTGGGTTCACAGTAGTGATCAAGGAGTCATGTGATGGCATGGGAGACGTGAGCGAGAAGCATGGAGGAGGACCAGCCATTCCAGAGAAGGCGGTAAGGTTCTCTTTTACAGTGATGTCCATCACGGTTCAAGCTGAAGGTGAGGAAGAAGCAGTCACAATCTTCCAGGAACAAAAGCCCAACTCCGAGCTCTCCTGCAGACCCCTGTGCCTGATGTTTGTGGATGAGTCTGATCATGAGATGCTCACTGCCATCTTGGGGCCAGTAGTGGCAGAGCGTAGAGCCATGAAGGAGAGTCGCCTCATTCTGTCCATTGGGGGGCTTCTTCGTTCCTTTCGCTTTTACTTCCGAGGCACAGGCTATGATGAGAAGATGGTGAGAGAAATGGAAGGGTTAGAGGCTTCAGGTTCCACTTACATCTGCACCCTGTGCGACTCCACACGAGCTGAGGCCGCTCAGAACATGGTGCTGCACTCCATCACCCGAAGCCATGAGGAAAATCTTGAGCGCTACGAGATATGGAGGACCAATCCTTTCTCTGAGTCTGCAGAGGAATTGCGGGATCGGGTCAAAGGGGTCTCAGCGAAGCCTTTCATGGAGACCCAGCCCACGCTAGACGCCTTGCATTGTGACATTGGCAATGCTACCGAGTTCTATAAGATATTCCAGGATGAGATTGGTGAAATGTACCAGGGAACCAATCCAACTCGAGAGGAGCGCCGACGCTGGCGATCAGCCCTTGATAAGCAGCTGAGGAAGAAGATGAAGCTGAAGCCAGTGATGAGGATGAATGGGAACTACGCCCGGCGGCTGATGACCCGTGAGGCTGTGGAGGTAGTGTGTGAGCTGGTTCCCTCAGAGGAGCGTCGCAAGGCCCTGAGAGAGCTGATGGAGCTGTACCTCCAGATGAAGCCTGTATGGCGCTCCACCTGCCCAGCCAGAGACTGCCCTGATCAACTCTGCCGTTACAGCTTCAACTCCCAGCGCTTTGCAGAACTCCTGTCCACCACATTCAAATACCGTTATGATGGCAAGATTACCAACTACCTCCACAAAACCTTGGCCCACGTGCCTGAGATTGTGGAACGAGATGGGTCAATTGGTGCTTGGGCCAGCGAAGGGAATGAGTCCGGGAACAAGCTTTTCCGGCGCTTTCGTAAGATGAACGCCAGGCAGTCCAAGA
		</sequence>
		<sequence>
			<taxon idref="12727Semaprochiloduslaticeps"/>
			--ACGTGTCCACCTCTTGGGATGTAGGTATCATCGATGGACTCTCTGGCTGGACAGTCTCTGTAGATGATGTACCAGCAGATACCATCTCCAGAAGATTCCGCTATGATGTGGCACTAGTATCAGCCCTAAAAGATTTGGAGGAGGACATCATGGAAGGACTAAGGGAGAGGGGGTTGGATGACAGTACTTGCACTTCTGGGTTCACAGTAGTGATCAAGGAGTCATGTGACGGCATGGGAGACGTGAGCGAGAAGCATGGAGGAGGACCAGCCATTCCAGAGAAGGCGGTAAGGTTCTCTTTTACAGTGATGTCCATCACGGTTCAAGCTGAAGGTGAGGAAGAAGCAGTCACAATCTTCCAGGAACAAAAGCCCAACTCCGAGCTCTCCTGCAGACCCCTGTGCCTGATGTTTGTGGATGAGTCTGATCATGAGATGCTCACTGCCATCTTGGGGCCAGTAGTGGCAGAGCGTAGAGCCATGAAGGAGAGTCGCCTCATTCTGTCCATTGGGGGGCTTCTTCGTTCCTTTCGCTTTTACTTCCGAGGCACAGGCTATGATGAGAAGATGGTGAGAGAAATGGAAGGGTTAGAGGCTTCAGGTTCCACTTACATCTGCACCCTGTGCGACTCCACACGAGCTGAGGCCGCTCAGAACATGGTGCTGCACTCCATCACCCGAAGCCATGAGGAAAATCTTGAGCGCTACGAGATATGGAGGACCAATCCTTTCTCTGAGTCTGCAGAGGAATTGCGGGATCGGGTCAAAGGGGTCTCAGCGAAGCCTTTCATGGAGACCCAGCCCACGCTAGACGCCTTGCATTGTGACATTGGCAATGCTACCGAGTTCTACAAGATATTCCAGGATGAGATTGGTGAAATGTACCAGGGAACCAATCCAACTCGAGAGGAGCGCCGACGCTGGCGATCAGCCCTTGATAAGCAGCTGAGGAAGAAGATGAAGCTGAAGCCAGTGATGAGGATGAATGGGAACTACGCCCGGCGGCTGATGACCCGTGAGGCTGTGGAGGTAGTGTGTGAGCTGGTTCCCTCAGAGGAGCGTCGCAAGGCCCTGAGAGAGCTGATGGAGCTGTACCTCCAGATGAAGCCTGTATGGCGCTCCACCTGCCCAGCCAGAGACTGCCCTGATCAACTCTGCCGTTACAGCTTCAACTCCCAGCGCTTTGCAGAACTCCTGTCCACCACATTCAAATACCGTTATGATGGCAAGATTACCAACTACCTCCACAAAACCTTGGCCCA--------------------------------------------------------------------------------------------------------------------
		</sequence>
		<sequence>
			<taxon idref="P4298Semaprochiloduskneri"/>
			AAACGTGTCCACCTCTTGGGATGTAGGTATCATCAATGGGCTCTCTGGCTGGACAGTCTCTGTAGATGATGTACCAGCGGATACCATCGCTAGAAGATTCCGCTATGATGTGGCACTAGTATCAACCCTAAAAGATTTAGAGGAGGACATCATGGAAGGACTAAGGGAGAGGGGGTTGGATGACAGCACTTGTACTTCCGGTTTTACAGTAGTGATCAAGGAGTCTTGTGACGGCATGGGAGACGTGAGCGAGAAGCATGGAGGAGGACCAGCCATTCCAGAGAAGGCGGTAAGGTTCTCTTTTACAGTGATGTCCATCACGGTTCAAGCTGAAGGTGAGGAAGAAGCAGTCACAATCTTCCAGGAACAAAAGCCCAACTCCGAGCTCTCCTGCAGACCCCTGTGCCTGATGTTTGTGGATGAGTCTGATCATGAGATGCTCACTGCCATCTTGGGGCCAGTAGTGGCAGAGCGTAGAGCCATGAAGGAGAGTCGCCTCATTCTGTCCATTGGGGGGCTTCTTCGTTCCTTTCGCTTTTACTTCCGAGGCACAGGCTATGATGAGAAGATGGTGAGAGAAATGGAAGGGTTAGAGGCTTCAGGTTCCACTTACATCTGCACCCTGTGTGACTCCACACGAGCTGAGGCTGCTCAGAACATGGTGCTGCACTCCATCACCCGAAGCCATGATGAAAACCTTGAGCGCTACGAGATATGGAGGACCAATCCTTTCTCTGAGTCTGCAGAGGAATTGCGGGATCGGGTCAAAGGGGTCTCAGCGAAGCCTTTCATGGAGACCCAGCCCACGTTAGACGCCTTGCATTGTGACATTGGCAATGCTACCGAGTTCTACAAGATATTCCAGGATGAGATTGGTGAAATGTACCAGGGAACCAATCCAACGCGAGAGGAGCGCCGACGCTGGCGATCAGCCCTTGATAAGCAGCTGAGGAAGAAGATGAAGCTGAAGCCAGTGATGAGGATGAATGGGAACTACGCCCGGCGGCTGATGACCCGTGAGGCTGTGGAGGTGGTGTGTGAGCTGGTTCCCTCAGAGGAGCGTCGCAAGGCCCTGAGAGAGCTGATGGAGCTATACCTCCAGATGAAGCCTGTATGGCGCTCCACCTGCCCAGCCAGAGACTGCCCTGATCAACTCTGCCGTTACAGCTTCAACTCCCAGCGCTTTGCCGAACTCCTGTCCACCACATTCAAATACCGTTATGATGGCAAGATTACTAACTACCTCCACAAAACTTTGGCCCACGTGCCTGAGATTGTGGAACGAGATGGGTCAATTGGTGCTTGGGCCAGCGAAGGGAATGAGTCCGGGAACAAGCTTTTCCGGCGCTTCCGTAAGATGAACGCCAGGCAGTCCAAGA
		</sequence>
		<sequence>
			<taxon idref="T43Semaprochilodusinsignis"/>
			AAACGTGTCCACCTCTTGGGATGTAGGTATCATCAATGGGCTCTCTGGCTGGACAGTCTCTGTAGATGATGTACCAGCGGATACCATCGCTAGAAGATTCCGCTATGATGTGGCACTAGTATCAACCCTAAAAGATTTAGAGGAGGACATCATGGAAGGACTAAGGGAGAGGGGGTTGGATGACAGCACTTGTACTTCCGGTTTTACAGTAGTGATCAAGGAGTCTTGTGACGGCATGGGAGACGTGAGCGAGAAGCATGGAGGAGGACCAGCCATTCCAGAGAAGGCGGTAAGGTTCTCTTTTACAGTGATGTCCATCACGGTTCAAGCTGAAGGTGAGGAAGAAGCAGTCACAATCTTCCAGGAACAAAAGCCCAACTCCGAGCTCTCCTGCAGACCCCTGTGCCTGATGTTTGTGGATGAGTCTGATCATGAGATGCTCACTGCCATCTTGGGGCCAGTAGTGGCAGAGCGTAGAGCCATGAAGGAGAGTCGCCTCATTCTGTCCATTGGGGGGCTTCTTCGTTCCTTTCGCTTTTACTTCCGAGGCACAGGCTATGATGAGAAGATGGTGAGAGAAATGGAAGGGTTAGAGGCTTCAGGTTCCACTTACATCTGCACCCTGTGTGACTCCACACGAGCTGAGGCTGCTCAGAACATGGTGCTGCACTCCATCACCCGAAGCCATGATGAAAACCTTGAGCGCTACGAGATATGGAGGACCAATCCTTTCTCTGAGTCTGCAGAGGAATTGCGGGATCGGGTCAAAGGGGTCTCAGCGAAGCCTTTCATGGAGACCCAGCCCACGCTAGACGCCTTGCATTGTGACATTGGCAATGCTACCGAGTTCTACAAGATATTCCAGGATGAGATTGGTGAAATGTACCAGGGAACCAATCCAACGCGAGAGGAGCGCCGACGCTGGCGATCAGCCCTTGATAAGCAGCTGAGGAAGAAGATGAAGCTGAAGCCAGTGATGAGGATGAATGGGAACTACGCCCGGCGGCTGATGACCCGTGAGGCTGTGGAGGTGGTGTGTGAGCTGGTTCCCTCAGAGGAGCGTCGCAAGGCCCTGAGAGAGCTGATGGAGCTATACCTCCAGATGAAGCCTGTATGGCGCTCCACCTGCCCAGCCAGAGACTGCCCTGATCAACTCTGCCGTTACAGCTTCAACTCCCAGCGCTTTGCCGAACTCCTGTCCACCACATTCAAATACCGTTATGATGGCAAGATTACTAACTACCTCCACAAAACCTTGGCCCACGTGCCTGAGATTGTGGAACGAGATGGGTCAATTGGTGCTTGGGCCAGCGAAGGGAATGAGTCCGGGAACAAGCTTTTCCGGCGCTTCCGTAAGATGAACGCCAGGCAGTCCAAGA
		</sequence>
		<sequence>
			<taxon idref="12734Semaprochiloduskneri"/>
			---CGTGTCCACCTCTTGGGATGTAGGTATCATCAATGGGCTCTCTGGCTGGACAGTCTCTGTAGATGATGTACCAGCGGATACCATCGCTAGAAGATTCCGCTATGATGTGGCACTAGTATCAACCCTAAAAGATTTAGAGGAGGACATCATGGAAGGACTAAGGGAGAGGGGGTTGGATGACAGCACTTGTACTTCCGGTTTTACAGTAGTGATCAAGGAGTCTTGTGACGGCATGGGAGACGTGAGCGAGAAGCATGGAGGAGGACCAGCCATTCCAGAGAAGGCGGTAAGGTTCTCTTTTACAGTGATGTCCATCACGGTTCAAGCTGAAGGTGAGGAAGAAGCAGTCACAATCTTCCAGGAACAAAAGCCCAACTCCGAGCTCTCCTGCAGACCCCTGTGCCTGATGTTTGTGGATGAGTCTGATCATGAGATGCTCACTGCCATCTTGGGGCCAGTAGTGGCAGAGCGTAGAGCCATGAAGGAGAGTCGCCTCATTCTGTCCATTGGGGGGCTTCTTCGTTCCTTTCGCTTTTACTTCCGAGGCACAGGCTATGATGAGAAGATGGTGAGAGAAATGGAAGGGTTAGAGGCTTCAGGTTCCACTTACATCTGCACCCTGTGTGACTCCACACGAGCTGAGGCTGCTCAGAACATGGTGCTGCACTCCATCACCCGAAGCCATGATGAAAACCTTGAGCGCTACGAGATATGGAGGACCAATCCTTTCTCTGAGTCTGCAGAGGAATTGCGGGATCGGGTCAAAGGGGTCTCAGCGAAGCCTTTCATGGAGACCCAGCCCACGCTAGACGCCTTGCATTGTGACATTGGCAATGCTACCGAGTTCTACAAGATATTCCAGGATGAGATTGGTGAAATGTACCAGGGAACCAATCCAACGCGAGAGGAGCGCCGACGCTGGCGATCAGCCCTTGATAAGCAGCTGAGGAAGAAGATGAAGCTGAAGCCAGTGATGAGGATGAATGGGAACTACGCCCGGCGGCTGATGACCCGTGAGGCTGTGGAGGTGGTGTGTGAGCTGGTTCCCTCAGAGGAGCGTCGCAAGGCCCTGAGAGAGCTGATGGAGCTATACCTCCAGATGAAGCCTGTA-------------------------------------------------------------------------------------------------------------------------------------------------------------------------------------------------------------------------------------------------------------------------
		</sequence>
		<sequence>
			<taxon idref="12761Semaprochilodusinsignis"/>
			-----------------------------------------------------------------------------------------------------------------------------------------------------------------------------------------------------------------------------------------------------------------------------------------------------------------------------------------------------------------------------------------------------------------------------------------------------------------------------------------------------------------------------------------------------------------------------------------------------------------------------------------------------------------------------------------------------------------------------------------------------------------------------------------------------------------------------------------------------------------------------------------------------------------------------------------------------------------------------------------------------------------------------------------------------------------------------------------------------------------------------------------------------------------------------------------------------------------------------------------------------------------------------------------------------------------------------------------------------------------------------------------------------------------------------------
		</sequence>
		<sequence>
			<taxon idref="12762Semaprochilodusinsignis"/>
			-----------------------------------------------------------------------------------------------------------------------------------------------------------AAGGACTAAGGGAGAGGGGGTTGGATGACAGCACTTGTACTTCCGGTTTTACAGTAGTGATCAAGGAGTCTTGTGACGGCATGGGAGACGTGAGCGAGAAGCATGGTGGAGGACCAGCCATTCCAGAGAAGGCGGTAAGGTTCTCTTTTACAGTGATGTCCATCACGGTTCAAGCTGAAGGTGAGGAAGAAGCAGTCACAATCTTCCAGGAACAAAAGCCCAACTCCGAGCTCTCCTGCAGACCCCTGTGCCTGATGTTTGTGGATGAGTCTGATCATGAGATGCTCACTGCCATCTTGGGGCCAGTAGTGGCAGAGCGTAGAGCCATGAAGGAGAGTCGCCTCATTCTGTCCATTGGGGGGCTTCTTCGTTCCTTTCGCTTTTACTTCCGAGGCACAGGCTATGATGAGAAGATGGTGAGAGAAATGGAAGGGTTAGAGGCTTCAGGTTCCACTTACATCTGCACCCTGTGTGACTCCACACGAGCTGACGCTGCTCAGAACATGGTGCTGCACTCCATCACCCGAAGCCATGATGAAAACCTTGAGCGCTACGAGATATGGAGGACCAATCCTTTCTCTGAGTCTGCAGAGGAATTGCGGGATCGGGTCAAAGGGGTCTCAGCGAAGCCTTTCATGGAGACCCAGCCCACGCTAGACGCCTTGCATTGTGACATTGGCAATGCTACCGAGTTCTACAAGATATTCCAGGATGAGATTGGTGAAATGTACCAGGGAACCAATCCAACGCGAGAGGAGCGCCGACGCTGGCGATCAGCCCTTGATAAGCAGCTGAGGAAGAAGATGAAGCTGAAGCCAGTGATGAGGATGAATGGGAACTACGCCCGGCGGCTGATGACCCGTGAGGCTGTGGAGGTGGTGTGTGAGCTGGTTCCCTCAGAGGAGCGTCGCAAGGCCCTGAGAGAGCTGATGGAGCTATACCTCCAGATGAAGCCTGTATGGCGCTCCACCTGCCCAGCCAGAGACTGCCCTGATCAACTCTGCCGTTACAGCTTCAACTCCCAGCGCTTGGCC----------------------------------------------------------------------------------------------------------------------------------------------------------------------------------------------
		</sequence>
		<sequence>
			<taxon idref="19139Semaprochiloduskneri"/>
			AAACGTGTCCACCTCTTGGGATGTAGGTATCATCAATGGGCTCTCTGGCTGGACAGTCTCTGTAGATGATGTACCAGCGGATACCATCGCTAGAAGATTCCGCTATGATGTGGCACTAGTATCAACCCTAAAAGATTTAGAGGAGGACATCATGGAAGGACTAAGGGAGAGGGGGTTGGATGACAGCACTTGTACTTCCGGTTTTACAGTAGTGATCAAGGAGTCTTGTGACGGCATGGGAGACGTGAGCGAGAAGCATGGAGGAGGACCAGCCATTCCAGAGAAGGCGGTAAGGTTCTCTTTTACAGTGATGTCCATCACGGTTCAAGCTGAAGGTGAGGAAGAAGCAGTCACAATCTTCCAGGAACAAAAGCCCAACTCCGAGCTCTCCTGCAGACCCCTGTGCCTGATGTTTGTGGATGAGTCTGATCATGAGATGCTCACTGCCATCTTGGGGCCAGTAGTGGCAGAGCGTAGAGCCATGAAGGAGAGTCGCCTCATTCTGTCCATTGGGGGGCTTCTTCGTTCCTTTCGCTTTTACTTCCGAGGCACAGGCTATGATGAGAAGATGGTGAGAGAAATGGAAGGGTTAGAGGCTTCAGGTTCCACTTACATCTGCACCCTGTGTGACTCCACACGAGCTGAGGCTGCTCAGAACATGGTGCTGCACTCCATCACCCGAAGCCATGATGAAAACCTTGAGCGCTACGAGATATGGAGGACCAATCCTTTCTCTGAGTCTGCAGAGGAATTGCGGGATCGGGTGAAAGGGGTCTCAGCGAAGCCTTTCATGGAGACCCAGCCCACGTTAGACGCCTTGCATTGTGACATTGGCAATGCTACCGAGTTCTACAAGATATTCCAGGATGAGATTGGTGAAATGTACCAGGGAACCAATCCAACGCGAGAGGAGCGCCGACGCTGGCGATCAGCCCTTGATAAGCAGCTGAGGAAGAAGATGAAGCTGAAGCCAGTGATGAGGATGAATGGGAACTACGCCCGGCGGCTGATGACCCGTGAGGCTGTGGAGGTGGTGTGTGAGCTGGTTCCCTCAGAGGAGCGTCGCAAGGCCCTGAGAGAGCTGATGGAGCTATACCTCCAGATGAAGCCTGTATGGCGCTCCACCTGCCCAGCCAGAGACTGCCCTGATCAACTCTGCCGTTACAGCTTCAACTCCCAGCGCTTTGCCGAACTCCTGTCCACCACATTCAAATACCGTTATGATGGCAAGATTACTAACTACCTCCACAAAACCTTGGCCCACGTGCCTGAGATTGTGGAACGAGATGGGTCAATTGGTGCTTGGGCCAGCGAAGGGAATGAGTCCGGGAACAAGCTTTTCCGGCGCTTCCGTAAGATGAACGCCAGGCAGTCCAAGA
		</sequence>
		<sequence>
			<taxon idref="19140Semaprochiloduskneri"/>
			-----------------------------------------------------------------------------------------------------------------------------------------------------------------------------------------------------------------------------------------------------------------------------------------------------------------------------------------------------------------------------------------------------------------------------------------------------------------------------------------------------------------------------------------------------------------------------------------------------------------------------------------------------------------------------------------------------------------------------------------------------------------------------------------------------------------------------------------------------------------------------------------------------------------------------------------------------------------------------------------------------------------------------------------------------------------------------------------------------------------------------------------------------------------------------------------------------------------------------------------------------------------------------------------------------------------------------------------------------------------------------------------------------------------------------------
		</sequence>
		<sequence>
			<taxon idref="PE10001Semaprochilodusinsignis"/>
			AAACGTGTCCACCTCTTGGGATGTAGGTATCATCAATGGGCTCTCTGGCTGGACAGTCTCTGTAGATGATGTACCAGCGGATACCATCGCTAGAAGATTCCGCTATGATGTGGCACTAGTATCAACCCTAAAAGATTTAGAGGAGGACATCATGGAAGGACTAAGGGAGAGGGGGTTGGATGACAGCACTTGTACTTCCGGTTTTACAGTAGTGATCAAGGAGTCTTGTGACGGCATGGGAGACGTGAGCGAGAAGCATGGAGGAGGACCAGCCATTCCAGAGAAGGCGGTAAGGTTCTCTTTTACAGTGATGTCCATCACGGTTCAAGCTGAAGGTGAGGAAGAAGCAGTCACAATCTTCCAGGAACAAAAGCCCAACTCCGAGCTCTCCTGCAGACCCCTGTGCCTGATGTTTGTGGATGAGTCTGATCATGAGATGCTCACTGCCATCTTGGGGCCAGTAGTGGCAGAGCGTAGAGCCATGAAGGAGAGTCGCCTCATTCTGTCCATTGGGGGGCTTCTTCGTTCCTTTCGCTTTTACTTCCGAGGCACAGGCTATGATGAGAAGATGGTGAGAGAAATGGAAGGGTTAGAGGCTTCAGGTTCCACTTACATCTGCACCCTGTGTGACTCCACACGAGCTGAGGCTGCTCAGAACATGGTGCTGCACTCCATCACCCGAAGCCATGATGAAAACCTTGAGCGCTACGAGATATGGAGGACCAATCCTTTCTCTGAGTCTGCAGAGGAATTGCGTGATCGGGTCAAAGGGGTCTCAGCGAAGCCTTTCATGGAGACCCAGCCCACGCTAGACGCCTTGCATTGTGACATTGGCAATGCTACCGAGTTCTACAAGATATTCCAGGATGAGATTGGTGAAATGTACCAGGGAACCAATCCAACGCGAGAGGAGCGCCGACGCTGGCGATCAGCCCTTGATAAGCAGCTGAGGAAGAAGATGAAGCTGAAGCCAGTGATGAGGATGAATGGGAACTACGCCCGGCGGCTGATGACCCGTGAGGCTGTGGAGGTGGTGTGTGAGCTGGTTCCCTCAGAGGAGCGTCGCAAGGCCCTGAGAGAGCTGATGGAGCTATACCTCCAGATGAAGCCTGTATGGCGCTCCACCTGCCCAGCCAGAGACTGCCCTGATCAACTCTGCCGTTACAGCTTCAACTCCCAGCGCTTTGCCGAACTCCTGTCCACCACATTCAAATACCGTTATGATGGCAAGATTACTAACTACCTCCACAAAACCTTGGCCCACGTGCCTGAGATTGTGGAACGAGATGGGTCAATTGGTGCTTGGGCCAGCGAAGGGAATGAGTCCGGGAACAAGCTTTTCCGGCGCTTCCGTAAGATGAACGCCAGGCAGTCCAAGA
		</sequence>
		<sequence>
			<taxon idref="12728Semaprochiloduslaticeps"/>
			---CGTGTCCACCTCTTGGGATGTAGGTATCATCGATGGACTCTCTGGCTGGACAGTCTCTGTAGATGATGTACCAGCAGATACCATCTCCAGAAGATTCCGCTATGATGTGGCACTAGTATCAGCCCTAAAAGATTTGGAGGAGGACATCATGGAAGGACTAAGGGAGAGGGGGTTGGATGACAGTACTTGCACTTCTGGGTTCACAGTAGTGATCAAGGAGTCATGTGACGGCATGGGAGACGTGAGCGAGAAGCATGGAGGAGGACCAGCCATTCCAGAGAAGGCGGTAAGGTTCTCTTTTACAGTGATGTCCATCACGATTCAAGCTGAAGGTGAGGAAGAAGCAGTCACAATCTTCCAGGAACAAAAGCCCAACTCCGAGCTCTCCTGCAGACCCCTGTGCCTGATGTTTGTGGATGAGTCTGATCATGAGATGCTCACTGCCATCTTGGGGCCAGTAGTGGCAGAGCGTAGAGCCATGAAGGAGAGTCGCCTCATTCTGTCCATTGGGGGGCTTCTTCGTTCCTTTCGCTTTTACTTCCGAGGCACAGGCTATGATGAGAAGATGGTGAGAGAAATGGAAGGGTTAGAGGCTTCAGGTTCCACTTACATCTGCACCCTGTGCGACTCCACACGAGCTGAGGCCGCTCAGAACATGGTGCTGCACTCCATCACCCGAAGCCATGAGGAAAATCTTGAGCGCTACGAGATATGGAGGACCAATCCTTTCTCTGAGTCTGCAGAGGAATTGCGGGATCGGGTCAAAGGGGTCTCAGCGAAGCCTTTCATGGAGACCCAGCCCACGCTAGACGCCTTGCATTGTGACATTGGCAATGCTACCGAGTTCTACAAGATATTCCAGGATGAGATTGGTGAAATGTACCAGGGAACCAATCCAACTCGAGAGGAGCGCCGACGCTGGCGATCAGCCCTTGATAAGCAGCTGAGGAAGAAGATGAAGCTGAAGCCAGTGATGAGGATGAATGGGAACTACGCCCGGCGGCTGATGACCCGTGAGGCTGTGGAGGTAGTGTGTGAGCTGGTTCCCTCAGAGGAGCGTCGCAAGGCCCTGAGAGAGCTGATGGAGCTGTACCTCCAGATGAAGCCTGTATGGCGCTCCACCTGCCCAGCCAGAGACTGCCCTGATCAACTCTGCCGTTACAGCTTCAACTCCCAGCGCTTTGCAGAACTCCTGTCCACCACATTCAAATACCGTTATGATGGCAAGATTACCAACTACCTCCACAAAACCTTGGCCCACGTGCC--------------------------------------------------------------------------------------------------------------
		</sequence>
		<sequence>
			<taxon idref="2004BSAQ01Semaprochiloduslaticeps"/>
			AAACGTGTCCACCTCTTGGGATGTAGGTATCATCGATGGACTCTCTGGCTGGACAGTCTCTGTAGATGATGTACCAGCAGATACCATCTCCAGAAGATTCCGCTATGATGTGGCACTAGTATCAGCCCTAAAAGATTTGGAGGAGGACATCATGGAAGGACTAAGGGAGAGGGGGTTGGATGACAGTACTTGCACTTCTGGGTTCACAGTAGTGATCAAGGAGTCATGTGACGGCATGGGAGACGTGAGCGAGAAGCATGGAGGAGGACCAGCCATTCCAGAGAAGGCGGTAAGGTTCTCTTTTACAGTGATGTCCATCACGGTTCAAGCTGAAGGTGAGGAAGAAGCAGTCACAATCTTCCAGGAACAAAAGCCCAACTCCGAGCTCTCCTGCAGACCCCTGTGCCTGATGTTTGTGGATGAGTCTGATCATGAGATGCTCACTGCCATCTTGGGGCCAGTAGTGGCAGAGCGTAGAGCCATGAAGGAGAGTCGCCTCATTCTGTCCATTGGGGGGCTTCTTCGTTCCTTTCGCTTTTACTTCCGAGGCACAGGCTATGATGAGAAGATGGTGAGAGAAATGGAAGGGTTAGAGGCTTCAGGTTCCACTTACATCTGCACCCTGTGCGACTCCACACGAGCTGAGGCCGCTCAGAACATGGTGCTGCACTCCATCACCCGAAGCCATGAGGAAAATCTTGAGCGCTACGAGATATGGAGGACCAATCCTTTCTCTGAGTCTGCAGAGGAATTGCGGGATCGGGTCAAAGGGGTCTCAGCGAAGCCTTTCATGGAGACCCAGCCCACGCTAGACGCCTTGCATTGTGACATTGGCAATGCTACCGAGTTCTACAAGATATTCCAGGATGAGATTGGTGAAATGTACCAGGGAACCAATCCAACTCGAGAGGAGCGCCGACGCTGGCGATCAGCCCTTGATAAGCAGCTGAGGAAGAAGATGAAGCTGAAGCCAGTGATGAGGATGAATGGGAACTACGCCCGGCGGCTGATGACCCGTGAGGCTGTGGAGGTAGTGTGTGAGCTGGTTCCCTCAGAGGAGCGTCGCAAGGCCCTGAGAGAGCTGATGGAGCTGTACCTCCAGATGAAGCCTGTATGGCGCTCCACCTGCCCAGCCAGAGACTGCCCTGATCAACTCTGCCGTTACAGCTTCAACTCCCAGCGCTTTGCAGAACTCCTGTCCACCACATTCAAATACCGTTATGATGGCAAGATTACCAACTACCTCCACAAAACCTTGGCCCACGTGCCTGAGATTGTGGAACGAGATGGGTCAATTGGTGCTTGGGCCAGCGAAGGGAATGAGTCCGGGAACAAGCTTTTCCGGCGCTTTCGTAAGATGAACGCCAGGCAGTCCAAGA
		</sequence>
		<sequence>
			<taxon idref="41019Semaprochilodusbrama"/>
			-----------------------------------------------------------------------------------------------------GCTATGATGTGGCACTAGTATCAGCCCTAAAAGATTTGGAGGAGGACATCATGGAAGGACTAAGGGAGAGGGGGTTGGATGACAGCACTTGCACTTCTGGGTTCACAGTGGTGATCAAGGAGTCATGTGACGGCATGGGAGACGTGAGCGAGAAGCATGGAGGAGGACCAGCCATTCCAGAGAAGGCGGTAAGGTTCTCTTTTACGGTGATGTCCATCACGGTTCAAGCAGAAGGTGAGGAAGAAGCAGTCACAATCTTCCAGGAACCAAAGCCCAACTCCGAGCTCTCCTGCAGACCCCTGTGCCTGATGTTTGTGGATGAGTCTGATCATGAGATGCTCACTGCCATCTTGGGGCCAGTAGTGGCAGAGCGTAGAGCCATGAAGGAGAGTCGCCTCATTCTGTCCATTGGGGGGCTTCTTCGTTCCTTGCGCTTTTACATCCGAGGCACAGGCTATGATGAGAAGATGGTGAGAGAAATGGAAGGGTTAGAGGCTTCAGGTTCCACTTACATCTGCACCCTGTGGGACTCCACACGAGCTGAGGCCTCTCAGAACATGGTGCTGCACTCCATCACCCGAAGCCATGAGGAAAATCTTGATCGCTACGAGATATGGAGGACCAATCCTTTCTCTGAGTCTGCAGAGGAGTTGCGGGATCGTGTCAAAGGGGTCTCAGCGAAGCCTTTCATGGAGACCCAGACCACGCTAGACGCCTTGCATTGTGACATTGGCAATGCTACAGAGTTCTACAAGATATTCCAGGATGAGATTGGTGAAGTGTACCAGAGAACCAATCCAACTCGAGAGGAGCGGCGACGCTGGCGATCAGCCCTTGATAAGCAGCTGAGGAAGAAGATGAAGCTGAAGCCAGTGATGAGGATGAATGGGAACTACGCCCGNCGGCTGATGACCCGTGAGTCTGTGGAGGTGTTGTGTGAGCTTGTTCCCTCAGAGGAGCGTCGCAAGGCCCTGAGGGAGCTGATGGAGCTGTACCTCCAGATGAAGCCTGTGTGGCGCTCCACCTGCCCAGCCAGAGANTGCCCTGATCAACTCTTACGTTACAGCTTYAACTCCCAGCGCTTTGCCGAACTCCTGTCCACCACATTCAAATACCGTTATGATGGCAAGATCACCAACTACCTCCACAAAACCTTGGCCCA--------------------------------------------------------------------------------------------------------------------
		</sequence>
		<sequence>
			<taxon idref="41171Semaprochilodusbrama"/>
			AAACGTGTCCACCTCTTGGGATGTAGGTATCATCGATGGACTCTCTGGCTGGACAGTCTCTGTAGATGATGTACCAGCAGATACCATCTCCAGAAGATTCCGCTATGATGTGGCACTAGTATCAGCCCTAAAAGATTTGGAGGAGGACATCATGGAAGGACTAAGGGAGAGGGGGTTGGATGACAGCACTTGCACTTCTGGGTTCACAGTGGTGATCAAGGAGTCATGTGACGGCATGGGAGACGTGAGCGAGAAGCATGGAGGAGGACCAGCCATTCCAGAGAAGGCGGTAAGGTTCTCTTTTACGGTGATGTCCATCACGGTTCAAGCTGAAGGTGAGGAAGAAGCAGTCACAATCTTCCAGGAACAAAAGCCCAACTCCGAGCTCTCCTGCAGACCCCTGTGCCTGATGTTTGTGGATGAGTCTGATCATGAGATGCTCACTGCCATCTTGGGGCCAGTAGTGGCAGAGCGTAGAGCCATGAAGGAGAGTCGCCTCATTCTGTCCATTGGGGGGCTTCTTCGTTCCTTTCGCTTTTACTTCCGAGGCACAGGCTATGATGAGAAGATGGTGAGAGAAATGGAAGGGTTAGAGGCTTCAGGTTCCACTTACATCTGCACCCTGTGTGACTCCACCCGAGCTGAGGCCTCTCAGAACATGGTGCTGCACTCCATCACCCGAAGCCATGAGGAAAATCTTGATCGCTACGAGATATGGAGGACCAACCCTTTCTCTGAGTCTGCAGAGGAGTTGCGGGATCGTGTCAAAGGGGTCTCAGCGAAGCCTTTCATGGAGACCCAGCCCACGCTAGACGCCTTGCATTGTGACATTGGCAATGCTACAGAGTTCTACAAGATATTCCAGGATGAGATTGGTGAAGTGTACCAGAGAACCAATCCAACTCGAGAGGAGCGGCGACGCTGGCGATCAGCCCTTGATAAGCAGCTGAGGAAGAAGATGAAGCTGAAGCCAGTGATGAGGATGAATGGGAACTACGCCCGACGGCTGATGACCCGTGAGTCTGTGGAGGTGTTGTGTGAGCTTGTTCCCTCAGAGGAGCGTCGCAAGGCCCTGAGAGAGCTGATGGAGCTGTACCTCCAGATGAAGCCTGTGTGGCGCTCCACCTGCCCAGCCAGAGACTGCCCTGATCAACTCTTACGTTACAGCTTCAACTCCCAGCGCTTTGCCGAACTCCTGTCCACCACATTCAAATACCGTTATGATGGCAAGATCACCAACTACCTCCACAAAACCTTGGCCCAGGTGCCTGAGATTGTGA---------------------------------------------------------------------------------------------------
		</sequence>
		<sequence>
			<taxon idref="79757Prochilodusbritskii"/>
			-----------------------------------------------------------------------------------------------------------------------------------------------------------------------------------------------------------------------------------------------------------------------------------------------------------------------------------------------------------------------------------------------------------------------------------------------------------------------------------------------------------------------------------------------------------------------------------------------------------------------------------------------------------------------------------------------------------------------------------------------------------------------------------------------------------------------------------------------------------------------------------------------------------------------------------------------------------------------------------------------------------------------------------------------------------------------------------------------------------------------------------------------------------------------------------------------------------------------------------------------------------------------------------------------------------------------------------------------------------------------------------------------------------------------------------
		</sequence>
		<sequence>
			<taxon idref="29514Prochilodusreticulatus"/>
			----GTTTCCACCTCTTGGGATGTAGGTATCTTCAAAGGGCTCTCTGGCTGGACAGTCTCTGTAGATGATGTCCCAGCAGATACCATCTCTAGAAGATTCCGCTATGATGTGGCACTACTATCGGCTCTAAAAGATTTGGAGGAGGACATCATGGAAGGACTAACGGAGAGGGGGTTGGATGACAGCACTTGCACTTCTGGTTTCTCAGTGGTGATCAAGGAGTCATGTGACGGCATGGGAGACGTGAGCGAGAAGCATGGAGGAGGACCAGCCATTCCAGAGAAGGCGGCATGGTTCTCTTTTACGGTGATGTCCATCACGGTTCAAGCTGAAGGTGAGGATGAAGCAGTCACAATCTTCCAGGAACAAAAGCCCAACTCTGAGCTCTCCTGCAGGCCCCTGTGCCTGATGTTTGTGGATGAGTCTGATCATGAGATGCTCACTGCCATCTTGGGGCCAGTAGTGGCAGAGCGTAGAGCCATGAAGGAGAGTCGCCTCATTCTGTCCATTGGGGGGCTTCTTCGTTCCTTCCGCTTTTACTTCCGAGGCACAGGCTATGATGAGAAGATGGTGAGAGAAATGGAAGGGTTAGAGGCTTCAGGTTCCACTTACATCTGCACCCTTTGTGACTCCACCCGAGCTGAGGCCTCTCAGAACATGGTGCTGCACTCCATTACCCGAAGCCATGAGGAAAACCTTGATCGCTACGAGATATGGAGGACCAACCCTTTCTCTGAGTCTGCAGACGAGTTGCGTGATCGTGTCAAAGGGGTCTCAGCGAAGCCTTTCATGGAGACCCAGCCCACCCTAGACGCCTTGCATTGTGACATTGGCAATGCTACAGAGTTCTACAAGATATTCCAGGATGAGATTGGTGAAGTGTACCAGAGAACCAATCCAACTCGAGAGGAGCGGCGACGCTGGCGATCAGCCCTTGATAAGCAGCTGAGGAAGAAGCTGAAGCTGAAGCCAGTGATGAGGATGAATGGGAACTACGCCCGACGGCTGATGACCCGTGAGTCTGTGGAGCCGTTGTGTGAGCTTGTTCCCTCAGAGGAGCGTCGCAAAGCCCTGAGGGAGCTGATGGAGCTGTACCTCCAGATGAAGCCTGTGTGGCGCTCCACCTGCCCAGCCAGAGAC----------------------------------------------------------------------------------------------------------------------------------------------------------------------------------------------------------------------------------------------
		</sequence>
		<sequence>
			<taxon idref="GR207Prochilodusmagdalenae"/>
			AAATGTTTCCACCTCTTGGGATGTAGGTATCATCGATGGGCTCTCTGGCTGGACAGTCTCTGTAGATGATGTACCAGCAGATACCATCTCTAGAAGATTCCGCTATGATGTGGCACTAGTATCAGCTCTAAAAGATTTGGAGGAGGACATCATGGAAGGACTAAGGGAGAGGGGGTTGGATGACAGCACTTGCACTTCTGGTTTCACAGTGGTGATCAAGGAGTCATGTGATGGCATGGGAGACGTGAGCGAGAAGCATGGAGGAGGACCAGCCATTCCAGAGAAGGCGGTAAGGTTCTCTTTTACGGTGATGTCCATCACGGTTCAAGCTGAAGGTGAGGATGAAGCAGTCACAATCTTCCAGGAACAAAAGCCCAACTCTGAGCTCTCCTGCAGGCCCCTGTGCCTGATGTTTGTGGATGAGTCTGATCATGAGATGCTCACTGCCATCTTGGGGCCAGTAGTGGCAGAGCGTAGAGCCATGAAGGAGAGTCGCCTCATTCTGTCCATTGGGGGGCTTCTTCGTTCCTTCCGCTTTTACTTCCGAGGCACAGGCTATGATGAGAAGATGGTGAGAGAAATGGAAGGGTTAGAGGCTTCAGGTTCCACTTACATCTGCACCCTTTGTGACTCCACCCGAGCTGAGGCCTCTCAGAACATGGTGCTGCACTCCATCACCCGAAGCCATGAGGAAAACCTTGATCGCTACGAGATATGGAGGACCAACCCTTTCTCTGAGTCTGCAGACGAGTTGCGCGATCGTGTCAAAGGGGTCTCAGCGAAGCCTTTCATGGAGACCCAGCCCACGCTAGACGCCTTGCATTGTGACATTGGCAATGCTACAGAGTTCTACAAGATATTCCAGGATGAGATCGGTGAAGTGTACCAGAGAACCAATCCAACTCGAGAGGAGCGGCGACGCTGGCGATCAGCCCTTGATAAGCAGCTGAGGAAGAAGCTGAAGCTGAAGCCAGTGATGAGGATGAATGGGAACTACGCCCGACGGCTGATGACCCGTGAGTCTGTGGAGGCGTTGTGTGAGCTTGTTCCCTCAGAGGAGCGTCGCAAAGCCCTGAGAGAGCTGATGGAGCTGTACCTCCAGATGAAGCCTGTGTGGCGCTCCACCTGCCCAGCCAGAGACTGCCCTGATCAACTCTTACGTTACAGCTTTAACTCCCAGCGCTTTGCCGATCTCCTGTCCACCACATTCAAATACCGTTATGATGGCAAGATCACCAACTACCTCCACAAAACCTTGGCCCATGTGCCTGAGATTGTGGAACGAGATGGGTCAATTGGTGCTTGGGCCAGCGAGGGGAATGAATCTGGGAACAAGCTTTTCCGCCGCTTCCGTAAGATGAACGCCAGGCAGTCCAAGA
		</sequence>
		<sequence>
			<taxon idref="GR208Prochilodusmagdalenae"/>
			AAATGTTTCCACCTCTTGGGATGTAGGTATCATCGATGGGCTCTCTGGCTGGACAGTCTCTGTAGATGATGTACCAGCAGATACCATCTCTAGAAGATTCCGCTATGATGTGGCACTAGTATCAGCTCTAAAAGATTTGGAGGAGGACATCATGGAAGGACTAAGGGAGAGGGGGTTGGATGACAGCACTTGCACTTCTGGTTTCACAGTGGTGATCAAGGAGTCATGTGACGGCATGGGAGACGTGAGCGAGAAGCATGGAGGAGGACCAGCCATTCCAGAGAAGGCGGTAAGGTTCTCTTTTACGGTGATGTCCATCACGGTTCAAGCTGAAGGTGAGGATGAAGCAGTCACAATCTTCCAGGAACAAAAGCCCAACTCCGAGCTCTCCTGCAGGCCCCTGTGCCTGATGTTTGTGGATGAGTCTGATCATGAGATGCTCACTGCCATCTTGGGGCCAGTAGTGGCAGAGCGTAGAGCCATGAAGGAGAGTCGCCTCATTCTGTCCATTGGGGGGCTTCTTCGTTCCTTCCGCTTTTACTTCCGAGGCACAGGCTATGATGAGAAGATGGTGAGAGAAATGGAAGGGTTAGAGGCTTCAGGTTCCACTTACATCTGCACCCTTTGTGACTCCACACGAGCTGAGGCCTCTCAGAACATGGTGCTGCACTCCATCACCCGAAGCCATGAGGAAAACCTTGATCGCTACGAGATATGGAGGACCAACCCTTTCTCTGAGTCTGCAGACGAGTTGCGCGATCGTGTCAAAGGGGTCTCAGCGAAGCCTTTCATGGAGACCCAGCCCACGCTAGACGCCTTGCATTGTGACATTGGCAATGCTACAGAGTTCTACAAGATATTCCAGGATGAGATTGGTGAAGTGTACCAGAGAACCAATCCAACTCGAGAGGAGCGGCGACGCTGGCGATCAGCCCTTGATAAGCAGCTGAGGAAGAAGCTGAAGCTGAAGCCAGTGATGAGGATGAATGGGAACTACGCCCGACGGCTGATGACCCGTGAGTCTGTGGAGGCGTTGTGTGAGCTTGTTCCCTCAGAGGAGCGTCGCAAAGCCCTGAGAGAGCTGATGGAGCTGTACCTCCAGATGAAGCCTGTGTGGCGCTCCACCTGCCCAGCCAGAGACTGCCCTGATCAACTCTTACGTTACAGCTTTAACTCCCAGCGCTTTGCCGATCTCCTGTCCACCACATTCAAATACCGTTATGATGGCAAGATCACCAACTACCTCCACAAAACCTTGGCCCATGTGCCTGAGATTGTGGAACGAGATGGGTCAATTGGTGCTTGGGCCAGCGAGGGGAATGAATCTGGGAACAAGCTTTTCCGCCGCTTCCGTAAGATGAACGCCAGGCAGTCCAAGA
		</sequence>
		<sequence>
			<taxon idref="47662Prochilodusvimboides"/>
			AAATGTGTCCACCTCTTGGGATGTAGGTATCATTGATGGGCTCTCTGGCTGGACAGTCTCTGTAGATGATGTACCAGCAGATACCATCTCTAGAAGATTCCGCTATGATGTGGCACTAGTATCAGCTCTAAAAGATTTGGAGGAGGACATCATGGAAGGACTAAGGGAGAGGGGGTTAGATGACAGCACTTGCACTTCTGGTTTCACAGTGGTGATCAAGGAGTCATGTGACGGCATGGGAGACGTGAGCGAGAAGCATGGAGGAGGACCAGCCATTCCAGAGAAGGCGGTAAGGTTCTCTTTTACGGTGATGTCCATCACGGTTCAAGCTGAAGGTGAGGATGAAGCAGTCACAATCTTCCAGGAACAAAAGCCCAACTCTGAGCTCTCCTGCAGGCCCCTGTGCCTGATGTTTGTGGATGAGTCTGATCATGAGATGCTCACTGCCATCTTGGGGCCAGTAGTGGCAGAGCGTAGAGCCATGAAGGAGAGTCGCCTCATTCTGTCCATTGGGGGGCTTCTTCGTTCCTTCCGCTTTTACTTCCGAGGCACAGGCTATGATGAGAAGATGGTGAGAGAAATGGAAGGGTTAGAGGCTTCAGGTTCCACTTACATCTGCACCCTTTGTGACTCCACACGAGCTGAGGCCTCTCAAAACATGGTGCTGCACTCCATCACCCGAAGCCATGAGGAAAACCTTGATCGCTACGAGATATGGAGGACCAACCCTTTCTCTGAGTCTGCAGACGAGTTGCGTGATCGTGTCAAAGGGGTCTCAGCAAAGCCTTTCATGGAGACCCAGCCCACGCTAGACGCCTTGCATTGTGACATTGGCAATGCTACAGAGTTCTACAAGATATTCCAGGATGAGATTGGTGAAGTGTACCAGAGAACCAATCCAACTCGAGAGGAGCGGCGACGCTGGCGATCAGCCCTTGATAAGCAGCTGAGGAAGAAGATGAAGCTGAAGCCAGTGATGAGGATGAATGGGAATTACGCCCGACGGCTGATGACCCGTGAGGCTGTGGAGGCGTTGTGTGAGCTGGTTCCCTCAGAGGAGCGTCGCAAGGCCCTGAGAGAGCTGATGGAGCTGTACCTCCAGATGAAGCCTGTGTGGCGCTCCACCTGCCCAGCCAGAGACTGCCCTGATCAACTCTTACGTTACAGCTTTAACTCCCAACGCTTTGCCGAACTCCTGTCCACCACATTCAAATACCGTTATGATGGCAAGATCACCAACTACCTCCACAAAACCTTGGCCCATGTGCCTGAGATTGTGGAACGAGATGGGTCAATTGGTGCTTGGGCCAGTGAGGGGAACGAATCCGGGAATAAGCTTTTCCGCCGCTTCCGTAAGATGAACGCCAGGCAGTCCAAGA
		</sequence>
		<sequence>
			<taxon idref="16011Prochilodusvimboides"/>
			AAATGTGTCCACCTCTTGGGATGTAGGTATCATCGATGGGCTCTCTGGCTGGACAGTCTCTGTAGATGATGTACCAGCAGATACCATCTCTAGAAGATTCCGCTATGATGTGGCACTAGTATCAGCTCTAAAAGATTTGGAGGAGGACATCATGGAAGGACTAAGGGAGAGGGGGTTAGATGACAGCACTTGCACTTCTGGTTTCACAGTGGTGATCAAGGAGTCATGTGACGGCATGGGAGACGTGAGCGAGAAGCATGGAGGAGGACCAGCCATTCCAGAGAAGGCGGTAAGGTTCTCTTTTACGGTGATGTCCATCACGGTTCAAGCTGAAGGTGAGGATGAAGCAGTCACAATCTTCCAGGAACAAAAGCCCAACTCTGAGCTCTCCTGCAGGCCCCTGTGCCTGATGTTTGTGGATGAGTCTGATCATGAGATGCTCACTGCCATCTTGGGGCCAGTAGTGGCAGAGCGTAGAGCCATGAAGGAGAGTCGCCTCATTCTGTCCATTGGGGGGCTTCTTCGTTCCTTCCGCTTTTACTTCCGAGGCACAGGCTATGATGAGAAGATGGTGAGAGAAATGGAAGGGTTAGAGGCTTCAGGTTCCACTTACATCTGCACCCTTTGTGACTCCACACGAGCTGAGGCCTCTCAAAACATGGTGCTGCACTCCATCACCCGAAGCCATGAGGAAAACCTTGATCGCTACGAGATATGGAGGACCAACCCTTTCTCTGAGTCTGCAGACGAGTTGCGTGATCGTGTCAAAGGGGTCTCAGCAAAGCCTTTCATGGAGACCCAGCCCACGCTAGACGCCTTGCATTGTGACATTGGCAATGCTACAGAGTTCTACAAGATATTCCAGGATGAGATTGGTGAAGTGTACCAGAGAACCAATCCAACTCGAGAGGAGCGGCGACGCTGGCGATCAGCCCTTGATAAGCAGCTGAGGAAGAAGATGAAGCTGAAGCCAGTGATGAGGATGAATGGGAATTACGCCCGACGGCTGATGACCCGTGAGGCTGTGGAGGCGTTGTGTGAGCTGGTTCCCTCAGAGGAGCGTCGCAAGGCCCTGAGAGAGCTGATGGAGCTGTACCTCCAGATGAAGCCTGTGTGGCGCTCCACCTGCCCAGCCAGAGACTGCCCTGATCAACTCTTACGTTACAGCTTTAACTCCCAACGCTTTGCCGAACTCCTGTCCACCACATTCAAATACCGTTATGATGGCAAGATCACCAACTACCTCCACAAAACCTTGGCCCATGTGCCTGAGATTGTGGAACGAGATGGGTCAATTGGTGCTTGGGCCAGTGAGGGGAACGAATCCGGGAATAAGCTTTTCCGCCGCTTCCGTAAGATGAACGCCAGGCAGTCCAAGA
		</sequence>
		<sequence>
			<taxon idref="43398Prochilodusnigricans"/>
			AAATGTGTCCACCTCTTGGGATGTAGGTATCATCGATGGGCTCTCTGGCTGGACAGTCTCTGTAGATGATGTACCAGCAGATACCATCTCTAGAAGATTCCGCTATGATGTGGCACTAGTATCAGCTCTAAAAGATTTGGAGGAGGACATCATGGAAGGACTAAGGGAGAGGGGGTTGGATGACAGCACTTGCACTTCCGGTTTCACAGTGGTGATCAAGGAGTCATGTGATGGCATGGGAGACGTGAGCGAGAAGCATGGAGGAGGACCAGCCATTCCAGAGAAGGCGGTAAGGTTCTCTTTTACGGTGATGTCCATCACGGTTCAAGCTGAAGGTGAGGATGAAGCAGTCACAATCTTCCAGGAACCAAAGCCCAACTCTGAGCTCTCCTGCAGGCCCCTGTGCCTGATGTTTGTGGATGAGTCTGATCATGAGATGCTCACTGCCATCTTGGGGCCAGTAGTGGCAGAGCGTAGAGCCATGAAGGAGAGTCGCCTCATTCTGTCCATTGGGGGGCTTCTTCGTTCCTTCCGCTTTTACTTCCGAGGCACTGGCTATGATGAGAAGATGGTGAGAGAAATGGAAGGGTTAGAGGCTTCAGGTTCCACCTACATCTGCACCCTTTGTGACTCCACCCGAGCTGAGGCCTCTCAGAACATGGTGCTGCACTCCATCACCCGAAGCCATGAGGAAAACCTTGATCGCTACGAGATATGGAGGACCAACCCTTTCTCTGAGTCTGCAGACGAGTTGCGCGATCGTGTCAAAGGGGTCTCAGCGAAGCCTTTCATGGAGACCCAGACCACGCTAGACGCCTTGCATTGTGACATTGGCAATGCTACAGAGTTCTACAAGATTTTCCAGGATGAGATTGGTGAAGTGTACCAGAGAACCAATCCAACTCGAGAGGAGCGGCGACGCTGGCGATCAGCCCTTGATAAGCAGCTGAGGAAGAAGCTGAAGCTGAAGCCAGTGATGAGGATGAATGGGAACTACGCCCGACGGCTGATGACCCGTGAGTCTGTGGAGGCGTTGTGTGAGCTTGTTCCCTCAGAGGAGCGTCGCAAGGCCCTGAGAGAGCTGATGGAGCTGTACCTCCAGATGAAGCCTGTGTGGCGCTCCACCTGCCCAGCCAGAGACTGCCCTGATCAACTCTTACGTTACAGCTTCAACTCCCAGCGCTTTGCCGAACTCCTGTCCACCACATTCAAATATCGTTATGATGGCAAGATCACCAACTACCTCCACAAAACCTTGGCCCATGTGCCTGAGATTGTGGAACGAGATGGGTCAATTGGTGCTTGGGCCAGCGAGGGGAATGAATCCGGGAACAAGCTTTTCCGCCGCTTCCGTAAGATGAACGCCAGGCAGTCCAAGA
		</sequence>
		<sequence>
			<taxon idref="15561Prochilodusmariae"/>
			AAATGTGTCCACCTCTTGGGATGTAGGTATCATCGATGGGCTCTCTGGCTGGACAGTCTCTGTAGATGATGTGCCAGCAGATACCATCTCTAGAAGATTCCGCTATGATGTGGCACTAGTATCAGCTCTAAAAGATTTGGAGGAGGACATCATGGAAGGACTGAGGGAGAGGGGGTTGGATGACAGCACTTGCACTTCCGGTTTCACTGTGGTGATCAAGGAGTCATGTGATGGCATGGGAGACGTGAGCGAGAAGCATGGAGGAGGACCAGCCGTTCCTGAGAAGGCGGTGAGGTTCTCTTTTACGGTGATGTCCATCACGATTCAAGCTGAAGGTGAGGATGAAGCAGTCACAATCTTCCAGGAACCAAAGCCCAACTCCGAGCTCTCCTGCCGGCCCCTGTGCCTGATGTTTGTGGATGAGTCTGATCATGAGATGCTCACTGCCATCTTGGGGCCTGTAGTGGCAGAGCGTAAAGCCATGAAGGAGAGTCGCCTCATTCTGTCCATTGGGGGGCTTCTTCGTTCCTTCCGCTTTTACTTCCGAGGCACTGGCTATGATGAGAAGATGGTGAGAGAAATGGAAGGGTTGGAGGCTTCAGGTTCCACTTACATCTGCACCCTTTGTGACTCCACCCGAGCTGAAGCCTCTCAAAACATGGTGCTGCACTCCATCACTCGAAGCCATGAGGAAAACCTTGATCGCTACGAGATATGGAGGACCAACCCTTTCTCTGAGTCTGCAGACGAGTTGCGCGATCGTGTCAAAGGGGTCTCAGCTAAGCCTTTCATGGAGACCCAGACCACGCTAGACGCCTTGCACTGTGACATTGGCAATGCTACAGAGTTTTACAAGATATTCCAGGATGAGATTGGTGAAGTGTACCAGAGACTCAATCCAACTCGAGAGGAGCGGCGGGGCTGGCGATCAGCCCTTGATAAGCAGTTGAGGAAGAAGATGAAGCTGAAGCCAGTGATGAGGATGAATGGGAACTACGCCCGACGGCTGATGACCCGTGAGTCTGTGGAGGCGTTGTGTGAGCTTGTTCCCTCAGAGGAGCGTCGCAAGGCCCTGAGAGAGCTGATGGAGCTGTACCTCCAGATGAAGCCTGTGTGGCGCTCCACCTGCCCAGCCAGAGATTGCCCTGATCAACTCTTACGTTACAGCTTTAACTCCCAGCGCTTTGCTGAACTCCTGTCCACCACATTCAAATACCGTTATGATGGCAAGATCACCAACTACCTCCACAAAACTTTAGCCCATGTGCCTGAGATTGTGGGACGGG---------------------------------------------------------------------------------------------
		</sequence>
		<sequence>
			<taxon idref="15562Prochilodusmariae"/>
			--------------------------------------------CTGGCTGGACAGTCTCTGTAGATGATGTACCAGCAGATACCATCTCTAGAAGATTCCGCTATGATGTGGCACTAGTATCAGCTCTAAAAGATTTGGAGGAGGACATCATGGAAGGACTAAGGGAGAGGGGGTTGGATGACAGCACTTGCACTTCCGGTTTCACAGTGGTGATCAAGGAGTCATGTGACGGCATGGGAGACGTGAGCGAGAAGCATGGAGGAGGACCAGCCATTCCAGAGAAGGCGGTAAGGTTCTCTTTTACGGTGATGTCCATCACGGTTCAAGCTGAAGGTGAGGATGAAGCAGTCACAATCTTCCAGGAACCAAAGCCCAACTCCGAGCTCTCCTGCAGGCCCCTGTGCCTGATGTTTGTGGATGAGTCTGATCATGAGATGCTCACTGCCATCTTGGGGCCAGTAGTGGCAGAGCGTAGAGCCATGAAGGAGAGTCGCCTCATTCTGTCCATTGGGGGGCTTCTTCGTTCCTTCCGCTTTTACTTCCGAGGCACTGGCTATGATGAGAAGATGGTGAGAGAAATGGAAGGGTTAGAGGCTTCAGGTTCCACTTACATCTGCACCCTTTGTGACTCCACCCGAGCTGAGGCCTCTCAGAACATGGTGCTGCACTCCATCACCCGAAGCCATGAGGAAAACCTTGATCGCTACGAGATATGGAGGACCAACCCTTTCTCTGAGTCTGCAGACGAGTTGCGCGATCGTGTCAAAGGGGTCTCAGCGAAGCCTTTCATGGAGACCCAGACCACGCTAGACGCCTTGCATTGTGACATTGGCAATGCTACAGAGTTTTACAAGATATTCCAGGATGAGATTGGTGAAGTGTACCAGAGACCCAATCCAACTCGAGAGGAGCGGCGGGGCTGGCGATCAGCCCTTGATAAGCAGCTGAGGAAGAAGCTGAAGCTGAAGCCAGTGATGAGGATGAATGGGAACTACGCCCGACGGCTGATGACCCGTGAGTCTGTGGAGGCGTTGTGTGAGCTTGTTCCCTCAGAGGAGCGTCGCAAGGCCCTGAGAGAGCTGATGGAGCTGTACCTCCAGATGAAGCCTGTGTGGCGCTCCACCTGCCCAGCCAGAGATTGCCCTGATCAACTCTTACGTTACAGCTTTAACTCCCAGCGCTTTGCTGAACTCCTGTCCACCACATTCAAATACCGTTATGATGGCAAGATCACCAACTACCTCCACAAAACCTTAGCCCATGTGCCTGAGATTGTGGAACGAGATGGGTC--------------------------------------------------------------------------------------
		</sequence>
		<sequence>
			<taxon idref="4222Prochiloduscostatus"/>
			AAATGTGTCCACCTCTTGGGATGTAGGTATCATCGATGGGCTCTCTGGCTGGACAGTCTCTGTAGATGATGTACCAGCAGATACCATCTCTAGAAGATTCCGCTATGATGTGGCACTAGTATCAGCTCTAAAAGATTTGGAGGAGGACATCATGGAAGGACTAAGGGAGAGGGGGTTGGATGACAGCACTTGCACTTCCGGTTTCACAGTGGTGATCAAGGAGTCATGTGACGGCATGGGAGACGTGAGCGAGAAGCATGGAGGAGGACCAGCCATTCCAGAGAAGGCGGTAAGGTTCTCTTTTACGGTGATGTCCATCACGGTTCAAGCTGAAGGTGAGGATGAAGCAGTCACAATCTTCCAGGAACAAAAGCCCAACTCTGAGCTCTCCTGCAGGCCCCTGTGCCTGATGTTTGTGGATGAGTCTGATCATGAGATGCTCACTGCCATCTTGGGGCCAGTAGTGGCAGAGCGTAGAGCCATGAAGGAGAGTCGCCTCATTCTGTCCATTGGGGGGCTTCTTCGTTCCTTCCGCTTTTACTTCCGAGGCACAGGCTATGATGAGAAGATGGTGAGAGAAATGGAAGGGTTAGAGGCTTCAGGTTCCACTTACATCTGCACCCTTTGTGACTCCACACGAGCTGAGGCCTCTCAGAACATGGTGCTGCACTCCATCACCCGAAGCCATGAGGAAAACCTTGATCGCTACGAGATATGGAGGACCAACCCTTTCTCTGAGTCTGCAGACGAGTTGCGCGATCGTGTCAAAGGGGTCTCAGCGAAGCCTTTCATGGAGACCCAGACCACGCTAGACGCCTTGCATTGTGACATTGGCAATGCTACAGAGTTCTACAAGATATTCCAGGATGAGATTGGTGAAGTGTACCAGAGAACCAATCCAACTCGAGAGGAGCGGCGACGCTGGCGATCAGCCCTTGATAAGCAGCTGAGGAAGAAGATGAAGCTGAAGCCAGTGATGAGGATGAATGGGAACTACGCCCGACGGCTGATGACCCGTGAGTCTGTGGAGGCATTGTGTGAGCTGGTTCCCTCAGAGGAGCGTCGCAAGGCCCTGAGAGAGCTGATGGAGCTGTACCTCCAGATGAAGCCTGTGTGGCGCTCCACCTGCCCAGCCAGAGATTGCCCTGATCAACTCTTACGTTACAGCTTCAACTCCCAGCGCTTTGCCGAACTCCTGTCCACCACATTCAAATACCGTTATGATGGCAAGATCACCAACTACCTCCACAAAACCTTGGCCCATGTGCCAGAGATTGTGGAACGAGAAGGGTCAATTGGTGCTTGGGCCAGCGAGGGGAATGAATCTGGGAACAAGCTTTTCCGCCGCTTCCGTAAGATGAACGCCAGGCAGTCCAAGA
		</sequence>
		<sequence>
			<taxon idref="4223Prochiloduscostatus"/>
			-----------------------------------------------------------------------------------------------------------------------------------------------------------------------------------------------------------------------------------------------------------------------------------------------------------------------------------------------------------------------------------------------------------------------------------------------------------------------------------------------------------------------------------------------------------------------------------------------------------------------------------------------------------------------------------------------------------------------------------------------------------------------------------------------------------------------------------------------------------------------------------------------------------------------------------------------------------------------------------------------------------------------------------------------------------------------------------------------------------------------------------------------------------------------------------------------------------------------------------------------------------------------------------------------------------------------------------------------------------------------------------------------------------------------------------
		</sequence>
		<sequence>
			<taxon idref="3611Prochiloduslineatus"/>
			-----------------------------------------------------------------------------------------------------------------------------------------------------------------------------------------------------------------------------------------------------------------------------------------------------------------------------------------------------------------------------------------------------------------------------------------------------------------------------------------------------------------------------------------------------------------------------------------------------------------------------------------------------------------------------------------------------------------------------------------------------------------------------------------------------------------------------------------------------------------------------------------------------------------------------------------------------------------------------------------------------------------------------------------------------------------------------------------------------------------------------------------------------------------------------------------------------------------------------------------------------------------------------------------------------------------------------------------------------------------------------------------------------------------------------------
		</sequence>
		<sequence>
			<taxon idref="16071Prochiloduslineatus"/>
			-----------------------------------------------------------------------------------------------------------------------------------------------------------------------------------------------------------------------------------------------------------------------------------------------------------------------------------------------------------------------------------------------------------------------------------------------------------------------------------------------------------------------------------------------------------------------------------------------------------------------------------------------------------------------------------------------------------------------------------------------------------------------------------------------------------------------------------------------------------------------------------------------------------------------------------------------------------------------------------------------------------------------------------------------------------------------------------------------------------------------------------------------------------------------------------------------------------------------------------------------------------------------------------------------------------------------------------------------------------------------------------------------------------------------------------
		</sequence>
		<sequence>
			<taxon idref="GY11461Prochilodusrubrotaeniatus"/>
			AAATGTGTCCACCTCTTGGGATGTAGGTATCATCGATGGGCTGTCTGGCTGGACAGTCTCTGTAGATGATGTACCAGCAGATACCATCTCTAGAAGATTCCGCTATGATGTGGCACTAGTATCAGCTCTAAAAGATTTAGAGGAGGACATCATGGAAGGACTAAGGGAGAGGGGGTTGGATGACAGCACTTGCACCTCCGGTTTCACAGTGGTGATAAAGGAGTCATGTGATGGCATGGGAGACGTGAGCGAGAAGCATGGAGGAGGACCAGCCATTCCAGAGAAGGCGGTAAGGTTCTCTTTTACGGTGATGTCCATCACGGTTCAAGCTGAAGGTGAGGATGAAGCAGTCACAATCTTCCAGGAACCAAAGCCCAACTCTGAGCTCTCCTGCAGGCCCCTGTGCCTGATGTTCGTGGATGAGTCTGATCATGAGATGCTCACTGCCATCTTGGGGCCAGTAGTGGCAGAGCGTAGAGCCATGAAGGAGAGTCGCCTCATCCTGTCCATTGGGGGGCTTCTTCGTTCCTTCCGCTTTTACTTCCGAGGCACTGGCTATGATGAGAAGATGGTGAGAGAAATGGAAGGGTTAGAGGCTTCAGGTTCCACTTACATCTGCACCCTTTGTGACTCCACCCGAGCTGAGGCCTCTCAGAACATGGTGCTGCACTCCATCACCCGAAGCCATGAGGAAAACCTTGATCGCTACGAGATATGGAGGACCAACCCTTTCTCTGAGTCTGCAGACGAGTTGCGCGATCGTGTCAAAGGGGTCTCAGCGAAGCCTTTCATGGAGACCCAGACCACGCTAGACGCCTTGCATTGTGACATCGGCAATGCTACAGAGTTCTACAAGATATTCCAGGATGAGATTGGTGAAGTGTACCAGAGAACCAATCCAACTCGAGAGGAGCGGCGACGCTGGCGATCAGCCCTTGATAAGCAGCTGAGGAAGAAGCTGAAGCTGAAGCCAGTGATGAGGATGAATGGGAACTACGCCCGACGGCTGATGACCCGTGAGTCTGTGGAGGCGTTGTGTGAGCTTGTTCCCTCAGAGGAGCGTCGCAAGGCCCTGAGAGAGCTGATGGAGCTGTACCTCCAGATGAAGCCTGTGTGGCGCTCCACCTGCCCAGCCAGAGATTGCCCTGATCAACTCTTACGTTACAGCTTCAACTCCCAGCGCTTTGCCGAACTCCTGTCCACCACATTCAAATACCGTTATGATGGCAAGATCACCAACTACCTCCACAAAACCTTGGCCCATGTGCCTGAGATTGTGGAACGAGATGGGTCAATTGGTGCTTGGGCCAGCGAGGGGAATGAATCTGGGAACAAGCTTTTCCGCCGCTTCCGTAAGATGAACGCCAGGCAGTCCAAGA
		</sequence>
		<sequence>
			<taxon idref="43397Prochilodusnigricans"/>
			GAATGTGTCCACCTCTTGGGATGTAGGTATTATCGATGGGCTCTCTGGCTGGACAGTCTCTGTAGACGATGTACCAGCAGATACCATCTCTAGAAGATTCCGCTATGATGTGGCACTAGTATCAGCTCTAAAAGATTTGGAGGAGGACATCATGGAAGGACTAAGGGAGAGGGGGTTGGATGACAGCACTTGCACTTCCGGTTTCACAGTGGTGATCAAGGAGTCATGTGATGGCATGGGAGACGTGAGCGAGAAGCATGGAGGAGGACCAGCCATTCCAGAGAAGGCGGTAAGGTTCTCTTTTACGGTGATGTCCATCACGGTTCAAGCTGAAGGTGAGGATGAAGCAGTCACAATCTTCCAGGAACCAAAGCCCAACTCTGAGCTCTCCTGCAGGCCCCTGTGCCTGATGTTTGTGGATGAGTCTGATCATGAGATGCTCACTGCCATCTTGGGGCCAGTAGTGGCAGAGCGTAGAGCCATGAAGGAGAGTCGCCTCATTCTGTCCATTGGGGGGCTTCTTCGTTCCTTCCGCTTTTACTTCCGAGGCACTGGCTATGATGAGAAGATGGTGAGAGAAATGGAAGGGTTAGAGGCTTCAGGTTCCACCTACATCTGCACCCTTTGTGACTCCACCCGAGCTGAGGCCTCTCAGAACATGGTGCTGCACTCCATCACCCGAAGCCATGAGGAAAACCTTGATCGCTACGAGATATGGAGGACCAACCCTTTCTCTGAGTCTGCAGACGAGTTGCGCGATCGTGTCAAAGGGGTCTCAGCGAAGCCTTTCATGGAGACCCAGACCACGCTAGACGCCTTGCATTGTGACATTGGCAATGCTACAGAGTTCTACAAGATATTCCAGGATGAGATTGGTGAAGTGTACCAGAGAACCAATCCAACTCGAGAGGAGCGGCGACGCTGGCGATCAGCCCTTGATAAGCAGCTGAGGAAGAAGCTGAAGCTGAAGCCGGTGATGAGGATGAATGGGAACTACGCCCGACGGCTGATGACCCGTGAGTCTGTGGAGGCGTTGTGTGAGCTTGTTCCCTCAGAGGAGCGTCGCAAGGCCCTGAGAGAGCTGATGGAGCTGTACCTCCAGATGAAGCCTGTGTGGCGCTCCACCTGCCCAGCCAGAGATTGCCCTGATCAACTCTTACGTTACAGCTTTAACTCCCAGCGCTTTGCCGAACTCCTGTCCACCACATTCAAATACCGTTATGATGGCAAGATCACCAACTACCTCCACAAAACCTTAGCCCATGTGCCTGAGATTGTGGAACGAGATGGGTCAATTGGTGCTTGGGCCAGCGAGGGGAATGAATCTGGGAACAAGCTTTTCCGCCGCTTCCGTAAGATGAACGCCAGGCAGTCCAAGA
		</sequence>
		<sequence>
			<taxon idref="4216Prochilodusargenteus"/>
			-----------------------------------------------------------------------------------------------------------------------------------------------------------------------------------------------------------------------------------------------------------------------------------------------------------------------------------------------------------------------------------------------------------------------------------------------------------------------------------------------------------------------------------------------------------------------------------------------------------------------------------------------------------------------------------------------------------------------------------------------------------------------------------------------------------------------------------------------------------------------------------------------------------------------------------------------------------------------------------------------------------------------------------------------------------------------------------------------------------------------------------------------------------------------------------------------------------------------------------------------------------------------------------------------------------------------------------------------------------------------------------------------------------------------------------
		</sequence>
		<sequence>
			<taxon idref="4217Prochilodusargenteus"/>
			---TGTGTCCACCTCTTGGGATGTAGGTATCATCGATGGGCTCTCTGGCTGGACAGTCTCTGTAGATGATGTACCAGCAGATACCATCTCTAGAAGATTCCGCTATGATGTGGCACTAGTATCAGCTCTAAAAGATTTGGAGGAGGACATCATGGAAGGACTAAGGGAGAGGGGGTTGGATGACAGCACTTGCACTTCCGGTTTCACTGTGGTGATCAAGGAGTCATGTGACGGCATGGGAGACGTGAGCGAGAAGCATGGAGGAGGACCAGCCATTCCAGAGAAGGCGGTAAGGTTCTCTTTTACGGTGATGTCCATCACGGTTCAAGCTGAAGGTGAGGATGAAGCAGTCACAATCTTCCAGGAACAAAAGCCCAACTCTGAGCTCTCCTGCAGGCCCCTGTGCCTGATGTTTGTGGATGAGTCTGATCATGAGATGCTCACTGCCATCTTGGGGCCAGTAGTGGCAGAGCGTAGAGCCATGAAGGAGAGTCGCCTCATTCTGTCCATTGGGGGGCTTCTTCGTTCCTTCCGCTTTTACTTCCGAGGCACAGGCTATGATGAGAAGATGGTGAGAGAAATGGAAGGGTTAGAGGCTTCAGGTTCCACTTACATCTGCACCCTTTGTGACTCCACACGAGCTGAGGCCTCTCAGAACATGGTGCTGCACTCCATCACCCGAAGCCATGAGGAAAACCTTGATCGCTACGAGATATGGAGGACCAACCCTTTCTCTGAGTCTGCAGACGAGTTGCGCGATCGTGTCAAAGGGGTCTCAGCGAAGCCTTTCATGGAGACCCAGACCACGCTAGACGCCTTGCATTGTGACATTGGCAATGCTACAGAGTTCTACAAGATATTCCAGGATGAGATTGGTGAAGTGTACCAGAGAACCAATCCAACTCGAGAGGAGCGGCGACGCTGGCGATCAGCCCTTGATAAGCAGCTGAGGAAGAAGCTGAAGCTAAAGCCAGTGATGAGGATGAATGGGAACTACGCCCGACGGCTGATGACCCGTGAGTCTGTGGAGGCGTTGTGTGAGCTGGTTCCCTCAGAGGAGCGTCGCAAGGCCCTGAGAGAGCTGATGGAGCTGTACCTCCAGATGAAGCCTGTGTGGCGCTCCACCTGCCCAGCCAGAGATTGCCCTGATCAACTCTTACGTTACAGCTTCAACTCCCAGCGCTTTGCCGAACTCCTGTCCACCACATTCAAATACCGTTATGATGGCAAGATCACCAACTACCTCCACAAAACCTTGGCCCATGTGCC--------------------------------------------------------------------------------------------------------------
		</sequence>
		<sequence>
			<taxon idref="16385Prochilodusbrevis"/>
			AAATGTGTCCACCTCTTGGGATGTAGGTATCATCGATGGGCTCTCTGGCTGGACAGTCTCTGTAGATGATGTACCAGCAGATACCATCTCTAGAAGATTCCGCTATGATGTGGCACTAGTATCAGCTCTAAAAGATTTGGAGGAGGACATCATGGAAGGACTAAGGGAGAGGGGGTTGGATGACAGCACTTGCACTTCCGGTTTCACAGTGGTGATCAAGGAGTCATGTGACGGCATGGGAGACGTGAGCGAGAAGCATGGAGGAGGACCAGCCATTCCAGAGAAGGCGGTAAGGTTCTCTTTTACGGTGATGTCCATCACGGTTCAAGCTGAAGGTGAGGATGAAGCAGTCACAATCTTCCAGGAACCAAAGCCCAACTCCGAGCTCTCCTGCAGGCCCCTGTGCCTGATGTTTGTGGATGAGTCTGATCATGAGATGCTCACTGCCATCTTGGGGCCAGTAGTGGCAGAGCGTAGAGCCATGAAGGAGAGTCGCCTCATTCTGTCCATTGGGGGGCTTCTTCGTTCCTTCCGCTTTTACTTCCGAGGCACAGGCTATGATGAGAAGATGGTGAGAGAAATGGAAGGGTTAGAGGCTTCAGGTTCCACTTACATCTGCACCCTTTGTGACTCCACCCGAGCTGAGGCCTCTCAGAACATGGTGCTGCACTCCATCACCCGAAGCCATGAGGAAAACCTTGATCGCTATGAGATATGGAGGACCAACCCTTTCTCTGAGTCTGCAGACGAGTTGCGCGATCGTGTCAAAGGGGTCTCAGCGAAGCCTTTCATGGAGACCCAGACCACGCTAGACGCCTTGCATTGTGACATTGGCAATGCTACAGAGTTCTACAAGATATTCCAGGATGAGATTGGTGAAGTGTACCAGAGAACCAATCCAACTCGAGAGGAGCGGCGACGCTGGCGATCAGCCCTTGATAAGCAGCTGAGGAAGAAGCTGAAGCTGAAGCCAGTGATGAGGATGAATGGGAACTACGCCCGACGGCTGATGACCCGTGAGTCTGTGGAGGCGTTGTGTGAGCTTGTTCCCTCAGAGGAGCGTCGCAAGGCCCTGAGAGAGCTGATGGAGCTGTACCTCCAGATGAAGCCTGTGTGGCGCTCCACCTGCCCAGCCAGAGATTGCCCTGATCAACTCTTACGTTACAGCTTCAACTCCCAGCGCTTTGCCGAACTCCTGTCCACCACATTCAAATACCGTTATGATGGCAAGATCACCAACTACCTCCACAAAACCTTAGCCCATGTGCCTGAGATTGTGGAACGAGATGGGTCAATTGGTGCCTGGGCCAGCGAGGGGAATGAATCCGGGAACAAGCTTTTCCGCCGCTTCCGTAAGATGAACGCCAGGCAGTCCAAGA
		</sequence>
		<sequence>
			<taxon idref="36858Prochilodusnigricans"/>
			AAATGTGTCCACCTCTTGGGATGTAGGTATCATCGATGGGCTCTCTGGCTGGACAGTCTCTGTAGATGATGTACCAGCAGATACCATCTCTAGAAGATTCCGCTATGATGTGGCACTAGTATCAGCTCTAAAAGATTTGGAGGAGGACATCATGGAAGGACTAAGGGAGAGGGGGTTGGATGACAGCACTTGCACTTCCGGTTTCACAGTGGTGATCAAGGAGTCATGTGACGGCATGGGAGACGTGAGCGAGAAGCATGGAGGAGGACCAGCCATTCCAGAGAAGGCGGTAAGGTTCTCTTTTACGGTGATGTCCATCACGGTTCAAGCTGAAGGTGAGGATGAAGCAGTCACAATCTTCCAGGAACCAAAGCCCAACTCTGAGCTCTCCTGCAGGCCCCTGTGCCTGATGTTTGTGGATGAGTCTGATCATGAGATGCTCACTGCCATCTTGGGGCCAGTAGTGGCAGAGCGTAGAGCCATGAAGGAGAGTCGCCTCATTCTGTCCATTGGGGGGCTTCTTCGTTCCTTCCGCTTTTACTTCCGAGGCACTGGCTATGATGAGAAGATGGTGAGAGAAATGGAAGGGTTAGAGGCTTCAGGTTCCACTTACATCTGCACCCTTTGTGACTCCACACGAGCTGAGGCCTCTCAGAACATGGTGCTGCACTCCATCACCCGAAGCCATGAGGAAAACCTTGATCGCTACGAGATATGGAGGACCAACCCTTTCTCTGAGTCTGCAGACGAGTTGCGCGATCGTGTCAAAGGGGTCTCAGCGAAGCCTTTCATGGAGACCCAGACCACGCTAGACGCCTTGCATTGTGACATTGGCAATGCTACAGAGTTCTACAAGATATTCCAGGATGAGATTGGTGAAGTGTACCAGAGAACCAATCCAACTCGAGAGGAGCGGCGACGCTGGCGATCAGCCCTTGATAAGCAGCTGAGGAAGAAGCTGAAGCTGAAGCCAGTGATGAGGATGAATGGGAACTACGCCCGACGGCTGATGACCCGTGAGTCTGTGGAGGCGTTGTGTGAGCTTGTTCCCTCAGAGGAGCGTCGCAAGGCCCTGAGAGAGCTGATGGAGCTGTACCTCCAGATGAAGCCTGTGTGGCGCTCCACCTGCCCAGCCAGAGATTGCCCTGATCAACTCTTACGTTACAGCTTTAACTCCCAGCGCTTTGCCGAACTCCTGTCCACCACATTCAAATACCGTTATGATGGCAAGATCACCAACTACCTCCACAAAACCTTGGCCCATGTGCCTGAGATTGTGGAACGAGATGGGTCAATTGGTGCCTGGGCCAGCGAGGGGAATGAATCTGGGAACAAGCTTTTCCGCCGCTTCCGTAAGATGAACGC--------------
		</sequence>
		<sequence>
			<taxon idref="42731Prochiloduslacustris"/>
			AAATGTGTCCACCTCTTGGGATGTAGGTATTATCGATGGGCTCTCTGGCTGGACAGTCTCTGTAGATGATGTACCAGCAGATACCATCTCTAGAAGATTCCGCTATGATGTGGCACTAGTATCAGCTCTAAAAGATTTGGAGGAGGACATCATGGAAGGACTAAGGGAGAGGGGGTTGGATGACAGCACTTGCACTTCCGGTTTCACAGTGGTGATCAAGGAGTCATGTGACGGCATGGGAGACGTGAGCGAGAAGCATGGAGGAGGGCCAGCCATTCCAGAGAAGGCGGTAAGGTTCTCTTTTACGGTGATGTCCATCACGGTTCAAGCTGAAGGTGAGGATGAAGCAGTCACAATCTTCCAGGAACCAAAGCCCAACTCCGAGCTCTCCTGCAGGCCCCTGTGCCTGATGTTTGTGGATGAGTCTGATCATGAGATGCTCACTGCCATCTTGGGGCCAGTAGTGGCAGAGCGTAGAGCCATGAAGGAGAGTCGCCTCATTCTGTCCATTGGGGGGCTTCTTCGTTCCTTCCGCTTTTACTTCCGAGGCACAGGCTATGATGAGAAGATGGTGAGAGAAATGGAAGGGTTAGAGGCTTCAGGTTCCACTTACATCTGCACCCTTTGTGACTCCACCCGAGCTGAGGCCTCTCAGAACATGGTGCTGCACTCCATCACCCGAAGCCATGAGGAAAACCTTGATCGCTATGAGATATGGAGGACCAACCCTTTCTCTGAGTCTGCAGACGAGTTGCGCGATCGTGTCAAAGGGGTCTCAGCGAAGCCTTTCTTGGAGACCCAGACCACGCTAGACGCCTTGCATTGTGACATTGGCAATGCTACAGAGTTCTACAAGATATTCCAGGATGAGATTGGTGAAGTGTACCAGAGAACCAATCCAACTCGAGAGGAGCGGCGACGCTGGCGATCAGCCCTTGATAAGCAGCTGAGGAAGAAGCTGAAGCTGAAGCCGGTGATGAGGATGAATGGGAACTACGCCCGACGGCTGATGACCCGTGAGTCTGTGGAGGCGTTGTGTGAGCTGGTTCCCTCAGAGGAGCGTCGCAAGGCCCTGAGAGAGCTGATGGAGCTGTACCTCCAGATGAAGCCTGTGTGGCGCTCCACCTGCCCAGCCAGAGATTGCCCTGATCAACTCTTACGTTACAGCTTTAACTCCCAGCGCTTTGCCGAACTCCTGTCCACCACATTCAAATACCGTTATGATGGCAAGATCACCAACTACCTCCACAAAACCTTAGCCCATGTGCC--------------------------------------------------------------------------------------------------------------
		</sequence>
		<sequence>
			<taxon idref="53496Prochilodusnigricans"/>
			AAATGTGTCCACCTCTTGGGATGTAGGTATCATCGATGGGCTCTCTGGCTGGACAGTCTCTGTAGATGATGTACCAGCAGATACCATCTCTAGAAGATTCCGCTATGATGTGGCACTAGTATCAGCTCTAAAAGATTTGGAGGAGGACATCATGGAAGGACTAAGGGAGAGGGGGTTGGATGACAGCACTTGCACTTCCGGTTTCACAGTGGTGATCAAGGAGTCATGTGACGGCATGGGAGACGTGAGCGAGAAGCATGGAGGAGGACCAGCCATTCCAGAGAAGGCGGTAAGGTTCTCTTTTACGGTGATGTCCATCACGGTTCAAGCTGAAGGTGAGGATGAAGCAGTCACAATCTTCCAGGAACCAAAGCCCAACTCTGAGCTCTCCTGCAGGCCCCTGTGCCTGATGTTTGTGGATGAGTCTGATCATGAGATGCTCACTGCCATCTTGGGGCCAGTAGTGGCAGAGCGTAGAGCCATGAAGGAGAGTCGCCTCATTCTGTCCATTGGGGGGCTTCTTCGTTCCTTCCGCTTTTACTTCCGAGGCACTGGCTATGATGAGAAGATGGTGAGAGAAATGGAAGGGTTAGAGGCTTCAGGTTCCACTTACATCTGCACCCTTTGTGACTCCACACGAGCTGAGGCCTCTCAGAACATGGTGCTGCACTCCATCACCCGAAGCCATGAGGAAAACCTTGATCGCTACGAGATATGGAGGACTAACCCTTTCTCTGAGTCTGCAGACGAGTTGCGCGATCGTGTCAAAGGGGTCTCAGCGAAGCCTTTCATGGAGACCCAGACCACGCTAGACGCCTTGCATTGTGACATTGGCAATGCTACAGAGTTCTACAAGATATTCCAGGATGAGATTGGTGAAGTGTACCAGAGAACCAATCCAACTCGAGAGGAGCGGCGACGCTGGCGATCAGCCCTTGATAAGCAGCTGAGGAAGAAGCTGAAGCTGAAGCCAGTGATGAGGATGAATGGGAACTACGCCCGACGGCTGATGACCCGTGAGTCTGTGGAGGCGTTGTGTGAGCTTGTTCCCTCAGAGGAGCGTCGCAAGGCCCTGAGAGAGCTGATGGAGCTGTACCTCCAGATGAAGCCTGTGTGGCGCTCCACCTGCCCAGCCAGAGATTGCCCTGATCAACTCTTACGTTACAGCTTTAACTCCCAGCGCTTTGCCGAACTCCTGTCCACCACATTCAAATACCGTTATGATGGCAAGATCACCAACTACCTCCACAAAACCTTGGCCCATGTCCCTGAGATTGTGGAACGAGATGGGTCAATTGGTGCCTGGGCCAGCGAAGGGAATGAATCCGGGAACAAGCTTTTCCGCCGCTTCCGTAAGATGAACGCCAGGCAGTCCAAGA
		</sequence>
		<sequence>
			<taxon idref="15727Prochilodusrubrotaeniatus"/>
			--ATGTGTCCACCTCTTGGGATGTAGGTATCATCGATGGGTTCTCTGGCTGGACAGTCTCTGTAGATGATGTACCAGCAGATACCATCTCTAGAAGATTCCGCTATGATGTGGCACTAGTATCAGCTCTAAAAGATTTAGAGGAGGACATCATGGAAGGACTAAGGGAGAGGGGGTTGGATGACAGCACTTGCACCTCCGGTTTCACAGTGGTGATAAAGGAGTCATGTGATGGCATGGGAGACGTGAGCGAGAAGCATGGAGGAGGACCAGCCATTCCAGAGAAGGCGGTAAGGTTCTCTTTTACGGTGATGTCCATCACGGTTCAAGCTGAAGGTGAGGATGAAGCAGTCACAATCTTCCAGGAACCAAAGCCCAACTCTGAGCTCTCCTGCAGGCCCCTGTGCCTGATGTTTGTGGATGAGTCTGATCATGAGATGCTCACTGCCATCTTGGGGCCAGTAGTGGCAGAGCGTAGAGCCATGAAGGAGAGTCGCCTCATTCTGTCCATTGGGGGGCTTCTTCGTTCCTTCCGCTTTTACTTCCGAGGCACTGGCTATGATGAGAAGATGGTGAGAGAAATGGAAGGGTTAGAGGCTTCAGGTTCCACTTACATCTGCACCCTTTGTGACTCCACCCGAGCTGAGGCCTCTCAGAACATGGTGCTGCACTCCATCACCCGAAGCCATGAGGAAAACTTTGATCGCTACGAGATATGGAGGACCAACCCTTTCTCTGAGTCTGCAGACGAGTTGCGCGATCGTGTCAAAGGGGTCTCAGCGAAGCCTTTCATGGAGACCCAGACCACGCTAGACGCCTTGCATTGTGACATCGGCAATGCTACAGAGTTCTACAAGATATTCCAGGATGAGATTGGTGAAGTGTACCAGAGAACCAATCCAACTCGAGAGGAGCGGCGACGCTGGCGATCAGCCCTTGATAAGCAGCTGAGGAAGAAGCTGAAGCTGAAGCCAGTGATGAGGATGAATGGGAACTACGCCCGACGGCTGATGACCCGTGAGTCTGTGGAGGCGTTGTGTGAGCTTGTTCCCTCAGAGGAGCGTCGCAAGGCCCTGAGAGAGCTGATGGAGCTGTACCTCCAGATGAAGCCTGTGTGGCGCTCCACCTGCCCAGCCAGAGATTGCCCTGATCAACTCTTACGTTACAGCTTCAACTCCCAGCGCTTTGCCGAACTCCTGTCCACCACATTCAAATACCGTTATGATGGCAAGATCACCAACTACCTCCACAAAACCTTGGCCCATGTGCCTGAGATTGTGGAACGAGATGGGTCA-------------------------------------------------------------------------------------
		</sequence>
		<sequence>
			<taxon idref="P4313Prochiloduscfrubrotaeniatus"/>
			AAATGTGTCCACCTCTTGGGATGTAGGTATTATCGATGGGCTCTCTGGCTGGACAGTCTCTGTAGATGATGTACCAGCAGATACCATCTCTAGAAGATTCCGCTATGATGTGGCACTAGTATCAGCTCTAAAAGATTTGGAGGAGGACATCATGGAAGGACTAAGGGAGAGGGGGTTGGATGACAGCACTTGCACTTCCGGTTTCACAGTGGTGATCAAGGAGTCATGTGACGGCATGGGAGACGTGAGCGAGAAGCATGGAGGAGGACCAGCCATTCCAGAGAAGGCGGTAAGGTTCTCTTTTACGGTGATGTCCATCACGGTTCAAGCTGAAGGTGAGGATGAAGCAGTCACAATCTTCCAGGAACCAAAGCCCAACTCCGAGCTCTCCTGCAGGCCCCTGTGCCTGATGTTTGTGGATGAGTCTGATCATGAGATGCTCACTGCCATCTTGGGGCCAGTAGTGGCAGAGCGTAGAGCCATGAAGGAGAGTCGCCTCATTCTGTCCATTGGGGGGCTTCTTCGTTCCTTCCGCTTTTACTTCCGAGGCACTGGCTATGATGAGAAGATGGTGAGAGAAATGGAAGGGTTAGAGGCTTCAGGTTCCACTTACATCTGCACCCTTTGTGACTCCACCCGAGCTGAGGCCTCTCAGAACATGGTGCTGCACTCCATCACCCGAAGCCATGAGGAAAACCTTGATCGCTACGAGATATGGAGGACCAACCCTTTCTCTGAGTCTGCAGACGAGTTGCGCGATCGTGTCAAAGGGGTCTCAGCGAAGCCTTTCATGGAGACCCAGACCACGCTAGACGCCTTGCATTGTGACATTGGCAATGCTACAGAGTTTTACAAGATATTCCAGGATGAGATTGGTGAAGTGTACCAGAGAACCAATCCAACTCGAGAGGAGCGGCGGGGCTGGCGATCAGCCCTTGATAAGCAGCTGAGGAAGAAGCTGAAGCTGAAGCCAGTGATGAGGATGAATGGGAACTACGCCCGACGGCTGATGACCCGTGAGTCTGTGGAGGCGTTGTGTGAGCTTGTTCCCTCAGAGGAGCGTCGCAAGGCCCTGAGAGAGCTGATGGAGCTGTACCTCCAGATGAAGCCTGTGTGGCGCTCCACCTGCCCAGCCAGAGATTGCCCTGATCAACTCTTACGTTACAGCTTTAACTCCCAGCGCTTTGCCGAACTCCTGTCCACCACATTCAAATACCGTTATGATGGCAAGATCACCAACTACCTCCACAAAACCTTGGCCCATGTGCCTGAGATTGTGGAACGAGATGGGTCAATTGGTGCCTGGGCCAGCGAGGGGAATGAATCTGGGAACAAGCTTTTCCGCCGCTTCCGTAAGATGAACGCCAGGCAGTCCAAGA
		</sequence>
		<sequence>
			<taxon idref="PE10045Prochilodusnigricans"/>
			AAATGTGTCCACCTCTTGGGATGTAGGTATTATCGATGGGCTCTCTGGCTGGACAGTCTCTGTAGATGATGTACCAGCAGATACCATCTCTAGAAGATTCCGCTATGATGTGGCACTAGTATCAGCTCTAAAAGATTTGGAGGAGGACATCATGGAAGGACTAAGGGAGAGGGGGTTGGATGACAGCACTTGCACTTCCGGTTTCACAGTGGTGATAAAGGAGTCATGTGATGGCATGGGAGACGTGAGCGAGAAGCATGGAGGAGGACCAGCCATTCCAGAGAAGGCGGTAAGGTTCTCTTTTACGGTGATGTCCATCACGGTTCAAGCTGAAGGTGAGGATGAAGCAGTCACAATCTTCCAGGAACCAAAGCCCAACTCTGAGCTCTCCTGCAGGCCCCTGTGCCTGATGTTTGTGGATGAGTCTGATCATGAGATGCTCACTGCCATCTTGGGGCCAGTAGTGGCAGAGCGTAGAGCCATGAAGGAGAGTCGCCTCATTCTGTCCATTGGGGGGCTTCTTCGTTCCTTCCGCTTTTACTTCCGAGGCACWGGCTATGATGAGAAGATGGTGAGAGAAATGGAAGGGTTAGAGGCTTCAGGTTCCACTTACATCTGCACCCTTTGTGACTCCACACGAGGTGAGGCCTCTCAGAACATGGTGCTGCACTCCATCACCCGAAGCCATGAGGAAAACCTTGATCGCTACGAGATATGGAGGACCAACCCTTTCTCTGAGTCTGCAGACGAGTTGCGCGATCGTGTCAAAGGGGTCTCAGCGAAGCCTTTCATGGAGACCCAGACCACGCTAGACGCCTTGCATTGTGACATTGGCAATGCTACAGAGTTCTACAAGATATTCCAGGATGAGATTGGTGAAGTGTACCAGAGAACCAATCCAACTCGAGAGGAGCGGCGACGCTGGCGATCAGCCCTTGATAAGCAGCTGAGGAAGAAGCTGAAGCTGAAGCCAGTGATGAGGATGAATGGGAACTACGCCCGACGGCTGATGACCCGTGAGTCTGTGGAGGCGTTGTGTGAGCTTGTTCCCTCAGAGGAGCGTCGCAAGGCCCTGAGAGAGCTGATGGAGCTGTACCTCCAGATGAAGCCTGTGTGGCGCTCCACCTGCCCAGCCAGAGATTGCCCTGATCAACTCTTACGTTACAGCTTTAACTCCCAGCGCTTTGCCGAACTCCTGTCCACCACATTCAAATACCGTTATGATGGCAAGATCACCAACTACCTCCACAAAACCTTAGCCCATGTGCCTGAGATTGTGGAACGAGATGGGTCAATTGGTGCTTGGGCCAGCGAGGGGAATGAATCTGGGAACAAGCTTTTCCGCCGCTTCCGTAAGATGAACGCCAGGCAGTCCAAGA
		</sequence>
		<sequence>
			<taxon idref="PE10058Prochilodusnigricans"/>
			-----------------------------------------------------------------------------------------------------------------------------------------------------------------------------------------------------------------------------------------------------------------------------------------------------------------------------------------------------------------------------------------------------------------------------------------------------------------------------------------------------------------------------------------------------------------------------------------------------------------------------------------------------------------------------------------------------------------------------------------------------------------------------------------------------------------------------------------------------------------------------------------------------------------------------------------------------------------------------------------------------------------------------------------------------------------------------------------------------------------------------------------------------------------------------------------------------------------------------------------------------------------------------------------------------------------------------------------------------------------------------------------------------------------------------------
		</sequence>
		<sequence>
			<taxon idref="T54Prochilodusnigricans"/>
			AAATGTGTCCACCTCTTGGGATGTAGGTATTATCGATGGGCTCTCTGGCTGGACAGTCTCTGTAGATGATGTACCAGCAGATACCATCTCTAGAAGATTCCGCTATGATGTGGCACTAGTATCAGCTCTAAAAGATTTGGAGGAGGACATCATGGAAGGACTAAGGGAGAGGGGGTTGGATGACAGCACTTGCACTTCCGGTTTCACAGTGGTGATCAAGGAGTCATGTGACGGCATGGGAGACGTGAGCGAGAAGCATGGAGGAGGACCAGCCATTCCAGAGAAGGCGGTAAGGTTCTCTTTTACGGTGATGTCCATCACGGTTCAAGCTGAAGGTGAGGATGAAGCAGTCACAATCTTCCAGGAACCAAAGCCCAACTCTGAGCTCTCCTGCAGGCCCCTGTGCCTGATGTTTGTGGATGAGTCTGATCATGAGATGCTCACTGCCATCTTGGGGCCAGTAGTGGCAGAGCGTAGAGCCATGAAGGAGAGTCGCCTCATTCTGTCCATTGGGGGGCTTCTTCGTTCCTTCCGCTTTTACTTCCGAGGCACAGGCTATGATGAGAAGATGGTGAGAGAAATGGAAGGGTTAGAGGCTTCAGGTTCCACTTACATCTGCACCCTTTGTGACTCCACACGAGCTGAGGCCTCTCAGAACATGGTGCTGCACTCCATCACCCGAAGCCATGAGGAAAACCTTGATCGCTAYGAGATATGGAGGACCAATCCTTTCTCTGAGTCTGCAGACGAGTTGCGCGATCGTGTCAAAGGGGTCTCAGCGAAGCCTTTCATGGAGACCCAGACCACGCTAGACGCCTTGCATTGTGACATTGGCAATGCTACAGAGTTCTACAAGATATTCCAGGATGAGATTGGTGAAGTGTACCAGAGAACCAATCCAACTCGAGAGGAGCGGCGACGCTGGCGATCAGCCCTTGATAAGCAGCTGAGGAAGAAGCTGAAGCTGAAGCCAGTGATGAGGATGAATGGGAACTACGCCCGACGGCTGATGACCCGTGAGTCTGTGGAGGCGTTGTGTGAGCTTGTTCCCTCAGAGGAGCGTCGCAAGGCCCTGAGAGAGCTGATGGAGCTGTACCTCCAGATGAAGCCTGTGTGGCGCTCCACCTGCCCAGCCAGAGATTGCCCTGATCAACTCTTACGTTACAGCTTCAACTCCCAGCGCTTTGCCGAACTCCTGTCCACCACATTCAAATACCGTTATGATGGCAAGATCACCAACTACCTCCACAAAACCTTGGCCCATGTGCCTGAGATTGTGGAACGAGATGGGTCAATTGGTGCTTGGGCCAGCGAGGGGAATGAATCCGGGAACAAGCTTTTCCGCCGCTTCCGTAAGATGAACGCCAGGCAGTCCAAGA
		</sequence>
		<sequence>
			<taxon idref="42732Prochiloduslacustris"/>
			-----------------------------------------------------------------------------------------------------------------------------------------------------------------------------------------------------------------------------------------------------------------------------------------------------------------------------------------------------------------------------------------------------------------------------------------------------------------------------------------------------------------------------------------------------------------------------------------------------------------------------------------------------------------------------------------------------------------------------------------------------------------------------------------------------------------------------------------------------------------------------------------------------------------------------------------------------------------------------------------------------------------------------------------------------------------------------------------------------------------------------------------------------------------------------------------------------------------------------------------------------------------------------------------------------------------------------------------------------------------------------------------------------------------------------------
		</sequence>
		<sequence>
			<taxon idref="15728Prochilodusrubrotaeniatus"/>
			------------------------AAGTATCATCGATGGGCTCTCTGGCTGGACAGTCTCTGTAGATGATGTACCAGCAGATACCATCTCTAGAAGATTCCGCTATGATGTGGCACTAGTATCAGCTCTAAAAGATTTAGAGGAGGACATCATGGAAGGACTAAGGGAGAGGGGGTTGGATGACAGCACTTGCACCTCCGGTTTCACAGTGGTGATAAAGGAGTCATGTGATGGCATGGGAGACGTGAGCGAGAAGCATGGAGGAGGACCAGCCATTCCAGAGAAGGCGGTAAGGTTCTCTTTTACGGTGATGTCCATCACGGTTCAAGCTGAAGGTGAGGATGAAGCAGTCACAATCTTCCAGGAACCAAAGCCCAACTCTGAGCTCTCCTGCAGGCCCCTGTGCCTGATGTTTGTGGATGAGTCTGATCATGAGATGCTCACTGCCATCTTGGGGCCAGTAGTGGCAGAGCGTAGAGCCATGAAGGAGAGTCGCCTCATTCTGTCCATTGGGGGGCTTCTTCGTTCCTTCCGCTTTTACTTCCGAGGCACTGGCTATGATGAGAAGATGGTGAGAGAAATGGAAGGGTTAGAGGCTTCAGGTTCCACTTACATCTGCACCCTTTGTGACTCCACCCGAGCTGAGGCCTCTCAGAACATGGTGCTGCACTCCATCACCCGAAGCCATGAGGAAAACCTTGATCGCTACGAGATATGGAGGACCAACCCTTTCTCTGAGTCTGCAGACGAGTTGCGCGATCGTGTCAAAGGGGTCTCAGCGAAGCCTTTCATGGAGTCCCAGACCACGCTAGACTCCACGCATTGTGACATCGGCAATGCTACAGAGTTTTCCAAGATATTCCTGGATGAGATTGGTGAAGTGTACCAGAGAACCAATCCAACTCGAGAGGAGCGGCGACGCTGGCGATCAGCCCTTGATAAGCAGCTGAGGAAGAAGCTGAAGCTGAAGCCAGTGATGAGGATGAATGGGAAGTACGCCCGGCGGCTGATGACCCGTGAGTCTGTGGAGGCGTTGTGTGAGCTTGTTCC-----------------------------------------------------------------------------------------------------------------------------------------------------------------------------------------------------------------------------------------------------------------------------------------------------------------------------------------
		</sequence>
		<sequence>
			<taxon idref="33175Prochilodushartii"/>
			-----------------------------------------------------------------------------------------------------------------------------------------------------------------------------------------------------------------------------------------------------------------------------------------------------------------------------------------------------------------------------------------------------------------------------------------------------------------------------------------------------------------------------------------------------------------------------------------------------------------------------------------------------------------------------------------------------------------------------------------------------------------------------------------------------------------------------------------------------------------------------------------------------------------------------------------------------------------------------------------------------------------------------------------------------------------------------------------------------------------------------------------------------------------------------------------------------------------------------------------------------------------------------------------------------------------------------------------------------------------------------------------------------------------------------------
		</sequence>
		<sequence>
			<taxon idref="29513Prochilodusreticulatus"/>
			AAATGTTTCCACCTCTTGGGATGTAGGTATCATCGATGGGCTCTCTGGCTGGACAGTCTCTGTAGATGATGTACCAGCAGATACCATCTCTAGAAGATTCCGCTATGATGTGGCACTAGTATCAGCTCTAAAAGATTTGGAGGAGGACATCATGGAAGGACTAAGGGAGAGGGGGTTGGATGACAGCACTTGCACTTCTGGTTTCACAGTGGTGATCAAAGAGTCATGTGATGGCATGGGAGACGTGAGCGAGAAGCATGGAGGAGGACCAGCCATTCCAGAGAAGGCGGTAAGGTTCTCTTTTACGGTGATGTCCATCACGGTTCAAGCTGAAGGTGAGGATGAAGCAGTCACAATCTTCCAGGAACAAAAGCCCAACTCTGAGCTCTCCTGCAGGCCCCTGTGCCTGATGTTTGTGGATGAGTCTGATCATGAGATGCTCACTGCCATCTTGGGGCCAGTAGTGGCAGAGCGTAGAGCCATGAAGGAGAGTCGCCTCATTCTGTCCATTGGGGGGCTTCTTCGTTCCTTCCGCTTTTACTTCCGAGGCACAGGCTATGATGAGAAGATGGTGAGAGAAATGGAAGGGTTAGAGGCTTCAGGTTCCACTTACATCTGCACCCTTTGTGACTCCACCCGAGCTGAGGCCTCTCAGAACATGGTGCTGCACTCCATCACCCGAAGCCATGAGGAAAACCTTGATCGCTACGAGATATGGAGGACCAACCCTTTCTCTGAGTCTGCAGACGAGTTGCGCGATCGTGTCAAAGGGGTCTCAGCGAAGCCTTTCATGGAGACCCAGCCCACGCTAGACGCCTTGCATTGTGACATTGGCAATGCTACAGAGTTCTACAAGATATTCCAGGATGAGATCGGTGAAGTGTACCAGAGAACCAATCCAACTCGAGAGGAGCGGCGACGCTGGCGATCAGCCCTTGATAAGCAGCTGAGGAAGAAGCTGAAGCTGAAGCCAGTGATGAGGATGAATGGGAACTACGCCCGACGGCTGATGACCCGTGAGTCTGTGGAGGCGTTGTGTGAGCTTGTTCCCTCAGAGGAGCGTCGCAAAGCCCTGAGAGAGCTGATGGAGCTGTACCTCCAGATGAAGCCTGTGTGGCGCTCCACCTGCCCAGCCAGAGACTGCCCTGATCAACTCTTACGTTACAGCTTTAACTCCCAGCGCTTTGCCGATCTCCTGTCCACCACATTCAAATACCGTTATGATGGCAAGATCACCAACTACCTCCACAAAACCTTGGCCCATGTGCCTGAGATTGTGGAACGAGATGG-----------------------------------------------------------------------------------------
		</sequence>
		<sequence>
			<taxon idref="33176Prochilodushartii"/>
			AAATGTGTCCACCTCTTGGGATGTAGGTATCATCGATGGGCTCTCTGGCTGGACAGTCTCTGTAGATGATGTACCAGCAGATACCATCTCTAGAAGATTCCGCTATGATGTGGCACTAGTATCAGCTCTAAAAGATTTGGAGGAGGACATCATGGAAGGACTAAGGGAGAGGGGGTTGGATGACAGCACTTGCACTTCCGGTTTCACAGTGGTGATCAAGGAGTCATGTGACGGCATGGGAGACGTGAGCGAGAAGCATGGAGGAGGACCAGCCATTCCAGAGAAGGCGGTAAGGTTCTCTTTTACGGTGATGTCCATCACGGTTCAAGCTGAAGGTGAGGATGAAGCAGTCACAATCTTCCAGGAACAAAAGCCCAACTCTGAGCTCTCCTGCAGGCCCCTGTGCCTGATGTTTGTGGATGAGTCTGATCATGAGATGCTCACTGCCATCTTGGGGCCAGTAGTGGCAGAGCGTAGAGCCATGAAGGAGAGTCGCCTCATTCTGTCCATTGGGGGGCTTCTTCGTTCCTTCCGCTTTTACTTCCGAGGCACAGGCTATGATGAGAAGATGGTGAGAGAAATGGAAGGGTTAGAGGCTTCAGGTTCCACTTACATCTGCACCCTTTGTGACTCCACACGAGCTGAGGCCTCTCAGAACATGGTGCTGCACTCCATCACCCGAAGCCATGAGGAAAACCTTGATCGCTACGAGATATGGAGGACCAACCCTTTCTCTGAGTCTGCAGACGAGTTGCGCGATCGTGTCAAAGGGGTCTCAGCGAAGCCTTTCATGGAGACCCAGACCACGCTAGACGCCTTGCATTGTGACATTGGCAATGCTACAGAGTTCTACAAGATATTCCAGGATGAGATTGGTGAAGTGTACCAGAGAACCAATCCAACTCGAGAGGAGCGGCGACGCTGGCGATCAGCCCTTGATAAGCAGCTGAGGAAGAAGCTGAAGCTAAAGCCAGTGATGAGGATGAATGGGAACTACGCCCGACGGCTGATGACCCGTGAGTCTGTGGAGGCGTTGTGTGAGCTGGTTCCCTCAGAGGAGCGTCGCAAGGCCCTGAGAGAGCTGATGGAGCTGTACCTCCAGATGAAGCCTGTGTGGCGCTCCACCTGCCCAGCCAGAGATTGCCCTGATCAACTCTTACGTTACAGCTTCAACTCCCAGCGCTTTGCCGAACTCCTGTCCACCACATTCAAATACCGTTATGATGGCAAGATCACCAACTACCTCCACAAAACCTTGGCCCATGTGCCTGAGATTGTGGAACGAGATGGGTCAATTGGTGCTTGGGCCAGCGAGGGGAATGAATCTGGGAACAAGCTTTTCCGCCGCTTCCGTAAGATGAACGCCAGGCAGTCCAAGA
		</sequence>
		<sequence>
			<taxon idref="12754Prochilodusnigricans"/>
			-----------------------------------------------------------------------------------------------------------------------------------------------------------------------------------------------------------------------------------------------------------------------------------------------------------------------------------------------------------------------------------------------------------------------------------------------------------------------------------------------------------------------------------------------------------------------------------------------------------------------------------------------------------------------------------------------------------------------------------------------------------------------------------------------------------------------------------------------------------------------------------------------------------------------------------------------------------------------------------------------------------------------------------------------------------------------------------------------------------------------------------------------------------------------------------------------------------------------------------------------------------------------------------------------------------------------------------------------------------------------------------------------------------------------------------
		</sequence>
		<sequence>
			<taxon idref="16386Prochilodusbrevis"/>
			AAATGTGTCCACCTCTTGGGATGTAGGTATCATCGATGGGCTCTCTGGCTGGACAGTCTCTGTAGATGATGTACCAGCAGATACCATCTCTAGAAGATTCCGCTATGATGTGGCACTAGTATCAGCTCTAAAAGATTTGGAGGAGGACATCATGGAAGGACTAAGGGAGAGGGGGTTGGATGACAGCACTTGCACTTCCGGTTTCACAGTGGTGATCAAGGAGTCATGTGACGGCATGGGAGACGTGAGCGAGAAGCATGGAGGAGGACCAGCCATTCCAGAGAAGGCGGTAAGGTTCTCTTTTACGGTGATGTCCATCACGGTTCAAGCTGAAGGTGAGGATGAAGCAGTCACAATCTTCCAGGAACCAAAGCCCAACTCCGAGCTCTCCTGCAGGCCCCTGTGCCTGATGTTTGTGGATGAGTCTGATCATGAGATGCTCACTGCCATCTTGGGGCCAGTAGTGGCAGAGCGTAGAGCCATGAAGGAGAGTCGCCTCATTCTGTCCATTGGGGGGCTTCTTCGTTCCTTCCGCTTTTACTTCCGAGGCACAGGCTATGATGAGAAGATGGTGAGAGAAATGGAAGGGTTAGAGGCTTCAGGTTCCACTTACATCTGCACCCTTTGTGACTCCACCCGAGCTGAGGCCTCTCAGAACATGGTGCTGCACTCCATCACCCGAAGCCATGAGGAAAACCTTGATCGCTATGAGATATGGAGGACCAACCCTTTCTCTGAGTCTGCAGACGAGTTGCGCGATCGTGTCAAAGGGGTCTCAGCGAAGCCTTTCATGGAGACCCAGACCACGCTAGACGCCTTGCATTGTGACATTGGCAATGCTACAGAGTTCTACAAGATATTCCAGGATGAGATTGGTGAAGTGTACCAGAGAACCAATCCAACTCGAGAGGAGCGGCGACGCTGGCGATCAGCCCTTGATAAGCAGCTGAGGAAGAAGCTGAAGCTGAAGCCAGTGATGAGGATGAATGGGAACTACGCCCGACGGCTGATGACCCGTGAGTCTGTGGAGGCGTTGTGTGAGCTTGTTCCCTCAGAGGAGCGTCGCAAGGCCCTGAGAGAGCTGATGGAGCTGTACCTCCAGATGAAGCCTGTGTGGCGCTCCACCTGCCCAGCCAGAGATTGCCCTGATCAACTCTTACGTTACAGCTTCAACTCCCAGCGCTTTGCCGAACTCCTGTCCACCACATTCAAATACCGTTATGATGGCAAGATCACCAACTACCTCCACAAAACCTTAGCCCATGTGCCTGAGATTGTGGAACGAGATGGGTCAATTGGTGCCTGGGCCAGCGAGGGGAATGAATCCGGGAACAAGCTTTTCCGCCGCTTCCGTAAGATGAACGCCAGGCAGTCCAAGA
		</sequence>
		<sequence>
			<taxon idref="T09912Leporelluscfvitattus"/>
			AAATGTGTCCCCCTCTTGGGATGTAGGCATCATTGATGGGCTCTCCGGTTGGACGGTCTCTGTAGATGATGTACCAGCGGACACCATGGCTCGAAGATTCCGCTATGATGTGGCACTGGCGTCAGCTCTGAAAGACTTGGAGGAAGACATCATAGAGGGACTAAGGGAGAGAGGGTTGGATGACAGCACTTGCACTTCAGGTTTCACTGTGGTGGTAAAGGAGTCATGTGACGGCATGGGAGATGTGAGTGAGAAGCATGGAGGAGGACCAGCCGTTCCGGAGAAGGCGGTGAGGTTCTCTTTTACGGTGATGTCCGTCACGGTTCAAGCTGAAGGTGAGGAAGAAGCAGTCACGATCTTCCAGGAGCAAAAGCCCAACTCAGAGCTCTCCTGCAGGCCCCTGTGCCTGATGTTCGTGGATGAGTCTGATCATGAGATGCTGACCGCCATCTTAGGTCCTGTAGTGGCAGAGCGCAGGGCCATGAAGGAGAGTCGTCTCATCCTGTCCATTGGGGGGCTTCTTCGTTCTTTTCGCTTTTACTTCCGAGGCACAGGCTACGATGAGAAGATGGTGAGAGAAATGGAAGGGTTGGAGGCTTCAGGCTCCACTTATGTCTGCACACTGTGCGACTCCACACGAGCTGAAGCCTCTCAGAACATGGTGCTGCACTCCATCACCCGAAGTCATGAGGAAAACCTTGAGCGCTACGAGATATGGAGGACCAATCCTTTCTCTGAGTCTGCAGACGAACTGCGAGATCGGGTCAAAGGAGTCTCAGCTAAGCCTTTCATGGAGACCCAGCCCACACTAGATGCCTTGCATTGTGACATTGGCAATGCTACTGAGTTCTACAAGATATTCCAGGATGAGATAGGCGAACTGTACCAGAAAAAAAATCCAAGTCGAGAGGAGCGCCGACGTTGGCGATCAGCTCTTGATAAGCAGCTGAGGAAGAAGATGAAGCTGAAGCCAGTGATGAGGATGAACGGGAACTACGCCCGGCGGCTGATGACCCGAGAGGCCGTTGAGGTGGTGTGTGAGCTAGTTCCCTCAGAGGAGCGTCGCAAGGCCCTGAGAGAGCTCATGGAGCTGTACCTTCAGATGAAGCCTGTGTGGCGCTCCACCTACCCAGCCAAAGACTGCCCTGATCAACTCTGTCGTTACAGCTTCAACTCCCAACGCTTTGCCGAACTCCTGTCCACCACATTCAAATACCGTTATGATGGCAAGATTACCAACTACCTCCACAAGACGTTGGCCCACGTGCCTGAGATTGTGGAACGAGATGGCTCAATTGGTGCCTGGGCCAGCGAGGGGAATGAGTCTGGGAACAAGCTATTCCGCCGCTTCCGTAAGATGAACGCCAGGCAGTCCAAGA
		</sequence>
		<sequence>
			<taxon idref="76121Ichthyoelephashumeralis"/>
			-----------------------------------------------------------------------------------------------------------------------------------------------------------------------------------------------------------------------------------------------------------------------------------------------------------------------------------------------------------------------------------------------------------------------------------------------------------------------------------------------------------------------------------------------------------------------------------------------------------------------------------------------------------------------------------------------------------------------------------------------------------------------------------------------------------------------------------------------------------------------------------------------------------------------------------------------------------------------------------------------------------------------------------------------------------------------------------------------------------------------------------------------------------------------------------------------------------------------------------------------------------------------------------------------------------------------------------------------------------------------------------------------------------------------------------
		</sequence>
		<sequence>
			<taxon idref="76122Ichthyoelephashumeralis"/>
			-----------------------------------------------------------------------------------------------------------------------------------------------------------------------------------------------------------------------------------------------------------------------------------------------------------------------------------------------------------------------------------------------------------------------------------------------------------------------------------------------------------------------------------------------------------------------------------------------------------------------------------------------------------------------------------------------------------------------------------------------------------------------------------------------------------------------------------------------------------------------------------------------------------------------------------------------------------------------------------------------------------------------------------------------------------------------------------------------------------------------------------------------------------------------------------------------------------------------------------------------------------------------------------------------------------------------------------------------------------------------------------------------------------------------------------
		</sequence>
		<sequence>
			<taxon idref="79758Prochilodusbritskii"/>
			-----------------------------------------------------------------------------------------------------------------------------------------------------------------------------------------------------------------------------------------------------------------------------------------------------------------------------------------------------------------------------------------------------------------------------------------------------------------------------------------------------------------------------------------------------------------------------------------------------------------------------------------------------------------------------------------------------------------------------------------------------------------------------------------------------------------------------------------------------------------------------------------------------------------------------------------------------------------------------------------------------------------------------------------------------------------------------------------------------------------------------------------------------------------------------------------------------------------------------------------------------------------------------------------------------------------------------------------------------------------------------------------------------------------------------------
		</sequence>
	</alignment>

	<!-- The sequence alignment (each sequence refers to a taxon above).         -->
	<!-- ntax=77 nchar=1030                                                      -->
	<alignment id="alignment6" dataType="nucleotide">
		<sequence>
			<taxon idref="PE10072Bryconpesu"/>
			CCTGAGTCTTACCTTATTCACGGTGGCCGGACACCCAACAATGAAATATCTTCTAGCCTCTACATGCTTAGTGTCGACAGTCGTGGATGCAATCGTAAGGTCACACTGAGATGTCAGGAGAAAGAGCTGGTGGGGGAGCCTCCGGGGCCTCGGTATGGCCACACTATTAGTGTAGTCCACAGCAGAGGGAAATCCGCCTGTGTTCTTTTCGGAGGCAGGTCCTACATGCCACCTGCTGAGAGAACCACAGAGAACTGGAATTGTGTGGTGGACTGTCCACCCCAGGTGTACCTCATTGATCTAGAGTTCGGCTGCTGCTCAGCGCACACCCTCCCCGAGCTCACAGACGGCCAGTCATTTCACTTGGCTCTGGCTCGAGAGGACTGTGTCTACTTCCTGGGGGGCCACATTCTCTCCACCGACTGCCGACCTCATCGCCTGTTCAAGCTGCGAGTGGAGCTTCTCCTGGGCAGTCCAGTGCTCTCCTGTGAGGTCTTTAACGATGGTCTGTCCATCACAAGTGCCATTGCAACTTCTATAGGCTCTGGTCATGAATATATGATCCTTGGCGGCTACCAGTCAGACTCCCAGAAGCGAATGCAGTGCACGTACGTTGCACTGGACGATGTTGGCATACGTATGGAATCTCGAGAACCACCACCGTGGACCAGTGAGATCAGCCAAAGCCGCACTTGGTTTGGTGGAAGTCTGGAAAAAGGTTGCGCTCTGATTGCTATTCCGTCAGAGGGAAATCCGGCACCTCCGGATGCGCATTACTTCTACCAAGTAAGCTTCCAGCAAGAGGGTGATGCAGAAGACCCAACTCAGACATGCAGCCAAGAGTCCACAGACTTTGAGGATTCAGCTCCTCTAGAGGATTCAGAAGAACTGTACTTTGGGCGTGATCCTAATGAGATGGAGTTCAGCAGTGATGGAGAAGGAGACACCTACAACGAGGAAGATGAGGAGGATGAATCTCAGACCGGTTATTGGGTCAAGTGTTGTCTCACCTGCCTGAAAGACGTGAAC-
		</sequence>
		<sequence>
			<taxon idref="7015Leporinusfriderici"/>
			CCTGAGTGTTACCTCATTCATGGGGGCCGGACACCCAATAATGAGCTGTCCTCCAGCCTGTACTTGCTAAGTGTCGACAGTCGCGGATGCAATCGAAAAGTCACACTGAGATGCCAGGAGAAAGAGCTGGTAGGGGAGCCTCCAGGGCCTCGGTACGGCCACACCATTAGTGTAGTCCACAGCAGGGGGAAAACGGCCTGCGTTCTCTTCGGCGGCAGGTCTTACATGCCACCTGCTGAGAGAACCACAGAGAACTGGAATAGTGTGGTGGACTGTCCACCCCAGGTGTACCTCATCGACTTGGAGTTTGGCTGCTGTTCAGCCCATACCCTCCCGGAGCTCACGGACGGCCAGTCATTCCACCTGGCACTGGCTCGAGAGGACTGCGTCTACTTCTTGGGTGGCCACATTCTCTCCACCGACTGCAGACCAGCTCGCCTGTTCAGGCTGCGTGTGGAGCTTCTCTTAGGCAGTCCAGTGCTCTCCTGTGACATGTTTAGTGATGGCCCGTCTATCACAAGYGCCATCGCAACTCCTGTAGGCCCTGCTCACGAKTATATGATCATTGGTGGCTACCAGTCAGACTCCCAGAAGCGAATGCAGTGCACCTACGTCTCACTGGACGATACAGGCATACATATGGAACCTCGAGAGCCACCACAGTGGAGCAGTGAGATCAGCCAGAGCCGTACTTGGTTTGGCGGAAGCCTGGAAAGGGGAAGCACGTTGATCGCTATTCCGGCAGAGGGAAATCCTGCACCTCCAGAAGCCTATTACTTTTACCAGGTTAGCTTCCAACAAGAGGGGGATGCAGAAGATCCAACCCAGACATGCAGCCAAGAGTCCACAGACTTTGAGGACTCGGCCCCTCTCGAGGATTCAGAAGAGCTGTACTTTGGCCGTGATCCTAACGAGATGGAGTACAGCAGCGATGGAGAAGGAGAGACCTACAACGAAGACGATGAGGAGGACGAATCTCAGGCAGGCTATTGGATCAAGTGCTGTCTCACCTGCCAGGTAGACATCAACA
		</sequence>
		<sequence>
			<taxon idref="V5274Leporinusdesmotes"/>
			CCTGAGTGTTACCTCATTCATGGGGGCCGGACACCCAATAATGAGCTGTCCTCCAGCCTGTACTTGCTAAGTGTCGACAGTCGCGGATGCAATCGAAAAGTCACGTTGAGATGCCAGGAGAAAGAGCTGGTAGGGGAGCCTCCAGGGCCTCGGTACGGCCACACCATTAGTGTAGTCCACAGCAGGGGGAAAACGGCCTGCGTTCTCTTCGGCGGCAGGTCTTACATGCCACCTGCTGAGAGAACCACAGAGAACTGGAATAGTGTGGTGGACTGTCCACCCCAGGTGTACCTCATCGACTTGGAGTTTGGCTGCTGTTCAGCCCACACCCTCCCGGAGCTCACGGACGGCCAGTCATTCCACCTGGCACTGGCTCGAGAGGACTGCGTCTACTTCTTGGGTGGCCACATTCTCTCCACCGACTGCAGACCAGCTCGCCTGTTCAGGCTGCGTGTGGAGCTTCTCTTAGGCAGTCCAGTGCTCTCCTGTGACATGTTTAGTGATGGCCCGTCTATCACAAGCACCATCGCAACTCCTGTAGGCCCTGCTCACGAGTATATGATCATTGGTGGCTACCAGTCAGACTCCCAGAAGCGAATGCAGTGCACCTACATCTCACTGGATGACGCAGGCATACATATGGAACCTCGAGAGCCACCACAGTGGAGCAGTGAGATCAGCCAGAGCCGTACTTGGTTTGGCGGAAGCCTGGAAAGGGGGAGCGCGTTGATCGCTATTCCGGCAGAGGGAAATCCTGCACCTCCAGAAGCCTATTACTTTTACCAGGTTAGCTTCCAACAAGAGGGGGATGCAGAAGATCCAACCCAGACATGCAGCCAAGAGTCCACAGACTTTGAGGACTCGGCCCCTCTCGAGGACTCGGAAGAGCTGTACTTTGGCCGTGATCCTAACGAGATGGAGTACAGCAGCGATGGAGAAGGAGAGACCTACAACGAAGAGGATGAGGAGGACGAATCACAGGCGGGCTATTGGATCAAGT------------------------------
		</sequence>
		<sequence>
			<taxon idref="T10200Chilodusfritillus"/>
			-CTGAGTGTTACCTCATTCATGGGGGCCGAACACCCAATAATGAGCTGTCCTCTAGCCTGTACTTGCTAAGTGTCGACAGTCGCGGATGCAATCGAAAAGTCACACTGAGATGCCAGGAGAAAGAGCTGGTAGGGGAGCCTCCAGGGCCTCGGTATGGCCACACCATTAGTGTAGTCCACAGCAGGGGGAAAACTGCCTGTGTTCTTTTCGGCGGCAGGTCTTACATGCCACCTGCTGAGAGAACCACAGAGAACTGGAATAGTGTGGTGGACTGTCCACCCCAGGTGTACCTCATTGACCTGGAGTTTGGCTGCTGCTCAGCCCATACCCTCCCAGAGCTGACGGATGGCCAGTCATTCCACCTGGCACTGGCTCGAGAGGACTGCGTCTACTTCCTAGGTGGCCACATTCTCTCCACCGACTGCCGACCAGCTCGCATGTTCAGGCTGCGTGTGGAGCTTCTCTTAGGCAGTCCAGTGCTCTCCTGTGACATGTTTAGTGATGGTCCGTCTATCACAAGCGCCATTGCAACTCCTGTAGGCCCTGCTCATGAGTATATGATCATTGGTGGCTACCAGTCAGACTCCCAGAAGCGAATGCAGTGCACCTACGTCTCACTGGATGATACAGGCATACATATGGAACCTCGAGAACCACCACAGTGGAGCAGTGATATCAGCCAGAGCCGTACTTGGTTTGGCGGAAGTCTGGGAAGTGGGAGCGCGTTGCTCGCTATTCCAGCAGAGGGAAACCCTGCACCTCCAGAAGCCTATTACTTTTACCAGGTAAGCTTCCAGCAAGAGGGAGATGCAGAAGATCCAACTCAGACATGCAGCCAAGAGTCCACAGACTTTGAGGACTCAGCCCCTCTCGAGGACTCAGAAGAGCTGTACTTTGGCCGTGATCCTAACGAGATGGAGTACAGCAGCGATGGAGAAGGAGAGACCTACAACGAAGAAGATGAGGAGGACGAATCTCAGACAGGCTATTGGATCA---------------------------------
		</sequence>
		<sequence>
			<taxon idref="29688Metynnislippincottianus"/>
			CCTGAGTCTTATCTCATTCATGGGGGCCGGACACCCAATAATGAGCTGTCCTCTAGCCTCTATGTACTAAGTGTCGACAGTCGTGGATGCAATCGAAAAGTCACATTGAGATGCCAGGAGAAAGAGCTGGTGGGGGAGCCTCCAGGGCCTCGGTATGGCCACACCATTAGTGTAGTCCACAGCAGGGGAAAAACAGCCTGTGTTCTTTTTGGTGGCAGGTCTTACATGCCACCTGCTGAGAGAACCACAGAGAACTGGAACACTGTGGTGGACTGTCCACCCCAGGTGTATCTGATTGACCTGGAGTTTGGCTGCTGCTCAGCCCATACACTCCCAGAGCTCACGGATGGGCAGTCATTTCACATGGCACTGGCTAGAGAGGATTGTGTTTACTTCTTGGGTGGCCACATTCTCTCCACTGACTGCCGTCCGGCTCGCCTATTCAGGCTACGTGTGGAGCTTCTCTTAGGCAGCCCAGTGCTCTCTTGTGATATGTTTAATGATGGTCTGTCTATCACAAGTGCCATTGCAACACCTGTGGGTCCTGCTCATGAGTATATCATCCTTGGTGGCTACCAGTCAGACTCCCAAAAGCAAATGCAGTGCACCTATGTCGCACTGGATGACGTAGGCATACGTATGGAACCTCGAGAGCCACCACAGTGGAGCAGTGAGATCAGCCAAAGTCGTACTTGGTTTGGTGGAAACCTGGAAAAGGGAAGTGCATTGATTGCTATTCCATCTGAGGGAAATCCTGCACCTCCAGATGCCTATTATTTTTACCAGGTAAGCTTCCAGCAAGAGGGAGATGCGGAAGATCCAACCCAGACATGCAGCCAGGAGTCCACAGACTTTGAAGATTCAGCTCCTCTAGAGGATTCAGAAGAGCTGTACTTTGGGCGTGATCCTAATGAAATGGAGTGTAGCAGCGACGGAGAAGGAGACACTTACAACGAAGAAGATGAGGAGGACGAATCTCAGACCGGCTACTGGATCAAGTGCTGTCTCACCTG-----------------
		</sequence>
		<sequence>
			<taxon idref="35624Catoprionmento"/>
			----------------------------------------------------------------------------------------------------------------------------------------------------------------------------------------------------------------------------------------------------------------------------------------------------------------------------------------------------------------------------------------------------------------------------------------------------------------------------------------------------------------------------------------------------------------------------------------------------------------------------------------------------------------------------------------------------------------------------------------------------------------------------------------------------------------------------------------------------------------------------------------------------------------------------------------------------------------------------------------------------------------------------------------------------------------------
		</sequence>
		<sequence>
			<taxon idref="PE10076Hemiodusunimaculatus"/>
			CCTGAGTGTTACCTCATTCATGGTGGCCGAACACCCAATAACGAGCTGTCCTCTAGCCTCTACTTGCTAAGTGTCAACAGTCGCGGATGCAATCGAAAAGTTACACTGAGATGCCAGGAGAAAGAGCTGGTGGGCGAACTTCCAGGACCCCGCTATGGCCACACCATTAATGTTGTCCACAGCAGGGGGAAAACGGCCTGTGTTCTTTTTGGTGGCAGGTCTTACATGCCACCTGCTGAGAGAACCACCGAGAATTGGAATAGTGTGGTGGACTGTCCACCCCAGGTGTACCTCATTGACCTGGAGTTTGGCTGCTGCTCAGCTCATACCCTCCCTGAGCTCACGGATGGCCAGTCATTCCACCTGGCTCTGGCTCGAGAGGATTGTGTCTACTTCTTGGGTGGCCACATTCTGTCCACCGACTGTCGACCAGCTCGCCTGTTCAGGCTGCGAGTGGAGCTTCTCTTAGGCAGTCCAGTGCTATCCTGTGATATGTTTAATGATGGCCTATCTATCACAAGTGCAATAGCAACTCCTGTAGGCCCTGCTCATGAGTATATCATCCTTGGTGGCTACCAGTCAGACTCCCAGAAGCGAATGCAGTGCACCTATGTCTCACTAGATGATGTAGGCATACATATGGAACCTCGAGAGCCACCACAGTGGACCAGTGAGATCAGCCAGAGCCGTACTTGGTTTGGTGGAAGCCTGGAAAAGGGGAGTGCATTGATCGCTATTCCATCAGAGGGAAATCCTGCACCTCCTGATGCCTATTACTTTTACCAGGTAAGCTTCCAGCAAGAGGGAGATGCAGAAGATCCAACCCAGACATGCAGCCAAGAATCCACAGACTTTGAGGACTCAGCTCCTCTCGAGGACTCTGAAGAGCTGTACTTTGGCCGTGATCCTAATGAGATGGAGTACAGCAGCGATGGAGAAGGAGACACTTACAATGAAGAAGATGAGGAGGATGAATCTCAGACTGGCTACTGGATCAAGTGCTGTCTCACATGCCAGGTGGACATCAACA
		</sequence>
		<sequence>
			<taxon idref="PE10110Anoduselongatus"/>
			CCTGAGTGTTACCTCATTCATGGGGGCCGAACACCCAATAATGAGCTGTCCTCCAGCCTGTACTTGCTAAGTGTCGACAGTCGCGGATGCAATCGAAAAGTCACATTGAGATGCCAGGAGAAAGAGCTGGTAGGGGAGCTTCCAGGGCCTCGGTACGGCCACACCATTAGTGTGGTCCACAGCAGGGGGAAAACGGCCTGTGTTCTTTTCGGCGGCAGGTCTTACATGCCACCTGCTGAGAGAACCACCGAGAACTGGAATAGTGTGGTGGACTGTCCACCCCAGGTGTACCTCATCGACTTGGAGTTTGGCTGCTGTTCAGCCCACACCCTCCCGGAGCTCACGGACGGCCAGTCATTCCACCTGGCACTGGCTCGAGAGGACTGCGTCTACTTCTTGGGTGGCCACATTCTCTCCACCGACTGCAGACCAGCTCGCCTGTTCAGGCTGCGTGTGGAGCTTCTCTTAGGCAGTCCAGTGCTCTCCTGTGACATGTTTAGTGATGGCCCGTCTATTACAAGTGCCATCGTAACTCCTGTAGGCCCTGCTCACGAGTATATGATCACTGGTGGCTACCAGTCAGACTCCCAGAAGCAAATGCAATGCACCTACGTCTCACTGGACGATGCAGGCATACATATGGAACCTCGAGAGCCACCACAGTGGAGCAGTGACATCAGCCAGAGCCGTACTTGGTTTGGCGGAAGCCTGGAAAGGGGGAGCGCGTTGATCGCTATTCCGGCAGAGGGAAATCCTGCACCTCCAGAAGCCTATTACTTTTACCAGGTTAGCTTCCAACAAGAGGGGGATGCAGAAGATCCAACCCAGACATGCAGCCAAGAGTCCACAGACTTTGAGGACTCAGCCCCTCTCGAGGACTCAGAAGAGCTGTACTTTGGCCGTGATCCTAACGAGATGGAGTACAGCAGCGATGGAGAAGGAGAGACCTACAACGAAGAAGATGAGGAGGACGAATCTCAGGCAGGCTATTGGATCAAGT------------------------------
		</sequence>
		<sequence>
			<taxon idref="5635Parodonnasus"/>
			CCAGAGTGTTACCTTATTCATGGTGGCCGAACACCCAACAATGAGCTGTCTTCTAGCCTCTACATGCTTAGTGTCAACAGTCGTGGATGCAATCGGAAGGTCACGCTGAGATGTCAGGAGAAAGAGCTGGTGGGGGAGCCTCCAGGGCCTCGATATGGCCACACCATTAGCGTAGTCCACAGCAGGGGGAAAACTGCCTGCGTCCTTTTTGGAGGCAGGTCCTACATGCCACCTGCTGAGAGAACCACAGAAAATTGGAATTGTGTGATAGACTGTCCGCCCCAGGTGTACCTCATTGACTTAGAGTTCGGCTGCTGCTCAGCGCATACCCTCCCTGAGCTCACAGACGGCCAGTCATTTCACCTGGCACTGGCTCGAGAGGACTGTGTCTACTTCCTGGGGGGGCACATTCTCTCCACCGACTGCCGACCACCTCGCCTGTTCAAGCTGCGTGTGGAGCTTCTCTTAGGCAGTCCAGTGCTGTCCTGTGAGGTCTTTAATGATGGTCTGTCCATCACAAGTGCCATTGCAACTTCTGTAGGCTCTGCTCATGAATATATGATCCTTGGAGGCTACCAGTCAGACTCCCAGAAGCGAATGCAGTGCACGTACGTTGCACTGGACGATGTTGGCATACGTATGGAACCTCGAGAACCACCACAATGGAGCAGTGAGATTATCCAAAGCCGTACTTGGTTTGGTGGAAGCCTGGAACAGGGTAGCGCTCTGATCGGTATTCCATCAGAGGGAAATCCAGTACCTCCGGATGCGCATTACTTCTACCAAGTAAGCTTCCAGCAAGAGGGAGATGTAGAAGACCCAACTCAGACATGCAGCCAAGAGTCCACAGACTTTGAGGATTCAGCTCCTCTAGAAGATTCAGAAGAACTGTATTTTGGGCGTGATCCTAATGAGATGGAGTTCAGCAGCGATGGAGAAGGAGATGCCTACAATGAGGAAGATGAGGAGGACGAATCTCAGNCCGGTTATTGGATCAAGTGCTGTCTCACCTG-----------------
		</sequence>
		<sequence>
			<taxon idref="24665Apareiodonaffinis"/>
			CCTGAGTGTTACCTTATTCATGGTGGCCGAACACCCAACAACGAGCTGTCTTCTAGCCTCTACATGCTTAGTGTCAACAGTCGTGGATGCAATCGGAAGGTCACGCTGAGATGTCAAGAGAAAGAGCTGGTGGGGGAGCCTCCAGGGCCTCGGTATGGCCACACCATTAGCGTAGTCCACAGCAGGGGGAAAACCGCCTGCGTCCTTTTTGGAGGCAGGTCCTACATGCCACCTGCTGAGAGAACCACAGAGAACTGGAACTGTGTGATGGACTGTCCGCCCCAGGTGTACCTCATTGACTTAGAGTTCGGCTGCTGCTCAGCGCATACCCTCCCCGAGCTCACAGATGGCCAGTCATTTCACCTGGCACTGGCTCGAGAGGACTGTGTCTATTTCCTGGGGGGCCACATTCTCTCTACCGACTGCCGACCACCTCGCCTGTTCAAGCTGCGTGTGGAGCTTCTCTTAGGCAGTCCAGTGCTCTCCTGTGAGGTCTTTAACGATGGTCTGTCCATCACAAGTGCCATTGCAACTTCTGTAGGCTCTGCTCATGAGTATATGATCCTTGGAGGCTACCAGTCAGACTCCCAGAAGCGAATGCAGTGCACGTACGTTGCACTGGACGATGTTGGCATACATATGGAACCTCGAGAACCACCACCGTGGAGCAGTGAGATTAGCCAAAGCCGTACTTGGTTTGGTGGAAGCCTGGAAAAGGGTAGCGCTCTGATCGCTACTCCGTCAGAGGGAAATCCAGTACCTCCGGATGCGCATTACTTCTACCAAGTAAGCTTCCAGCAAGAGGGAGATGCAGAAGACCCAACTCAGACATGCAGCCAAGAGTCCACAGACTTTGAGGATTCAGCTCCTCTAGAAGATTCAGAAGAACTGTACTTTGGACGTGATCCTAATGAGATGGAGTTCAGCAGCGATGGAGAAGGAGACACCTACAATGAGGAAGATGAGGAGGACGAATCTCAGGCGGGTTATTGGATCAAGTGCTGTCTCACC-------------------
		</sequence>
		<sequence>
			<taxon idref="6609Ichthyoelephaslongirostris"/>
			CCTGAGTGTAACCTCATTCACGGTGGCCGAACACCTAATAACGAGCTGTCCTCTAGCCTCTACTTGCTAAGTGTTGACAGTCGCGGATGTAATCGAAAAGTCACACTGAGATGCCAGGAGAAAGAGCTGGTGGGGGAGCCTCCAGGGCCTCGGTATGGGCACACCATTAGTGTAGTCCACAGCAGGGGGAAAACGGCCTGTGTTCTTTTCGGCGGCAGGTCTTACATGTCACCTGCTGAGAGAACCACAGAGAACTGGAATAGTGTGGTAGACTGTCCACCCCAGGTGTATCTCATTGACCTAGAGTTTGGCTGCTGCTCAGCTTATACCCTCCCTGAGCTCACGGATGGCCAGTCATTCCACATGGCACTGGCTCGAGAGAATTGTGTCTACTTCTTGGGAGGCCACATTCTCTCCACCGACTGCCGACCATCTCGTCTGTTCAGGCTGCGTGTGGAGCTTCTCTTAGGCAGTCCAGTGCTCTCCTGCGATATGTTTAATGATGGTCTATCTATCACAAGTGCCATTGCAACTCCTGTAGGCCCTGCTCATGAGTATATGATCCTTGGTGGGTACCAGTCAGACTCCCAGAAGCGAGTGCAGTGCACCTACGTTGCACTGGACGATGTAGGCATACGAATGGAACCTCGAGAGCCACCACAGTGGAGCAGTGACATCAGCCAGAGCCGTACTTGGTTTGGCGGAAGCCTGGGAAAGGGGAGTGCACTGATCGCTATTCCATCAGAGGGAAATCCTGCACCTCCAGATGCCTATCACTTTTATCAGGTAAACTTCCAGCAAGAAGGAAATGCAGAAGATCCAACCCAGACATGCAGCCAAGAGTCCACAGATTTTGAGGACTCAGCCCCTCTCGAAGACTCAGAAGAGCTGTACTTTGGCCGTGATCCTAATGAGATGGAGTACAGCAGCGATGGAGAAGGAGACACCTACAATGAAGAAGATGAGGAGGACGAATCTCAGACGGGCTATTGGATCAAGTGCTGTCTCACCTGTCAGGTAGACATCAACA
		</sequence>
		<sequence>
			<taxon idref="T48Caenotropusmestomorgmatos"/>
			-CTGAGTGTTACCTCATTCACGGTGGCCGAACACCCAATAATGAGCTGTCCTCTAGCCTCTACATGCTAAGTGTCGACAGTCATGGATGCAATCGAAAAGTCACGCTGAGATGCCAGGAGAAAGAGCTGGTGGGGGAGCCTCCAGGGCCTCGGTATGGGCACACCATTAGTGTAGTACACAGCAGGGGTAAAACTGCCTGTGTTCTTTTCGGTGGCAGGTCCTACATGTCACCTGCTGAGAGAACCACAGAGAACTGGAACAGTGTGGTGGACTGTCCACCCCAGGTGTACCTCATTGACCTGGAGTTTGGCTGCTGCTCATCTTATACCCTCCCTGAGCTCACAGATGGCCAATCGTTCCACTTGGCGCTGGCTCGAGAGGACTGTGTCTACTTCTTGGGTGGCCACATTCTCTCCACCGACTGCCGACCAGCTCGTCTGTTCAGGCTGCGTGTGGAGCTTCTCTTAGGCAGTCCAGTGCTCTCCTGCGATATGTTTAATGATGGTCTGTCTATCACAAGTGCCATTGCAACTCCTGTAGGCCCTGCTCATGAGTATATGATCTTTGGTGGCTATCAGTCAGACTCCCAGAAGCGAATGCAGTGCACCTACATCGCACTGGATGATGTAGGCATACGCATGGAACCTCGAGAGCCACCACAGTGGTGCAGTGAGATCAGCCAGAGCCGTACTTGGTTTGGCGGAAGCCTGGGAAAGCGTAATGCATTGATCGCTATTCCATCAGAGGGAAATCCTGCACCTCCAGATGCCTATTACTTTTACGAGGTAAGCTTCCAGCAAGAGGGAGAAGCAGATGATCCAAACCAGACATGCAGCCAAGAGTCCACAGACTTTGAGGACTCAGCCCCTCTCGAGGACTCGGAGGAGCTGTATTTTGGGCGTGATCCTAATGAGATGGAGTACAGCAGCGATGGAGAAGGAGACACGTACAATGAAGAAGATGAGGAAGACGAATCTCAGACTGGCTACTGGATCAA--------------------------------
		</sequence>
		<sequence>
			<taxon idref="T08985Abramiteshypselonotus"/>
			CCTGAGTGTTACCTCATTCATGGGGGCCGAACACCCAATAATGAGCTGTCCTCCAGCCTGTACTTGCTAAGTGTCGACAGTCGCGGATGCAATCGAAAAGTCACACTGAGATGCCAGGAGAAAGAGCTGGTAGGGGACCCTCCAGGGCCTCGGTATGGCCACACCGTTAGTGTAGTCCACAGCAGGGGGAAAACAGCCTGTGTTCTCTTCGGCGGCAGGTCTTACATGCCACCTGCTGAGAGAACTACAGAGAACTGGAATAGTGTGGTGGACTGTCCACCGCAGGTGTACGTCATCGACTTGGAGTTTGGCTGCTGTTCAGCCCATACCCTCCCGGAGCTCACAGACGGCCAGTCATTCCACCTGGCACTGGCTCGAGAGGACTGCGTCTACTTCTTGGGTGGCCACATTCTCTCCACTGACTGCAGACCAGCTCGCCTGTTCAGGCTGCGTGTGGAGCTTCTTTTAGGCAGTCCAGTGCTCTCCTGTGACATGTTTAGTGATGGCCCGTCTATCACAAGCGCAATCGCAACTCCTGTGGGCCCTTCTCACGAGTATATGATCATTGGTGGCTACCAGTCAGACTCCCAGAAGCGAATGCAGTGCACCTACATCTCACTGGACGATACAGGCATACGAATGGAACCTCGAGAGCCACCGCAGTGGAGCAGTGAGATCAGCCAGAGCCGTACTTGGTTTGGCGGAAGCCTGGAAAGGGGAAGCGCGTTGATCGCTATTCCGGCAGAGGGAAATCCTGCACCTCCAGAAGCCTATTACTTTTACCAGGTTAGCTTCCAACAAGAGGGGGGCGCAGAAGACCCAACCCAGACATGCAGCCAAGAGTCCACAGACTTTGAGGACTCTGCCCCTCTCGAGGACTCAGAAGAGCTGTACTTTGGCCGTGATCCTAACGAGATGGAGTACAGCAGCGATGGAGAAGGAGAGACCTACAACGAAGAAGATGAGGAGGATGAATCTCAGGCGGGCTATTGGATCAAGTGCTGTCTCATCTGCCAGGTAGACATCAACA
		</sequence>
		<sequence>
			<taxon idref="PE10044Myleusschomburgkii"/>
			CCTGAGTGTTACCTCATTCATGGGGGCCGGACACCCAATAATGAGCTGTCCTCTAGCCTCTATGTGCTAAGTGTCGACAGTCGCGGATGCAATCGAAAAGTCACATTGAGATGCCAGGAGAAAGAGCTGGTGGGGGAGCCTCCAGGGCCTCGGTATGGCCACTCCATTAGTGTAGTCCACAGCAGGGGAAAAACAGCCTGTGTTCTTTTTGGTGGCAGGTCTTACATGCCACCTGCTGAGAGAACCACAGAGAACTGGAACAGTGTGGTGGACTGTCCACCCCAGGTGTACCTCATTGACCTGGAGTTTGGCTGCTGCTCAGCTCATACACTCCCAGAGCTCACAGATGGCCAGTCATTTCACGTGGCACTGGCTCGAGAGGATTGTGTCTACTTCTTGGGTGGCCACATTCTCTCCACCGACTGCCGTCCAGCTCGCCTGTTCAGGCTGCGTGTGGAGCTTCTCTTAGGCAGCCCAGTGCTCTCTTGTGATATGTTTAATGATGGTCTGTCTATCACAAGTGCCATTGCAACTCCTGTGGGTCCTGCTCATGAGTATATCATCCTTGGTGGTTACCAGTCAGACTCCCAAAAGCAAATGCAGTGCACCTATGTCGCACTGGATGATGTAGGCATACGTATGGAGCCTCGAGAGCCACCACAGTGGAGCAGTGAGATCAGCCAAAGCCGTACTTGGTTTGGTGGAAGCCTGGAAAAGGGAAGTGCATTGATTGCTATTCCATCTGAGGGAAATCCTGCACCTCCAGATGCCTATTATTTTTACCAGGTAAGCTTCCAGCAAGAGGGAGATGCAGAAGATCCAACCCAGACATGCAGCCAGGAATCCACAGACTTTGAGGATTCAGCTCCTCTAGAGGATTCAGAAGAGCTGTACTTTGGGCGTGATCCTAATGAGATGGAGTATAGCAGCGACGGAGAAGGAGACACTTACAATGAAGAAGATGAGGAGGACGAATCTCAGACCGGCTACTGGATCAAGTGCTGTCTCACCTGCCAGGTAAACATCAACA
		</sequence>
		<sequence>
			<taxon idref="26648Colossomamacropomum"/>
			CCTGAGTGTTACCTCATTCATGGGGGCCGGACACCCAATAATGAGCTGTCCTCTAGCCTCTACGTGCTAAGTGTCGACAGTCGCGGATGCAATCGAAAAGTCACGCTGAGATGCCTGGAGAAAGAGCTGGTGGGAGAGCCTCCAGGGCCTCGGTATGGCCACACCATTAGTGTAGTTCACAGCAGGGGAAAAACAGCCTGTGTTCTTTTCGGCGGCAGGTCTTACATGCCACCTGCTGAGAGAACCACAGAGAACTGGAACACTGTGGTGGACTGTCCACCCCAGGTGTACCTCATTGACCTGGAGTTTGGCTGCTGCTCAGCTCATACCCTCCCGGAGCTCACGGATGGCCAGTCATTCCATGTGGCGCTGGCTCGAGAGGATTGTGTTTACTTTTTAGGTGGCCACATTCTCTCCACCGACTGCCGTCCGGCTCGCCTGTTCAGGCTGCGTGTGGAGCTTCTCTTAGGCAGCCCAGTTCTCTCTTGTGATATGTTTAATGATGGTCTGTCTATCACAAGCGCCATTGCAACTCCTGTGGGTCCTGCTCATGAGTATATCATCCTTGGTGGCTACCAGTCAGACTCCCAGAAGCGAATGCAGTGCACCTACATCACACTGGATGATGTAGGCATACATATGGAACCTCGAGAGCCACCACAGTGGAGCAGTGAGATCAGCCAGAGCCGTACTTGGTTTGGTGGAAGCCTGGAAAAGGGAAGCGCATTGATTGCTATTCCATCAGAGGGAAATCCTGCACCTCCAGATGCCTACTACTTTTACCAGGTAAGCTTCCAGCAAGAGGAAGATGCGGAAGATCCAACCCAGACGTGCAGCCAGGAGTCCACAGACTTTGAGGATTCGGCTCCTCTAGAGGATTCAGAAGAGCTGTACTTTGGACGTGATCCTAATGAGATGGAGTACAGCAGCGATGGAGACAGAGACACTTACAATGAAGAAGATGAGGAGGATGAATCTCAGACCGGCTACTGGATCAAGTGCTGTCTCACCTG-----------------
		</sequence>
		<sequence>
			<taxon idref="T09707Schizodonscotorhabdotus"/>
			CCTGAGTGTTACCTCATTCACGGGGGCCGAACACCCAATAATGAGCTGTCCTCCAGCCTGTACTTGCTAAGTGTCGACAGTCGCGGATGCAATCGAAAAGTCACATTGAGATGCCAGGAGAAAGAGCTGGTAGGGGAGCTTCCAGGGCCTCGGTACGGCCACACCATAAGTGTGGTCCACAGCAGGGGGAAAACGGCCTGCGTTCTCTTCGGCGGCAGGTCTTACATGCCACCTGCTGAGAGAACCACCGAGAACTGGAATAGTGTGGTGGACTGTCCACCCCAGGTGTACCTCATCGACTTGGAGTTTGGCTGCTGTTCAGCCCACACCCTCCCGGAGCTCACGGACGGCCAGTCATTCCACCTGGCACTGGCTCGAGAGGACTGCGTCTACTTCTTGGGTGGCCACATTCTCTCCACCGACTGCAGACCAGCTCGCCTGTTCAGGTTGCGTGTGGAGCTTCTCTTAGGCAGTCCAGTGCTCTCCTGTGACATGTTTAGTGATGGCCCGTCTATTACAAGCGCCATCGCAACTCCTGTAGGCCCTGCTCACGAGTACATGATCACTGGTGGCTACCAGTCAGACTCCCAGAAACGAATGCAATGCACTTACGTCTCACTGGACGATGCAGGCATACATATGGAACCTCGAGAGCCACCACAGTGGAGCAGTGACATCAGCCAGAGCCGTACTTGGTTTGGCGGAAGCCTGGAAAGGGGGAGCGCGTTGATCGCTATTCCGGCAGAGGGAAATCCTGCACCTCCAGAAGCCTATTACTTTTACCAGGTTAGCTTCCAACAAGAGGGGGATGCAGAAGATCCAACCCAGACATGCAGCCAAGAGTCCACAGACTTTGAGGACTCAGCCCCTCTCGAGGACTCAGAAGAGCTGTACTTTGGCCGTGATCCTAACGAGATGGAGTACAGCAGCGATGGAGAAGGAGAGACCTACAACGAAGAAGATGAGGAGGACGAATCTCAGGCAGGCTATTGGATCAAGTTCTGTCTCACCTGCAAGGTGGACATCAACA
		</sequence>
		<sequence>
			<taxon idref="16871Leporinusstriatus"/>
			CCTGAGTGTTACCTCATTCATGGGGGCCGAACACCCAATAATGAGCTGTCCTCCAGCCTGTACTTGCTAAGTGTCGACAGTCGCGGATGCAATCGAAAAGTCACACTGAGATGCCAGGAGAAAGAGCTGGTAGGGGAGCCTCCAGGGCCTCGGTACGGCCACACCGTTAGTGTAGTCCACAGCAGGGGGAAAACGGCCTGTGTTCTCTTCGGTGGCAGGTCTTACATGCCACCTGCTGAGAGAACCACAGAGAACTGGAATAGTGTGGTGGACTGTCCACCCCAGGTGTACCTCATCGACTTGGAGTTTGGCTGCTGTTCAGCCCATACCCTCCCGGAGCTCACGGACGGCCAGTCATTCCACCTGGCTCTGGCTCGAGAGGACTGCGTCTACTTCTTGGGTGGCCACATTCTCTCCACCGACTGCAGACCAGCTCGCCTGTTCAGGCTGCGTGTGGAGCTTCTCTTAGGCAGTCCAGTGCTCTCCTGTGACATGTTTAGTGATGGCCCGTCTATCACAAGCGCCATCGCAACTCCTGTGGGCCCTGCTCACGAGTATATGATCATTGGTGGCTACCAGTCAGACTCCCAGAAGCGAATGCAGTGCACCTACATCTCACTGGACGATACAGGCATACATATGGAACCTCGAGAGCCACCGCAGTGGAGCAGTGAGATCAGCCAGAGCCGTACTTGGTTTGGCGGAAGCCTGGAAAGAGGGAGCGCATTGATCGCTATTCCGGCAGAGGGAAATCCTGCACCCCCAGAAGCCTATTACTTTTACCAGGTTAGCTTCCAACAAGAGGGGGATGCAGAAGATCCAACCCAGACATGCAGCCAAGAGTCCACGGACTTTGAGGACTCTGCCCCTCTCGAGGACTCAGAAGAGCTGTACTTTGGCCGTGATCCTAACGAGATGGAGTACAGCAGTGATGGAGAAGGAGAGACCTACAACGAGGAAGATGAGGAGGATGAATCTCAGGCGGGCTATTGGATCAAGTGCTGTCTCACCTGCCAGGT-----------
		</sequence>
		<sequence>
			<taxon idref="PE10113Psectrogasteramazonica"/>
			CCTGAGTGTTACCTCATTCATGGGGGCCGAACACCCAATAATGAGCTGTCCTCTAGCCTGTACTTGCTAAGTGTCGACAGTCGCGGATGCAATCGAAAAGTCACACTGAGATGCCAGGAGAAAGAGCTGGTAGGGGAGCCTCCAGGGCCTCGGTACGGCCACACCATTAGTGTAGTCCACAGCAGGGGGAAAACTGCCTGTGTTCTTTTCGGCGGCAGGTCTTACATGCCACCTGCTGAGAGAACCACAGAGAACTGGAATAGTGTGGTGGACTGTCCACCCCAGGTGTACCTCATTGACCTGGAGTTTGGCTGCTGCTCAGCCCATACCCTCCCAGAGCTGACGGAYGGCCAGTCATTCCACCTGGCACTGGCTCGAGAGGACTGCGTCTACTTCCTAGGTGGCCACATTCTCTCCACYGACTGCCGACCAGCTCGCATGTTCARGCTGCGTGTGGAGCTTCTCTTAGGCAGTCCAGTGCTCTCCTGTGACATGTTTAGTGATGGTCCGTCTATCACAAGCGCCATTGCAACTCCTGTAGGCCCTGCTCATGAGTATATGATCATTGGTGGCTACCAGTCAGACTCCCAGAAGCGAATGCAGTGCACCTACGTCTCACTGGATGATACAGGCATACATATGGAACCTCGAGAACCACCACAGTGGAGCAGTGACATCAGCCAGAGCCGTACTTGGTTTGGCGGAAGTCTGGGAAGTCGGAGCGCGTTGCTCGCTATTCCAGCAGAGGGAAACCCTGCACCTCCAGAAGCCTATTACTTTTACCAGGTAAGCTTCCAGCAGGAGGGAGATGCAGAAGATCCAACCCAGACATGCAGCCAAGAGTCCACAGACTTTGAGGACTCAGCCCCTCTCGAGGACTCAGAAGAGCTGTACTTTGGSCGTGATCCTAACGAGATGGAGTACAGCAGCGATGGAGAAGGAGAGACCTACAACGAAGAAGATGAGGAGGACGAATCTCAGACAGGCTATTGGATCAAGT------------------------------
		</sequence>
		<sequence>
			<taxon idref="12758Semaprochilodustaeniurus"/>
			CCTGAGTGTTACCTCATTCACGGTGGCCGAACACCCAATAATGAGTTGTCCTCTAGCCTCTACCTGCTAAATGTCGACAGTCGTGGATGCAATCGAAAAGTCACACTGAGATGCCAGGAGAAAGAGCTGGTGGGGGAGACCCCAGGGCCTCGATACGGGCACACCATTAGTGTAGTCCACAGCAGGGGGAAAACAGCCTGTGTTCTTTTCGGCGGCAGGTCTTACATGTCACCTGCTGAGAGAACCACAGAGAACTGGAATAGTGTGGTGGACTGTCCACCCCAGGTGTACCTCATTGACCTGGAGTTTGGCTGCTGCTCAGCTTATACACTCCCTGAGCTCACGGATGGCCAGTCATTCCACCTGGCACTGGCTCGAGAGGATTGTGTTTACTTCTTGGGTGGCCACATTCTCTCCACCGACTGCCGACCAGCTCGCCTGTTCAGGCTGCGTGTGGAGCTTCTCCTAGGCAGTCCAGTGCTCTCCTGCGATATGTTTAATGATGGTCTGTCTATCACAAGTGCCATTGCAACTCCTGTAGGCTCTGCTCATGAGTATATGATCCTTGGTGGGTACCAGTCAGACTCCCAGAAGCGAATGCAGTGCACCTACGTTGCACTGGATGACGTAGGCATACGAATAGAACCTCGAGAGCCACCTCAGTGGAGCAGTGAGATCAGCCAGAGCCGTACTTGGTTTGGTGGAAGCCTGGGAGATGGTAGCGCATTGATCGCTATTCCATCAGAGGGAAGTCCTGCACCTCCAGATGCGCATCACTTTTACCATGTAAGCTTCCAGCAAGAGGGAGATTCAGAGGATCCAACCCAGACATGCAGCCAGGAGTCCACAGACTTTGAGGACTCAGCTCCTCTCGAGGACTCAGAAGAGCTGTACTTTGGGCGTGATCCTAATGAGATGGAGTTCAGCAGCGATGGAGAAGGAGACACCTACAACGAAGATGATGAGGAAGACGTTTCTCAGACCGGTTATTGGATCAAGTGCTGTCTCACCTGCCAGGTAGATATNAACA
		</sequence>
		<sequence>
			<taxon idref="12757Semaprochilodustaeniurus"/>
			-------GTTACGTCATTCACGGTGGCCGAACACCCAATAATGAGTTGTCCTCTAGCCTCTACCTGCTAAATGTCGACAGTCGTGGATGCAATCGAAAAGTCACACTGAGATGCCAGGAGAAAGAGCTGGTGGGGGAGACCCCAGGGCCTCGATACGGGCACACCATTAGTGTAGTCCACAGCAGGGGGAAAACAGCCTGTGTTCTTTTCGGCGGCAGGTCTTACATGTCACCTGCTGAGAGAACCACAGAGAACTGGAATAGTGTGGTGGACTGTCCACCCCAGGTGTACCTCATTGACCTGGAGTTTGGCTGCTGCTCAGCTTATACACTCCCTGAGCTCACGGATGGCCAGTCATTCCACCTGGCACTGGCTCGAGAGGATTGTGTTTACTTCTTGGGTGGCCACATTCTCTCCACCGACTGCCGACCAGCTCGCCTGTTCAGGCTGCGTGTGGAGCTTCTCCTAGGCAGTCCAGTGCTCTCCTGCGATATGTTTAATGATGGTCCGTCTATCACAAGTGCCATTGCAACTCCTGTAGGCCCTGCTCATGAGTATATGATCCTTGGTGGGTACCAGTCAGACTCCCAGAAGCGGATGCAGTGCACCTACGTGGCACTGGATGACGTAGGCATACGAATAGAACCTCGAGAGCCACCTCAGTGGAGCAGTGAGATCAGCCAGAGCCGTACTTGGTTTGGTGGAAGCCTGGGAGATGGTAGTGCATTGATCGCTATTCCATCAGAGGGAAGTCCTGCACCTCCAGAGGCCTATCACTTTTACCATGTAAGCTTCCAGCAAGAGGGAGATTCAGAGGATCCAACCCAGACATGCAGCCAGGAGTCCACAGACTTTGAGGACTCAGCCCCTCTCGAGGACTCAGAAGAGCTGTACTTTGGGCGTGATCCTAATGAGATGGAGTACAGCAGCGATGGAGAAGGAGACACCTACAACGAAGATGATGAGGAAGACGTTTCTCAGACCGGTTATTGGATCAAGTGCTGTCTCACCTG-----------------
		</sequence>
		<sequence>
			<taxon idref="12759Semaprochilodustaeniurus"/>
			CCTGAGTGTTACCTCATTCACGGTGGCCGAACACCCAATAATGAGTTGTCCTCTAGCCTCTACCTGCTAAATGTCGACAGTCGTGGATGCAATCGAAAAGTCACACTGAGATGCCAGGAGAAAGAGCTGGTGGGGGAGACCCCAGGGCCTCGATACGGGCACACCATTAGTGTAGTCCACAGCAGGGGGAAAACAGCCTGTGTTCTTTTCGGCGGCAGGTCTTACATGTCACCTGCTGAGAGAACCACAGAGAACTGGAATAGTGTGGTGGACTGTCCACCCCAGGTGTACCTCATTGACCTGGAGTTTGGCTGCTGCTCAGCTTATACACTCCCTGAGCTCACGGATGGCCAGTCATTCCACCTGGCACTGGCTCGAGAGGATTGTGTTTACTTCTTGGGTGGCCACATTCTCTCCACCGACTGCCGACCAGCTCGCCTGTTCAGGCTGCGTGTGGAGCTTCTCTTAGGCAGTCCAGTGCTCTCCTGCGATATGTTTAATGATGGTCCGTCTATCACAAGTGCCATTGCAACTCCTGTAGGCCCTGCTCATGAGTATATGATCCTTGGTGGGTACCAGTCAGACTCCCAGAAGCGGATGCAGTGCACCTACGTTGCACTGGATGACGTAGGCATACGAATAGAACCTCGAGAGCCACCTCAGTGGAGCAGTGAGATCAGCCAGAGCCGTACTTGGTTTGGTGGAAGCCTGGGAGATGGTAGTGCATTGATCGCTATTCCATCAGAGGGAAGTCCTGCACCTCCAGAGGCCTATCACTTTTACCATGTAAGCTTCCAGCAAGAGGGAGATTCAGAGGATCCAACCCAGACATGCAGCCAGGAGTCCACAGACTTTGAGGACTCAGCCCCTCTCGAGGACTCAGAAGAGCTGTACTTTGGGCGTGATCCTAATGAGATGGAGTACAGCAGCGATGGAGAAGGAGACACCTACAACGAAGATGATGAGGAAGACGTTTCTCAGACCGGTTATTGGATCAAGTGCTGTCTCACCTGCCAGGTAGATATCAACA
		</sequence>
		<sequence>
			<taxon idref="1697Curimatopsismacrolepis"/>
			CCTGAGTGCTACCTCATTCATGGTGGCCGAACACCCAATAACGAGCTGTCCGCTAGCCTGTATTTGCTAAGTGTCGACAGTCGTGGATGCAATCGAAAAGTCACACTGAGATGCCAGGAGAAAGAGCTGGTGGGGGAGCCTCCAGGCCCTCGGTATGGGCACAGCATTAGTGTAGTCCACAGCAGGGGGAAAATGGCCTGTGTCCTTTTCGGCGGCAGGTCTTACATGTCACCTGCTGAGAGAACCACAGAGAACTGGAATAGTGTGGTGGACTGTCCACCCCAGGTGTACATCATTGACCTGGAGTTTGGCTGCTGCTCAGCTTATACCCTCCCTGAGTTGACTGATGGCCAGTCATTCCACCTGGCCCTAGCTCGAGAGGATTGCGTCTACTTCTTAGGTGGCCACATTCTCTCCACAGACTGCCGACCAGCTCGCCTTTTCAGGCTGCGTGTGGAGCTTCTCTTAGGCAGTCCGGTGCTCTCCTGTGATATGTTTAATGATGGTTTGTCTATTACAAGTGCCATTGCAACTCGTGTCGGCCCTGCCCATGAGTATATGATCCTTGGTGGCTACCAGTCAGACTCCCAGAAGCAAATGCAGTGCACATACGTTGCCCTGGATGAGGTAGGCATACATATGGAACCTCGAGAGCCACCAGAGTGGAGCAGTGAGATCAGCCAGAGCCGTACTTGGTTTGGCGGAAGCCTGGGAAAGGGGAACGCATTGATCGCTATCCCAACAGAGGGAAATCCTGCACCTCCAGATGCCTATTACTTTTACCAGGTGAGCTTCCAGCAAGAGGAAGCTGCAGAAGACTCAACCCAGACTTGCAGCCAAGAGTCCACTGACTTTGAGGACTCAGCCCCTCTGGAGGACTCGGAAGAGCTGTACTTTGGGCGTGACCCTAATGAGATGGAGTACAGCAGTGATGGAGAAGGAGATACCTACAATGAAGAAGATGAGGAGGACGAGTCCCAGACCGGCTATTGGATCAAGTGCTGTCTCAGCTGCCAGGTAGATGTCAACA
		</sequence>
		<sequence>
			<taxon idref="GY11103Curimatacyprinoides"/>
			CCTGAGTGTTATCTCATTCACGGTGGCCGAACACCCAATAATGAGCTGTCCTCTAGCCTCTACTTGCTAAGTGTCGACAGTCGTGGATGCAATCGAAAAGTCACGCTGAGATGCCAGGAGAAAGAGCTGGTTGGGGAGCCTCCTGGGCCTCGGTATGGGCACACTATTAGTGTAGTGCACAGCAGGGGGAAAACGGCTTGTGTTCTTTTTGGCGGCAGGTCTTACATGTCACCTGCTGAGAGAACCACAGAGAACTGGAATAGTGTTGTGGACTGTCCGCCCCAGGTGTTCCTCATTGACCTGGAGTTTGGCTGCTGCTCAGCTTATACCCTCCCAGAGCTCACGGATGGTCAGTCGTTCCACCTGGCACTAGCTCGAGAGGACTGCGTCTACTTCCTGGGTGGCCACATTCTTTCAACCGACTGCCGACCAGCTCGCCTGTTCAGACTGCGAGTGGAGCTTCTCCTAGGTAGTCCGGTGGTCACCTGTGATATGTTTAATGATGGTCTGTCGATCACAAGTGCCATTGCAACTCCTGTAGGCCCTGCTCATGAGTATATGATCCTTGGTGGCTACCAGTCAGACTCCCAGAAGCGAATGCTGTGCACCTACGTTACACTGGATGATGTAGGCATACGTATGGAATCTCGAGAGCCACCACAGTGGAGCAGTGAGATCAGCCAGAGTCGTACTTGGTTTGGTGGAAGCCTGGGAAAGGGGAGCGCCTTGATCGCTATTCCATCAGAAGGAAATCCTGCACCTCCAGATGCCTATTACTTTTACCAGGTGAGCTTCCAGCAAGAGGGAGATGCAGAAGATCCAACCCAGACATGCAGCCAAGAGTCCACAGACTTTGAGGACTCGGCCCCTCTCGAGGATTCGGAGGAGCTGTACTTTGGCCGTGATCCTAATGAGATGGAGTACAGCAGCGACGGAGAAGGAGACACCTATAACGAAGAAGATGAGGAGGACGAATCTCAGACCGGCTATTGGATCAAGTGCTGTCTCACTTGCCAGGTAGACATCAACA
		</sequence>
		<sequence>
			<taxon idref="25521Cyphocharaxspilotus"/>
			----------------------------------------------------------------------------------------------------------------------------------------------------------------------------------------------------------------------------------------------------------------------------------------------------------------------------------------------------------------------------------------------------------------------------------------------------------------------------------------------------------------------------------------------------------------------------------------------------------------------------------------------------------------------------------------------------------------------------------------------------------------------------------------------------------------------------------------------------------------------------------------------------------------------------------------------------------------------------------------------------------------------------------------------------------------------
		</sequence>
		<sequence>
			<taxon idref="40130Cyphocharaxgilbert"/>
			-CTGAGTGTTACCTCATTCATGGGGGCCGAACACCCAATAATGAGCTGTCCTCTAGCCTGTACTTGCTAAGTGTCGACAGTCGCGGATGCAATCGAAAAGTCACACTGAGATGCCAGGAGAAAGAGCTGGTAGGGGAGCCTCCAGGGCCTCGGTACGGCCACACCATTAGTGTAGTCCACAGCAGGGGGAAAACTGCCTGTGTTCTTTTCGGCGGCAGGTCTTACATGCCACCTGCTGAGAGAACCACAGAGAACTGGAATAGTGTGGTGGACTGTCCACCCCAGGTGTACCTCATTGACCTGGAGTTTGGCTGCTGCTCAGCCCATACCCTCCCAGAGCTGACGGACGGCCAGTCATTCCACCTGGCACTGGCTCGAAAGGACTGCGTCTACTTCCTAGGTGGCCACATTCTCTCCACCGACTGCCGACCAGCTCGCATGTTCAAGCTGCGTGTGGAGCTTCTCTTAGGCAGTCCAGTGCTCTCCTGTGACATGTTTAGTGATGGTCCATCTATCACAAGTGCCATTGCAACTCCTGTAGGCCCTGCTCATGAGTATATGATCATTGGTGGCTACCAGTCAGACTCCCAGAAGCGAATGCAGTGCACCTACGTCTCACTGGATGATACAGGCATACATATGGAACCTCGAGAACCACCACAGTGGAGCAGTGACATCAGCCAGAGCCGTACTTGGTTTGGCGGAAGTCTGGGAAGTCGGAGCGCGTTGCTCGCTATTCCAGCAGAGGGAAACCCTGCACCTCCAGAAGCCTATTACTTTTACCAGGTAAGCTTCCAGCAGGAGGGAGATGCAGAAGATCCAACTCAGACATGCAGCCAAGAGTCCACAGACTTTGAGGACTCAGCCCCTCTCGAGGACTCAGAAGAGCTGTACTTTGGGCGTGATCCTAACGAGATGGAGTACAGCAGCGATGGAGAAGGAGAGACCTACAACGAAGAAGATGAGGAGGACGAATCTCAGACAGGCTA-TGGATCAAG-------------------------------
		</sequence>
		<sequence>
			<taxon idref="6929Semaprochilodusvarii"/>
			CCTGAGTGTTACCTCATTCACGGTGGCCGAACACCCAATAATGAGTTGTCCTCTAGCCTCTACCTGCTAAATGTTGACAGTCGTGGATGCAATCGAAAAGTCACACTGAGATGCCAGGAGAAAGAGATGGTGGGGGAGACCCCAGGGCCTCGATACGGGCACACCATTAGTGTAGTCCACAGCAGGGGGAAAACAGCCTGTGTTCTTTTCGGCGGCAGGTCTTACATGTCACCTGCTGAGAGAACCACAGAGAACTGGAATAGTGTAGTGGACTGTCCACCCCAGGTGTACCTCATTGACCTGGAGTTTGGCTGCTGCTCAGCTTATACACTCCCTGAGCTCACGGATGGCCAGTCATTCCACCTGGCACTGGCTCGAGAGGATTGTGTTTACTTCTTGGGTGGCCACATTCTCTCCACCGACTGCCGACCAGCTCGCCTGTTCAGGCTGCGCGTGGAGCTTCTCCTAGGCAGTCCAGTGCTCTCCTGCGATATGTTTAATGATGGTCCCTCTATCACAAGTGCCATTGCAACTCTTGTAGGCCCTGCTCATGAGTATATGATCCTTGGTGGGTACCAGTCAGACTCCCAGAAGCGGATGCAGTGCACCTATGTTGCACTGGATGACGTAGGCATACGAATAGAACCTCGAGAGCCACCGCAGTGGAGCAGTGAGATCAGCCAGAGCCGTACTTGGTTTGGTGGAAGCCTGGGAGATGGTAGCGCATTGATCGCTATTCCATCAGAGGGAAGTCCTGCACCTCCAGATGCCTATCACTTTTACCATGTAAGCTTCCAGCAAGAGGGAGATTCAGAGGATCCAACCCAGGCATGCAGCCAGGAGTCCACAGACTTTGAGGACTCAGCCCCTCTCGAGGACTCAGAAGAGCTGTACTTTGGGCGTGATCCTAATGAGATGGAGTACAGCAGCGACGGAGAAGGAGACACCTACAACGAAGATGATGAGGAAGACGTTTCTCAGACAGGCTATTGGATCAAGTGCTGTCTCACCTGCCAGGTAGATATCAACA
		</sequence>
		<sequence>
			<taxon idref="15729Semaprochilodusvarii"/>
			CCTGAGTGTTACCTCATTCACGGTGGCCGAACACCCAATAATGAGCTGTCCTCTAGCCTCTACCTGCTAAATGTTGACAGTCGTGGATGCAATCGAAAAGTCACACTGAGATGCCAGGAGAAAGAGATGGTGGGGGAGACCCCAGGGCCTCGATACGGGCACACCATTAGTGTAGTCCACAGCAGGGGGAAAACAGCCTGTGTTCTTTTCGGCGGCAGGTCTTACATGTCACCTGCTGAGAGAACCACAGAGAACTGGAATAGTGTAGTGGACTGTCCACCCCAGGTGTACCTCATTGACCTGGAGTTTGGCTGCTGCTCAGCTTATACACTCCCTGAGCTCACGGATGGCCAGTCATTCCACCTGGCACTGGCTCGAGAGGATTGTGTTTACTTCTTGGGTGGCCACATTCTCTCCACCGACTGCCGACCAGCTCGCCTGTTCAGGCTGCGCGTGGAGCTTCTCCTAGGCAGTCCAGTGCTCTCCTGCGATATGTTTAATGATGGTCCCTCTATCACAAGTGCCATTGCAACTCTTGTAGGCCCTGCTCATGAGTATATGATCCTTGGTGGGTACCAGTCAGACTCCCAGAAGCGGATGCAGTGCACCTATGTTGCACTGGATGACGTAGGCATACGAATAGAACCTCGAGAGCCACCGCAGTGGAGCAGTGAGATCAGCCAGAGCCGTACTTGGTTTGGTGGAAGCCTGGGAGATGGTAGCGCATTGATCGCTATTCCATCAGAGGGAAGTCCTGCACCTCCAGATGCCTATCACTTTTACCATGTAAGCTTCCAGCAAGAGGGAGATTCAGAGGATCCAACCCAGGCATGCAGCCAGGAGTCCACAGACTTTGAGGACTCAGCCCCTCTCGAGGACTCAGAAGAGCTGTACTTTGGGCGTGATCCTAATGAGATGGAGTACAGCAGCGACGGAGAAGGAGACACCTACAACGAAGATGATGAGGAAGACGTTTCTCAGACAGGCTATTGGATCAAGTGCTGTCTCACCTGCCAGGTAGATATCAACA
		</sequence>
		<sequence>
			<taxon idref="12727Semaprochiloduslaticeps"/>
			----------------------------------------------------------------------------------------------------------------------------------------------------------------------------------------------------------------------------------------------------------------------------------------------------------------------------------------------------------------------------------------------------------------------------------------------------------------------------------------------------------------------------------------------------------------------------------------------------------------------------------------------------------------------------------------------------------------------------------------------------------------------------------------------------------------------------------------------------------------------------------------------------------------------------------------------------------------------------------------------------------------------------------------------------------------------
		</sequence>
		<sequence>
			<taxon idref="P4298Semaprochiloduskneri"/>
			CCTGAGTGTTACCTCATTCACGGTGGCCGAACACCCAATAATGAGTTGTCCTCTAGCCTCTACCTGCTAAATGTCGACAGTCGTGGATGCAATCGAAAAGTCACACTAAGATGCCAGGAGAAAGAGCTGGTGGGGGAGACCCCAGGGCCTCGATACGGGCACACCATTAGTGTAGTCCACAGCAGGGGGAAAACAGCCTGTGTTCTTTTCGGCGGCAGGTCTTACATGTCACCTGCTGAGAGAACCACAGAGAACTGGAATAGTGTGGTCGACTGTCCACCCCAGGTGTACCTCATTGACCTGGAGTTTGGCTGCTGCTCAGCTTATACACTCCCTGAGCTCACGGATGGCCAGTCATTCCACCTGGCACTGGCTCGAGAGGATTGTGTTTACTTCTTGGGTGGCCACATTCTCTCCACCGACTGCCGACCAGCTCGCCTGTTCAGGCTGCGTGTGGAGCTTCTCCTAGGCAGTCCAGTGCTCTCCTGCGATATGTTTAATGATGGTCCGTCTATCACAAGTGCCATTGCAACTCCTGTAGGCCCTGCTCATGAGTATATGATCCTTGGTGGGTACCAGTCAGACTCCCAGAAGCGGATGCAGTGCACCTACGTGGCACTGGATGATGTAGGCATACGAATAGAACCTCGAGAGCCACCGCAGTGGAGCAGTGAGATCAGCCAGAGCCGTACTTGGTTTGGTGGAAGCCTGGGAGATGGTAGCGCATTGATCGCTATTCCATCAGAGGGAAGTCCAGCACCTCCAGATGCCTATCACTTTTACCATGTAAGCTTCCAGCAAGAGGGAGATTCAGAGGATCCAACCCAGACATGCAGCCAGGAGTCCACAGACTTTGAGGACTCAGCCCCTCTCGAGGACTCAGAAGAGCTGTACTTTGGGCGTGATCCTAATGAGATGGAGTACAGCAGCGACGGAGAAGGAGACACCTACAACGAAGATGATGAGGAAGACGTTTCTCAGACTGGCTATTGGATCAAGTGCTGTCTCACCTGCCAGGTAGATATCAACA
		</sequence>
		<sequence>
[truncated: 110,775 more chars]
